# Supplementary material for: Transcriptome and Metabolome Analyses Reveal High-Altitude Adaptation in the Qinghai Toad-Headed Lizard Phrynocephalus vlangalii
Source: Biology (Basel). 2025 Apr 24;14(5):459. doi: 10.3390/biology14050459 (PMC12109203; doi:10.3390/biology14050459)
Supplement: Supplementary file 1 [file biology-14-00459-s001.zip]

Archive with 12 entries (12 files):
- figure S1.tif
- figure S2.tif
- figure S3.tif
- figure S4.tif
- Table S1.docx
- Table S2.xlsx
- Table S3.xlsx
- Table S4.xlsx
- Table S5.xlsx
- Table S6.xlsx
- Table S7.xlsx
- Table S8.xlsx
