# Supplementary material for: Transcriptome and Metabolome Analyses Reveal High-Altitude Adaptation in the Qinghai Toad-Headed Lizard Phrynocephalus vlangalii
Source: Biology (Basel). 2025 Apr 24;14(5):459. doi: 10.3390/biology14050459 (PMC12109203; doi:10.3390/biology14050459)
Supplement: Supplementary file 1 [file biology-14-00459-s001.zip › Table S2.xlsx]

## Sheet: Unigene.all_annot
id	Nr-ID	Nr-Score	Nr-Evalue	Nr-annotation	Swissprot-ID	Swissprot-Score	Swissprot-Evalue	Swissprot-annotation	KOG-Protein-or-Domain	KOG-Score	KOG-Evalue	KOG-ID	KOG-Function-Description	KO-ID	KEGG-Evalue	KEGG-Score	KEGG-Gene	Pathway
Unigene0000001	XP_013907884.1	481	3e-149	PREDICTED: endogenous retrovirus group 3 member 1 Env polyprotein-like [Thamnophis sirtalis]	sp|P03360|POL_AVIRE	367.9	6.2e-100	sp|P03360|POL_AVIRE Gag-Pol polyprotein (Fragment) OS=Avian reticuloendotheliosis virus OX=11636 GN=pol PE=1 SV=2	Hs22049976	384	1.2e-105	KOG0017	FOG: Transposon-encoded proteins with TYA, reverse transcriptase, integrase domains in various combinations	--	--	--	--	--
Unigene0000002	XP_008106856.1	115	2e-24	PREDICTED: ubiquitin carboxyl-terminal hydrolase 14 isoform X2 [Anolis carolinensis]	--	--	--	--	--	--	--	--	--	K03164//TOP2; DNA topoisomerase II [EC:5.6.2.2]	3.3e-09	68.6	gja:107107876	ko01524//Platinum drug resistance//Drug resistance//Human Diseases
Unigene0000003	XP_018537884.1	75.1	4e-11	PREDICTED: extensin-like isoform X12 [Lates calcarifer]	sp|Q9T0I5|PRP4_ARATH	171	3.9e-41	sp|Q9T0I5|PRP4_ARATH Proline-rich protein 4 OS=Arabidopsis thaliana OX=3702 GN=PRP4 PE=2 SV=1	--	--	--	--	--	--	--	--	--	--
Unigene0000004	--	--	--	--	--	--	--	--	--	--	--	--	--	--	--	--	--	--
Unigene0000005	--	--	--	--	--	--	--	--	--	--	--	--	--	--	--	--	--	--
Unigene0000006	--	--	--	--	--	--	--	--	--	--	--	--	--	--	--	--	--	--
Unigene0000007	XP_020648963.1	1189	0	endoplasmic reticulum mannosyl-oligosaccharide 1,2-alpha-mannosidase [Pogona vitticeps]	sp|Q9UKM7|MA1B1_HUMAN	872.1	8.7e-252	sp|Q9UKM7|MA1B1_HUMAN Endoplasmic reticulum mannosyl-oligosaccharide 1,2-alpha-mannosidase OS=Homo sapiens OX=9606 GN=MAN1B1 PE=1 SV=2	Hs7706437	872.1	1.3e-252	KOG2431	1, 2-alpha-mannosidase	K23741//MAN1B; endoplasmic reticulum Man9GlcNAc2 1,2-alpha-mannosidase [EC:3.2.1.209]	0	1171	pvt:110078803	;ko00513//Various types of N-glycan biosynthesis//Glycan biosynthesis and metabolism//Metabolism
Unigene0000008	XP_033016074.1	89.7	2e-17	protein MGARP [Lacerta agilis]	--	--	--	--	--	--	--	--	--	--	--	--	--	--
Unigene0000009	--	--	--	--	--	--	--	--	--	--	--	--	--	--	--	--	--	--
Unigene0000010	--	--	--	--	--	--	--	--	--	--	--	--	--	--	--	--	--	--
Unigene0000011	XP_033000956.1	1429	0	protein phosphatase 1 regulatory subunit 21 isoform X1 [Lacerta agilis]	sp|Q5ZL12|PPR21_CHICK	1157.1	0	sp|Q5ZL12|PPR21_CHICK Protein phosphatase 1 regulatory subunit 21 OS=Gallus gallus OX=9031 GN=PPP1R21 PE=2 SV=1	Hs22042901	794.3	3.2e-229	KOG4421	Uncharacterized conserved protein	K17562//PPP1R21; protein phosphatase 1 regulatory subunit 21	0	1280.8	acs:100561019	--
Unigene0000012	--	--	--	--	sp|Q9FLW0|Y5241_ARATH	195.7	8.7e-49	sp|Q9FLW0|Y5241_ARATH Probable receptor-like protein kinase At5g24010 OS=Arabidopsis thaliana OX=3702 GN=At5g24010 PE=1 SV=1	At5g24010	195.7	1.3e-49	KOG1187	Serine/threonine protein kinase	--	--	--	--	--
Unigene0000013	XP_020665899.1	1210	0	E3 SUMO-protein ligase PIAS3 isoform X1 [Pogona vitticeps]	sp|O54714|PIAS3_MOUSE	928.3	2e-268	sp|O54714|PIAS3_MOUSE E3 SUMO-protein ligase PIAS3 OS=Mus musculus OX=10090 GN=Pias3 PE=1 SV=3	Hs5174629	909.1	1.9e-263	KOG2169	Zn-finger transcription factor	K16064//PIAS3; E3 SUMO-protein ligase PIAS3 [EC:2.3.2.-]	0	1205.7	pvt:110088121	;ko04630//Jak-STAT signaling pathway//Signal transduction//Environmental Information Processing
Unigene0000014	XP_020658877.1	914	0	monocarboxylate transporter 12 [Pogona vitticeps]	sp|Q6ZSM3|MOT12_HUMAN	724.9	2e-207	sp|Q6ZSM3|MOT12_HUMAN Monocarboxylate transporter 12 OS=Homo sapiens OX=9606 GN=SLC16A12 PE=1 SV=3	Hs4759120	230.3	2.3e-59	KOG2504	Monocarboxylate transporter	K11810//SLC16A12; MFS transporter, MCT family, solute carrier family 16 (monocarboxylic acid transporters), member 12	5.8e-264	916.4	pvt:110084134	--
Unigene0000015	XP_020669259.1	1184	0	F-box only protein 21 isoform X1 [Pogona vitticeps]	sp|Q5R5S1|FBX21_PONAB	928.3	1.4e-268	sp|Q5R5S1|FBX21_PONAB F-box only protein 21 OS=Pongo abelii OX=9601 GN=FBXO21 PE=2 SV=1	Hs8923563	186.4	4.6e-46	KOG0034	Ca2+/calmodulin-dependent protein phosphatase (calcineurin subunit B), EF-Hand superfamily protein	K10301//FBXO21; F-box protein 21	0	1159.8	pvt:110090105	--
Unigene0000016	XP_020649807.1	847	0	scaffold attachment factor B1-like isoform X2 [Pogona vitticeps]	sp|Q14151|SAFB2_HUMAN	231.1	6.2e-59	sp|Q14151|SAFB2_HUMAN Scaffold attachment factor B2 OS=Homo sapiens OX=9606 GN=SAFB2 PE=1 SV=1	Hs7661936	231.1	9.3e-60	KOG4661	Hsp27-ERE-TATA-binding protein/Scaffold attachment factor (SAF-B)	--	--	--	--	--
Unigene0000017	XP_020644011.1	518	6e-177	sulfotransferase family cytosolic 2B member 1-like [Pogona vitticeps]	sp|O00204|ST2B1_HUMAN	256.5	9.8e-67	sp|O00204|ST2B1_HUMAN Sulfotransferase 2B1 OS=Homo sapiens OX=9606 GN=SULT2B1 PE=1 SV=2	Hs4759192	256.5	1.5e-67	KOG1584	Sulfotransferase	K01015//SULT2B1; alcohol sulfotransferase [EC:2.8.2.2]	3.8e-144	517.3	pvt:110076314	ko00140//Steroid hormone biosynthesis//Lipid metabolism//Metabolism
Unigene0000018	--	--	--	--	--	--	--	--	--	--	--	--	--	--	--	--	--	--
Unigene0000019	--	--	--	--	--	--	--	--	--	--	--	--	--	--	--	--	--	--
Unigene0000020	--	--	--	--	--	--	--	--	--	--	--	--	--	--	--	--	--	--
Unigene0000021	XP_008111898.1	231	3e-69	PREDICTED: cyclin-dependent kinase 2-associated protein 1 isoform X1 [Anolis carolinensis]	sp|O14519|CDKA1_HUMAN	184.1	5.9e-45	sp|O14519|CDKA1_HUMAN Cyclin-dependent kinase 2-associated protein 1 OS=Homo sapiens OX=9606 GN=CDK2AP1 PE=1 SV=1	Hs4758188	184.1	8.9e-46	KOG4713	Cyclin-dependent kinase 2-associated protein	--	--	--	--	--
Unigene0000022	--	--	--	--	--	--	--	--	--	--	--	--	--	--	--	--	--	--
Unigene0000023	XP_028014497.1	57	4e-07	60S ribosomal protein L34 [Eptesicus fuscus]	--	--	--	--	Hs16117787	52.4	3.2e-06	KOG1790	60s ribosomal protein L34	--	--	--	--	--
Unigene0000024	--	--	--	--	--	--	--	--	--	--	--	--	--	--	--	--	--	--
Unigene0000025	XP_032992030.1	253	7e-72	SLAM family member 9-like [Lacerta agilis]	--	--	--	--	--	--	--	--	--	K06511//CD84; CD84 antigen	8.3e-60	237.7	pvt:110091216	--
Unigene0000026	XP_020657458.1	168	1e-47	28S ribosomal protein S18c, mitochondrial [Pogona vitticeps]	sp|Q9Y3D5|RT18C_HUMAN	96.3	8.9e-19	sp|Q9Y3D5|RT18C_HUMAN 28S ribosomal protein S18c, mitochondrial OS=Homo sapiens OX=9606 GN=MRPS18C PE=1 SV=1	Hs7705630	96.3	1.3e-19	KOG3162	Mitochondrial/chloroplast ribosomal protein S18	K02963//RP-S18; small subunit ribosomal protein S18	4.3e-38	164.1	pvt:110083371	ko03010//Ribosome//Translation//Genetic Information Processing
Unigene0000027	--	--	--	--	--	--	--	--	--	--	--	--	--	--	--	--	--	--
Unigene0000028	XP_020637031.1	85.1	6e-14	fibrinogen alpha chain [Pogona vitticeps]	sp|P14448|FIBA_CHICK	60.8	6.7e-08	sp|P14448|FIBA_CHICK Fibrinogen alpha chain OS=Gallus gallus OX=9031 GN=FGA PE=1 SV=4	--	--	--	--	--	K03903//FGA; fibrinogen alpha chain	3.7e-15	88.6	pvt:110072770	;ko04610//Complement and coagulation cascades//Immune system//Organismal Systems
Unigene0000029	XP_020660488.1	139	9e-34	N-acetylglucosamine-1-phosphotransferase subunit gamma, partial [Pogona vitticeps]	sp|Q6S5C2|GNPTG_MOUSE	61.2	9.5e-08	sp|Q6S5C2|GNPTG_MOUSE N-acetylglucosamine-1-phosphotransferase subunit gamma OS=Mus musculus OX=10090 GN=Gnptg PE=1 SV=1	--	--	--	--	--	K10087//GNPTG; N-acetylglucosamine-1-phosphate transferase, gamma subunit	3.4e-30	139.4	pvt:110085033	ko04142//Lysosome//Transport and catabolism//Cellular Processes
Unigene0000030	--	--	--	--	--	--	--	--	--	--	--	--	--	--	--	--	--	--
Unigene0000031	XP_020636531.1	578	0	protein ABHD17A [Pogona vitticeps]	sp|Q5XIJ5|AB17A_RAT	548.9	8.1e-155	sp|Q5XIJ5|AB17A_RAT Alpha/beta hydrolase domain-containing protein 17A OS=Rattus norvegicus OX=10116 GN=Abhd17a PE=1 SV=1	Hs14721663	535.8	1.1e-151	KOG1552	Predicted alpha/beta hydrolase	K01076//ABHD17; abhydrolase domain-containing protein 17 [EC:3.1.2.22]	3.6e-172	610.1	pvt:110072469	--
Unigene0000032	XP_028591996.1	660	0	tribbles homolog 1 [Podarcis muralis]	sp|Q96RU8|TRIB1_HUMAN	510.4	7.2e-143	sp|Q96RU8|TRIB1_HUMAN Tribbles homolog 1 OS=Homo sapiens OX=9606 GN=TRIB1 PE=1 SV=2	Hs13399328	510.4	1.1e-143	KOG0583	Serine/threonine protein kinase	K08814//TRIB1_2; tribbles homolog 1/2	1.1e-160	573.2	pvt:110090753	--
Unigene0000033	XP_020649277.1	2499	0	tectonin beta-propeller repeat-containing protein 2 isoform X3 [Pogona vitticeps]	sp|O15040|TCPR2_HUMAN	1662.5	0	sp|O15040|TCPR2_HUMAN Tectonin beta-propeller repeat-containing protein 2 OS=Homo sapiens OX=9606 GN=TECPR2 PE=1 SV=4	Hs7662058_2	1011.9	1.5e-294	KOG3669	Uncharacterized conserved protein, contains dysferlin, TECPR and PH domains	K23881//TECPR2; tectonin beta-propeller repeat-containing protein 2	0	2057	pvt:110078940	--
Unigene0000034	XP_020637738.1	863	0	heterochromatin protein 1-binding protein 3 isoform X1 [Pogona vitticeps]	sp|Q5ZM33|HP1B3_CHICK	553.1	7.8e-156	sp|Q5ZM33|HP1B3_CHICK Heterochromatin protein 1-binding protein 3 OS=Gallus gallus OX=9031 GN=HP1BP3 PE=2 SV=1	Hs7705417	511.9	3e-144	KOG4012	Histone H1	--	--	--	--	--
Unigene0000035	XP_003384319.1	179	6e-56	PREDICTED: eukaryotic translation initiation factor 5A-1-like [Amphimedon queenslandica]	sp|Q9C505|IF5A3_ARATH	242.3	2.9e-63	sp|Q9C505|IF5A3_ARATH Eukaryotic translation initiation factor 5A-3 OS=Arabidopsis thaliana OX=3702 GN=ELF5A-3 PE=2 SV=1	At1g69410	242.3	4.4e-64	KOG3271	Translation initiation factor 5A (eIF-5A)	K03263//EIF5A; translation initiation factor 5A	1.7e-43	180.3	aqu:100640610	--
Unigene0000036	XP_020658853.1	520	5e-166	polycomb group RING finger protein 5 isoform X1 [Pogona vitticeps]	sp|Q86SE9|PCGF5_HUMAN	452.2	5.7e-125	sp|Q86SE9|PCGF5_HUMAN Polycomb group RING finger protein 5 OS=Homo sapiens OX=9606 GN=PCGF5 PE=1 SV=1	Hs5454012	193.7	5.5e-48	KOG2660	Locus-specific chromosome binding proteins	K11489//PCGF5; polycomb group RING finger protein 5	6.2e-128	465.7	pvt:110084123	ko04550//Signaling pathways regulating pluripotency of stem cells//Cellular community - eukaryotes//Cellular Processes
Unigene0000037	XP_020642232.1	571	0	mitochondrial amidoxime reducing component 2-like [Pogona vitticeps]	sp|Q922Q1|MARC2_MOUSE	396.4	1e-108	sp|Q922Q1|MARC2_MOUSE Mitochondrial amidoxime reducing component 2 OS=Mus musculus OX=10090 GN=Mtarc2 PE=1 SV=1	CE17120	201.4	7.2e-51	KOG2362	Uncharacterized Fe-S protein	--	--	--	--	--
Unigene0000038	XP_032087954.1	134	5e-34	leucine-rich repeat-containing protein 47 [Thamnophis elegans]	sp|Q505F5|LRC47_MOUSE	79.7	3.5e-14	sp|Q505F5|LRC47_MOUSE Leucine-rich repeat-containing protein 47 OS=Mus musculus OX=10090 GN=Lrrc47 PE=1 SV=1	--	--	--	--	--	--	--	--	--	--
Unigene0000039	AXU25449.1	54.7	3e-06	caudal type homebox 2, partial [Bubalus bubalis]	--	--	--	--	--	--	--	--	--	K06767//DSCAM; Down syndrome cell adhesion molecule	1.5e-06	60.5	cscu:111616820	--
Unigene0000040	XP_020643993.1	595	0	carbohydrate sulfotransferase 5-like isoform X3 [Pogona vitticeps]	sp|Q9GZX3|CHST6_HUMAN	422.5	9.2e-117	sp|Q9GZX3|CHST6_HUMAN Carbohydrate sulfotransferase 6 OS=Homo sapiens OX=9606 GN=CHST6 PE=1 SV=1	--	--	--	--	--	K04746//CHST4; carbohydrate 6-sulfotransferase 4 [EC:2.8.2.-]	1.7e-164	584.7	pvt:110076299	ko00533//Glycosaminoglycan biosynthesis - keratan sulfate//Glycan biosynthesis and metabolism//Metabolism
Unigene0000041	XP_003218008.1	246	7e-73	PREDICTED: protein phosphatase 1 regulatory subunit 11 isoform X1 [Anolis carolinensis]	sp|Q8K1L5|PP1RB_MOUSE	120.9	1e-25	sp|Q8K1L5|PP1RB_MOUSE E3 ubiquitin-protein ligase PPP1R11 OS=Mus musculus OX=10090 GN=Ppp1r11 PE=1 SV=1	Hs11386175	108.2	1e-22	KOG4102	Uncharacterized conserved protein	K17553//PPP1R11; protein phosphatase 1 regulatory subunit 11	2.5e-46	193	acs:100564311	--
Unigene0000042	--	--	--	--	--	--	--	--	--	--	--	--	--	--	--	--	--	--
Unigene0000043	--	--	--	--	--	--	--	--	--	--	--	--	--	--	--	--	--	--
Unigene0000044	XP_008103020.1	116	2e-27	PREDICTED: small integral membrane protein 3 [Anolis carolinensis]	sp|Q9BZL3|SMIM3_HUMAN	85.5	3.3e-15	sp|Q9BZL3|SMIM3_HUMAN Small integral membrane protein 3 OS=Homo sapiens OX=9606 GN=SMIM3 PE=1 SV=1	--	--	--	--	--	--	--	--	--	--
Unigene0000045	XP_020652484.1	108	4e-22	regucalcin-like [Pogona vitticeps]	sp|Q06AA3|RGN_PIG	98.2	1.2e-18	sp|Q06AA3|RGN_PIG Regucalcin OS=Sus scrofa OX=9823 GN=RGN PE=2 SV=1	Hs4759036	95.1	1.5e-18	KOG4499	Ca2+-binding protein Regucalcin/SMP30	K01053//E3.1.1.17; gluconolactonase [EC:3.1.1.17]	6.4e-21	109.4	pvt:110080698	;ko00053//Ascorbate and aldarate metabolism//Carbohydrate metabolism//Metabolism
Unigene0000046	XP_013401659.1	65.1	2e-07	poly [ADP-ribose] polymerase 14 isoform X1 [Lingula anatina]	sp|Q8RY59|RCD1_ARATH	411	2.7e-113	sp|Q8RY59|RCD1_ARATH Inactive poly [ADP-ribose] polymerase RCD1 OS=Arabidopsis thaliana OX=3702 GN=RCD1 PE=1 SV=1	--	--	--	--	--	--	--	--	--	--
Unigene0000047	XP_032992216.1	1890	0	protein SMG5 [Lacerta agilis]	sp|Q9UPR3|SMG5_HUMAN	1441.4	0	sp|Q9UPR3|SMG5_HUMAN Protein SMG5 OS=Homo sapiens OX=9606 GN=SMG5 PE=1 SV=3	Hs17489152	1441.4	0	KOG2162	Nonsense-mediated mRNA decay protein	K11125//SMG5; protein SMG5	0	1635.5	pmua:114586096	ko03015//mRNA surveillance pathway//Translation//Genetic Information Processing
Unigene0000048	--	--	--	--	--	--	--	--	--	--	--	--	--	--	--	--	--	--
Unigene0000049	PRD37952.1	513	3e-167	infB [Trichonephila clavipes]	sp|P57997|IF2C_PHAVU	1112.8	0	sp|P57997|IF2C_PHAVU Translation initiation factor IF-2, chloroplastic OS=Phaseolus vulgaris OX=3885 GN=IF2CP PE=2 SV=1	At1g17220	1027.7	9.8e-300	KOG1145	Mitochondrial translation initiation factor 2 (IF-2; GTPase)	K02519//infB; translation initiation factor IF-2	5.5e-129	466.8	lve:103077608	--
Unigene0000050	--	--	--	--	--	--	--	--	--	--	--	--	--	--	--	--	--	--
Unigene0000051	XP_014864055.1	427	6e-118	PREDICTED: neuron navigator 3-like [Poecilia mexicana]	sp|P10272|POL_BAEVM	60.8	1.9e-07	sp|P10272|POL_BAEVM Gag-Pol polyprotein OS=Baboon endogenous virus (strain M7) OX=11764 GN=pol PE=3 SV=2	At4g10580	77	3.9e-13	KOG0017	FOG: Transposon-encoded proteins with TYA, reverse transcriptase, integrase domains in various combinations	--	--	--	--	--
Unigene0000052	XP_020635507.1	1659	0	glycerol-3-phosphate acyltransferase 1, mitochondrial isoform X1 [Pogona vitticeps]	sp|Q9HCL2|GPAT1_HUMAN	1343.2	0	sp|Q9HCL2|GPAT1_HUMAN Glycerol-3-phosphate acyltransferase 1, mitochondrial OS=Homo sapiens OX=9606 GN=GPAM PE=1 SV=3	Hs18576030_2	621.3	5.8e-177	KOG3729	Mitochondrial glycerol-3-phosphate acyltransferase GPAT	K00629//GPAT1_2; glycerol-3-phosphate O-acyltransferase 1/2 [EC:2.3.1.15]	0	1597.4	pvt:110071963	;ko00561//Glycerolipid metabolism//Lipid metabolism//Metabolism
Unigene0000053	XP_003223916.1	542	0	PREDICTED: type 1 phosphatidylinositol 4,5-bisphosphate 4-phosphatase [Anolis carolinensis]	sp|Q3TWL2|PP4P1_MOUSE	443	8.9e-123	sp|Q3TWL2|PP4P1_MOUSE Type 1 phosphatidylinositol 4,5-bisphosphate 4-phosphatase OS=Mus musculus OX=10090 GN=Pip4p1 PE=1 SV=1	Hs21389335	433	1.4e-120	KOG4684	Uncharacterized conserved protein, contains C4-type Zn-finger	K13084//TMEM55; phosphatidylinositol-4,5-bisphosphate 4-phosphatase [EC:3.1.3.78]	7.1e-137	493.4	pvt:110089558	ko04070//Phosphatidylinositol signaling system//Signal transduction//Environmental Information Processing
Unigene0000054	--	--	--	--	--	--	--	--	--	--	--	--	--	--	--	--	--	--
Unigene0000055	--	--	--	--	--	--	--	--	--	--	--	--	--	--	--	--	--	--
Unigene0000056	XP_020668977.1	229	1e-60	alpha-fetoprotein-like [Pogona vitticeps]	sp|P02770|ALBU_RAT	129.4	3.6e-28	sp|P02770|ALBU_RAT Serum albumin OS=Rattus norvegicus OX=10116 GN=Alb PE=1 SV=2	--	--	--	--	--	K16141//ALB; serum albumin	4.4e-59	235.7	pvt:110089918	ko04918//Thyroid hormone synthesis//Endocrine system//Organismal Systems
Unigene0000057	XP_028584734.1	741	0	peroxisomal N(1)-acetyl-spermine/spermidine oxidase [Podarcis muralis]	sp|Q865R1|PAOX_BOVIN	596.7	5.4e-169	sp|Q865R1|PAOX_BOVIN Peroxisomal N(1)-acetyl-spermine/spermidine oxidase OS=Bos taurus OX=9913 GN=PAOX PE=1 SV=3	Hs20468088	587	6.5e-167	KOG0685	Flavin-containing amine oxidase	K00308//PAOX; N1-acetylpolyamine oxidase [EC:1.5.3.13]	3.9e-216	756.9	acs:100563036	ko04146//Peroxisome//Transport and catabolism//Cellular Processes
Unigene0000058	XP_016847415.1	118	2e-34	PREDICTED: uncharacterized protein LOC107982573 [Anolis carolinensis]	--	--	--	--	--	--	--	--	--	--	--	--	--	--
Unigene0000059	AAP49009.1	84	8e-14	transposase [Rana pipiens]	sp|P35072|TCB1_CAEBR	59.3	4.4e-07	sp|P35072|TCB1_CAEBR Transposable element Tcb1 transposase OS=Caenorhabditis briggsae OX=6238 PE=3 SV=1	--	--	--	--	--	--	--	--	--	--
Unigene0000060	--	--	--	--	--	--	--	--	--	--	--	--	--	--	--	--	--	--
Unigene0000061	--	--	--	--	--	--	--	--	--	--	--	--	--	--	--	--	--	--
Unigene0000062	--	--	--	--	--	--	--	--	--	--	--	--	--	--	--	--	--	--
Unigene0000063	XP_020671114.1	552	0	17-beta-hydroxysteroid dehydrogenase type 6-like isoform X1 [Pogona vitticeps]	sp|O14756|H17B6_HUMAN	409.8	5.6e-113	sp|O14756|H17B6_HUMAN 17-beta-hydroxysteroid dehydrogenase type 6 OS=Homo sapiens OX=9606 GN=HSD17B6 PE=1 SV=1	Hs19743808	409.8	8.4e-114	KOG1610	Corticosteroid 11-beta-dehydrogenase and related short chain-type dehydrogenases	K13369//HSD17B6; 17beta-estradiol 17-dehydrogenase / all-trans-retinol dehydrogenase (NAD+) / 3alpha(17beta)-hydroxysteroid dehydrogenase (NAD+) [EC:1.1.1.62 1.1.1.105 1.1.1.239]	5.7e-151	539.7	pvt:110091362	;ko00830//Retinol metabolism//Metabolism of cofactors and vitamins//Metabolism
Unigene0000064	XP_020652803.1	1835	0	E3 ubiquitin-protein ligase MARCH6 [Pogona vitticeps]	sp|O60337|MARH6_HUMAN	1613.2	0	sp|O60337|MARH6_HUMAN E3 ubiquitin-protein ligase MARCHF6 OS=Homo sapiens OX=9606 GN=MARCHF6 PE=1 SV=2	Hs22051177	901.7	2.3e-261	KOG1609	Protein involved in mRNA turnover and stability	K10661//MARCH6; E3 ubiquitin-protein ligase MARCH6 [EC:2.3.2.27]	0	1706	pvt:110080881	ko04141//Protein processing in endoplasmic reticulum//Folding, sorting and degradation//Genetic Information Processing
Unigene0000065	XP_033017363.1	466	2e-146	insulin-like growth factor-binding protein 2 isoform X2 [Lacerta agilis]	sp|P49705|IBP2_CHICK	401.4	8.8e-110	sp|P49705|IBP2_CHICK Insulin-like growth factor-binding protein 2 OS=Gallus gallus OX=9031 GN=IGFBP2 PE=2 SV=1	Hs4506643	188.7	1.3e-46	KOG0402	60S ribosomal protein L37	K23575//IGFBP2; insulin-like growth factor-binding protein 2	3.5e-131	476.1	pmua:114603464	--
Unigene0000066	XP_028566056.1	521	3e-179	protein NipSnap homolog 1 isoform X1 [Podarcis muralis]	sp|O55125|NIPS1_MOUSE	492.3	9.7e-138	sp|O55125|NIPS1_MOUSE Protein NipSnap homolog 1 OS=Mus musculus OX=10090 GN=Nipsnap1 PE=1 SV=1	Hs4505399	482.3	1.5e-135	KOG2883	NIPSNAP1 protein	--	--	--	--	--
Unigene0000067	ATV96441.1	808	0	NADH dehydrogenase subunit 4 [Phrynocephalus vlangalii vlangalii]	sp|O79410|NU4M_SCYCA	410.6	3e-113	sp|O79410|NU4M_SCYCA NADH-ubiquinone oxidoreductase chain 4 OS=Scyliorhinus canicula OX=7830 GN=MTND4 PE=3 SV=1	HsMi009	396.7	6.6e-110	KOG4845	NADH dehydrogenase, subunit 4	K03881//ND4; NADH-ubiquinone oxidoreductase chain 4 [EC:7.1.1.2]	1.4e-119	435.3	acs:6385974	;ko04723//Retrograde endocannabinoid signaling//Nervous system//Organismal Systems
Unigene0000068	XP_020426718.1	216	1e-67	peptide methionine sulfoxide reductase [Heterostelium album PN500]	sp|Q9SEC2|MSRA_LACSA	348.2	9.5e-95	sp|Q9SEC2|MSRA_LACSA Peptide methionine sulfoxide reductase OS=Lactuca sativa OX=4236 PE=2 SV=1	At4g25130	341.7	1.3e-93	KOG1635	Peptide methionine sulfoxide reductase	K07304//msrA; peptide-methionine (S)-S-oxide reductase [EC:1.8.4.11]	3.6e-42	177.2	lak:106168689	--
Unigene0000069	XP_020669680.1	139	3e-33	zinc finger BED domain-containing protein 4-like [Pogona vitticeps]	--	--	--	--	--	--	--	--	--	--	--	--	--	--
Unigene0000070	XP_020645136.1	798	0	general transcription factor IIE subunit 1 [Pogona vitticeps]	sp|A6QLI8|T2EA_BOVIN	558.1	1.8e-157	sp|A6QLI8|T2EA_BOVIN General transcription factor IIE subunit 1 OS=Bos taurus OX=9913 GN=GTF2E1 PE=2 SV=1	Hs5031727	552.4	1.5e-156	KOG2593	Transcription initiation factor IIE, alpha subunit	K03136//TFIIE1; transcription initiation factor TFIIE subunit alpha	9.4e-187	659.1	pvt:110076918	;ko03022//Basal transcription factors//Transcription//Genetic Information Processing
Unigene0000071	XP_005040019.1	196	1e-49	PREDICTED: basic proline-rich protein-like [Ficedula albicollis]	--	--	--	--	--	--	--	--	--	--	--	--	--	--
Unigene0000072	XP_020651912.1	352	2e-95	synaptojanin-1 isoform X7 [Pogona vitticeps]	--	--	--	--	--	--	--	--	--	K20279//SYNJ; synaptojanin [EC:3.1.3.36]	1.1e-95	357.8	pvt:110080388	;ko00562//Inositol phosphate metabolism//Carbohydrate metabolism//Metabolism
Unigene0000073	XP_020653850.1	1528	0	aryl hydrocarbon receptor nuclear translocator isoform X3 [Pogona vitticeps]	sp|Q9BE97|ARNT_BOVIN	1100.9	0	sp|Q9BE97|ARNT_BOVIN Aryl hydrocarbon receptor nuclear translocator OS=Bos taurus OX=9913 GN=ARNT PE=1 SV=1	Hs4502231	1094	0	KOG3561	Aryl-hydrocarbon receptor nuclear translocator	K09097//ARNT; aryl hydrocarbon receptor nuclear translocator	0	1407.1	pvt:110081480	;ko05204//Chemical carcinogenesis//Cancers//Human Diseases
Unigene0000074	--	--	--	--	--	--	--	--	--	--	--	--	--	--	--	--	--	--
Unigene0000075	XP_020644185.1	898	0	SPARC-related modular calcium-binding protein 1 isoform X2 [Pogona vitticeps]	sp|Q8BLY1|SMOC1_MOUSE	810.4	3e-233	sp|Q8BLY1|SMOC1_MOUSE SPARC-related modular calcium-binding protein 1 OS=Mus musculus OX=10090 GN=Smoc1 PE=2 SV=2	Hs11545873	753.1	8.6e-217	KOG4578	Uncharacterized conserved protein, contains KAZAL and TY domains	--	--	--	--	--
Unigene0000076	XP_020636704.1	262	5e-72	hornerin-like [Pogona vitticeps]	--	--	--	--	At1g58140	147.1	2e-34	KOG0017	FOG: Transposon-encoded proteins with TYA, reverse transcriptase, integrase domains in various combinations	--	--	--	--	--
Unigene0000077	XP_020654839.1	487	1e-156	malectin isoform X1 [Pogona vitticeps]	sp|Q14165|MLEC_HUMAN	456.4	1.4e-126	sp|Q14165|MLEC_HUMAN Malectin OS=Homo sapiens OX=9606 GN=MLEC PE=1 SV=1	Hs7661948	456.4	2.1e-127	KOG3593	Predicted receptor-like serine/threonine kinase	--	--	--	--	--
Unigene0000078	--	--	--	--	--	--	--	--	--	--	--	--	--	--	--	--	--	--
Unigene0000079	XP_020645825.1	1674	0	high affinity cAMP-specific and IBMX-insensitive 3',5'-cyclic phosphodiesterase 8A isoform X1 [Pogona vitticeps]	sp|O60658|PDE8A_HUMAN	1277.3	0	sp|O60658|PDE8A_HUMAN High affinity cAMP-specific and IBMX-insensitive 3',5'-cyclic phosphodiesterase 8A OS=Homo sapiens OX=9606 GN=PDE8A PE=1 SV=2	Hs22051993	1133.6	0	KOG1229	3'5'-cyclic nucleotide phosphodiesterases	K18437//PDE8; high affinity cAMP-specific and IBMX-insensitive 3',5'-cyclic phosphodiesterase 8 [EC:3.1.4.53]	0	1621.3	pvt:110077276	;ko05032//Morphine addiction//Substance dependence//Human Diseases
Unigene0000080	BAB83836.1	703	0	LReO_3 [Oryzias latipes]	sp|P20825|POL2_DROME	378.3	7.8e-103	sp|P20825|POL2_DROME Retrovirus-related Pol polyprotein from transposon 297 OS=Drosophila melanogaster OX=7227 GN=pol PE=4 SV=1	7292616	356.7	3.7e-97	KOG0017	FOG: Transposon-encoded proteins with TYA, reverse transcriptase, integrase domains in various combinations	--	--	--	--	--
Unigene0000081	--	--	--	--	--	--	--	--	--	--	--	--	--	--	--	--	--	--
Unigene0000082	PBJ78494.1	403	3e-140	polyubiquitin [Trypanosoma cruzi cruzi]	sp|P0CG85|UBI1P_NICSY	396.4	2.7e-109	sp|P0CG85|UBI1P_NICSY Polyubiquitin OS=Nicotiana sylvestris OX=4096 GN=UBI11 PE=2 SV=1	At4g02890	396.4	4e-110	KOG0001	Ubiquitin and ubiquitin-like proteins	K08770//UBC; ubiquitin C	1.5e-105	387.5	hst:105190878	ko03320//PPAR signaling pathway//Endocrine system//Organismal Systems
Unigene0000083	XP_013868509.1	184	2e-55	PREDICTED: adenosine kinase-like isoform X2 [Austrofundulus limnaeus]	sp|Q9LZG0|ADK2_ARATH	231.9	4.2e-60	sp|Q9LZG0|ADK2_ARATH Adenosine kinase 2 OS=Arabidopsis thaliana OX=3702 GN=ADK2 PE=1 SV=1	At5g03300	231.9	6.2e-61	KOG2854	Possible pfkB family carbohydrate kinase	K00856//E2.7.1.20; adenosine kinase [EC:2.7.1.20]	1.2e-44	184.1	alim:106520712	;ko00230//Purine metabolism//Nucleotide metabolism//Metabolism
Unigene0000084	KRY18279.1	150	9e-45	Mitochondrial carnitine/acylcarnitine carrier-like protein, partial [Trichinella spiralis]	sp|Q93XM7|MCAT_ARATH	204.1	9.3e-52	sp|Q93XM7|MCAT_ARATH Mitochondrial carnitine/acylcarnitine carrier-like protein OS=Arabidopsis thaliana OX=3702 GN=BOU PE=1 SV=1	At5g46800	191	1.2e-48	KOG0758	Mitochondrial carnitine-acylcarnitine carrier protein	K15109//SLC25A20_29; solute carrier family 25 (mitochondrial carnitine/acylcarnitine transporter), member 20/29	2e-18	97.1	pcan:112571581	ko04714//Thermogenesis//Environmental adaptation//Organismal Systems
Unigene0000085	RXN38762.1	124	8e-42	reverse transcriptase [Labeo rohita]	--	--	--	--	--	--	--	--	--	--	--	--	--	--
Unigene0000086	--	--	--	--	--	--	--	--	--	--	--	--	--	--	--	--	--	--
Unigene0000087	XP_020642173.1	604	0	non-structural maintenance of chromosomes element 4 homolog A [Pogona vitticeps]	sp|Q2TBI1|NSE4A_BOVIN	310.8	2.9e-83	sp|Q2TBI1|NSE4A_BOVIN Non-structural maintenance of chromosomes element 4 homolog A OS=Bos taurus OX=9913 GN=NSMCE4A PE=2 SV=1	Hs8923009	301.2	3.4e-81	KOG2866	Uncharacterized conserved protein	K22825//NSMCE4; non-structural maintenance of chromosomes element 4	6.1e-159	565.8	pvt:110075343	--
Unigene0000088	XP_006132041.1	65.5	6e-10	CDGSH iron-sulfur domain-containing protein 1 [Pelodiscus sinensis]	sp|Q3ZBU2|CISD1_BOVIN	65.5	2.8e-09	sp|Q3ZBU2|CISD1_BOVIN CDGSH iron-sulfur domain-containing protein 1 OS=Bos taurus OX=9913 GN=CISD1 PE=1 SV=1	Hs8923930	61.2	7.9e-09	KOG3461	CDGSH-type Zn-finger containing protein	K23885//CISD1; CDGSH iron-sulfur domain-containing protein 1	1.8e-09	69.7	pvt:110073706	--
Unigene0000089	XP_020670588.1	1587	0	RE1-silencing transcription factor [Pogona vitticeps]	sp|O54963|REST_RAT	336.3	2.8e-90	sp|O54963|REST_RAT RE1-silencing transcription factor OS=Rattus norvegicus OX=10116 GN=Rest PE=1 SV=1	Hs15559211	333.2	3.6e-90	KOG1721	FOG: Zn-finger	K09222//REST; RE1-silencing transcription factor	4.4e-278	963.8	pvt:110091002	;ko04550//Signaling pathways regulating pluripotency of stem cells//Cellular community - eukaryotes//Cellular Processes
Unigene0000090	XP_020660126.1	8181	0	plectin isoform X6 [Pogona vitticeps]	sp|P30427|PLEC_RAT	2947.5	0	sp|P30427|PLEC_RAT Plectin OS=Rattus norvegicus OX=10116 GN=Plec PE=1 SV=2	Hs4505877	2859.7	0	KOG0516	Dystonin, GAS (Growth-arrest-specific protein), and related proteins	K10388//PLEC; plectin	0	3697.1	pvt:110084821	--
Unigene0000091	KMQ92919.1	99.8	1e-22	endonuclease-reverse transcriptase [Lasius niger]	--	--	--	--	--	--	--	--	--	K12852//EFTUD2; 116 kDa U5 small nuclear ribonucleoprotein component	1.4e-12	77.8	pxy:105395227	ko03040//Spliceosome//Transcription//Genetic Information Processing
Unigene0000092	XP_020670196.1	655	0	pre-mRNA-splicing factor CWC25 homolog isoform X2 [Pogona vitticeps]	sp|Q9NXE8|CWC25_HUMAN	306.6	8.2e-82	sp|Q9NXE8|CWC25_HUMAN Pre-mRNA-splicing factor CWC25 homolog OS=Homo sapiens OX=9606 GN=CWC25 PE=1 SV=1	Hs8923271	306.6	1.2e-82	KOG3869	Uncharacterized conserved protein	--	--	--	--	--
Unigene0000093	--	--	--	--	--	--	--	--	--	--	--	--	--	--	--	--	--	--
Unigene0000094	XP_022190480.1	240	4e-79	ubiquitin-conjugating enzyme E2-16 kDa [Nilaparvata lugens]	sp|P35135|UBC4_SOLLC	279.6	2.5e-74	sp|P35135|UBC4_SOLLC Ubiquitin-conjugating enzyme E2-17 kDa OS=Solanum lycopersicum OX=4081 PE=2 SV=1	At5g53300	276.9	2.4e-74	KOG0417	Ubiquitin-protein ligase	K06689//UBE2D; ubiquitin-conjugating enzyme E2 D [EC:2.3.2.23]	1.4e-62	244.2	adf:107357338	;ko04624//Toll and Imd signaling pathway//Immune system//Organismal Systems
Unigene0000095	XP_020634198.1	1008	0	coiled-coil alpha-helical rod protein 1 [Pogona vitticeps]	sp|Q8HZ59|CCHCR_GORGO	201.1	4.9e-50	sp|Q8HZ59|CCHCR_GORGO Coiled-coil alpha-helical rod protein 1 OS=Gorilla gorilla gorilla OX=9595 GN=CCHCR1 PE=3 SV=1	--	--	--	--	--	K16760//CCHCR1; coiled-coil alpha-helical rod protein 1	1.7e-176	624.8	pvt:110070822	--
Unigene0000096	--	--	--	--	--	--	--	--	--	--	--	--	--	--	--	--	--	--
Unigene0000097	--	--	--	--	--	--	--	--	--	--	--	--	--	--	--	--	--	--
Unigene0000098	--	--	--	--	--	--	--	--	--	--	--	--	--	--	--	--	--	--
Unigene0000099	--	--	--	--	--	--	--	--	--	--	--	--	--	--	--	--	--	--
Unigene0000100	XP_020645516.1	106	8e-23	complement component C8 beta chain [Pogona vitticeps]	sp|P07358|CO8B_HUMAN	75.1	1.4e-12	sp|P07358|CO8B_HUMAN Complement component C8 beta chain OS=Homo sapiens OX=9606 GN=C8B PE=1 SV=3	--	--	--	--	--	--	--	--	--	--
Unigene0000101	EDL11773.1	294	9e-89	RIKEN cDNA 2310022B05 [Mus musculus]	sp|Q9H425|CA198_HUMAN	322.8	1.3e-86	sp|Q9H425|CA198_HUMAN Uncharacterized protein C1orf198 OS=Homo sapiens OX=9606 GN=C1orf198 PE=1 SV=1	--	--	--	--	--	--	--	--	--	--
Unigene0000102	XP_020656075.1	656	0	cAMP-dependent protein kinase catalytic subunit alpha isoform X2 [Pogona vitticeps]	sp|P25321|KAPCA_CRIGR	635.2	1.2e-180	sp|P25321|KAPCA_CRIGR cAMP-dependent protein kinase catalytic subunit alpha OS=Cricetulus griseus OX=10029 GN=PRKACA PE=1 SV=2	Hs4506055	631.3	2.6e-180	KOG0616	cAMP-dependent protein kinase catalytic subunit (PKA)	K04345//PKA; protein kinase A [EC:2.7.11.11]	2e-184	651.4	pvt:110082676	;ko04742//Taste transduction//Sensory system//Organismal Systems
Unigene0000103	XP_020642166.1	2432	0	WD repeat-containing protein 11 [Pogona vitticeps]	sp|Q9BZH6|WDR11_HUMAN	2097.4	0	sp|Q9BZH6|WDR11_HUMAN WD repeat-containing protein 11 OS=Homo sapiens OX=9606 GN=WDR11 PE=1 SV=1	Hs13324688	2097.4	0	KOG1912	WD40 repeat protein	--	--	--	--	--
Unigene0000104	XP_020655102.1	1591	0	monofunctional C1-tetrahydrofolate synthase, mitochondrial [Pogona vitticeps]	sp|Q6UB35|C1TM_HUMAN	1339.7	0	sp|Q6UB35|C1TM_HUMAN Monofunctional C1-tetrahydrofolate synthase, mitochondrial OS=Homo sapiens OX=9606 GN=MTHFD1L PE=1 SV=1	Hs13699868	1081.6	0	KOG4230	C1-tetrahydrofolate synthase	K13402//MTHFD1L; monofunctional C1-tetrahydrofolate synthase, mitochondrial [EC:6.3.4.3]	0	1584.7	pvt:110082112	;ko00670//One carbon pool by folate//Metabolism of cofactors and vitamins//Metabolism
Unigene0000105	--	--	--	--	--	--	--	--	--	--	--	--	--	--	--	--	--	--
Unigene0000106	XP_020653585.1	135	5e-30	SNF-related serine/threonine-protein kinase-like [Pogona vitticeps]	--	--	--	--	--	--	--	--	--	K08802//SNRK; SNF related kinase [EC:2.7.11.1]	2.3e-30	139	pvt:110081322	--
Unigene0000107	XP_020655448.1	579	0	E3 ubiquitin-protein ligase RNF167 isoform X1 [Pogona vitticeps]	sp|Q9H6Y7|RN167_HUMAN	381.3	2.8e-104	sp|Q9H6Y7|RN167_HUMAN E3 ubiquitin-protein ligase RNF167 OS=Homo sapiens OX=9606 GN=RNF167 PE=1 SV=1	Hs14149702	381.3	4.1e-105	KOG4628	Predicted E3 ubiquitin ligase	K15706//RNF167; E3 ubiquitin-protein ligase RNF167 [EC:2.3.2.27]	2.2e-163	581.3	pvt:110082338	--
Unigene0000108	--	--	--	--	--	--	--	--	--	--	--	--	--	--	--	--	--	--
Unigene0000109	XP_033018739.1	660	0	alpha-N-acetylneuraminide alpha-2,8-sialyltransferase [Lacerta agilis]	sp|P61642|SIA8A_PANTR	587.4	5e-166	sp|P61642|SIA8A_PANTR Alpha-N-acetylneuraminide alpha-2,8-sialyltransferase OS=Pan troglodytes OX=9598 GN=ST8SIA1 PE=2 SV=1	Hs4506953	583.6	1.1e-165	KOG2692	Sialyltransferase	K03371//SIAT8A; alpha-N-acetyl-neuraminate alpha-2,8-sialyltransferase (sialyltransferase 8A) [EC:2.4.99.8]	6.1e-189	667.2	pmua:114605143	;ko00603//Glycosphingolipid biosynthesis - globo and isoglobo series//Glycan biosynthesis and metabolism//Metabolism
Unigene0000110	--	--	--	--	--	--	--	--	--	--	--	--	--	--	--	--	--	--
Unigene0000111	--	--	--	--	--	--	--	--	--	--	--	--	--	--	--	--	--	--
Unigene0000112	XP_020657017.1	861	0	solute carrier family 22 member 16 isoform X1 [Pogona vitticeps]	sp|Q66KG0|S22AG_XENLA	647.1	4.1e-184	sp|Q66KG0|S22AG_XENLA Solute carrier family 22 member 16 OS=Xenopus laevis OX=8355 GN=slc22a16 PE=2 SV=2	Hs14916429	545.8	1.9e-154	KOG0255	Synaptic vesicle transporter SVOP and related transporters (major facilitator superfamily)	K08212//SLC22A16; MFS transporter, OCT family, solute carrier family 22 (organic cation transporter), member 16	1.1e-257	895.2	pvt:110083150	--
Unigene0000113	--	--	--	--	--	--	--	--	--	--	--	--	--	--	--	--	--	--
Unigene0000114	XP_003219928.1	715	0	PREDICTED: arachidonate 5-lipoxygenase isoform X1 [Anolis carolinensis]	sp|P48999|LOX5_MOUSE	646	7.3e-184	sp|P48999|LOX5_MOUSE Arachidonate 5-lipoxygenase OS=Mus musculus OX=10090 GN=Alox5 PE=1 SV=3	--	--	--	--	--	K00461//ALOX5; arachidonate 5-lipoxygenase [EC:1.13.11.34]	1.6e-203	714.9	acs:100556313	;ko00590//Arachidonic acid metabolism//Lipid metabolism//Metabolism
Unigene0000115	--	--	--	--	--	--	--	--	--	--	--	--	--	--	--	--	--	--
Unigene0000116	XP_028565007.1	406	4e-135	ephrin-A3 isoform X1 [Podarcis muralis]	sp|O08545|EFNA3_MOUSE	344	3.8e-93	sp|O08545|EFNA3_MOUSE Ephrin-A3 OS=Mus musculus OX=10090 GN=Efna3 PE=1 SV=4	Hs4826708	339	1.8e-92	KOG3858	Ephrin, ligand for Eph receptor tyrosine kinase	K05462//EFNA; ephrin-A	5.3e-112	410.2	pmua:114586154	;ko04360//Axon guidance//Development//Organismal Systems
Unigene0000117	--	--	--	--	--	--	--	--	--	--	--	--	--	--	--	--	--	--
Unigene0000118	XP_020645099.1	368	9e-108	LOW QUALITY PROTEIN: low-density lipoprotein receptor-related protein 2 [Pogona vitticeps]	sp|P98164|LRP2_HUMAN	198	3.4e-49	sp|P98164|LRP2_HUMAN Low-density lipoprotein receptor-related protein 2 OS=Homo sapiens OX=9606 GN=LRP2 PE=1 SV=3	Hs6806919	198	5.2e-50	KOG1215	Low-density lipoprotein receptors containing Ca2+-binding EGF-like domains	K06233//LRP2; low density lipoprotein-related protein 2	5.6e-93	347.1	pvt:110076894	;ko04979//Cholesterol metabolism//Digestive system//Organismal Systems
Unigene0000119	XP_020665855.1	1617	0	zinc finger FYVE domain-containing protein 1 [Pogona vitticeps]	sp|Q810J8|ZFYV1_MOUSE	1437.9	0	sp|Q810J8|ZFYV1_MOUSE Zinc finger FYVE domain-containing protein 1 OS=Mus musculus OX=10090 GN=Zfyve1 PE=1 SV=2	Hs20543659	1434.1	0	KOG1818	Membrane trafficking and cell signaling protein HRS, contains VHS and FYVE domains	K17603//ZFYVE1; zinc finger FYVE domain-containing protein 1	0	1586.2	pvt:110088101	ko04140//Autophagy - animal//Transport and catabolism//Cellular Processes
Unigene0000120	--	--	--	--	--	--	--	--	--	--	--	--	--	--	--	--	--	--
Unigene0000121	PKU35850.1	53.1	7e-06	hypothetical protein llap_13846 [Limosa lapponica baueri]	--	--	--	--	--	--	--	--	--	--	--	--	--	--
Unigene0000122	--	--	--	--	--	--	--	--	--	--	--	--	--	--	--	--	--	--
Unigene0000123	--	--	--	--	--	--	--	--	--	--	--	--	--	--	--	--	--	--
Unigene0000124	PRP79711.1	77.8	8e-14	LRR receptor-like serine/threonine-protein kinase GSO1-like [Planoprotostelium fungivorum]	--	--	--	--	--	--	--	--	--	--	--	--	--	--
Unigene0000125	--	--	--	--	--	--	--	--	--	--	--	--	--	--	--	--	--	--
Unigene0000126	XP_020670664.1	607	0	tapasin, partial [Pogona vitticeps]	sp|O73895|TPSN_CHICK	255.4	2.6e-66	sp|O73895|TPSN_CHICK Tapasin OS=Gallus gallus OX=9031 GN=TAPBP PE=2 SV=2	--	--	--	--	--	K08058//TAPBP; TAP binding protein (tapasin)	1.2e-173	615.5	pvt:110091032	;ko04612//Antigen processing and presentation//Immune system//Organismal Systems
Unigene0000127	--	--	--	--	--	--	--	--	--	--	--	--	--	--	--	--	--	--
Unigene0000128	XP_033014012.1	164	2e-44	phospholemman [Lacerta agilis]	sp|Q3SZX0|PLM_BOVIN	125.2	4e-27	sp|Q3SZX0|PLM_BOVIN Phospholemman OS=Bos taurus OX=9913 GN=FXYD1 PE=1 SV=1	--	--	--	--	--	K13360//FXYD1; FXYD domain-containing ion transport regulator 1	5.4e-41	174.9	acs:100554243	ko04024//cAMP signaling pathway//Signal transduction//Environmental Information Processing
Unigene0000129	XP_020660000.1	795	0	nucleosome assembly protein 1-like 1 isoform X1 [Pogona vitticeps]	sp|P55209|NP1L1_HUMAN	518.1	2.6e-145	sp|P55209|NP1L1_HUMAN Nucleosome assembly protein 1-like 1 OS=Homo sapiens OX=9606 GN=NAP1L1 PE=1 SV=1	Hs4758756	518.1	3.9e-146	KOG1507	Nucleosome assembly protein NAP-1	K11279//NAP1L1; nucleosome assembly protein 1-like 1	1.2e-151	542.7	pvt:110084724	--
Unigene0000130	XP_020658296.1	2784	0	protein strawberry notch homolog 1 [Pogona vitticeps]	sp|Q689Z5|SBNO1_MOUSE	2144.4	0	sp|Q689Z5|SBNO1_MOUSE Protein strawberry notch homolog 1 OS=Mus musculus OX=10090 GN=Sbno1 PE=1 SV=2	7292847	1237.2	0	KOG1513	Nuclear helicase MOP-3/SNO (DEAD-box superfamily)	--	--	--	--	--
Unigene0000131	--	--	--	--	--	--	--	--	--	--	--	--	--	--	--	--	--	--
Unigene0000132	XP_033001196.1	984	0	nuclear receptor-binding protein isoform X2 [Lacerta agilis]	sp|Q9UHY1|NRBP_HUMAN	868.2	7.3e-251	sp|Q9UHY1|NRBP_HUMAN Nuclear receptor-binding protein OS=Homo sapiens OX=9606 GN=NRBP1 PE=1 SV=1	Hs7019333	868.2	1.1e-251	KOG1266	Protein kinase	K08875//NRBP; nuclear receptor-binding protein	1.7e-269	933.7	pbi:103065047	--
Unigene0000133	--	--	--	--	--	--	--	--	--	--	--	--	--	--	--	--	--	--
Unigene0000134	--	--	--	--	--	--	--	--	--	--	--	--	--	--	--	--	--	--
Unigene0000135	XP_020658520.1	997	0	NGFI-A-binding protein 1 isoform X1 [Pogona vitticeps]	sp|Q13506|NAB1_HUMAN	762.3	1.3e-218	sp|Q13506|NAB1_HUMAN NGFI-A-binding protein 1 OS=Homo sapiens OX=9606 GN=NAB1 PE=1 SV=2	Hs19923348	762.3	1.9e-219	KOG3835	Transcriptional corepressor NAB1	K22388//NAB; NGFI-A-binding protein	5.4e-266	923.3	pvt:110083945	--
Unigene0000136	XP_020662111.1	57.4	1e-05	beta-2-glycoprotein 1 isoform X2 [Pogona vitticeps]	--	--	--	--	--	--	--	--	--	K17305//APOH; beta-2-glycoprotein 1	7.6e-08	64.3	pvt:110085889	ko04979//Cholesterol metabolism//Digestive system//Organismal Systems
Unigene0000137	XP_020668424.1	1109	0	methionine synthase reductase [Pogona vitticeps]	sp|Q9UBK8|MTRR_HUMAN	816.6	2.4e-235	sp|Q9UBK8|MTRR_HUMAN Methionine synthase reductase OS=Homo sapiens OX=9606 GN=MTRR PE=1 SV=4	Hs13325068	814.3	1.8e-235	KOG1158	NADP/FAD dependent oxidoreductase	K00597//MTRR; methionine synthase reductase [EC:1.16.1.8]	0	1098.6	pvt:110089599	--
Unigene0000138	--	--	--	--	--	--	--	--	--	--	--	--	--	--	--	--	--	--
Unigene0000139	XP_020657340.1	857	0	succinate--CoA ligase [GDP-forming] subunit beta, mitochondrial isoform X2 [Pogona vitticeps]	sp|Q96I99|SUCB2_HUMAN	723.4	3.6e-207	sp|Q96I99|SUCB2_HUMAN Succinate--CoA ligase [GDP-forming] subunit beta, mitochondrial OS=Homo sapiens OX=9606 GN=SUCLG2 PE=1 SV=2	Hs22041509	723.4	5.4e-208	KOG1447	GTP-specific succinyl-CoA synthetase, beta subunit	K01900//LSC2; succinyl-CoA synthetase beta subunit [EC:6.2.1.4 6.2.1.5]	2e-222	777.7	pmua:114591855	;ko00640//Propanoate metabolism//Carbohydrate metabolism//Metabolism
Unigene0000140	--	--	--	--	--	--	--	--	--	--	--	--	--	--	--	--	--	--
Unigene0000141	XP_020633470.1	175	6e-44	zinc finger protein 501-like [Pogona vitticeps]	--	--	--	--	--	--	--	--	--	--	--	--	--	--
Unigene0000142	XP_003222942.1	76.3	9e-14	PREDICTED: cytochrome P450 2A13 [Anolis carolinensis]	sp|P00178|CP2B4_RABIT	56.6	2.8e-07	sp|P00178|CP2B4_RABIT Cytochrome P450 2B4 OS=Oryctolagus cuniculus OX=9986 GN=CYP2B4 PE=1 SV=1	Hs7949031	55.8	7.3e-08	KOG0156	Cytochrome P450 CYP2 subfamily	K07418//CYP2J; cytochrome P450 family 2 subfamily J [EC:1.14.14.1 1.14.14.73 1.14.14.74 1.14.14.75]	1.6e-14	84.3	pvt:110075668	;ko00591//Linoleic acid metabolism//Lipid metabolism//Metabolism
Unigene0000143	XP_020654689.1	666	0	histone deacetylase 4 isoform X3 [Pogona vitticeps]	sp|P83038|HDAC4_CHICK	605.5	2.2e-171	sp|P83038|HDAC4_CHICK Histone deacetylase 4 OS=Gallus gallus OX=9031 GN=HDAC4 PE=2 SV=1	Hs5174481	579.7	2e-164	KOG1343	Histone deacetylase complex, catalytic component HDA1	K11406//HDAC4_5; histone deacetylase 4/5 [EC:3.5.1.98]	1.4e-179	636.3	pvt:110081897	;ko05034//Alcoholism//Substance dependence//Human Diseases
Unigene0000144	XP_020644321.1	1266	0	ATP-binding cassette sub-family D member 3 [Pogona vitticeps]	sp|P28288|ABCD3_HUMAN	1140.2	0	sp|P28288|ABCD3_HUMAN ATP-binding cassette sub-family D member 3 OS=Homo sapiens OX=9606 GN=ABCD3 PE=1 SV=1	Hs4506341	1140.2	0	KOG0060	Long-chain acyl-CoA transporter, ABC superfamily (involved in peroxisome organization and biogenesis)	K05677//ABCD3; ATP-binding cassette, subfamily D (ALD), member 3	0	1223	pvt:110076489	;ko02010//ABC transporters//Membrane transport//Environmental Information Processing
Unigene0000145	XP_026801791.1	134	1e-29	NLR family CARD domain-containing protein 3-like [Pangasianodon hypophthalmus]	--	--	--	--	--	--	--	--	--	K06827//CTGF; connective tissue growth factor	1e-23	116.7	pov:109631602	;ko04390//Hippo signaling pathway//Signal transduction//Environmental Information Processing
Unigene0000146	XP_016852938.1	635	0	PREDICTED: LOW QUALITY PROTEIN: Ig epsilon chain C region [Anolis carolinensis]	sp|P0DOX5|IGG1_HUMAN	243	8.7e-63	sp|P0DOX5|IGG1_HUMAN Immunoglobulin gamma-1 heavy chain OS=Homo sapiens OX=9606 PE=1 SV=2	--	--	--	--	--	K06856//IGH; immunoglobulin heavy chain	2.6e-177	627.1	acs:100553338	;ko05143//African trypanosomiasis//Infectious diseases//Human Diseases
Unigene0000147	XP_013877416.1	86.7	3e-16	PREDICTED: RNA-directed DNA polymerase from mobile element jockey-like [Austrofundulus limnaeus]	--	--	--	--	--	--	--	--	--	--	--	--	--	--
Unigene0000148	--	--	--	--	--	--	--	--	--	--	--	--	--	--	--	--	--	--
Unigene0000149	XP_028570394.1	991	0	folylpolyglutamate synthase, mitochondrial isoform X2 [Podarcis muralis]	sp|A6H751|FOLC_BOVIN	735.7	1.1e-210	sp|A6H751|FOLC_BOVIN Folylpolyglutamate synthase, mitochondrial OS=Bos taurus OX=9913 GN=FPGS PE=2 SV=1	HsM4826728	724.5	3.7e-208	KOG2525	Folylpolyglutamate synthase	K01930//FPGS; folylpolyglutamate synthase [EC:6.3.2.17]	3.1e-259	900.6	pmua:114588865	;ko00790//Folate biosynthesis//Metabolism of cofactors and vitamins//Metabolism
Unigene0000150	BAJ06405.1	717	0	beta tubulin, partial [Palpitomonas bilix]	sp|P24636|TBB4_ARATH	769.6	1.7e-221	sp|P24636|TBB4_ARATH Tubulin beta-4 chain OS=Arabidopsis thaliana OX=3702 GN=TUBB4 PE=2 SV=2	At5g44340	769.6	2.5e-222	KOG1375	Beta tubulin	K07375//TUBB; tubulin beta	6.9e-200	701.4	pcad:112063011	;ko04540//Gap junction//Cellular community - eukaryotes//Cellular Processes
Unigene0000151	PKU44398.1	60.5	1e-12	dtw domain-containing protein 2 [Limosa lapponica baueri]	--	--	--	--	--	--	--	--	--	--	--	--	--	--
Unigene0000152	XP_020639306.1	1709	0	complement component C6 [Pogona vitticeps]	sp|Q29RU4|CO6_BOVIN	1156	0	sp|Q29RU4|CO6_BOVIN Complement component C6 OS=Bos taurus OX=9913 GN=C6 PE=2 SV=1	--	--	--	--	--	--	--	--	--	--
Unigene0000153	--	--	--	--	--	--	--	--	--	--	--	--	--	--	--	--	--	--
Unigene0000154	XP_008578613.1	384	2e-128	PREDICTED: TATA box-binding protein-like protein 1 isoform X1 [Galeopterus variegatus]	sp|Q32LB1|TBPL1_BOVIN	367.5	3.1e-100	sp|Q32LB1|TBPL1_BOVIN TATA box-binding protein-like protein 1 OS=Bos taurus OX=9913 GN=TBPL1 PE=2 SV=1	Hs4759234	367.5	4.7e-101	KOG3302	TATA-box binding protein (TBP), component of TFIID and TFIIIB	K03120//TBP; transcription initiation factor TFIID TATA-box-binding protein	1e-99	369.4	tup:102498567	;ko03022//Basal transcription factors//Transcription//Genetic Information Processing
Unigene0000155	XP_020436192.1	539	0	S-adenosylmethionine synthetase [Heterostelium album PN500]	sp|A9P822|METK1_POPTR	815.1	5.1e-235	sp|A9P822|METK1_POPTR S-adenosylmethionine synthase 1 OS=Populus trichocarpa OX=3694 GN=METK1 PE=2 SV=1	At4g01850	778.1	1e-224	KOG1506	S-adenosylmethionine synthetase	K00789//metK; S-adenosylmethionine synthetase [EC:2.5.1.6]	3e-143	513.8	hai:109371335	;ko00270//Cysteine and methionine metabolism//Amino acid metabolism//Metabolism
Unigene0000156	GBM79107.1	88.6	4e-42	Retrovirus-related Pol polyprotein from transposon TNT 1-94 [Araneus ventricosus]	sp|P04146|COPIA_DROME	129.4	2.2e-28	sp|P04146|COPIA_DROME Copia protein OS=Drosophila melanogaster OX=7227 GN=GIP PE=1 SV=3	At5g35820	115.5	5e-25	KOG0017	FOG: Transposon-encoded proteins with TYA, reverse transcriptase, integrase domains in various combinations	--	--	--	--	--
Unigene0000157	AGS56654.1	360	2e-125	beta-tubulin type 1 isoform 1, partial [Collozoum sp. 1 RS-2013]	sp|P37392|TBB1_LUPAL	368.6	3.9e-101	sp|P37392|TBB1_LUPAL Tubulin beta-1 chain OS=Lupinus albus OX=3870 GN=TUBB1 PE=3 SV=1	At5g12250	367.5	1.3e-101	KOG1375	Beta tubulin	K07375//TUBB; tubulin beta	1.1e-91	340.9	pcad:112063012	;ko04540//Gap junction//Cellular community - eukaryotes//Cellular Processes
Unigene0000158	--	--	--	--	--	--	--	--	--	--	--	--	--	--	--	--	--	--
Unigene0000159	XP_020648775.1	722	0	lysocardiolipin acyltransferase 1 isoform X1 [Pogona vitticeps]	sp|Q5F3X0|LCLT1_CHICK	654.8	1.7e-186	sp|Q5F3X0|LCLT1_CHICK Lysocardiolipin acyltransferase 1 OS=Gallus gallus OX=9031 GN=LCLAT1 PE=2 SV=1	CE13269	256.5	2e-67	KOG1505	Lysophosphatidic acid acyltransferase LPAAT and related acyltransferases	K13513//LCLAT1; lysocardiolipin and lysophospholipid acyltransferase [EC:2.3.1.- 2.3.1.51]	4.8e-203	713.4	pvt:110078698	;ko00561//Glycerolipid metabolism//Lipid metabolism//Metabolism
Unigene0000160	--	--	--	--	--	--	--	--	--	--	--	--	--	--	--	--	--	--
Unigene0000161	XP_020643012.1	814	0	vitamin K-dependent protein C [Pogona vitticeps]	sp|Q28278|PROC_CANLF	472.6	8e-132	sp|Q28278|PROC_CANLF Vitamin K-dependent protein C OS=Canis lupus familiaris OX=9615 GN=PROC PE=2 SV=2	Hs11545747	165.2	4.1e-40	KOG3627	Trypsin	K01344//PROC; protein C (activated) [EC:3.4.21.69]	3.4e-240	836.3	pvt:110075800	ko04610//Complement and coagulation cascades//Immune system//Organismal Systems
Unigene0000162	XP_026504687.1	230	2e-67	protein NYNRIN-like [Terrapene carolina triunguis]	sp|P31792|POL_FENV1	127.9	1.1e-28	sp|P31792|POL_FENV1 Pol polyprotein (Fragment) OS=Feline endogenous virus ECE1 OX=11766 GN=pol PE=3 SV=1	Hs22049976	118.6	1e-26	KOG0017	FOG: Transposon-encoded proteins with TYA, reverse transcriptase, integrase domains in various combinations	--	--	--	--	--
Unigene0000163	XP_020647211.1	1228	0	cdc42-interacting protein 4 isoform X2 [Pogona vitticeps]	sp|Q5RCJ1|CIP4_PONAB	652.5	9.2e-186	sp|Q5RCJ1|CIP4_PONAB Cdc42-interacting protein 4 OS=Pongo abelii OX=9601 GN=TRIP10 PE=2 SV=1	Hs11342676	528.5	3e-149	KOG3565	Cdc42-interacting protein CIP4	K07196//TRIP10; thyroid hormone receptor interactor 10	1.1e-269	934.9	pmua:114588132	ko04910//Insulin signaling pathway//Endocrine system//Organismal Systems
Unigene0000164	ATV96438.1	412	3e-144	cytochrome oxidase subunit 3 [Phrynocephalus vlangalii vlangalii]	sp|Q36455|COX3_ORNAN	332.8	3.6e-90	sp|Q36455|COX3_ORNAN Cytochrome c oxidase subunit 3 OS=Ornithorhynchus anatinus OX=9258 GN=MT-CO3 PE=3 SV=1	HsMi005	308.9	8.2e-84	KOG4664	Cytochrome oxidase subunit III and related proteins	K02262//COX3; cytochrome c oxidase subunit 3	4.4e-89	332.8	oaa:808707	;ko04260//Cardiac muscle contraction//Circulatory system//Organismal Systems
Unigene0000165	QHQ71279.1	692	0	MHC class I antigen [Homo sapiens]	sp|P16209|1A01_PANTR	625.2	1.1e-177	sp|P16209|1A01_PANTR Patr class I histocompatibility antigen, A-2 alpha chain OS=Pan troglodytes OX=9598 PE=2 SV=1	Hs4508041	52.8	3.3e-06	KOG1721	FOG: Zn-finger	K06751//MHC1; MHC class I antigen	7.2e-175	619.4	nle:100579523	;ko05332//Graft-versus-host disease//Immune diseases//Human Diseases
Unigene0000166	--	--	--	--	--	--	--	--	--	--	--	--	--	--	--	--	--	--
Unigene0000167	XP_020662840.1	963	0	ras GTPase-activating protein-binding protein 2 isoform X1 [Pogona vitticeps]	sp|Q9UN86|G3BP2_HUMAN	693.3	6e-198	sp|Q9UN86|G3BP2_HUMAN Ras GTPase-activating protein-binding protein 2 OS=Homo sapiens OX=9606 GN=G3BP2 PE=1 SV=2	Hs19923399	693.3	9e-199	KOG0116	RasGAP SH3 binding protein rasputin, contains NTF2 and RRM domains	--	--	--	--	--
Unigene0000168	--	--	--	--	--	--	--	--	--	--	--	--	--	--	--	--	--	--
Unigene0000170	XP_020655241.1	560	0	ERI1 exoribonuclease 2-like [Pogona vitticeps]	sp|A8K979|ERI2_HUMAN	221.5	3.9e-56	sp|A8K979|ERI2_HUMAN ERI1 exoribonuclease 2 OS=Homo sapiens OX=9606 GN=ERI2 PE=2 SV=2	Hs18087835	193	2.2e-48	KOG0542	Predicted exonuclease	K18417//ERI2; ERI1 exoribonuclease 2 [EC:3.1.-.-]	1.6e-156	558.5	pvt:110082212	--
Unigene0000171	--	--	--	--	--	--	--	--	--	--	--	--	--	--	--	--	--	--
Unigene0000172	XP_016053224.1	323	3e-106	PREDICTED: pro-cathepsin H [Miniopterus natalensis]	sp|Q8RWQ9|ALEUL_ARATH	585.1	6.2e-166	sp|Q8RWQ9|ALEUL_ARATH Thiol protease aleurain-like OS=Arabidopsis thaliana OX=3702 GN=At3g45310 PE=2 SV=1	At5g60360	582.4	6e-166	KOG1543	Cysteine proteinase Cathepsin L	K01366//CTSH; cathepsin H [EC:3.4.22.16]	9.8e-88	328.9	mna:107525553	;ko04142//Lysosome//Transport and catabolism//Cellular Processes
Unigene0000173	--	--	--	--	--	--	--	--	--	--	--	--	--	--	--	--	--	--
Unigene0000174	--	--	--	--	--	--	--	--	--	--	--	--	--	--	--	--	--	--
Unigene0000175	--	--	--	--	--	--	--	--	--	--	--	--	--	--	--	--	--	--
Unigene0000176	ATV96448.1	405	6e-143	cytochrome oxidase subunit 2 [Phrynocephalus vlangalii pylzowi]	sp|P34189|COX2_FORLA	249.2	4.3e-65	sp|P34189|COX2_FORLA Cytochrome c oxidase subunit 2 OS=Formosania lacustris OX=7980 GN=mt-co2 PE=3 SV=1	HsMi004	237.7	1.9e-62	KOG4766	Uncharacterized conserved protein	K02261//COX2; cytochrome c oxidase subunit 2	1.2e-65	254.6	xtr:3283495	;ko04260//Cardiac muscle contraction//Circulatory system//Organismal Systems
Unigene0000177	ATV96474.1	125	6e-35	cytochrome oxidase subunit 2 [Phrynocephalus vlangalii nanschanica]	sp|Q96127|COX2_HYLLA	55.5	3e-07	sp|Q96127|COX2_HYLLA Cytochrome c oxidase subunit 2 OS=Hylobates lar OX=9580 GN=MT-CO2 PE=3 SV=1	--	--	--	--	--	K02261//COX2; cytochrome c oxidase subunit 2	2.8e-06	55.8	nle:16545238	;ko04260//Cardiac muscle contraction//Circulatory system//Organismal Systems
Unigene0000178	--	--	--	--	--	--	--	--	--	--	--	--	--	--	--	--	--	--
Unigene0000179	XP_020653876.1	259	4e-85	astrocytic phosphoprotein PEA-15 [Pogona vitticeps]	sp|Q9Z297|PEA15_CRIGR	216.9	3.3e-55	sp|Q9Z297|PEA15_CRIGR Astrocytic phosphoprotein PEA-15 OS=Cricetulus griseus OX=10029 GN=PEA15 PE=1 SV=1	Hs4505705	216.9	4.9e-56	KOG3573	Caspase, apoptotic cysteine protease	--	--	--	--	--
Unigene0000180	XP_020642244.1	82	1e-14	formin-like protein 7 [Pogona vitticeps]	--	--	--	--	--	--	--	--	--	--	--	--	--	--
Unigene0000181	XP_020660262.1	2744	0	DNA topoisomerase 2-binding protein 1 isoform X2 [Pogona vitticeps]	sp|Q92547|TOPB1_HUMAN	1856.6	0	sp|Q92547|TOPB1_HUMAN DNA topoisomerase 2-binding protein 1 OS=Homo sapiens OX=9606 GN=TOPBP1 PE=1 SV=3	Hs5902138	1739.2	0	KOG1929	Nucleotide excision repair factor NEF2, RAD4/CUT5 component	K10728//TOPBP1; topoisomerase (DNA) II binding protein 1	0	2589.7	pvt:110084889	ko03440//Homologous recombination//Replication and repair//Genetic Information Processing
Unigene0000182	XP_005298937.1	1071	0	serine/threonine-protein kinase NLK [Chrysemys picta bellii]	sp|E2QWQ2|NLK_CANLF	800	3.8e-230	sp|E2QWQ2|NLK_CANLF Serine/threonine-protein kinase NLK OS=Canis lupus familiaris OX=9615 GN=NLK PE=3 SV=1	Hs7706445	799.7	7.5e-231	KOG0664	Nemo-like MAPK-related serine/threonine protein kinase	K04468//NLK; nemo like kinase [EC:2.7.11.24]	4.7e-229	800	ocu:100348930	;ko04520//Adherens junction//Cellular community - eukaryotes//Cellular Processes
Unigene0000183	XP_020670128.1	80.1	7e-16	centromere protein X isoform X1 [Pogona vitticeps]	--	--	--	--	--	--	--	--	--	K15360//STRA13; centromere protein X	2.8e-11	74.3	pvt:110090709	ko03460//Fanconi anemia pathway//Replication and repair//Genetic Information Processing
Unigene0000184	XP_020666951.1	1680	0	glycogen phosphorylase, liver form [Pogona vitticeps]	sp|Q0VCM4|PYGL_BOVIN	1483.4	0	sp|Q0VCM4|PYGL_BOVIN Glycogen phosphorylase, liver form OS=Bos taurus OX=9913 GN=PYGL PE=2 SV=1	Hs4506353	1466.8	0	KOG2099	Glycogen phosphorylase	K00688//PYG; glycogen phosphorylase [EC:2.4.1.1]	0	1608.6	pvt:110088775	;ko00500//Starch and sucrose metabolism//Carbohydrate metabolism//Metabolism
Unigene0000185	--	--	--	--	--	--	--	--	--	--	--	--	--	--	--	--	--	--
Unigene0000186	XP_015262848.1	684	0	PREDICTED: glucoside xylosyltransferase 1 isoform X1 [Gekko japonicus]	sp|Q5ZKI6|GXLT1_CHICK	617.5	3.6e-175	sp|Q5ZKI6|GXLT1_CHICK Glucoside xylosyltransferase 1 OS=Gallus gallus OX=9031 GN=GXYLT1 PE=2 SV=1	Hs20473579	431.8	4.2e-120	KOG3765	Predicted glycosyltransferase	K13676//GXYLT; UDP-xylose:glucoside alpha-1,3-xylosyltransferase [EC:2.4.2.-]	6.1e-192	676.8	pvt:110082142	ko00514//Other types of O-glycan biosynthesis//Glycan biosynthesis and metabolism//Metabolism
Unigene0000187	XP_020660586.1	1167	0	polypeptide N-acetylgalactosaminyltransferase 1 [Pogona vitticeps]	sp|Q10472|GALT1_HUMAN	1085.9	0	sp|Q10472|GALT1_HUMAN Polypeptide N-acetylgalactosaminyltransferase 1 OS=Homo sapiens OX=9606 GN=GALNT1 PE=1 SV=1	Hs13124891	1085.9	0	KOG3736	Polypeptide N-acetylgalactosaminyltransferase	K00710//GALNT; polypeptide N-acetylgalactosaminyltransferase [EC:2.4.1.41]	0	1114.4	pvt:110085097	;ko00512//Mucin type O-glycan biosynthesis//Glycan biosynthesis and metabolism//Metabolism
Unigene0000188	--	--	--	--	--	--	--	--	--	--	--	--	--	--	--	--	--	--
Unigene0000189	XP_020669201.1	392	4e-130	coiled-coil domain-containing protein 189 [Pogona vitticeps]	sp|Q6NZQ0|CC189_MOUSE	199.5	1.2e-49	sp|Q6NZQ0|CC189_MOUSE Coiled-coil domain-containing protein 189 OS=Mus musculus OX=10090 GN=Ccdc189 PE=1 SV=2	--	--	--	--	--	--	--	--	--	--
Unigene0000190	XP_020669993.1	414	1e-134	cbp/p300-interacting transactivator 2 [Pogona vitticeps]	sp|O35740|CITE2_MOUSE	359	1.9e-97	sp|O35740|CITE2_MOUSE Cbp/p300-interacting transactivator 2 OS=Mus musculus OX=10090 GN=Cited2 PE=1 SV=2	--	--	--	--	--	K21361//CITED2; Cbp/p300-interacting transactivator 2	6.6e-112	410.6	pvt:110090605	ko04137//Mitophagy - animal//Transport and catabolism//Cellular Processes
Unigene0000191	XP_012937689.1	97.1	8e-20	PREDICTED: histone-lysine N-methyltransferase SETMAR-like [Aplysia californica]	--	--	--	--	--	--	--	--	--	--	--	--	--	--
Unigene0000192	XP_014426246.1	334	1e-101	protein NYNRIN-like isoform X1 [Pelodiscus sinensis]	sp|O92815|POL_WDSV	209.5	2.3e-52	sp|O92815|POL_WDSV Gag-Pol polyprotein OS=Walleye dermal sarcoma virus OX=39720 GN=gag-pol PE=1 SV=2	Hs22049976	162.2	6.2e-39	KOG0017	FOG: Transposon-encoded proteins with TYA, reverse transcriptase, integrase domains in various combinations	--	--	--	--	--
Unigene0000193	XP_020633744.1	387	2e-128	zinc finger protein 260-like isoform X1 [Pogona vitticeps]	--	--	--	--	--	--	--	--	--	--	--	--	--	--
Unigene0000194	XP_020660447.1	635	0	partner and localizer of BRCA2 isoform X1 [Pogona vitticeps]	sp|Q86YC2|PALB2_HUMAN	372.5	1.2e-101	sp|Q86YC2|PALB2_HUMAN Partner and localizer of BRCA2 OS=Homo sapiens OX=9606 GN=PALB2 PE=1 SV=1	--	--	--	--	--	K10897//PALB2; partner and localizer of BRCA2	5e-154	550.1	pvt:110085002	;ko03440//Homologous recombination//Replication and repair//Genetic Information Processing
Unigene0000195	AAD02930.1	124	3e-45	reverse transcriptase [Oryzias latipes]	sp|P08548|LIN1_NYCCO	172.2	3.4e-41	sp|P08548|LIN1_NYCCO LINE-1 reverse transcriptase homolog OS=Nycticebus coucang OX=9470 PE=4 SV=1	At2g05980	81.6	9.1e-15	KOG1075	FOG: Reverse transcriptase	K10798//PARP2_3_4; poly [ADP-ribose] polymerase 2/3/4 [EC:2.4.2.30]	3.1e-27	129.4	npr:108785582	;ko03410//Base excision repair//Replication and repair//Genetic Information Processing
Unigene0000196	XP_033022726.1	1157	0	coronin-7-like [Lacerta agilis]	sp|O35828|CORO7_RAT	960.3	2e-278	sp|O35828|CORO7_RAT Coronin-7 OS=Rattus norvegicus OX=10116 GN=Coro7 PE=1 SV=2	Hs13375690	891.7	1.3e-258	KOG1445	Tumor-specific antigen (contains WD repeats)	K18619//CORO7; coronin-7	4.4e-311	1072.4	acs:100555827	--
Unigene0000197	XP_020654193.1	1151	0	cryptochrome-2 [Pogona vitticeps]	sp|Q8QG60|CRY2_CHICK	1068.5	5.8e-311	sp|Q8QG60|CRY2_CHICK Cryptochrome-2 OS=Gallus gallus OX=9031 GN=CRY2 PE=2 SV=2	Hs17472965	1044.6	1.4e-304	KOG0133	Deoxyribodipyrimidine photolyase/cryptochrome	K02295//CRY; cryptochrome	0	1186.8	pvt:110081646	ko04710//Circadian rhythm//Environmental adaptation//Organismal Systems
Unigene0000198	XP_020641232.1	1172	0	transcription factor Sp2 isoform X1 [Pogona vitticeps]	sp|Q9D2H6|SP2_MOUSE	513.5	7.2e-144	sp|Q9D2H6|SP2_MOUSE Transcription factor Sp2 OS=Mus musculus OX=10090 GN=Sp2 PE=2 SV=2	Hs20127158_2	299.7	2.4e-80	KOG1721	FOG: Zn-finger	K09192//SP2; transcription factor Sp2	2.8e-205	721.1	pvt:110074874	--
Unigene0000199	XP_020664865.1	840	0	double-stranded RNA-specific editase 1 isoform X2 [Pogona vitticeps]	sp|P78563|RED1_HUMAN	676.4	1.2e-192	sp|P78563|RED1_HUMAN Double-stranded RNA-specific editase 1 OS=Homo sapiens OX=9606 GN=ADARB1 PE=1 SV=1	Hs4501919	695.7	3e-199	KOG2777	tRNA-specific adenosine deaminase 1	K13194//ADARB; double stranded RNA-specific editase B [EC:3.5.-.-]	3.5e-228	798.1	pvt:110087484	--
Unigene0000200	XP_020661680.1	445	2e-142	carnosine synthase 1 [Pogona vitticeps]	sp|A5YM72|CRNS1_HUMAN	350.9	2.9e-95	sp|A5YM72|CRNS1_HUMAN Carnosine synthase 1 OS=Homo sapiens OX=9606 GN=CARNS1 PE=1 SV=3	--	--	--	--	--	K14755//CRNS1; carnosine synthase [EC:6.3.2.11]	7.6e-121	439.5	pvt:110085648	;ko00340//Histidine metabolism//Amino acid metabolism//Metabolism
Unigene0000201	XP_020661135.1	1827	0	probable ATP-dependent RNA helicase DDX60 isoform X1 [Pogona vitticeps]	sp|Q8IY21|DDX60_HUMAN	1263.8	0	sp|Q8IY21|DDX60_HUMAN Probable ATP-dependent RNA helicase DDX60 OS=Homo sapiens OX=9606 GN=DDX60 PE=1 SV=3	Hs8923038	495	8e-139	KOG0949	Predicted helicase, DEAD-box superfamily	K20103//DDX60; ATP-dependent RNA helicase DDX60 [EC:3.6.4.13]	0	1756.9	pvt:110085372	--
Unigene0000202	XP_028565231.1	1797	0	LOW QUALITY PROTEIN: pecanex-like protein 3 [Podarcis muralis]	sp|Q8VI59|PCX3_MOUSE	1323.1	0	sp|Q8VI59|PCX3_MOUSE Pecanex-like protein 3 OS=Mus musculus OX=10090 GN=Pcnx3 PE=1 SV=2	Hs15300469	1141.7	0	KOG3604	Pecanex	--	--	--	--	--
Unigene0000203	--	--	--	--	--	--	--	--	--	--	--	--	--	--	--	--	--	--
Unigene0000204	XP_020662902.1	853	0	ubiquinone biosynthesis monooxygenase COQ6, mitochondrial [Pogona vitticeps]	sp|E1C1L6|ENTP5_CHICK	673.3	7.9e-192	sp|E1C1L6|ENTP5_CHICK Ectonucleoside triphosphate diphosphohydrolase 5 OS=Gallus gallus OX=9031 GN=ENTPD5 PE=3 SV=1	Hs11434986	661	6.1e-189	KOG3855	Monooxygenase involved in coenzyme Q (ubiquinone) biosynthesis	K06126//COQ6; ubiquinone biosynthesis monooxygenase Coq6 [EC:1.14.13.-]	1.9e-242	845.1	pvt:110086366	;ko00130//Ubiquinone and other terpenoid-quinone biosynthesis//Metabolism of cofactors and vitamins//Metabolism
Unigene0000205	XP_020663318.1	79.7	1e-12	palmitoyltransferase ZDHHC3 isoform X1 [Pogona vitticeps]	--	--	--	--	--	--	--	--	--	K20029//ZDHHC3_7_25; palmitoyltransferase ZDHHC3/7/25 [EC:2.3.1.225]	3.2e-11	76.6	pvt:110086619	--
Unigene0000206	PKU32106.1	67.4	2e-10	rna-directed dna polymerase from mobile element jockey-like [Limosa lapponica baueri]	--	--	--	--	--	--	--	--	--	K14530//RPP40; ribonucleases P/MRP protein subunit RPP40 [EC:3.1.26.5]	2.6e-08	65.1	padl:103926215	;ko03008//Ribosome biogenesis in eukaryotes//Translation//Genetic Information Processing
Unigene0000207	XP_032993363.1	439	3e-143	tetraspanin-6 [Lacerta agilis]	sp|O70401|TSN6_MOUSE	344	6.7e-93	sp|O70401|TSN6_MOUSE Tetraspanin-6 OS=Mus musculus OX=10090 GN=Tspan6 PE=1 SV=1	Hs4507541	340.5	1.1e-92	KOG3882	Tetraspanin family integral membrane protein	K17295//TSPAN6; tetraspanin-6	1.4e-115	422.9	pbi:103063183	--
Unigene0000208	XP_020636936.1	1425	0	integrin beta-8 isoform X1 [Pogona vitticeps]	sp|P26012|ITB8_HUMAN	924.1	2e-267	sp|P26012|ITB8_HUMAN Integrin beta-8 OS=Homo sapiens OX=9606 GN=ITGB8 PE=1 SV=1	Hs4504779	924.1	3e-268	KOG1226	Integrin beta subunit (N-terminal portion of extracellular region)	K06591//ITGB8; integrin beta 8	0	1268.1	pvt:110072726	;ko05412//Arrhythmogenic right ventricular cardiomyopathy (ARVC)//Cardiovascular diseases//Human Diseases
Unigene0000209	XP_020652332.1	489	2e-151	5-aminolevulinate synthase, nonspecific, mitochondrial [Pogona vitticeps]	sp|P07997|HEM1_CHICK	543.5	9.2e-153	sp|P07997|HEM1_CHICK 5-aminolevulinate synthase, nonspecific, mitochondrial OS=Gallus gallus OX=9031 GN=ALAS1 PE=2 SV=2	Hs4502025	524.6	6.7e-148	KOG1360	5-aminolevulinate synthase	K00643//E2.3.1.37; 5-aminolevulinate synthase [EC:2.3.1.37]	8.3e-179	633.6	pvt:110080626	;ko00860//Porphyrin and chlorophyll metabolism//Metabolism of cofactors and vitamins//Metabolism
Unigene0000210	--	--	--	--	--	--	--	--	--	--	--	--	--	--	--	--	--	--
Unigene0000211	XP_029448463.1	63.5	5e-08	nebulin-like [Rhinatrema bivittatum]	--	--	--	--	--	--	--	--	--	--	--	--	--	--
Unigene0000212	XP_025019801.1	341	7e-112	glucosamine 6-phosphate N-acetyltransferase isoform X1 [Python bivittatus]	sp|Q96EK6|GNA1_HUMAN	307.8	2.8e-82	sp|Q96EK6|GNA1_HUMAN Glucosamine 6-phosphate N-acetyltransferase OS=Homo sapiens OX=9606 GN=GNPNAT1 PE=1 SV=1	Hs18597006	307.8	4.2e-83	KOG3396	Glucosamine-phosphate N-acetyltransferase	K00621//GNPNAT1; glucosamine-phosphate N-acetyltransferase [EC:2.3.1.4]	9.2e-95	352.8	pvt:110088784	;ko00520//Amino sugar and nucleotide sugar metabolism//Carbohydrate metabolism//Metabolism
Unigene0000213	XP_020661398.1	833	0	receptor-interacting serine/threonine-protein kinase 2-like isoform X1 [Pogona vitticeps]	sp|Q7T6X2|YR826_MIMIV	114.4	7.9e-24	sp|Q7T6X2|YR826_MIMIV Putative serine/threonine-protein kinase/receptor R826 OS=Acanthamoeba polyphaga mimivirus OX=212035 GN=MIMI_R826 PE=3 SV=2	Hs21735562	87.4	1.6e-16	KOG0192	Tyrosine kinase specific for activated (GTP-bound) p21cdc42Hs	K08846//RIPK2; receptor-interacting serine/threonine-protein kinase 2 [EC:2.7.11.1]	5.7e-233	812.8	pvt:110085504	;ko04722//Neurotrophin signaling pathway//Nervous system//Organismal Systems
Unigene0000214	XP_004619694.1	201	4e-62	PREDICTED: tubulin beta-4B chain [Sorex araneus]	sp|P09203|TBB1_CHICK	199.5	6.4e-50	sp|P09203|TBB1_CHICK Tubulin beta-1 chain OS=Gallus gallus OX=9031 PE=2 SV=1	Hs4507729	199.5	9.6e-51	KOG1375	Beta tubulin	K07375//TUBB; tubulin beta	9.3e-50	202.6	pale:102884657	;ko04540//Gap junction//Cellular community - eukaryotes//Cellular Processes
Unigene0000215	KXJ07394.1	48.9	6e-15	Tetratricopeptide repeat protein 28 [Exaiptasia pallida]	--	--	--	--	--	--	--	--	--	--	--	--	--	--
Unigene0000216	XP_033123469.1	412	1e-138	aminomethyltransferase, mitochondrial-like [Anneissia japonica]	sp|P49364|GCST_PEA	786.6	1.6e-226	sp|P49364|GCST_PEA Aminomethyltransferase, mitochondrial OS=Pisum sativum OX=3888 GN=GDCST PE=1 SV=2	At1g11860	748	9.2e-216	KOG2770	Aminomethyl transferase	K00605//gcvT; aminomethyltransferase [EC:2.1.2.10]	2.7e-110	404.1	sko:100379028	;ko00670//One carbon pool by folate//Metabolism of cofactors and vitamins//Metabolism
Unigene0000217	XP_020643292.1	828	0	transmembrane protein 184B isoform X2 [Pogona vitticeps]	sp|A2VDL9|T184B_BOVIN	724.2	3.8e-207	sp|A2VDL9|T184B_BOVIN Transmembrane protein 184B OS=Bos taurus OX=9913 GN=TMEM184B PE=2 SV=1	Hs7110635	702.6	1.8e-201	KOG2641	Predicted seven transmembrane receptor - rhodopsin family	--	--	--	--	--
Unigene0000218	XP_020649625.1	258	9e-73	pyruvate dehydrogenase kinase, isozyme 2 isoform X2 [Pogona vitticeps]	sp|Q15119|PDK2_HUMAN	241.1	1e-61	sp|Q15119|PDK2_HUMAN [Pyruvate dehydrogenase (acetyl-transferring)] kinase isozyme 2, mitochondrial OS=Homo sapiens OX=9606 GN=PDK2 PE=1 SV=2	Hs19923736	241.1	1.5e-62	KOG0787	Dehydrogenase kinase	K00898//PDK2_3_4; pyruvate dehydrogenase kinase 2/3/4 [EC:2.7.11.2]	3.3e-66	259.6	pvt:110079134	--
Unigene0000219	--	--	--	--	--	--	--	--	--	--	--	--	--	--	--	--	--	--
Unigene0000220	XP_033027453.1	356	9e-121	stromal cell-derived factor 2 [Lacerta agilis]	sp|Q9DCT5|SDF2_MOUSE	336.7	3.5e-91	sp|Q9DCT5|SDF2_MOUSE Stromal cell-derived factor 2 OS=Mus musculus OX=10090 GN=Sdf2 PE=1 SV=1	Hs14141195	334	3.4e-91	KOG3358	Uncharacterized secreted protein SDF2 (Stromal cell-derived factor 2), contains MIR domains	--	--	--	--	--
Unigene0000221	XP_028563214.1	494	4e-167	LOW QUALITY PROTEIN: phospholipid phosphatase 5 [Podarcis muralis]	sp|Q8NEB5|PLPP5_HUMAN	377.1	5.5e-103	sp|Q8NEB5|PLPP5_HUMAN Phospholipid phosphatase 5 OS=Homo sapiens OX=9606 GN=PLPP5 PE=1 SV=2	Hs20474788	331.3	5.2e-90	KOG3030	Lipid phosphate phosphatase and related enzymes of the PAP2 family	K18693//DPP1; diacylglycerol diphosphate phosphatase / phosphatidate phosphatase [EC:3.1.3.81 3.1.3.4]	4.5e-138	497.3	pmua:114585098	;ko00561//Glycerolipid metabolism//Lipid metabolism//Metabolism
Unigene0000222	XP_020646076.1	847	0	gamma-butyrobetaine dioxygenase [Pogona vitticeps]	sp|Q924Y0|BODG_MOUSE	588.6	1.4e-166	sp|Q924Y0|BODG_MOUSE Gamma-butyrobetaine dioxygenase OS=Mus musculus OX=10090 GN=Bbox1 PE=1 SV=1	Hs4502369	575.9	1.4e-163	KOG3888	Gamma-butyrobetaine,2-oxoglutarate dioxygenase	K00471//E1.14.11.1; gamma-butyrobetaine dioxygenase [EC:1.14.11.1]	1e-226	792	pvt:110077403	;ko00310//Lysine degradation//Amino acid metabolism//Metabolism
Unigene0000223	--	--	--	--	--	--	--	--	--	--	--	--	--	--	--	--	--	--
Unigene0000224	XP_020665664.1	1897	0	pleckstrin homology-like domain family B member 2 isoform X7 [Pogona vitticeps]	sp|Q86SQ0|PHLB2_HUMAN	1348.2	0	sp|Q86SQ0|PHLB2_HUMAN Pleckstrin homology-like domain family B member 2 OS=Homo sapiens OX=9606 GN=PHLDB2 PE=1 SV=2	7290089	54.3	3.4e-06	KOG0248	Cytoplasmic protein Max-1, contains PH, MyTH4 and FERM domains	--	--	--	--	--
Unigene0000225	XP_020634837.1	360	5e-123	cytochrome P450 2D6-like [Pogona vitticeps]	sp|Q2XNC9|CP2D6_PANPA	205.7	8.4e-52	sp|Q2XNC9|CP2D6_PANPA Cytochrome P450 2D6 OS=Pan paniscus OX=9597 GN=CYP2D6 PE=3 SV=1	Hs4503223	203.4	6.2e-52	KOG0156	Cytochrome P450 CYP2 subfamily	--	--	--	--	--
Unigene0000226	--	--	--	--	--	--	--	--	--	--	--	--	--	--	--	--	--	--
Unigene0000227	XP_020648457.1	496	2e-172	PIH1 domain-containing protein 1 isoform X1 [Pogona vitticeps]	sp|Q7ZWY2|PIHD1_XENLA	337.8	2e-91	sp|Q7ZWY2|PIHD1_XENLA PIH1 domain-containing protein 1 OS=Xenopus laevis OX=8355 GN=pih1d1 PE=2 SV=1	Hs8923598	243.8	6e-64	KOG4356	Uncharacterized conserved protein	--	--	--	--	--
Unigene0000228	XP_020665442.1	2737	0	pleckstrin homology domain-containing family H member 2 isoform X1 [Pogona vitticeps]	sp|Q8IVE3|PKHH2_HUMAN	2106.6	0	sp|Q8IVE3|PKHH2_HUMAN Pleckstrin homology domain-containing family H member 2 OS=Homo sapiens OX=9606 GN=PLEKHH2 PE=1 SV=2	Hs20543601	1169.1	0	KOG0248	Cytoplasmic protein Max-1, contains PH, MyTH4 and FERM domains	--	--	--	--	--
Unigene0000229	--	--	--	--	sp|Q9T076|ENL2_ARATH	127.9	2e-28	sp|Q9T076|ENL2_ARATH Early nodulin-like protein 2 OS=Arabidopsis thaliana OX=3702 GN=At4g27520 PE=1 SV=1	--	--	--	--	--	--	--	--	--	--
Unigene0000230	ERE91836.1	57.4	1e-06	leukotriene A-4 hydrolase [Cricetulus griseus]	--	--	--	--	--	--	--	--	--	--	--	--	--	--
Unigene0000231	XP_015271377.1	309	8e-99	PREDICTED: RING finger protein 11-like [Gekko japonicus]	sp|Q08DI6|RNF11_BOVIN	238	3.3e-61	sp|Q08DI6|RNF11_BOVIN RING finger protein 11 OS=Bos taurus OX=9913 GN=RNF11 PE=2 SV=1	Hs7657520	238	4.9e-62	KOG0800	FOG: Predicted E3 ubiquitin ligase	K11980//RNF11; E3 ubiquitin-protein ligase RNF11	2.4e-73	282	gja:107114416	--
Unigene0000232	XP_015271963.1	337	4e-105	PREDICTED: cysteine-rich hydrophobic domain-containing protein 2 [Gekko japonicus]	sp|Q9UKJ5|CHIC2_HUMAN	315.1	3.7e-84	sp|Q9UKJ5|CHIC2_HUMAN Cysteine-rich hydrophobic domain-containing protein 2 OS=Homo sapiens OX=9606 GN=CHIC2 PE=1 SV=1	Hs6912276	315.1	5.5e-85	KOG4101	Cysteine-rich hydrophobic proteins	--	--	--	--	--
Unigene0000233	XP_032085870.1	1189	0	AP2-associated protein kinase 1 isoform X5 [Thamnophis elegans]	sp|Q2M2I8|AAK1_HUMAN	935.6	7.5e-271	sp|Q2M2I8|AAK1_HUMAN AP2-associated protein kinase 1 OS=Homo sapiens OX=9606 GN=AAK1 PE=1 SV=3	Hs7662462	872.1	1.5e-252	KOG1989	ARK protein kinase family	K08853//AAK; AP2-associated kinase [EC:2.7.11.1]	1.4e-302	1044.6	pbi:103059203	--
Unigene0000234	XP_015507719.1	926	0	PREDICTED: tubulin beta-1 chain-like [Parus major]	sp|P09203|TBB1_CHICK	895.2	6.5e-259	sp|P09203|TBB1_CHICK Tubulin beta-1 chain OS=Gallus gallus OX=9031 PE=2 SV=1	Hs4507729	886.7	3.5e-257	KOG1375	Beta tubulin	K07375//TUBB; tubulin beta	9.5e-259	898.3	pmaj:107215877	;ko04540//Gap junction//Cellular community - eukaryotes//Cellular Processes
Unigene0000235	--	--	--	--	--	--	--	--	--	--	--	--	--	--	--	--	--	--
Unigene0000236	XP_020636702.1	938	0	ran-binding protein 3 isoform X2 [Pogona vitticeps]	sp|Q4R4T9|RANB3_MACFA	597	5.2e-169	sp|Q4R4T9|RANB3_MACFA Ran-binding protein 3 OS=Macaca fascicularis OX=9541 GN=RANBP3 PE=2 SV=1	Hs6466462	597.4	6e-170	KOG0866	Ran-binding protein RANBP3	K10485//BTBD13; BTB/POZ domain-containing protein 13 (germ cell-less protein-like 1)	1.4e-194	685.6	acs:100563445	--
Unigene0000237	XP_028584454.1	937	0	protein mono-ADP-ribosyltransferase PARP12-like isoform X3 [Podarcis muralis]	sp|Q9H0J9|PAR12_HUMAN	466.8	7.4e-130	sp|Q9H0J9|PAR12_HUMAN Protein mono-ADP-ribosyltransferase PARP12 OS=Homo sapiens OX=9606 GN=PARP12 PE=1 SV=1	--	--	--	--	--	K15259//PARP7S; poly [ADP-ribose] polymerase 7/11/12/13 [EC:2.4.2.30]	3.5e-253	880.2	acs:100555072	--
Unigene0000238	--	--	--	--	--	--	--	--	--	--	--	--	--	--	--	--	--	--
Unigene0000239	XP_020643954.1	1048	0	alanine aminotransferase 2 [Pogona vitticeps]	sp|Q8TD30|ALAT2_HUMAN	908.7	1e-262	sp|Q8TD30|ALAT2_HUMAN Alanine aminotransferase 2 OS=Homo sapiens OX=9606 GN=GPT2 PE=1 SV=1	Hs19263340	908.7	1.6e-263	KOG0258	Alanine aminotransferase	K00814//GPT; alanine transaminase [EC:2.6.1.2]	8.5e-298	1028.9	pvt:110076276	;ko01210//2-Oxocarboxylic acid metabolism//Global and overview maps//Metabolism
Unigene0000240	--	--	--	--	--	--	--	--	--	--	--	--	--	--	--	--	--	--
Unigene0000241	XP_033024327.1	96.3	2e-19	vomeronasal type-2 receptor 26-like [Lacerta agilis]	--	--	--	--	--	--	--	--	--	K09228//KRAB; KRAB domain-containing zinc finger protein	6.8e-07	59.7	bbub:102400673	ko05168//Herpes simplex infection//Infectious diseases//Human Diseases
Unigene0000242	--	--	--	--	--	--	--	--	--	--	--	--	--	--	--	--	--	--
Unigene0000243	XP_020650497.1	1963	0	tyrosine-protein kinase ABL1 isoform X1 [Pogona vitticeps]	sp|P00519|ABL1_HUMAN	1463	0	sp|P00519|ABL1_HUMAN Tyrosine-protein kinase ABL1 OS=Homo sapiens OX=9606 GN=ABL1 PE=1 SV=4	Hs6382058	1510.4	0	KOG4278	Protein tyrosine kinase	K06619//ABL1; abelson tyrosine-protein kinase 1 [EC:2.7.10.2]	0	1763.8	pvt:110079629	;ko05220//Chronic myeloid leukemia//Cancers//Human Diseases
Unigene0000244	XP_020665313.1	785	0	growth/differentiation factor 2 [Pogona vitticeps]	sp|P34822|DSL1_CHICK	524.2	3.1e-147	sp|P34822|DSL1_CHICK Dorsalin-1 OS=Gallus gallus OX=9031 GN=DSL1 PE=1 SV=1	Hs7705308	434.9	3.7e-121	KOG3900	Transforming growth factor beta, bone morphogenetic protein and related proteins	K05503//GDF2; growth differentiation factor 2	1.4e-220	771.5	pvt:110087781	ko04060//Cytokine-cytokine receptor interaction//Signaling molecules and interaction//Environmental Information Processing
Unigene0000245	--	--	--	--	--	--	--	--	--	--	--	--	--	--	--	--	--	--
Unigene0000246	XP_004357186.1	217	4e-67	glutamine synthetase [Acanthamoeba castellanii str. Neff] [Acanthamoeba castellanii]	sp|P38561|GLNA3_MAIZE	385.2	4.6e-106	sp|P38561|GLNA3_MAIZE Glutamine synthetase root isozyme 3 OS=Zea mays OX=4577 GN=GLN4 PE=1 SV=1	At5g37600	346.7	2.7e-95	KOG0683	Glutamine synthetase	K01915//glnA; glutamine synthetase [EC:6.3.1.2]	2.1e-51	207.2	csol:105368187	;ko00910//Nitrogen metabolism//Energy metabolism//Metabolism
Unigene0000247	--	--	--	--	--	--	--	--	--	--	--	--	--	--	--	--	--	--
Unigene0000248	--	--	--	--	--	--	--	--	--	--	--	--	--	--	--	--	--	--
Unigene0000249	--	--	--	--	--	--	--	--	--	--	--	--	--	--	--	--	--	--
Unigene0000250	XP_020635282.1	343	9e-105	2-amino-3-carboxymuconate-6-semialdehyde decarboxylase isoform X2 [Pogona vitticeps]	sp|Q8R519|ACMSD_MOUSE	303.5	1.2e-80	sp|Q8R519|ACMSD_MOUSE 2-amino-3-carboxymuconate-6-semialdehyde decarboxylase OS=Mus musculus OX=10090 GN=Acmsd PE=1 SV=2	Hs21264328	300.4	1.6e-80	KOG4245	Predicted metal-dependent hydrolase of the TIM-barrel fold	K03392//ACMSD; aminocarboxymuconate-semialdehyde decarboxylase [EC:4.1.1.45]	2.4e-93	349.4	pvt:110071857	;ko00380//Tryptophan metabolism//Amino acid metabolism//Metabolism
Unigene0000251	XP_020670298.1	354	9e-113	H-2 class II histocompatibility antigen, E-S beta chain-like [Pogona vitticeps]	sp|P18469|HB2J_MOUSE	249.6	1.4e-64	sp|P18469|HB2J_MOUSE H-2 class II histocompatibility antigen, I-E beta chain OS=Mus musculus OX=10090 GN=H2-Eb1 PE=1 SV=1	--	--	--	--	--	K06752//MHC2; MHC class II antigen	1.9e-91	342.4	pvt:110090811	;ko05310//Asthma//Immune diseases//Human Diseases
Unigene0000252	TKS65892.1	227	2e-61	RNA-directed DNA polymerase from mobile element jockey [Collichthys lucidus]	sp|F1NZI4|PGGHG_CHICK	55.5	3.3e-06	sp|F1NZI4|PGGHG_CHICK Protein-glucosylgalactosylhydroxylysine glucosidase OS=Gallus gallus OX=9031 GN=PGGHG PE=1 SV=3	--	--	--	--	--	K06467//CD22; CD22 antigen	3.2e-50	205.3	phyp:113547607	;ko04640//Hematopoietic cell lineage//Immune system//Organismal Systems
Unigene0000253	XP_020653040.1	459	3e-148	4F2 cell-surface antigen heavy chain isoform X1 [Pogona vitticeps]	sp|P08195|4F2_HUMAN	293.5	8e-78	sp|P08195|4F2_HUMAN 4F2 cell-surface antigen heavy chain OS=Homo sapiens OX=9606 GN=SLC3A2 PE=1 SV=3	Hs21361344	293.5	1.2e-78	KOG0471	Alpha-amylase	K06519//SLC3A2; solute carrier family 3, member 2	5.3e-123	447.2	pvt:110081016	;ko04216//Ferroptosis//Cell growth and death//Cellular Processes
Unigene0000254	XP_008117293.1	653	0	PREDICTED: endothelial cell-selective adhesion molecule [Anolis carolinensis]	sp|Q96AP7|ESAM_HUMAN	261.9	2.3e-68	sp|Q96AP7|ESAM_HUMAN Endothelial cell-selective adhesion molecule OS=Homo sapiens OX=9606 GN=ESAM PE=1 SV=1	--	--	--	--	--	K06787//ESAM; endothelial cell adhesion molecule	1.2e-182	645.2	acs:100568264	;ko04514//Cell adhesion molecules (CAMs)//Signaling molecules and interaction//Environmental Information Processing
Unigene0000255	XP_020637868.1	524	3e-174	DNA fragmentation factor subunit alpha [Pogona vitticeps]	sp|O00273|DFFA_HUMAN	305.4	2.8e-81	sp|O00273|DFFA_HUMAN DNA fragmentation factor subunit alpha OS=Homo sapiens OX=9606 GN=DFFA PE=1 SV=1	--	--	--	--	--	K02310//DFFA; DNA fragmentation factor, 45 kD, alpha subunit	1.3e-119	436.4	pvt:110073243	ko04210//Apoptosis//Cell growth and death//Cellular Processes
Unigene0000256	XP_020670150.1	852	0	cytochrome P450 2C18-like [Pogona vitticeps]	sp|P33260|CP2CI_HUMAN	631.7	9.7e-180	sp|P33260|CP2CI_HUMAN Cytochrome P450 2C18 OS=Homo sapiens OX=9606 GN=CYP2C18 PE=1 SV=3	Hs13699816	631.7	1.5e-180	KOG0156	Cytochrome P450 CYP2 subfamily	--	--	--	--	--
Unigene0000257	--	--	--	--	--	--	--	--	--	--	--	--	--	--	--	--	--	--
Unigene0000258	XP_007257507.2	426	6e-145	hydroxyacid oxidase 1 [Astyanax mexicanus]	sp|Q9LRR9|GLO1_ARATH	654.4	9.3e-187	sp|Q9LRR9|GLO1_ARATH (S)-2-hydroxy-acid oxidase GLO1 OS=Arabidopsis thaliana OX=3702 GN=GLO1 PE=1 SV=1	At3g14420	654.4	1.4e-187	KOG0538	Glycolate oxidase	K11517//HAO; (S)-2-hydroxy-acid oxidase [EC:1.1.3.15]	2.4e-111	407.5	amex:103034843	;ko00630//Glyoxylate and dicarboxylate metabolism//Carbohydrate metabolism//Metabolism
Unigene0000259	--	--	--	--	--	--	--	--	--	--	--	--	--	--	--	--	--	--
Unigene0000260	--	--	--	--	--	--	--	--	--	--	--	--	--	--	--	--	--	--
Unigene0000261	XP_020634204.1	568	0	tripartite motif-containing protein 7-like [Pogona vitticeps]	sp|Q96F44|TRI11_HUMAN	169.9	1.2e-40	sp|Q96F44|TRI11_HUMAN E3 ubiquitin-protein ligase TRIM11 OS=Homo sapiens OX=9606 GN=TRIM11 PE=1 SV=2	Hs21630277	169.9	1.8e-41	KOG2177	Predicted E3 ubiquitin ligase	K12000//TRIM7; tripartite motif-containing protein 7	4.9e-91	340.9	pvt:110070356	--
Unigene0000262	XP_020656405.1	352	2e-111	B-cell differentiation antigen CD72-like isoform X1 [Pogona vitticeps]	--	--	--	--	--	--	--	--	--	K06504//CD72; CD72 antigen	5.1e-78	297.7	pvt:110082844	ko04662//B cell receptor signaling pathway//Immune system//Organismal Systems
Unigene0000263	XP_003222942.1	740	0	PREDICTED: cytochrome P450 2A13 [Anolis carolinensis]	sp|P24461|CP2G1_RABIT	542	7e-153	sp|P24461|CP2G1_RABIT Cytochrome P450 2G1 OS=Oryctolagus cuniculus OX=9986 GN=CYP2G1 PE=1 SV=1	Hs13699809	531.9	1.1e-150	KOG0156	Cytochrome P450 CYP2 subfamily	K07418//CYP2J; cytochrome P450 family 2 subfamily J [EC:1.14.14.1 1.14.14.73 1.14.14.74 1.14.14.75]	2.8e-235	819.3	pvt:110075668	;ko00591//Linoleic acid metabolism//Lipid metabolism//Metabolism
Unigene0000264	XP_020643105.1	882	0	prenylcysteine oxidase-like [Pogona vitticeps]	sp|Q9UHG3|PCYOX_HUMAN	629.4	9.7e-179	sp|Q9UHG3|PCYOX_HUMAN Prenylcysteine oxidase 1 OS=Homo sapiens OX=9606 GN=PCYOX1 PE=1 SV=3	Hs4758574	258.8	5.2e-68	KOG2351	RNA polymerase II, fourth largest subunit	K05906//PCYOX1; prenylcysteine oxidase / farnesylcysteine lyase [EC:1.8.3.5 1.8.3.6]	2.1e-251	874.4	pvt:110075841	ko00900//Terpenoid backbone biosynthesis//Metabolism of terpenoids and polyketides//Metabolism
Unigene0000265	XP_020659585.1	329	2e-104	protein NipSnap homolog 2 isoform X2 [Pogona vitticeps]	sp|O75323|NIPS2_HUMAN	369.8	7.6e-101	sp|O75323|NIPS2_HUMAN Protein NipSnap homolog 2 OS=Homo sapiens OX=9606 GN=NIPSNAP2 PE=1 SV=1	Hs4503937	369.8	1.1e-101	KOG2883	NIPSNAP1 protein	--	--	--	--	--
Unigene0000266	XP_020635563.1	917	0	hyaluronan-binding protein 2 [Pogona vitticeps]	sp|Q14520|HABP2_HUMAN	562	1.8e-158	sp|Q14520|HABP2_HUMAN Hyaluronan-binding protein 2 OS=Homo sapiens OX=9606 GN=HABP2 PE=1 SV=1	Hs4758502_2	347.1	1.4e-94	KOG3627	Trypsin	K08648//HABP2; hyaluronan binding protein 2 [EC:3.4.21.-]	2.5e-254	884	pvt:110071973	--
Unigene0000267	XP_018338314.1	218	3e-54	PREDICTED: trichohyalin-like [Trachymyrmex septentrionalis]	--	--	--	--	CE16503_1	97.8	1.4e-19	KOG1075	FOG: Reverse transcriptase	--	--	--	--	--
Unigene0000268	XP_028596982.1	1386	0	glutamine--fructose-6-phosphate aminotransferase [isomerizing] 1 isoform X2 [Podarcis muralis]	sp|P82808|GFPT1_RAT	1299.3	0	sp|P82808|GFPT1_RAT Glutamine--fructose-6-phosphate aminotransferase [isomerizing] 1 OS=Rattus norvegicus OX=10116 GN=Gfpt1 PE=1 SV=3	Hs4503981	1299.3	0	KOG1268	Glucosamine 6-phosphate synthetases, contain amidotransferase and phosphosugar isomerase domains	K00820//glmS; glutamine---fructose-6-phosphate transaminase (isomerizing) [EC:2.6.1.16]	0	1318.5	pvt:110072104	;ko00250//Alanine, aspartate and glutamate metabolism//Amino acid metabolism//Metabolism
Unigene0000269	PIK61247.1	411	2e-122	reverse transcriptase [Apostichopus japonicus]	--	--	--	--	--	--	--	--	--	--	--	--	--	--
Unigene0000270	XP_020662680.1	618	0	sorting nexin-21 [Pogona vitticeps]	sp|Q969T3|SNX21_HUMAN	369.8	5.5e-101	sp|Q969T3|SNX21_HUMAN Sorting nexin-21 OS=Homo sapiens OX=9606 GN=SNX21 PE=1 SV=1	Hs15553099	369.8	8.3e-102	KOG2101	Intermediate filament-like protein, sorting nexins, and related proteins containing PX (PhoX) domain(s)	K17932//SNX21; sorting nexin-21	3.3e-163	580.1	pvt:110086214	--
Unigene0000271	XP_026571083.1	613	0	alpha-soluble NSF attachment protein [Pseudonaja textilis]	sp|P54921|SNAA_RAT	503.4	4.9e-141	sp|P54921|SNAA_RAT Alpha-soluble NSF attachment protein OS=Rattus norvegicus OX=10116 GN=Napa PE=1 SV=2	Hs4505329	498	3.1e-140	KOG1586	Protein required for fusion of vesicles in vesicular transport, alpha-SNAP	K15296//NAPA; alpha-soluble NSF attachment protein	2.2e-153	548.1	pmur:107293880	ko04721//Synaptic vesicle cycle//Nervous system//Organismal Systems
Unigene0000272	XP_020657320.1	445	3e-140	protein moonraker [Pogona vitticeps]	sp|Q6A000|MOONR_MOUSE	134.8	4.1e-30	sp|Q6A000|MOONR_MOUSE Protein moonraker OS=Mus musculus OX=10090 GN=Kiaa0753 PE=1 SV=2	--	--	--	--	--	K21765//MNR; protein moonraker	1e-106	392.9	pvt:110083301	--
Unigene0000273	XP_020663040.1	532	0	bile salt sulfotransferase isoform X1 [Pogona vitticeps]	sp|O00204|ST2B1_HUMAN	325.9	1.2e-87	sp|O00204|ST2B1_HUMAN Sulfotransferase 2B1 OS=Homo sapiens OX=9606 GN=SULT2B1 PE=1 SV=2	Hs4759192	325.9	1.8e-88	KOG1584	Sulfotransferase	K01015//SULT2B1; alcohol sulfotransferase [EC:2.8.2.2]	1.2e-149	535.4	pvt:110086456	ko00140//Steroid hormone biosynthesis//Lipid metabolism//Metabolism
Unigene0000274	XP_020668375.1	129	7e-33	ribonuclease pancreatic-like [Pogona vitticeps]	--	--	--	--	--	--	--	--	--	K01168//RNASE1_2; pancreatic ribonuclease [EC:4.6.1.18]	5.4e-27	127.5	pvt:110089561	--
Unigene0000275	--	--	--	--	--	--	--	--	--	--	--	--	--	--	--	--	--	--
Unigene0000276	XP_028565003.1	1168	0	anaphase-promoting complex subunit 7 isoform X1 [Podarcis muralis]	sp|Q9UJX3|APC7_HUMAN	1028.9	3.3e-299	sp|Q9UJX3|APC7_HUMAN Anaphase-promoting complex subunit 7 OS=Homo sapiens OX=9606 GN=ANAPC7 PE=1 SV=4	Hs7705284	1023.5	2.1e-298	KOG1174	Anaphase-promoting complex (APC), subunit 7	K03354//APC7; anaphase-promoting complex subunit 7	4.8e-307	1058.5	pmua:114586152	;ko04914//Progesterone-mediated oocyte maturation//Endocrine system//Organismal Systems
Unigene0000277	ATV96442.1	991	0	NADH dehydrogenase subunit 5 [Phrynocephalus vlangalii vlangalii]	sp|P92485|NU5M_EQUAS	416	9.5e-115	sp|P92485|NU5M_EQUAS NADH-ubiquinone oxidoreductase chain 5 OS=Equus asinus OX=9793 GN=MT-ND5 PE=3 SV=1	HsMi011	372.1	2.4e-102	KOG4668	NADH dehydrogenase subunits 2, 5, and related proteins	K03883//ND5; NADH-ubiquinone oxidoreductase chain 5 [EC:7.1.1.2]	2.5e-116	424.9	acs:6385976	;ko04723//Retrograde endocannabinoid signaling//Nervous system//Organismal Systems
Unigene0000278	XP_020649334.1	630	0	beta-secretase 1 [Pogona vitticeps]	sp|P56818|BACE1_MOUSE	576.2	1.7e-162	sp|P56818|BACE1_MOUSE Beta-secretase 1 OS=Mus musculus OX=10090 GN=Bace1 PE=1 SV=2	Hs6912266	573.5	1.7e-162	KOG1339	Aspartyl protease	K04521//BACE1; beta-site APP-cleaving enzyme 1 (memapsin 2) [EC:3.4.23.46]	2.3e-176	625.9	pvt:110078970	ko05010//Alzheimer disease//Neurodegenerative diseases//Human Diseases
Unigene0000279	XP_020655581.1	1593	0	sarcolemmal membrane-associated protein isoform X14 [Pogona vitticeps]	sp|Q3URD3|SLMAP_MOUSE	792.7	6e-228	sp|Q3URD3|SLMAP_MOUSE Sarcolemmal membrane-associated protein OS=Mus musculus OX=10090 GN=Slmap PE=1 SV=2	7289492_1	127.1	2.1e-28	KOG3872	FOG: FHA domain	--	--	--	--	--
Unigene0000280	--	--	--	--	--	--	--	--	--	--	--	--	--	--	--	--	--	--
Unigene0000281	XP_009559000.1	222	5e-66	PREDICTED: transmembrane protein 203 [Cuculus canorus]	sp|Q969S6|TM203_HUMAN	186	1.5e-45	sp|Q969S6|TM203_HUMAN Transmembrane protein 203 OS=Homo sapiens OX=9606 GN=TMEM203 PE=1 SV=1	--	--	--	--	--	--	--	--	--	--
Unigene0000282	--	--	--	--	--	--	--	--	--	--	--	--	--	--	--	--	--	--
Unigene0000283	TKS65258.1	53.5	7e-10	RNA-directed DNA polymerase from mobile element jockey [Collichthys lucidus]	--	--	--	--	--	--	--	--	--	--	--	--	--	--
Unigene0000284	XP_033021451.1	506	4e-174	zinc finger protein 777-like isoform X1 [Lacerta agilis]	sp|Q9ULD5|ZN777_HUMAN	273.5	3.1e-72	sp|Q9ULD5|ZN777_HUMAN Zinc finger protein 777 OS=Homo sapiens OX=9606 GN=ZNF777 PE=1 SV=3	Hs20542862	251.5	1.9e-66	KOG1721	FOG: Zn-finger	K09228//KRAB; KRAB domain-containing zinc finger protein	5.4e-150	535.4	pvt:110082549	ko05168//Herpes simplex infection//Infectious diseases//Human Diseases
Unigene0000285	XP_020641276.1	1099	0	puromycin-sensitive aminopeptidase isoform X2 [Pogona vitticeps]	sp|P55786|PSA_HUMAN	1338.9	0	sp|P55786|PSA_HUMAN Puromycin-sensitive aminopeptidase OS=Homo sapiens OX=9606 GN=NPEPPS PE=1 SV=2	Hs15451907	1338.9	0	KOG1046	Puromycin-sensitive aminopeptidase and related aminopeptidases	K08776//NPEPPS; puromycin-sensitive aminopeptidase [EC:3.4.11.-]	0	1478	pvt:110074890	--
Unigene0000286	XP_016853653.1	81.6	2e-14	PREDICTED: uncharacterized protein LOC107983669 [Anolis carolinensis]	--	--	--	--	--	--	--	--	--	--	--	--	--	--
Unigene0000287	--	--	--	--	--	--	--	--	--	--	--	--	--	--	--	--	--	--
Unigene0000288	XP_020653020.1	1471	0	double-stranded RNA-specific adenosine deaminase isoform X3 [Pogona vitticeps]	sp|P55265|DSRAD_HUMAN	933.3	2e-270	sp|P55265|DSRAD_HUMAN Double-stranded RNA-specific adenosine deaminase OS=Homo sapiens OX=9606 GN=ADAR PE=1 SV=4	Hs7669473	945.7	5.9e-275	KOG2777	tRNA-specific adenosine deaminase 1	K12968//ADAR; double-stranded RNA-specific adenosine deaminase [EC:3.5.4.37]	0	1269.2	gja:107117082	;ko04623//Cytosolic DNA-sensing pathway//Immune system//Organismal Systems
Unigene0000289	XP_016366272.1	94	5e-16	PREDICTED: A-kinase anchor protein 13-like [Sinocyclocheilus rhinocerous]	--	--	--	--	--	--	--	--	--	K16529//ARHGEF13; A-kinase anchor protein 13	1.5e-16	94	srx:107706932	;ko04928//Parathyroid hormone synthesis, secretion and action//Endocrine system//Organismal Systems
Unigene0000290	XP_020642681.1	382	1e-123	coiled-coil domain-containing glutamate-rich protein 2 [Pogona vitticeps]	sp|P05059|CMGA_BOVIN	71.2	5.3e-11	sp|P05059|CMGA_BOVIN Chromogranin-A OS=Bos taurus OX=9913 GN=CHGA PE=1 SV=1	--	--	--	--	--	K19990//CHGA; chromogranin-A	9.2e-49	200.3	pvt:110075607	--
Unigene0000291	XP_020660873.1	81.6	8e-16	C-X-C motif chemokine 13-like [Pogona vitticeps]	--	--	--	--	--	--	--	--	--	K10032//CXCL13; C-X-C motif chemokine 13	2.7e-13	82	pvt:110085241	;ko04061//Viral protein interaction with cytokine and cytokine receptor//Signaling molecules and interaction//Environmental Information Processing
Unigene0000292	--	--	--	--	--	--	--	--	--	--	--	--	--	--	--	--	--	--
Unigene0000293	--	--	--	--	--	--	--	--	--	--	--	--	--	--	--	--	--	--
Unigene0000294	XP_020667896.1	99.4	2e-19	tRNA selenocysteine 1-associated protein 1-like isoform X5 [Pogona vitticeps]	sp|Q5T4I8|CF052_HUMAN	73.6	1e-11	sp|Q5T4I8|CF052_HUMAN Putative uncharacterized protein C6orf52 OS=Homo sapiens OX=9606 GN=C6orf52 PE=2 SV=2	Hs8923460	67.4	1.1e-10	KOG0118	FOG: RRM domain	--	--	--	--	--
Unigene0000295	--	--	--	--	--	--	--	--	--	--	--	--	--	--	--	--	--	--
Unigene0000296	--	--	--	--	--	--	--	--	--	--	--	--	--	--	--	--	--	--
Unigene0000297	XP_020643964.1	2415	0	probable methyltransferase TARBP1 [Pogona vitticeps]	sp|Q13395|TARB1_HUMAN	1694.9	0	sp|Q13395|TARB1_HUMAN Probable methyltransferase TARBP1 OS=Homo sapiens OX=9606 GN=TARBP1 PE=1 SV=1	Hs19743836	1694.9	0	KOG0839	RNA Methylase, SpoU family	K15333//TRM3; tRNA guanosine-2'-O-methyltransferase [EC:2.1.1.34]	0	2414	pvt:110076281	--
Unigene0000298	--	--	--	--	--	--	--	--	--	--	--	--	--	--	--	--	--	--
Unigene0000299	XP_020639540.1	4702	0	probable ubiquitin carboxyl-terminal hydrolase FAF-X [Pogona vitticeps]	sp|Q93008|USP9X_HUMAN	4290.3	0	sp|Q93008|USP9X_HUMAN Probable ubiquitin carboxyl-terminal hydrolase FAF-X OS=Homo sapiens OX=9606 GN=USP9X PE=1 SV=3	Hs11641423	4292.3	0	KOG1866	Ubiquitin carboxyl-terminal hydrolase	K11840//USP9_24; ubiquitin carboxyl-terminal hydrolase 9/24 [EC:3.4.19.12]	0	4485.2	pvt:110074051	--
Unigene0000300	XP_003229679.1	1035	0	PREDICTED: interferon regulatory factor 2-binding protein 1 [Anolis carolinensis]	sp|Q8R3Y8|I2BP1_MOUSE	614	2.5e-174	sp|Q8R3Y8|I2BP1_MOUSE Interferon regulatory factor 2-binding protein 1 OS=Mus musculus OX=10090 GN=Irf2bp1 PE=1 SV=2	Hs14761055	466.1	1.3e-130	KOG3579	Predicted E3 ubiquitin ligase	K22383//IRF2BP; interferon regulatory factor 2-binding protein	1.4e-269	934.1	acs:100556225	--
Unigene0000301	XP_020652714.1	580	0	GPALPP motifs-containing protein 1 isoform X1 [Pogona vitticeps]	sp|Q8IXQ4|GPAM1_HUMAN	297	8.1e-79	sp|Q8IXQ4|GPAM1_HUMAN GPALPP motifs-containing protein 1 OS=Homo sapiens OX=9606 GN=GPALPP1 PE=1 SV=1	Hs8923917	239.6	2.3e-62	KOG4188	Uncharacterized conserved protein	--	--	--	--	--
Unigene0000302	--	--	--	--	--	--	--	--	--	--	--	--	--	--	--	--	--	--
Unigene0000303	XP_020667800.1	2061	0	myb-binding protein 1A [Pogona vitticeps]	sp|Q6DRL5|MBB1A_DANRE	1004.6	1.4e-291	sp|Q6DRL5|MBB1A_DANRE Myb-binding protein 1A-like protein OS=Danio rerio OX=7955 GN=mybbp1a PE=1 SV=1	Hs7657351	941.4	2.2e-273	KOG1926	Predicted regulator of rRNA gene transcription (MYB-binding protein)	K02331//POL5; DNA polymerase phi [EC:2.7.7.7]	0	1862.4	pvt:110089241	--
Unigene0000304	XP_013921474.1	330	8e-105	PREDICTED: transcription factor jun-D-like [Thamnophis sirtalis]	sp|A7YY54|JUND_BOVIN	229.9	8.7e-59	sp|A7YY54|JUND_BOVIN Transcription factor jun-D OS=Bos taurus OX=9913 GN=JUND PE=2 SV=1	Hs10938014	214.2	7.4e-55	KOG0837	Transcriptional activator of the JUN family	K04449//JUND; transcription factor jun-D	5e-63	247.7	tgu:115490823	;ko04657//IL-17 signaling pathway//Immune system//Organismal Systems
Unigene0000305	--	--	--	--	--	--	--	--	--	--	--	--	--	--	--	--	--	--
Unigene0000306	XP_020649918.1	413	6e-141	tubulin polyglutamylase complex subunit 1 [Pogona vitticeps]	sp|Q6ZTW0|TPGS1_HUMAN	238	1.9e-61	sp|Q6ZTW0|TPGS1_HUMAN Tubulin polyglutamylase complex subunit 1 OS=Homo sapiens OX=9606 GN=TPGS1 PE=1 SV=2	--	--	--	--	--	K16581//TPGS1; tubulin polyglutamylase complex subunit 1	3.5e-96	357.1	pvt:110079312	--
Unigene0000307	AAY27069.1	865	0	truncated polyprotein [Mus musculus castaneus]	sp|P03356|POL_MLVAV	902.1	1.9e-260	sp|P03356|POL_MLVAV Gag-Pol polyprotein OS=AKV murine leukemia virus OX=11791 GN=pol PE=3 SV=3	Hs14760974	364	2.8e-99	KOG0017	FOG: Transposon-encoded proteins with TYA, reverse transcriptase, integrase domains in various combinations	--	--	--	--	--
Unigene0000308	XP_020661023.1	1881	0	AF4/FMR2 family member 1 [Pogona vitticeps]	sp|P51825|AFF1_HUMAN	698.7	1.3e-199	sp|P51825|AFF1_HUMAN AF4/FMR2 family member 1 OS=Homo sapiens OX=9606 GN=AFF1 PE=1 SV=1	--	--	--	--	--	K15184//AFF1; AF4/FMR2 family member 1	0	1629	pvt:110085321	ko05202//Transcriptional misregulation in cancers//Cancers//Human Diseases
Unigene0000309	XP_033015162.1	958	0	MAP kinase-activated protein kinase 5 isoform X2 [Lacerta agilis]	sp|Q8IW41|MAPK5_HUMAN	898.7	8.9e-260	sp|Q8IW41|MAPK5_HUMAN MAP kinase-activated protein kinase 5 OS=Homo sapiens OX=9606 GN=MAPKAPK5 PE=1 SV=2	Hs21237765	903.7	4.2e-262	KOG0604	MAP kinase-activated protein kinase 2	K04442//MAPKAPK5; mitogen-activated protein kinase-activated protein kinase 5 [EC:2.7.11.1]	3.4e-268	930.2	acs:100553264	ko04010//MAPK signaling pathway//Signal transduction//Environmental Information Processing
Unigene0000310	XP_020653066.1	302	2e-96	succinate dehydrogenase cytochrome b560 subunit, mitochondrial [Pogona vitticeps]	sp|Q99643|C560_HUMAN	246.5	8.5e-64	sp|Q99643|C560_HUMAN Succinate dehydrogenase cytochrome b560 subunit, mitochondrial OS=Homo sapiens OX=9606 GN=SDHC PE=1 SV=1	Hs4506863	246.5	1.3e-64	KOG0449	Succinate dehydrogenase, cytochrome b subunit	K00236//SDHC; succinate dehydrogenase (ubiquinone) cytochrome b560 subunit	3.3e-77	294.7	pvt:110081034	;ko00020//Citrate cycle (TCA cycle)//Carbohydrate metabolism//Metabolism
Unigene0000311	XP_020634020.1	170	3e-45	ensconsin-like [Pogona vitticeps]	--	--	--	--	--	--	--	--	--	--	--	--	--	--
Unigene0000312	--	--	--	--	--	--	--	--	--	--	--	--	--	--	--	--	--	--
Unigene0000313	XP_020641679.1	730	0	E3 ubiquitin-protein ligase Mdm2 [Pogona vitticeps]	sp|P56951|MDM2_HORSE	467.6	4.9e-130	sp|P56951|MDM2_HORSE E3 ubiquitin-protein ligase Mdm2 OS=Equus caballus OX=9796 GN=MDM2 PE=2 SV=1	--	--	--	--	--	K06643//MDM2; E3 ubiquitin-protein ligase Mdm2 [EC:2.3.2.27]	2.9e-208	731.1	pvt:110075109	;ko05219//Bladder cancer//Cancers//Human Diseases
Unigene0000314	KMQ89570.1	333	9e-100	retrovirus-related gag-pol polyprotein [Lasius niger]	sp|P04146|COPIA_DROME	250	5.6e-65	sp|P04146|COPIA_DROME Copia protein OS=Drosophila melanogaster OX=7227 GN=GIP PE=1 SV=3	At2g23330	263.5	7.4e-70	KOG0017	FOG: Transposon-encoded proteins with TYA, reverse transcriptase, integrase domains in various combinations	--	--	--	--	--
Unigene0000315	--	--	--	--	--	--	--	--	--	--	--	--	--	--	--	--	--	--
Unigene0000316	KRY04547.1	301	1e-103	Elongation factor 1-alpha, partial [Trichinella patagoniensis]	sp|P0DH99|EF1A1_ARATH	351.7	4.8e-96	sp|P0DH99|EF1A1_ARATH Elongation factor 1-alpha 1 OS=Arabidopsis thaliana OX=3702 GN=A1 PE=1 SV=1	At1g07920	351.7	7.3e-97	KOG0052	Translation elongation factor EF-1 alpha/Tu	K03231//EEF1A; elongation factor 1-alpha	1.1e-75	287.7	hcq:109516344	;ko05134//Legionellosis//Infectious diseases//Human Diseases
Unigene0000317	XP_015261811.1	208	5e-57	PREDICTED: LOW QUALITY PROTEIN: tripartite motif-containing protein 72 [Gekko japonicus]	sp|Q6PGR9|TRI72_XENLA	169.5	1.3e-40	sp|Q6PGR9|TRI72_XENLA Tripartite motif-containing protein 72 OS=Xenopus laevis OX=8355 GN=trim72 PE=2 SV=1	Hs17488219	139.4	2.1e-32	KOG2177	Predicted E3 ubiquitin ligase	K12036//TRIM72; tripartite motif-containing protein 72	5.5e-53	214.2	pvt:110086377	--
Unigene0000318	XP_020644034.1	1182	0	U3 small nucleolar RNA-associated protein 4 homolog [Pogona vitticeps]	sp|Q969X6|UTP4_HUMAN	893.6	1.7e-258	sp|Q969X6|UTP4_HUMAN U3 small nucleolar RNA-associated protein 4 homolog OS=Homo sapiens OX=9606 GN=UTP4 PE=1 SV=1	Hs14249536	892.5	5.8e-259	KOG2048	WD40 repeat protein	K14548//UTP4; U3 small nucleolar RNA-associated protein 4	0	1180.6	pvt:110076335	ko03008//Ribosome biogenesis in eukaryotes//Translation//Genetic Information Processing
Unigene0000319	TFJ95093.1	322	1e-102	methylmalonyl-CoA mutase large subunit [Platysternon megacephalum]	sp|P24095|LOXX_SOYBN	1337.4	0	sp|P24095|LOXX_SOYBN Seed linoleate 9S-lipoxygenase OS=Glycine max OX=3847 GN=LOX1.4 PE=1 SV=1	--	--	--	--	--	K18684//ALOXE3; hydroperoxy icosatetraenoate dehydratase/isomerase [EC:4.2.1.152 5.4.4.7]	4e-51	208	mna:107544535	--
Unigene0000320	XP_020666981.1	451	2e-152	U2 small nuclear ribonucleoprotein B'' [Pogona vitticeps]	sp|P08579|RU2B_HUMAN	345.9	1.2e-93	sp|P08579|RU2B_HUMAN U2 small nuclear ribonucleoprotein B'' OS=Homo sapiens OX=9606 GN=SNRPB2 PE=1 SV=1	Hs4507123	345.9	1.8e-94	KOG4206	Spliceosomal protein snRNP-U1A/U2B	K11094//SNRPB2; U2 small nuclear ribonucleoprotein B''	2.8e-96	358.2	pmua:114593686	ko03040//Spliceosome//Transcription//Genetic Information Processing
Unigene0000321	--	--	--	--	--	--	--	--	--	--	--	--	--	--	--	--	--	--
Unigene0000322	--	--	--	--	--	--	--	--	--	--	--	--	--	--	--	--	--	--
Unigene0000323	EAW70540.1	5095	0	fibronectin 1, isoform CRA_k [Homo sapiens]	sp|P02751|FINC_HUMAN	4423.6	0	sp|P02751|FINC_HUMAN Fibronectin OS=Homo sapiens OX=9606 GN=FN1 PE=1 SV=5	Hs5730098_1	311.6	1.3e-83	KOG1225	Teneurin-1 and related extracellular matrix proteins, contain EGF-like repeats	K05717//FN1; fibronectin 1	0	4427.1	hsa:2335	;ko05100//Bacterial invasion of epithelial cells//Infectious diseases//Human Diseases
Unigene0000324	--	--	--	--	--	--	--	--	--	--	--	--	--	--	--	--	--	--
Unigene0000325	XP_020654825.1	566	0	crk-like protein [Pogona vitticeps]	sp|P47941|CRKL_MOUSE	505.8	1.5e-141	sp|P47941|CRKL_MOUSE Crk-like protein OS=Mus musculus OX=10090 GN=Crkl PE=1 SV=2	Hs4885153	502.7	1.9e-141	KOG4792	Crk family adapters	K04438//CRK; proto-oncogene C-crk	4.6e-155	554.3	pvt:110081994	;ko05211//Renal cell carcinoma//Cancers//Human Diseases
Unigene0000326	--	--	--	--	--	--	--	--	--	--	--	--	--	--	--	--	--	--
Unigene0000327	--	--	--	--	--	--	--	--	--	--	--	--	--	--	--	--	--	--
Unigene0000328	XP_016852420.1	66.2	2e-09	PREDICTED: interleukin-1 receptor accessory protein isoform X1 [Anolis carolinensis]	--	--	--	--	--	--	--	--	--	--	--	--	--	--
Unigene0000329	--	--	--	--	--	--	--	--	--	--	--	--	--	--	--	--	--	--
Unigene0000330	XP_020637374.1	572	0	lactadherin isoform X1 [Pogona vitticeps]	sp|P70490|MFGM_RAT	442.6	1.1e-122	sp|P70490|MFGM_RAT Lactadherin OS=Rattus norvegicus OX=10116 GN=Mfge8 PE=2 SV=1	7294612	93.2	2.4e-18	KOG3516	Neurexin IV	K17253//MFGE8; lactadherin	1.9e-160	571.6	pvt:110072964	--
Unigene0000331	XP_020653074.1	461	5e-146	nuclear receptor subfamily 1 group I member 3-like [Pogona vitticeps]	sp|O75469|NR1I2_HUMAN	194.1	1.2e-47	sp|O75469|NR1I2_HUMAN Nuclear receptor subfamily 1 group I member 2 OS=Homo sapiens OX=9606 GN=NR1I2 PE=1 SV=1	Hs14702164	198.7	7.1e-50	KOG3575	FOG: Hormone receptors	K08541//NR1I3; constitutive androstane receptor	4e-126	458.4	pvt:110081041	--
Unigene0000332	XP_033014294.1	427	3e-147	exosome complex component RRP46 isoform X1 [Lacerta agilis]	sp|Q9CRA8|EXOS5_MOUSE	304.3	2.4e-81	sp|Q9CRA8|EXOS5_MOUSE Exosome complex component RRP46 OS=Mus musculus OX=10090 GN=Exosc5 PE=1 SV=1	Hs9910360	303.9	4.7e-82	KOG1069	Exosomal 3'-5' exoribonuclease complex, subunit Rrp46	K12590//RRP46; exosome complex component RRP46	6.1e-110	402.9	pmua:114603300	ko03018//RNA degradation//Folding, sorting and degradation//Genetic Information Processing
Unigene0000333	XP_020658326.1	1509	0	acyl-CoA dehydrogenase family member 10 isoform X1 [Pogona vitticeps]	sp|Q6JQN1|ACD10_HUMAN	1210.7	0	sp|Q6JQN1|ACD10_HUMAN Acyl-CoA dehydrogenase family member 10 OS=Homo sapiens OX=9606 GN=ACAD10 PE=1 SV=1	Hs13376864	565.5	3.2e-160	KOG1469	Predicted acyl-CoA dehydrogenase	K11729//ACAD10; acyl-CoA dehydrogenase family member 10	0	1488.8	pvt:110083853	--
Unigene0000334	XP_029436246.1	697	0	guanine nucleotide-binding protein G(I)/G(S)/G(T) subunit beta-2 [Rhinatrema bivittatum]	sp|Q6PH57|GBB1_DANRE	497.3	3e-139	sp|Q6PH57|GBB1_DANRE Guanine nucleotide-binding protein G(I)/G(S)/G(T) subunit beta-1 OS=Danio rerio OX=7955 GN=gnb1 PE=2 SV=1	Hs11321585	485.7	1.4e-136	KOG0286	G-protein beta subunit	K04537//GNB2; guanine nucleotide-binding protein G(I)/G(S)/G(T) subunit beta-2	5e-143	513.5	pmua:114581940	;ko05032//Morphine addiction//Substance dependence//Human Diseases
Unigene0000335	XP_020639011.1	391	4e-121	riboflavin-binding protein-like isoform X1 [Pogona vitticeps]	sp|P86009|RBP_DRONO	292.4	5.3e-77	sp|P86009|RBP_DRONO Riboflavin-binding protein OS=Dromaius novaehollandiae OX=8790 PE=1 SV=1	CE08291	78.2	2.4e-13	KOG1075	FOG: Reverse transcriptase	K13649//FOLR; folate receptor	6e-106	392.1	pvt:110073776	;ko01523//Antifolate resistance//Drug resistance//Human Diseases
Unigene0000336	XP_020653504.1	953	0	fatty acyl-CoA hydrolase precursor, medium chain-like [Pogona vitticeps]	sp|Q04791|SASB_ANAPL	647.9	2.2e-184	sp|Q04791|SASB_ANAPL Fatty acyl-CoA hydrolase precursor, medium chain OS=Anas platyrhynchos OX=8839 PE=1 SV=1	Hs16905524	598.6	2.3e-170	KOG1516	Carboxylesterase and related proteins	K01044//CES1; carboxylesterase 1 [EC:3.1.1.1]	3.9e-275	953	pvt:110081268	ko00983//Drug metabolism - other enzymes//Xenobiotics biodegradation and metabolism//Metabolism
Unigene0000337	XP_015268388.1	80.1	2e-13	PREDICTED: dual specificity protein phosphatase 12 isoform X1 [Gekko japonicus]	--	--	--	--	--	--	--	--	--	--	--	--	--	--
Unigene0000338	XP_020655237.1	1965	0	tectonin beta-propeller repeat-containing protein 1 [Pogona vitticeps]	sp|E1BZR9|TCPR1_CHICK	1469.9	0	sp|E1BZR9|TCPR1_CHICK Tectonin beta-propeller repeat-containing protein 1 OS=Gallus gallus OX=9031 GN=TECPR1 PE=3 SV=1	7293669_2	267.3	1.9e-70	KOG3669	Uncharacterized conserved protein, contains dysferlin, TECPR and PH domains	K17988//TECPR1; tectonin beta-propeller repeat-containing protein 1	0	1703.7	pvt:110082209	ko05131//Shigellosis//Infectious diseases//Human Diseases
Unigene0000339	RXN38762.1	57	6e-16	reverse transcriptase [Labeo rohita]	--	--	--	--	--	--	--	--	--	--	--	--	--	--
Unigene0000340	XP_020658091.1	2613	0	trinucleotide repeat-containing gene 18 protein, partial [Pogona vitticeps]	sp|O15417|TNC18_HUMAN	1377.5	0	sp|O15417|TNC18_HUMAN Trinucleotide repeat-containing gene 18 protein OS=Homo sapiens OX=9606 GN=TNRC18 PE=1 SV=3	7300909_2	173.3	4.5e-42	KOG1886	BAH domain proteins	--	--	--	--	--
Unigene0000341	XP_028581027.1	1116	0	myotubularin-related protein 9 [Podarcis muralis]	sp|Q96QG7|MTMR9_HUMAN	1028.5	7.1e-299	sp|Q96QG7|MTMR9_HUMAN Myotubularin-related protein 9 OS=Homo sapiens OX=9606 GN=MTMR9 PE=1 SV=1	Hs19923424	1028.5	1.1e-299	KOG1089	Myotubularin-related phosphatidylinositol 3-phosphate 3-phosphatase MTM6	K18084//MTMR9; myotubularin-related protein 9	0	1103.6	pmua:114594916	--
Unigene0000342	XP_020664779.1	1444	0	calmodulin-regulated spectrin-associated protein 1 isoform X2 [Pogona vitticeps]	sp|Q5T5Y3|CAMP1_HUMAN	1075.1	0	sp|Q5T5Y3|CAMP1_HUMAN Calmodulin-regulated spectrin-associated protein 1 OS=Homo sapiens OX=9606 GN=CAMSAP1 PE=1 SV=2	Hs20537546	1040	4e-303	KOG3654	Uncharacterized CH domain protein	K17493//CAMSAP; calmodulin-regulated spectrin-associated protein	0	1300.4	pvt:110087434	--
Unigene0000343	XP_007437789.1	1343	0	calcium homeostasis endoplasmic reticulum protein isoform X1 [Python bivittatus]	sp|Q8IWX8|CHERP_HUMAN	795.8	6.6e-229	sp|Q8IWX8|CHERP_HUMAN Calcium homeostasis endoplasmic reticulum protein OS=Homo sapiens OX=9606 GN=CHERP PE=1 SV=3	Hs21359884	757.3	3.9e-218	KOG4367	Predicted Zn-finger protein	K12841//CHERP; calcium homeostasis endoplasmic reticulum protein	1.5e-258	897.9	tsr:106552626	ko03040//Spliceosome//Transcription//Genetic Information Processing
Unigene0000344	XP_020638421.1	802	0	zinc-binding protein A33-like isoform X1 [Pogona vitticeps]	sp|Q02084|A33_PLEWA	236.5	1.1e-60	sp|Q02084|A33_PLEWA Zinc-binding protein A33 OS=Pleurodeles waltl OX=8319 PE=1 SV=2	Hs18152781	177.9	7.2e-44	KOG2177	Predicted E3 ubiquitin ligase	--	--	--	--	--
Unigene0000345	PFX28457.1	120	3e-28	E3 ubiquitin-protein ligase HECTD1 [Stylophora pistillata]	--	--	--	--	--	--	--	--	--	--	--	--	--	--
Unigene0000346	XP_020652917.1	999	0	nicotinamide phosphoribosyltransferase [Pogona vitticeps]	sp|Q52I78|NAMPT_PIG	940.3	3.1e-272	sp|Q52I78|NAMPT_PIG Nicotinamide phosphoribosyltransferase OS=Sus scrofa OX=9823 GN=NAMPT PE=2 SV=2	--	--	--	--	--	K03462//NAMPT; nicotinamide phosphoribosyltransferase [EC:2.4.2.12]	4.7e-285	986.5	pvt:110080948	;ko00760//Nicotinate and nicotinamide metabolism//Metabolism of cofactors and vitamins//Metabolism
Unigene0000347	XP_008512444.1	883	0	PREDICTED: alpha-actinin-1 isoform X4 [Equus przewalskii]	sp|P12814|ACTN1_HUMAN	853.6	9.5e-247	sp|P12814|ACTN1_HUMAN Alpha-actinin-1 OS=Homo sapiens OX=9606 GN=ACTN1 PE=1 SV=2	Hs4501891	853.6	1.4e-247	KOG0035	Ca2+-binding actin-bundling protein (actinin), alpha chain (EF-Hand protein superfamily)	K05699//ACTN1_4; actinin alpha 1/4	1.2e-245	853.6	hsa:87	;ko05322//Systemic lupus erythematosus//Immune diseases//Human Diseases
Unigene0000348	XP_020636817.1	638	0	polyhomeotic-like protein 2 isoform X3 [Pogona vitticeps]	sp|Q8IXK0|PHC2_HUMAN	502.3	5.6e-141	sp|Q8IXK0|PHC2_HUMAN Polyhomeotic-like protein 2 OS=Homo sapiens OX=9606 GN=PHC2 PE=1 SV=1	--	--	--	--	--	K11457//PHC2; polyhomeotic-like protein 2	7.4e-158	562	pvt:110072634	--
Unigene0000349	XP_020667574.1	389	2e-125	sodium channel subunit beta-1 [Pogona vitticeps]	sp|Q4PPC4|SCN1B_CANLF	281.2	4.9e-74	sp|Q4PPC4|SCN1B_CANLF Sodium channel subunit beta-1 OS=Canis lupus familiaris OX=9615 GN=SCN1B PE=2 SV=1	--	--	--	--	--	K04845//SCN1B; voltage-gated sodium channel type I beta	1.9e-106	392.5	pvt:110089099	ko04261//Adrenergic signaling in cardiomyocytes//Circulatory system//Organismal Systems
Unigene0000350	--	--	--	--	--	--	--	--	--	--	--	--	--	--	--	--	--	--
Unigene0000351	XP_020649832.1	297	2e-88	protein strawberry notch homolog 2 isoform X1 [Pogona vitticeps]	sp|A0JND4|SBNO2_BOVIN	110.9	2.6e-23	sp|A0JND4|SBNO2_BOVIN Protein strawberry notch homolog 2 OS=Bos taurus OX=9913 GN=SBNO2 PE=2 SV=1	Hs7662410	90.9	4.2e-18	KOG1513	Nuclear helicase MOP-3/SNO (DEAD-box superfamily)	--	--	--	--	--
Unigene0000352	XP_020649657.1	1108	0	all-trans-retinol 13,14-reductase-like [Pogona vitticeps]	sp|Q6NUM9|RETST_HUMAN	568.5	1.7e-160	sp|Q6NUM9|RETST_HUMAN All-trans-retinol 13,14-reductase OS=Homo sapiens OX=9606 GN=RETSAT PE=1 SV=2	Hs8923275	338.6	4.3e-92	KOG4254	Phytoene desaturase	K09516//RETSAT; all-trans-retinol 13,14-reductase [EC:1.3.99.23]	1.3e-305	1054.3	pvt:110079156	ko00830//Retinol metabolism//Metabolism of cofactors and vitamins//Metabolism
Unigene0000353	XP_033025171.1	1111	0	junctophilin-4 [Lacerta agilis]	sp|Q80WT0|JPH4_MOUSE	241.9	6e-62	sp|Q80WT0|JPH4_MOUSE Junctophilin-4 OS=Mus musculus OX=10090 GN=Jph4 PE=2 SV=1	Hs14751044	231.5	1.2e-59	KOG0231	Junctional membrane complex protein Junctophilin and related MORN repeat proteins	K19530//JPH; junctophilin	2.7e-204	718.4	pvt:110087809	--
Unigene0000354	XP_003229918.2	1094	0	PREDICTED: fragile X mental retardation syndrome-related protein 2 [Anolis carolinensis]	sp|P51116|FXR2_HUMAN	714.5	1.7e-204	sp|P51116|FXR2_HUMAN Fragile X mental retardation syndrome-related protein 2 OS=Homo sapiens OX=9606 GN=FXR2 PE=1 SV=2	--	--	--	--	--	K15516//FMR; fragile X mental retardation protein	1.9e-233	814.3	pmua:114581609	ko03013//RNA transport//Translation//Genetic Information Processing
Unigene0000355	--	--	--	--	--	--	--	--	--	--	--	--	--	--	--	--	--	--
Unigene0000356	XP_033014812.1	105	2e-24	C-factor-like [Lacerta agilis]	--	--	--	--	--	--	--	--	--	--	--	--	--	--
Unigene0000357	XP_020643995.1	657	0	dipeptidase 1 [Pogona vitticeps]	sp|Q3SZM7|DPEP1_BOVIN	527.3	3.2e-148	sp|Q3SZM7|DPEP1_BOVIN Dipeptidase 1 OS=Bos taurus OX=9913 GN=DPEP1 PE=2 SV=1	Hs4758190	522.7	1.2e-147	KOG4127	Renal dipeptidase	K01273//DPEP; membrane dipeptidase [EC:3.4.13.19]	7.2e-173	612.8	pvt:110076301	--
Unigene0000358	--	--	--	--	--	--	--	--	--	--	--	--	--	--	--	--	--	--
Unigene0000359	XP_028568666.1	55.8	3e-06	olfactory receptor 1500-like isoform X1 [Podarcis muralis]	--	--	--	--	--	--	--	--	--	--	--	--	--	--
Unigene0000360	XP_020661074.1	274	1e-80	mitochondrial sodium/hydrogen exchanger 9B2-like [Pogona vitticeps]	sp|Q5BKR2|SL9B2_MOUSE	183.7	8.1e-45	sp|Q5BKR2|SL9B2_MOUSE Sodium/hydrogen exchanger 9B2 OS=Mus musculus OX=10090 GN=Slc9b2 PE=1 SV=2	7297183	85.5	4.5e-16	KOG3826	Na+/H+ antiporter	--	--	--	--	--
Unigene0000361	XP_015276083.1	1127	0	PREDICTED: protein fem-1 homolog A [Gekko japonicus]	sp|Q29RM5|FEM1A_BOVIN	762.7	5.5e-219	sp|Q29RM5|FEM1A_BOVIN Protein fem-1 homolog A OS=Bos taurus OX=9913 GN=FEM1A PE=2 SV=1	Hs14764060	758.1	2e-218	KOG0508	Ankyrin repeat protein	--	--	--	--	--
Unigene0000362	XP_003219401.1	907	0	PREDICTED: transmembrane protein 135 [Anolis carolinensis]	sp|Q86UB9|TM135_HUMAN	807.4	3.8e-232	sp|Q86UB9|TM135_HUMAN Transmembrane protein 135 OS=Homo sapiens OX=9606 GN=TMEM135 PE=2 SV=2	Hs12597667	627.1	1.1e-178	KOG1398	Uncharacterized conserved protein	--	--	--	--	--
Unigene0000363	--	--	--	--	--	--	--	--	--	--	--	--	--	--	--	--	--	--
Unigene0000364	XP_028561864.1	1152	0	tyrosine-protein phosphatase non-receptor type 9 isoform X4 [Podarcis muralis]	sp|Q641Z2|PTN9_RAT	934.1	1.5e-270	sp|Q641Z2|PTN9_RAT Tyrosine-protein phosphatase non-receptor type 9 OS=Rattus norvegicus OX=10116 GN=Ptpn9 PE=2 SV=1	CE24794	210.7	1.4e-53	KOG4228	Protein tyrosine phosphatase	K18038//PTPN9; tyrosine-protein phosphatase non-receptor type 9 [EC:3.1.3.48]	0	1120.9	pvt:110074543	--
Unigene0000365	TWW61068.1	72.8	2e-12	Tenascin [Takifugu flavidus]	--	--	--	--	--	--	--	--	--	--	--	--	--	--
Unigene0000366	XP_020645365.1	898	0	suppressor of tumorigenicity 7 protein isoform X3 [Pogona vitticeps]	sp|A0M8U1|ST7_CHICK	837	2.5e-241	sp|A0M8U1|ST7_CHICK Suppressor of tumorigenicity 7 protein homolog OS=Gallus gallus OX=9031 GN=ST7 PE=3 SV=1	Hs11761624	811.6	1.7e-234	KOG3807	Predicted membrane protein ST7 (tumor suppressor in humans)	--	--	--	--	--
Unigene0000367	--	--	--	--	--	--	--	--	--	--	--	--	--	--	--	--	--	--
Unigene0000368	--	--	--	--	--	--	--	--	--	--	--	--	--	--	--	--	--	--
Unigene0000369	XP_020637360.1	552	0	AN1-type zinc finger protein 6 isoform X2 [Pogona vitticeps]	sp|Q5R7S6|ZFAN6_PONAB	297.7	3.7e-79	sp|Q5R7S6|ZFAN6_PONAB AN1-type zinc finger protein 6 OS=Pongo abelii OX=9601 GN=ZFAND6 PE=2 SV=1	Hs21359918	297	9.6e-80	KOG3173	Predicted Zn-finger protein	--	--	--	--	--
Unigene0000370	KFW72753.1	62.4	1e-09	hypothetical protein AS28_15109, partial [Pygoscelis adeliae]	--	--	--	--	--	--	--	--	--	--	--	--	--	--
Unigene0000371	XP_026574766.1	363	3e-111	exosome complex component MTR3-like [Pseudonaja textilis]	sp|Q8BTW3|EXOS6_MOUSE	292.7	2.8e-77	sp|Q8BTW3|EXOS6_MOUSE Exosome complex component MTR3 OS=Mus musculus OX=10090 GN=Exosc6 PE=1 SV=1	Hs17402904	287	2.3e-76	KOG1068	Exosomal 3'-5' exoribonuclease complex, subunit Rrp41 and related exoribonucleases	K12587//MTR3; exosome complex component MTR3	5.2e-109	401.7	pmua:114602314	ko03018//RNA degradation//Folding, sorting and degradation//Genetic Information Processing
Unigene0000372	--	--	--	--	--	--	--	--	--	--	--	--	--	--	--	--	--	--
Unigene0000373	--	--	--	--	--	--	--	--	--	--	--	--	--	--	--	--	--	--
Unigene0000374	--	--	--	--	--	--	--	--	--	--	--	--	--	--	--	--	--	--
Unigene0000375	XP_020650667.1	1071	0	PWWP domain-containing protein 2B [Pogona vitticeps]	sp|Q6NUJ5|PWP2B_HUMAN	558.5	1.4e-157	sp|Q6NUJ5|PWP2B_HUMAN PWWP domain-containing protein 2B OS=Homo sapiens OX=9606 GN=PWWP2B PE=1 SV=3	--	--	--	--	--	--	--	--	--	--
Unigene0000376	XP_020664904.1	1095	0	protein C12orf4 homolog [Pogona vitticeps]	sp|Q5RD58|CL004_PONAB	926.8	4.9e-268	sp|Q5RD58|CL004_PONAB Protein C12orf4 homolog OS=Pongo abelii OX=9601 PE=2 SV=1	Hs9966847	925.6	1.6e-268	KOG4506	Uncharacterized conserved protein	--	--	--	--	--
Unigene0000377	XP_020636019.1	179	8e-50	vesicle-associated membrane protein 5 [Pogona vitticeps]	sp|Q9Z2J5|VAMP5_RAT	93.2	1e-17	sp|Q9Z2J5|VAMP5_RAT Vesicle-associated membrane protein 5 OS=Rattus norvegicus OX=10116 GN=Vamp5 PE=2 SV=1	Hs5730112	82	3.5e-15	KOG0860	Synaptobrevin/VAMP-like protein	K08514//VAMP5; vesicle-associated membrane protein 5	1.7e-29	136	pvt:110072204	ko04130//SNARE interactions in vesicular transport//Folding, sorting and degradation//Genetic Information Processing
Unigene0000378	--	--	--	--	--	--	--	--	--	--	--	--	--	--	--	--	--	--
Unigene0000379	XP_020654785.1	1191	0	hepatocyte nuclear factor 1-alpha [Pogona vitticeps]	sp|Q90867|HNF1A_CHICK	907.9	9.6e-263	sp|Q90867|HNF1A_CHICK Hepatocyte nuclear factor 1-alpha OS=Gallus gallus OX=9031 GN=HNF1A PE=2 SV=1	--	--	--	--	--	K08036//TCF1; transcription factor 1, hepatocyte nuclear factor 1-alpha	0	1093.2	pvt:110081968	ko04950//Maturity onset diabetes of the young//Endocrine and metabolic diseases//Human Diseases
Unigene0000380	--	--	--	--	--	--	--	--	--	--	--	--	--	--	--	--	--	--
Unigene0000381	--	--	--	--	--	--	--	--	--	--	--	--	--	--	--	--	--	--
Unigene0000382	XP_028588784.1	128	3e-33	guanine nucleotide-binding protein G(I)/G(S)/G(O) subunit gamma-5 [Podarcis muralis]	sp|P63217|GBG5_BOVIN	108.6	1.9e-22	sp|P63217|GBG5_BOVIN Guanine nucleotide-binding protein G(I)/G(S)/G(O) subunit gamma-5 OS=Bos taurus OX=9913 GN=GNG5 PE=1 SV=1	Hs4885287	108.6	2.9e-23	KOG4119	G protein gamma subunit	K04542//GNG5; guanine nucleotide-binding protein G(I)/G(S)/G(O) subunit gamma-5	1.9e-23	115.5	acs:100559534	;ko05032//Morphine addiction//Substance dependence//Human Diseases
Unigene0000383	XP_020634204.1	293	3e-95	tripartite motif-containing protein 7-like [Pogona vitticeps]	sp|Q62158|TRI27_MOUSE	88.6	9.2e-17	sp|Q62158|TRI27_MOUSE Zinc finger protein RFP OS=Mus musculus OX=10090 GN=Trim27 PE=1 SV=2	Hs15011933	87.8	2.4e-17	KOG2177	Predicted E3 ubiquitin ligase	K12000//TRIM7; tripartite motif-containing protein 7	2.2e-27	127.5	pvt:110070827	--
Unigene0000384	--	--	--	--	--	--	--	--	--	--	--	--	--	--	--	--	--	--
Unigene0000385	--	--	--	--	--	--	--	--	--	--	--	--	--	--	--	--	--	--
Unigene0000386	XP_020667396.1	669	0	NIF3-like protein 1 [Pogona vitticeps]	sp|Q4V7D6|NIF3L_RAT	524.2	1.5e-147	sp|Q4V7D6|NIF3L_RAT NIF3-like protein 1 OS=Rattus norvegicus OX=10116 GN=Nif3l1 PE=1 SV=1	Hs14731460	521.2	1.9e-147	KOG4131	Ngg1-interacting factor 3 protein NIF3L1	--	--	--	--	--
Unigene0000387	XP_025965370.1	624	0	LIM and senescent cell antigen-like-containing domain protein 2 isoform X1 [Dromaius novaehollandiae]	sp|Q7Z4I7|LIMS2_HUMAN	660.2	6.4e-188	sp|Q7Z4I7|LIMS2_HUMAN LIM and senescent cell antigen-like-containing domain protein 2 OS=Homo sapiens OX=9606 GN=LIMS2 PE=1 SV=1	Hs13518026	597	1e-169	KOG2272	Focal adhesion protein PINCH-1, contains LIM domains	K23354//LIMS1_2; LIM and senescent cell antigen-like-containing domain protein 1/2	8.4e-197	693.3	pvt:110075859	--
Unigene0000388	AAW24957.1	115	7e-27	SJCHGC06004 protein [Schistosoma japonicum]	--	--	--	--	--	--	--	--	--	--	--	--	--	--
Unigene0000389	XP_020653960.1	338	5e-106	induced myeloid leukemia cell differentiation protein Mcl-1 [Pogona vitticeps]	sp|Q9Z1P3|MCL1_RAT	226.1	1.6e-57	sp|Q9Z1P3|MCL1_RAT Induced myeloid leukemia cell differentiation protein Mcl-1 homolog OS=Rattus norvegicus OX=10116 GN=Mcl1 PE=1 SV=2	Hs11386165_2	200.7	1.1e-50	KOG4728	Anti-apoptotic Bcl-2 family proteins, prevent opening of mitochondrial porin channel	K02539//MCL1; myeloid leukemia cell differntiation protein MCL-1	7.1e-91	340.5	pvt:110081542	;ko04630//Jak-STAT signaling pathway//Signal transduction//Environmental Information Processing
Unigene0000390	XP_014349521.1	144	3e-38	PREDICTED: RNA-directed DNA polymerase from mobile element jockey-like, partial [Latimeria chalumnae]	sp|Q9NBX4|RTXE_DROME	57.4	2.7e-07	sp|Q9NBX4|RTXE_DROME Probable RNA-directed DNA polymerase from transposon X-element OS=Drosophila melanogaster OX=7227 GN=X-element\ORF2 PE=3 SV=1	CE27509_1	89.4	9.7e-18	KOG1075	FOG: Reverse transcriptase	--	--	--	--	--
Unigene0000391	AAY53484.1	239	3e-69	endonuclease reverse transcriptase [Bos taurus]	--	--	--	--	CE16322	75.9	3e-13	KOG1075	FOG: Reverse transcriptase	K04534//GNAO; guanine nucleotide-binding protein G(o) subunit alpha	1.3e-49	203	lcm:102363494	;ko05032//Morphine addiction//Substance dependence//Human Diseases
Unigene0000392	BAE46429.1	92.4	2e-18	ORF2-encoded protein, partial [Danio rerio]	--	--	--	--	--	--	--	--	--	--	--	--	--	--
Unigene0000393	XP_020666525.1	283	4e-84	CLK4-associating serine/arginine rich protein isoform X1 [Pogona vitticeps]	sp|A0JNI5|CLASR_BOVIN	100.9	4.9e-20	sp|A0JNI5|CLASR_BOVIN CLK4-associating serine/arginine rich protein OS=Bos taurus OX=9913 GN=CLASRP PE=2 SV=1	Hs5902130	100.9	7.4e-21	KOG2548	SWAP mRNA splicing regulator	K13168//SFRS16; splicing factor, arginine/serine-rich 16	4.3e-33	147.9	pvt:110088528	--
Unigene0000394	XP_020633598.1	339	4e-104	zinc finger protein 11-like [Pogona vitticeps]	sp|Q96NG5|ZN558_HUMAN	55.1	1.8e-06	sp|Q96NG5|ZN558_HUMAN Zinc finger protein 558 OS=Homo sapiens OX=9606 GN=ZNF558 PE=1 SV=1	Hs21687264	55.1	2.7e-07	KOG1721	FOG: Zn-finger	K09228//KRAB; KRAB domain-containing zinc finger protein	1.1e-60	238.8	pvt:110070271	ko05168//Herpes simplex infection//Infectious diseases//Human Diseases
Unigene0000395	--	--	--	--	--	--	--	--	--	--	--	--	--	--	--	--	--	--
Unigene0000396	--	--	--	--	--	--	--	--	--	--	--	--	--	--	--	--	--	--
Unigene0000397	TKS65614.1	318	7e-99	Retrovirus-related Pol polyprotein from transposon 17.6 [Collichthys lucidus]	--	--	--	--	At1g35647	98.6	4.2e-20	KOG0017	FOG: Transposon-encoded proteins with TYA, reverse transcriptase, integrase domains in various combinations	--	--	--	--	--
Unigene0000398	XP_028563807.1	496	8e-164	out at first protein homolog [Podarcis muralis]	sp|Q71SY6|OAF_CHICK	479.6	1.1e-133	sp|Q71SY6|OAF_CHICK Out at first protein homolog OS=Gallus gallus OX=9031 GN=oaf PE=2 SV=1	--	--	--	--	--	--	--	--	--	--
Unigene0000399	XP_008112104.1	1656	0	PREDICTED: multidrug resistance-associated protein 9 isoform X1 [Anolis carolinensis]	sp|Q6Y306|MRP9_RAT	1213.7	0	sp|Q6Y306|MRP9_RAT Multidrug resistance-associated protein 9 OS=Rattus norvegicus OX=10116 GN=Abcc12 PE=2 SV=1	Hs15100172	1183.3	0	KOG0054	Multidrug resistance-associated protein/mitoxantrone resistance protein, ABC superfamily	K05672//ABCC12; ATP-binding cassette, subfamily C (CFTR/MRP), member 12	0	1600.5	acs:100558155	ko02010//ABC transporters//Membrane transport//Environmental Information Processing
Unigene0000400	XP_020648833.1	1051	0	beta,beta-carotene 9',10'-oxygenase isoform X1 [Pogona vitticeps]	sp|Q9BYV7|BCDO2_HUMAN	762.7	7.2e-219	sp|Q9BYV7|BCDO2_HUMAN Beta,beta-carotene 9',10'-oxygenase OS=Homo sapiens OX=9606 GN=BCO2 PE=1 SV=5	Hs13994325	756.5	7.8e-218	KOG1285	Beta, beta-carotene 15,15'-dioxygenase and related enzymes	K10252//BCDO2; beta,beta-carotene 9',10'-dioxygenase [EC:1.13.11.71]	4.3e-305	1052.7	pvt:110078727	--
Unigene0000401	XP_005231254.2	463	2e-154	ras-related protein Rab-14 [Falco peregrinus]	sp|Q5ZKU5|RAB14_CHICK	393.3	8.3e-108	sp|Q5ZKU5|RAB14_CHICK Ras-related protein Rab-14 OS=Gallus gallus OX=9031 GN=RAB14 PE=2 SV=3	Hs19923483	393.3	1.2e-108	KOG0097	GTPase Rab14, small G protein superfamily	K07881//RAB14; Ras-related protein Rab-14	8.4e-109	400.2	cmk:103184616	ko04152//AMPK signaling pathway//Signal transduction//Environmental Information Processing
Unigene0000402	--	--	--	--	--	--	--	--	--	--	--	--	--	--	--	--	--	--
Unigene0000403	KXJ08085.1	109	3e-31	Retrovirus-related Pol polyprotein from type-2 retrotransposable element R2DM [Exaiptasia pallida]	--	--	--	--	--	--	--	--	--	--	--	--	--	--
Unigene0000404	XP_020639042.1	666	0	ribonucleoside-diphosphate reductase subunit M2 B [Pogona vitticeps]	sp|Q4R741|RIR2B_MACFA	608.6	1.8e-172	sp|Q4R741|RIR2B_MACFA Ribonucleoside-diphosphate reductase subunit M2 B OS=Macaca fascicularis OX=9541 GN=RRM2B PE=2 SV=1	Hs14743689	605.9	1.8e-172	KOG1567	Ribonucleotide reductase, beta subunit	K10808//RRM2; ribonucleoside-diphosphate reductase subunit M2 [EC:1.17.4.1]	2.1e-185	655.2	pvt:110073795	;ko00240//Pyrimidine metabolism//Nucleotide metabolism//Metabolism
Unigene0000405	XP_028565543.1	157	5e-46	immunoglobulin lambda-1 light chain-like isoform X3 [Podarcis muralis]	sp|P01715|LV301_HUMAN	85.5	5.3e-16	sp|P01715|LV301_HUMAN Immunoglobulin lambda variable 3-1 OS=Homo sapiens OX=9606 GN=IGLV3-1 PE=1 SV=2	--	--	--	--	--	--	--	--	--	--
Unigene0000406	XP_020670267.1	749	0	mitochondrial dynamics protein MID49 [Pogona vitticeps]	sp|Q5RA76|MID49_PONAB	389.4	1.3e-106	sp|Q5RA76|MID49_PONAB Mitochondrial dynamics protein MID49 OS=Pongo abelii OX=9601 GN=MIEF2 PE=2 SV=1	--	--	--	--	--	K23507//MIEF1_2; mitochondrial dynamics protein MID51/49	3.5e-214	750.4	pvt:110090787	--
Unigene0000407	XP_028599051.1	601	0	DCN1-like protein 4 isoform X2 [Podarcis muralis]	sp|Q92564|DCNL4_HUMAN	573.5	7.4e-162	sp|Q92564|DCNL4_HUMAN DCN1-like protein 4 OS=Homo sapiens OX=9606 GN=DCUN1D4 PE=1 SV=2	Hs14725791	573.5	1.1e-162	KOG3077	Uncharacterized conserved protein	K17824//DCUN1D4_5; DCN1-like protein 4/5	1.1e-166	593.2	pvt:110078404	--
Unigene0000408	OXA58961.1	52.4	2e-10	RNA-directed DNA polymerase from mobile element jockey [Folsomia candida]	--	--	--	--	--	--	--	--	--	K06827//CTGF; connective tissue growth factor	1.8e-06	58.9	pov:109631602	;ko04390//Hippo signaling pathway//Signal transduction//Environmental Information Processing
Unigene0000409	XP_020642114.1	82	2e-15	polypeptide N-acetylgalactosaminyltransferase 2 [Pogona vitticeps]	--	--	--	--	--	--	--	--	--	K00710//GALNT; polypeptide N-acetylgalactosaminyltransferase [EC:2.4.1.41]	3.1e-12	77	pvt:110075317	;ko00512//Mucin type O-glycan biosynthesis//Glycan biosynthesis and metabolism//Metabolism
Unigene0000410	XP_020653563.1	1759	0	pyruvate dehydrogenase phosphatase regulatory subunit, mitochondrial [Pogona vitticeps]	sp|Q8NCN5|PDPR_HUMAN	1555	0	sp|Q8NCN5|PDPR_HUMAN Pyruvate dehydrogenase phosphatase regulatory subunit, mitochondrial OS=Homo sapiens OX=9606 GN=PDPR PE=1 SV=2	Hs20561761	1140.2	0	KOG2844	Dimethylglycine dehydrogenase precursor	K17509//PDPR; pyruvate dehydrogenase phosphatase regulatory subunit	0	1758	pvt:110081305	--
Unigene0000411	XP_015145729.1	1051	0	nuclear receptor subfamily 5 group A member 2 isoform X2 [Gallus gallus]	sp|O00482|NR5A2_HUMAN	982.6	7.7e-285	sp|O00482|NR5A2_HUMAN Nuclear receptor subfamily 5 group A member 2 OS=Homo sapiens OX=9606 GN=NR5A2 PE=1 SV=2	Hs4504343	928.3	2.6e-269	KOG4218	Nuclear hormone receptor betaFTZ-F1	K08027//NR5A2; nuclear receptor subfamily 5 group A member 2	3e-290	1004.2	cjo:107317165	ko04950//Maturity onset diabetes of the young//Endocrine and metabolic diseases//Human Diseases
Unigene0000412	XP_033022846.1	947	0	BTB/POZ domain-containing protein 1 [Lacerta agilis]	sp|P58544|BTBD1_MOUSE	797.3	1.3e-229	sp|P58544|BTBD1_MOUSE BTB/POZ domain-containing protein 1 OS=Mus musculus OX=10090 GN=Btbd1 PE=1 SV=3	Hs13376848	795.4	7.5e-230	KOG2075	Topoisomerase TOP1-interacting protein BTBD1	K10477//BTBD1_2; BTB/POZ domain-containing protein 1/2	7.3e-237	825.1	gja:107121424	--
Unigene0000413	XP_020643205.1	559	0	inositol monophosphatase 1 [Pogona vitticeps]	sp|Q5R4X0|IMPA1_PONAB	461.1	4.3e-128	sp|Q5R4X0|IMPA1_PONAB Inositol monophosphatase 1 OS=Pongo abelii OX=9601 GN=IMPA1 PE=2 SV=1	Hs5031789	459.9	1.4e-128	KOG2951	Inositol monophosphatase	K01092//E3.1.3.25; myo-inositol-1(or 4)-monophosphatase [EC:3.1.3.25]	8.4e-149	533.5	pvt:110075887	;ko00562//Inositol phosphate metabolism//Carbohydrate metabolism//Metabolism
Unigene0000414	XP_032992837.1	815	0	tigger transposable element-derived protein 1-like [Lacerta agilis]	sp|Q96MW7|TIGD1_HUMAN	311.2	3.2e-83	sp|Q96MW7|TIGD1_HUMAN Tigger transposable element-derived protein 1 OS=Homo sapiens OX=9606 GN=TIGD1 PE=1 SV=1	Hs20537842	311.2	4.9e-84	KOG3105	DNA-binding centromere protein B (CENP-B)	--	--	--	--	--
Unigene0000415	XP_020636618.1	2285	0	regulator of nonsense transcripts 1 isoform X2 [Pogona vitticeps]	sp|Q92900|RENT1_HUMAN	2020	0	sp|Q92900|RENT1_HUMAN Regulator of nonsense transcripts 1 OS=Homo sapiens OX=9606 GN=UPF1 PE=1 SV=2	Hs18375673	2028.4	0	KOG1802	RNA helicase nonsense mRNA reducing factor (pNORF1)	K14326//UPF1; regulator of nonsense transcripts 1 [EC:3.6.4.-]	0	2046.6	pvt:110072530	;ko03015//mRNA surveillance pathway//Translation//Genetic Information Processing
Unigene0000416	XP_030041440.1	354	4e-121	14-3-3 protein epsilon [Microcaecilia unicolor]	sp|P46266|1433_PEA	417.5	1.2e-115	sp|P46266|1433_PEA 14-3-3-like protein OS=Pisum sativum OX=3888 PE=2 SV=1	At1g78300	393.3	3.5e-109	KOG0841	Multifunctional chaperone (14-3-3 family)	K06630//YWHAE; 14-3-3 protein epsilon	1.1e-90	338.2	xla:380397	;ko04391//Hippo signaling pathway -fly//Signal transduction//Environmental Information Processing
Unigene0000417	XP_033014964.1	1323	0	vitamin K-dependent gamma-carboxylase [Lacerta agilis]	sp|Q9MYY3|VKGC_DELLE	1090.5	0	sp|Q9MYY3|VKGC_DELLE Vitamin K-dependent gamma-carboxylase OS=Delphinapterus leucas OX=9749 GN=GGCX PE=2 SV=1	--	--	--	--	--	K10106//GGCX; vitamin K-dependent gamma-carboxylase [EC:4.1.1.90]	0	1288.9	pvt:110072205	;ko00130//Ubiquinone and other terpenoid-quinone biosynthesis//Metabolism of cofactors and vitamins//Metabolism
Unigene0000418	--	--	--	--	--	--	--	--	--	--	--	--	--	--	--	--	--	--
Unigene0000419	XP_020636047.1	1453	0	disintegrin and metalloproteinase domain-containing protein 9-like [Pogona vitticeps]	sp|Q13443|ADAM9_HUMAN	963	5.1e-279	sp|Q13443|ADAM9_HUMAN Disintegrin and metalloproteinase domain-containing protein 9 OS=Homo sapiens OX=9606 GN=ADAM9 PE=1 SV=1	Hs4501915	963	7.6e-280	KOG3607	Meltrins, fertilins and related Zn-dependent metalloproteinases of the ADAMs family	K06834//ADAM9; disintegrin and metalloproteinase domain-containing protein 9 [EC:3.4.24.-]	0	1479.5	pvt:110072231	--
Unigene0000420	XP_032093374.1	52	8e-06	KAT8 regulatory NSL complex subunit 1-like isoform X1 [Thamnophis elegans]	--	--	--	--	--	--	--	--	--	--	--	--	--	--
Unigene0000421	KXJ11531.1	250	4e-120	Retrovirus-related Pol polyprotein from transposon 17.6 [Exaiptasia pallida]	sp|P04323|POL3_DROME	161.8	1e-37	sp|P04323|POL3_DROME Retrovirus-related Pol polyprotein from transposon 17.6 OS=Drosophila melanogaster OX=7227 GN=pol PE=4 SV=1	7292616	177.2	3.4e-43	KOG0017	FOG: Transposon-encoded proteins with TYA, reverse transcriptase, integrase domains in various combinations	--	--	--	--	--
Unigene0000422	NP_001339823.1	267	6e-86	nuclear body protein SP140-like protein isoform 6 [Homo sapiens]	sp|Q9H930|SP14L_HUMAN	258.8	3.4e-68	sp|Q9H930|SP14L_HUMAN Nuclear body protein SP140-like protein OS=Homo sapiens OX=9606 GN=SP140L PE=1 SV=3	Hs19923236_1	238.4	7.2e-63	KOG2177	Predicted E3 ubiquitin ligase	--	--	--	--	--
Unigene0000423	XP_020655549.1	1447	0	DCC-interacting protein 13-alpha [Pogona vitticeps]	sp|Q8K3H0|DP13A_MOUSE	1092.8	0	sp|Q8K3H0|DP13A_MOUSE DCC-interacting protein 13-alpha OS=Mus musculus OX=10090 GN=Appl1 PE=1 SV=1	Hs6912242_1	796.2	9.1e-230	KOG0521	Putative GTPase activating proteins (GAPs)	K08733//APPL1; DCC-interacting protein 13 alpha	0	1176.4	pvt:110082404	;ko05210//Colorectal cancer//Cancers//Human Diseases
Unigene0000424	XP_015267254.1	271	4e-79	PREDICTED: DCN1-like protein 2 isoform X1 [Gekko japonicus]	sp|Q8BZJ7|DCNL2_MOUSE	253.8	1.2e-65	sp|Q8BZJ7|DCNL2_MOUSE DCN1-like protein 2 OS=Mus musculus OX=10090 GN=Dcun1d2 PE=1 SV=3	Hs10190678	238.4	7.9e-62	KOG3077	Uncharacterized conserved protein	K17822//DCUN1D1_2; DCN1-like protein 1/2	4.3e-72	278.9	acs:100555917	--
Unigene0000425	XP_030398226.1	139	2e-31	endogenous retrovirus group V member 2 Env polyprotein-like [Gopherus evgoodei]	sp|Q14264|ENR1_HUMAN	84	2.4e-14	sp|Q14264|ENR1_HUMAN Endogenous retrovirus group 3 member 1 Env polyprotein OS=Homo sapiens OX=9606 GN=ERV3-1 PE=2 SV=2	--	--	--	--	--	--	--	--	--	--
Unigene0000426	XP_020638599.1	586	0	TATA-binding protein-associated factor 172 [Pogona vitticeps]	sp|O14981|BTAF1_HUMAN	504.2	9.8e-142	sp|O14981|BTAF1_HUMAN TATA-binding protein-associated factor 172 OS=Homo sapiens OX=9606 GN=BTAF1 PE=1 SV=2	Hs17454125	504.2	1.5e-142	KOG0392	SNF2 family DNA-dependent ATPase domain-containing protein	K15192//BTAF1; TATA-binding protein-associated factor [EC:3.6.4.-]	1.6e-156	557	pvt:110073584	--
Unigene0000427	XP_020665213.1	3415	0	transmembrane protein 131 isoform X2 [Pogona vitticeps]	sp|Q92545|TM131_HUMAN	2567	0	sp|Q92545|TM131_HUMAN Transmembrane protein 131 OS=Homo sapiens OX=9606 GN=TMEM131 PE=1 SV=3	Hs16160065	2433.7	0	KOG3620	Uncharacterized conserved protein	--	--	--	--	--
Unigene0000428	XP_020671101.1	797	0	zinc finger protein 420-like [Pogona vitticeps]	--	--	--	--	--	--	--	--	--	--	--	--	--	--
Unigene0000429	XP_020640233.1	263	7e-87	ATP synthase F(0) complex subunit C2, mitochondrial [Pogona vitticeps]	sp|P56384|AT5G3_MOUSE	190.7	2.3e-47	sp|P56384|AT5G3_MOUSE ATP synthase F(0) complex subunit C3, mitochondrial OS=Mus musculus OX=10090 GN=Atp5mc3 PE=1 SV=1	Hs4885083	189.1	1e-47	KOG3025	Mitochondrial F1F0-ATP synthase, subunit c/ATP9/proteolipid	K02128//ATPeF0C; F-type H+-transporting ATPase subunit c	2.6e-63	247.3	pvt:110074426	;ko05012//Parkinson disease//Neurodegenerative diseases//Human Diseases
Unigene0000430	--	--	--	--	--	--	--	--	--	--	--	--	--	--	--	--	--	--
Unigene0000431	XP_020660114.1	615	0	TBC1 domain family member 20-like [Pogona vitticeps]	sp|Q96BZ9|TBC20_HUMAN	468	2.4e-130	sp|Q96BZ9|TBC20_HUMAN TBC1 domain family member 20 OS=Homo sapiens OX=9606 GN=TBC1D20 PE=1 SV=1	Hs21389447	468	3.6e-131	KOG2595	Predicted GTPase activator protein	K20372//TBC1D20; TBC1 domain family member 20	7.3e-181	639.4	pvt:110084813	--
Unigene0000432	XP_003218034.1	509	6e-170	PREDICTED: spliceosome RNA helicase DDX39B [Anolis carolinensis]	sp|Q3T147|DX39B_BOVIN	476.1	9.1e-133	sp|Q3T147|DX39B_BOVIN Spliceosome RNA helicase DDX39B OS=Bos taurus OX=9913 GN=DDX39B PE=2 SV=1	Hs4758112	474.9	3e-133	KOG0329	ATP-dependent RNA helicase	K12812//DDX39B; ATP-dependent RNA helicase UAP56/SUB2 [EC:3.6.4.13]	3.4e-136	491.1	acs:100553235	;ko03015//mRNA surveillance pathway//Translation//Genetic Information Processing
Unigene0000433	XP_020670160.1	481	2e-165	somatomedin-B and thrombospondin type-1 domain-containing protein-like isoform X2 [Pogona vitticeps]	sp|Q8IVN8|SBSPO_HUMAN	140.2	8.5e-32	sp|Q8IVN8|SBSPO_HUMAN Somatomedin-B and thrombospondin type-1 domain-containing protein OS=Homo sapiens OX=9606 GN=SBSPON PE=1 SV=2	--	--	--	--	--	--	--	--	--	--
Unigene0000434	--	--	--	--	--	--	--	--	--	--	--	--	--	--	--	--	--	--
Unigene0000435	XP_028592074.1	326	3e-101	collectin-10 [Podarcis muralis]	sp|Q8CF98|COL10_MOUSE	275.4	2.5e-72	sp|Q8CF98|COL10_MOUSE Collectin-10 OS=Mus musculus OX=10090 GN=Colec10 PE=2 SV=1	Hs5453619	273.9	1.1e-72	KOG4297	C-type lectin	K10065//COLEC10; collectin sub-family member 10	1.9e-84	319.3	pmua:114600295	--
Unigene0000436	XP_007425417.1	770	0	serine incorporator 2 [Python bivittatus]	sp|Q96SA4|SERC2_HUMAN	608.6	1.4e-172	sp|Q96SA4|SERC2_HUMAN Serine incorporator 2 OS=Homo sapiens OX=9606 GN=SERINC2 PE=2 SV=3	Hs20476069	608.6	2.2e-173	KOG2592	Tumor differentially expressed (TDE) protein	K23544//SERINC1_3; serine incorporator 1/3	5.8e-231	806.2	pmua:114603615	--
Unigene0000437	XP_028565636.1	616	0	tricarboxylate transport protein, mitochondrial [Podarcis muralis]	sp|F1R4U0|TXTPB_DANRE	568.9	9.2e-161	sp|F1R4U0|TXTPB_DANRE Tricarboxylate transport protein B, mitochondrial OS=Danio rerio OX=7955 GN=slc25a1b PE=3 SV=2	Hs21389315	547	5.6e-155	KOG0756	Mitochondrial tricarboxylate/dicarboxylate carrier proteins	K15100//SLC25A1; solute carrier family 25 (mitochondrial citrate transporter), member 1	5.4e-178	629.8	pvt:110090730	--
Unigene0000438	--	--	--	--	--	--	--	--	--	--	--	--	--	--	--	--	--	--
Unigene0000439	XP_009639349.1	486	9e-155	PREDICTED: PWWP domain-containing protein MUM1 [Egretta garzetta]	sp|Q08DK9|PWP3A_BOVIN	335.1	3.1e-90	sp|Q08DK9|PWP3A_BOVIN PWWP domain-containing DNA repair factor 3A OS=Bos taurus OX=9913 GN=PWWP3A PE=2 SV=1	--	--	--	--	--	K23386//PWWP3; PWWP domain-containing DNA repair factor 3	7.3e-117	427.2	egz:104128294	--
Unigene0000440	XP_020639170.1	614	0	ceroid-lipofuscinosis neuronal protein 5 [Pogona vitticeps]	sp|Q1ZYR0|CLN5_BOVIN	536.6	5.6e-151	sp|Q1ZYR0|CLN5_BOVIN Ceroid-lipofuscinosis neuronal protein 5 OS=Bos taurus OX=9913 GN=CLN5 PE=2 SV=1	--	--	--	--	--	K12390//CLN5; ceroid-lipofuscinosis neuronal protein 5	3.7e-180	637.1	pvt:110073856	ko04142//Lysosome//Transport and catabolism//Cellular Processes
Unigene0000441	XP_020633831.1	251	3e-73	zinc finger protein 287-like [Pogona vitticeps]	--	--	--	--	--	--	--	--	--	--	--	--	--	--
Unigene0000442	ATV96439.1	192	5e-62	NADH dehydrogenase subunit 3 [Phrynocephalus vlangalii vlangalii]	sp|P24974|NU3M_CYPCA	84.7	7.7e-16	sp|P24974|NU3M_CYPCA NADH-ubiquinone oxidoreductase chain 3 OS=Cyprinus carpio OX=7962 GN=MT-ND3 PE=3 SV=1	HsMi008	72.8	4.5e-13	KOG4662	NADH dehydrogenase subunit 3 and related proteins	K03880//ND3; NADH-ubiquinone oxidoreductase chain 3 [EC:7.1.1.2]	1.9e-15	87	pmua:7056467	;ko04723//Retrograde endocannabinoid signaling//Nervous system//Organismal Systems
Unigene0000443	GCF48454.1	63.9	2e-08	hypothetical protein parPi_0008807 [Paroedura picta]	--	--	--	--	--	--	--	--	--	--	--	--	--	--
Unigene0000444	XP_020655840.1	2114	0	anion exchange protein 2 [Pogona vitticeps]	sp|Q9Z0S8|B3A2_CAVPO	1628.6	0	sp|Q9Z0S8|B3A2_CAVPO Anion exchange protein 2 OS=Cavia porcellus OX=10141 GN=SLC4A2 PE=2 SV=1	HsM4507023	1584.7	0	KOG1172	Na+-independent Cl/HCO3 exchanger AE1 and related transporters (SLC4 family)	K13855//SLC4A2; solute carrier family 4 (anion exchanger), member 2	0	1962.6	pvt:110082557	;ko04976//Bile secretion//Digestive system//Organismal Systems
Unigene0000445	XP_001989693.2	167	2e-51	nucleoside diphosphate kinase [Drosophila grimshawi]	sp|Q39839|NDK1_SOYBN	214.2	8.3e-55	sp|Q39839|NDK1_SOYBN Nucleoside diphosphate kinase 1 OS=Glycine max OX=3847 PE=2 SV=1	At4g09320	199.5	3.2e-51	KOG0888	Nucleoside diphosphate kinase	K00940//ndk; nucleoside-diphosphate kinase [EC:2.7.4.6]	3.2e-39	166	dgr:Dgri_GH18934	;ko00240//Pyrimidine metabolism//Nucleotide metabolism//Metabolism
Unigene0000446	XP_003220768.1	1179	0	PREDICTED: transcription initiation factor TFIID subunit 3 isoform X1 [Anolis carolinensis]	sp|Q5F489|TAF3_CHICK	698.7	1.1e-199	sp|Q5F489|TAF3_CHICK Transcription initiation factor TFIID subunit 3 OS=Gallus gallus OX=9031 GN=TAF3 PE=2 SV=1	Hs20472149	245	6.4e-64	KOG2389	Predicted bromodomain transcription factor	K14650//TAF3; transcription initiation factor TFIID subunit 3	2.4e-248	864	gja:107119967	ko03022//Basal transcription factors//Transcription//Genetic Information Processing
Unigene0000447	TWW65670.1	100	2e-20	Krev interaction trapped protein 1 [Takifugu flavidus]	--	--	--	--	--	--	--	--	--	--	--	--	--	--
Unigene0000448	--	--	--	--	--	--	--	--	--	--	--	--	--	--	--	--	--	--
Unigene0000449	--	--	--	--	--	--	--	--	--	--	--	--	--	--	--	--	--	--
Unigene0000450	XP_020637745.1	1377	0	endothelin-converting enzyme 1 [Pogona vitticeps]	sp|P42892|ECE1_HUMAN	1198.3	0	sp|P42892|ECE1_HUMAN Endothelin-converting enzyme 1 OS=Homo sapiens OX=9606 GN=ECE1 PE=1 SV=2	Hs4503443	1198.3	0	KOG3624	M13 family peptidase	K01415//ECE; endothelin-converting enzyme [EC:3.4.24.71]	0	1366.3	pvt:110073184	--
Unigene0000451	XP_028558331.1	655	0	cyclic AMP-responsive element-binding protein 1 [Podarcis muralis]	sp|P27925|CREB1_BOVIN	523.9	1e-146	sp|P27925|CREB1_BOVIN Cyclic AMP-responsive element-binding protein 1 OS=Bos taurus OX=9913 GN=CREB1 PE=1 SV=2	Hs4758054	529.6	2.7e-149	KOG3584	cAMP response element binding protein and related transcription factors	K05870//CREB1; cyclic AMP-responsive element-binding protein 1	2.6e-148	532.7	pmua:114581842	;ko05030//Cocaine addiction//Substance dependence//Human Diseases
Unigene0000452	--	--	--	--	--	--	--	--	--	--	--	--	--	--	--	--	--	--
Unigene0000453	--	--	--	--	--	--	--	--	--	--	--	--	--	--	--	--	--	--
Unigene0000454	--	--	--	--	--	--	--	--	--	--	--	--	--	--	--	--	--	--
Unigene0000455	--	--	--	--	--	--	--	--	--	--	--	--	--	--	--	--	--	--
Unigene0000456	XP_020643352.1	426	8e-144	ER lumen protein-retaining receptor 3 [Pogona vitticeps]	sp|Q8R1L4|ERD23_MOUSE	383.3	6.1e-105	sp|Q8R1L4|ERD23_MOUSE ER lumen protein-retaining receptor 3 OS=Mus musculus OX=10090 GN=Kdelr3 PE=1 SV=1	Hs6857802	382.1	2e-105	KOG3106	ER lumen protein retaining receptor	K10949//KDELR; ER lumen protein retaining receptor	2e-112	411.8	pvt:110075952	ko05110//Vibrio cholerae infection//Infectious diseases//Human Diseases
Unigene0000457	PKU42645.1	62.8	5e-08	mitochondrial fission process protein 1 [Limosa lapponica baueri]	--	--	--	--	--	--	--	--	--	--	--	--	--	--
Unigene0000458	XP_020642223.1	1595	0	nuclear valosin-containing protein-like isoform X1 [Pogona vitticeps]	sp|O15381|NVL_HUMAN	1152.9	0	sp|O15381|NVL_HUMAN Nuclear valosin-containing protein-like OS=Homo sapiens OX=9606 GN=NVL PE=1 SV=1	Hs4505483	1049.3	1.3e-305	KOG0733	Nuclear AAA ATPase (VCP subfamily)	K14571//RIX7; ribosome biogenesis ATPase	0	1550	pvt:110075362	ko03008//Ribosome biogenesis in eukaryotes//Translation//Genetic Information Processing
Unigene0000459	XP_020648532.1	277	2e-87	tuberoinfundibular peptide of 39 residues isoform X1 [Pogona vitticeps]	sp|Q8QGA2|TIP39_DANRE	84	6.2e-15	sp|Q8QGA2|TIP39_DANRE Tuberoinfundibular peptide of 39 residues OS=Danio rerio OX=7955 GN=pth2 PE=2 SV=1	--	--	--	--	--	K23143//PTH2; tuberoinfundibular peptide of 39 residues	3.6e-72	277.7	pvt:110078573	ko04080//Neuroactive ligand-receptor interaction//Signaling molecules and interaction//Environmental Information Processing
Unigene0000460	XP_020663745.1	848	0	casein kinase I isoform X3 [Pogona vitticeps]	sp|Q9HCP0|KC1G1_HUMAN	706.1	3.3e-202	sp|Q9HCP0|KC1G1_HUMAN Casein kinase I isoform gamma-1 OS=Homo sapiens OX=9606 GN=CSNK1G1 PE=1 SV=1	Hs11545751	659.4	5.3e-189	KOG1165	Casein kinase (serine/threonine/tyrosine protein kinase)	K08958//CSNK1G; casein kinase 1, gamma [EC:2.7.11.1]	3.1e-225	786.2	pvt:110086858	;ko04341//Hedgehog signaling pathway - fly//Signal transduction//Environmental Information Processing
Unigene0000461	--	--	--	--	--	--	--	--	--	--	--	--	--	--	--	--	--	--
Unigene0000462	XP_022190480.1	261	7e-87	ubiquitin-conjugating enzyme E2-16 kDa [Nilaparvata lugens]	sp|P35134|UBC11_ARATH	300.1	2.2e-80	sp|P35134|UBC11_ARATH Ubiquitin-conjugating enzyme E2 11 OS=Arabidopsis thaliana OX=3702 GN=UBC11 PE=1 SV=2	At3g08690	300.1	3.3e-81	KOG0417	Ubiquitin-protein ligase	K06689//UBE2D; ubiquitin-conjugating enzyme E2 D [EC:2.3.2.23]	6.3e-68	262.3	sasa:106607701	;ko04624//Toll and Imd signaling pathway//Immune system//Organismal Systems
Unigene0000463	--	--	--	--	--	--	--	--	--	--	--	--	--	--	--	--	--	--
Unigene0000464	XP_020656690.1	58.9	7e-08	L-lactate dehydrogenase B chain [Pogona vitticeps]	--	--	--	--	--	--	--	--	--	K00016//LDH; L-lactate dehydrogenase [EC:1.1.1.27]	4.2e-07	59.7	pvt:110082996	;ko00640//Propanoate metabolism//Carbohydrate metabolism//Metabolism
Unigene0000465	XP_007426924.1	1193	0	interferon regulatory factor 2-binding protein-like [Python bivittatus]	sp|Q8K3X4|I2BPL_MOUSE	795.8	6.7e-229	sp|Q8K3X4|I2BPL_MOUSE Probable E3 ubiquitin-protein ligase IRF2BPL OS=Mus musculus OX=10090 GN=Irf2bpl PE=1 SV=1	Hs14784721	576.6	9.7e-164	KOG3579	Predicted E3 ubiquitin ligase	K22383//IRF2BP; interferon regulatory factor 2-binding protein	1.5e-266	924.5	pbi:103061505	--
Unigene0000466	XP_008122381.1	371	2e-116	PREDICTED: zinc finger protein RFP [Anolis carolinensis]	sp|Q9C029|TRIM7_HUMAN	178.7	3.8e-43	sp|Q9C029|TRIM7_HUMAN E3 ubiquitin-protein ligase TRIM7 OS=Homo sapiens OX=9606 GN=TRIM7 PE=1 SV=2	Hs5730009	170.6	1.6e-41	KOG2177	Predicted E3 ubiquitin ligase	K12009//TRIM27; tripartite motif-containing protein 27 [EC:2.3.2.27]	4.2e-99	368.2	acs:100563443	--
Unigene0000467	ETE73289.1	100	1e-18	Low affinity cationic amino acid transporter 2, partial [Ophiophagus hannah]	sp|P52569|CTR2_HUMAN	85.5	5e-15	sp|P52569|CTR2_HUMAN Cationic amino acid transporter 2 OS=Homo sapiens OX=9606 GN=SLC7A2 PE=1 SV=2	Hs4507049	83.2	3.7e-15	KOG1286	Amino acid transporters	K13864//SLC7A2; solute carrier family 7 (cationic amino acid transporter), member 2	1.5e-15	90.9	pvt:110077888	--
Unigene0000468	--	--	--	--	--	--	--	--	--	--	--	--	--	--	--	--	--	--
Unigene0000469	XP_020663806.1	1290	0	protein fem-1 homolog B [Pogona vitticeps]	sp|Q5ZM55|FEM1B_CHICK	969.9	2.7e-281	sp|Q5ZM55|FEM1B_CHICK Protein fem-1 homolog B OS=Gallus gallus OX=9031 GN=FEM1B PE=2 SV=1	Hs7657265	892.1	1.1e-258	KOG0508	Ankyrin repeat protein	K10349//FEM1B; Fem-1 homolog b	1.5e-296	1024.2	pvt:110086898	--
Unigene0000470	KAF0708603.1	241	6e-98	SCAN domain-containing protein 3-like [Aphis craccivora]	--	--	--	--	--	--	--	--	--	--	--	--	--	--
Unigene0000471	TWW62918.1	112	8e-27	Fibroblast growth factor 17 [Takifugu flavidus]	--	--	--	--	--	--	--	--	--	--	--	--	--	--
Unigene0000472	XP_020662448.1	858	0	treacle protein isoform X5 [Pogona vitticeps]	--	--	--	--	--	--	--	--	--	K14562//TCOF1; Treacher Collins syndrome protein	5.3e-97	361.3	pvt:110086083	ko03008//Ribosome biogenesis in eukaryotes//Translation//Genetic Information Processing
Unigene0000473	TFK05814.1	145	9e-42	COP9 signalosome complex subunit 7b [Platysternon megacephalum]	sp|Q32PB9|RL38_BOVIN	137.5	2e-31	sp|Q32PB9|RL38_BOVIN 60S ribosomal protein L38 OS=Bos taurus OX=9913 GN=RPL38 PE=3 SV=4	Hs4506645	137.5	3.1e-32	KOG3499	60S ribosomal protein L38	K02923//RP-L38e; large subunit ribosomal protein L38e	1.6e-32	144.8	ecb:100630893	ko03010//Ribosome//Translation//Genetic Information Processing
Unigene0000474	--	--	--	--	--	--	--	--	--	--	--	--	--	--	--	--	--	--
Unigene0000475	XP_020663838.1	714	0	inactive serine/threonine-protein kinase VRK3 isoform X3 [Pogona vitticeps]	sp|Q8K3G5|VRK3_MOUSE	352.1	1.6e-95	sp|Q8K3G5|VRK3_MOUSE Inactive serine/threonine-protein kinase VRK3 OS=Mus musculus OX=10090 GN=Vrk3 PE=1 SV=2	Hs7705993	332.4	2e-90	KOG1164	Casein kinase (serine/threonine/tyrosine protein kinase)	K08816//VRK; vaccinia related kinase [EC:2.7.11.1]	1.6e-165	588.2	acs:103279628	--
Unigene0000476	--	--	--	--	--	--	--	--	--	--	--	--	--	--	--	--	--	--
Unigene0000477	XP_020669601.1	2066	0	TBC1 domain family member 8B [Pogona vitticeps]	sp|A3KGB4|TBC8B_MOUSE	1736.9	0	sp|A3KGB4|TBC8B_MOUSE TBC1 domain family member 8B OS=Mus musculus OX=10090 GN=Tbc1d8b PE=1 SV=1	Hs17485595	1275.8	0	KOG4347	GTPase-activating protein VRP	K19951//TBC1D8_9; TBC1 domain family member 8/9	0	1988.8	pvt:110090309	--
Unigene0000478	XP_020652815.1	1212	0	zinc transporter ZIP6 [Pogona vitticeps]	sp|Q5R9M9|S39A6_PONAB	738.8	1.4e-211	sp|Q5R9M9|S39A6_PONAB Zinc transporter ZIP6 OS=Pongo abelii OX=9601 GN=SLC39A6 PE=2 SV=1	Hs12751475	729.9	9.7e-210	KOG2693	Putative zinc transporter	K14712//SLC39A6; solute carrier family 39 (zinc transporter), member 6	0	1161.7	pvt:110080887	--
Unigene0000479	XP_013921331.1	442	7e-142	PREDICTED: endogenous retrovirus group 3 member 1 Env polyprotein-like [Thamnophis sirtalis]	sp|Q14264|ENR1_HUMAN	308.1	3e-82	sp|Q14264|ENR1_HUMAN Endogenous retrovirus group 3 member 1 Env polyprotein OS=Homo sapiens OX=9606 GN=ERV3-1 PE=2 SV=2	--	--	--	--	--	--	--	--	--	--
Unigene0000480	--	--	--	--	--	--	--	--	--	--	--	--	--	--	--	--	--	--
Unigene0000481	--	--	--	--	--	--	--	--	--	--	--	--	--	--	--	--	--	--
Unigene0000482	XP_020650457.1	3023	0	protein transport protein Sec16A [Pogona vitticeps]	sp|E9QAT4|SC16A_MOUSE	1516.9	0	sp|E9QAT4|SC16A_MOUSE Protein transport protein Sec16A OS=Mus musculus OX=10090 GN=Sec16a PE=1 SV=1	Hs22046342	1177.5	0	KOG1913	Regucalcin gene promoter region-related protein (RGPR)	K20353//SEC16; COPII coat assembly protein SEC16	0	2767.3	pvt:110079587	--
Unigene0000483	--	--	--	--	--	--	--	--	--	--	--	--	--	--	--	--	--	--
Unigene0000484	XP_015264091.1	145	6e-39	PREDICTED: zinc finger BED domain-containing protein 5-like [Gekko japonicus]	--	--	--	--	--	--	--	--	--	--	--	--	--	--
Unigene0000485	--	--	--	--	--	--	--	--	--	--	--	--	--	--	--	--	--	--
Unigene0000486	XP_016852645.1	340	7e-108	PREDICTED: zinc finger protein OZF-like [Anolis carolinensis]	--	--	--	--	--	--	--	--	--	--	--	--	--	--
Unigene0000487	XP_020635768.1	536	0	transmembrane protein 150A [Pogona vitticeps]	sp|Q86TG1|T150A_HUMAN	434.1	2.5e-120	sp|Q86TG1|T150A_HUMAN Transmembrane protein 150A OS=Homo sapiens OX=9606 GN=TMEM150A PE=1 SV=1	Hs17433918	434.1	3.8e-121	KOG4320	Uncharacterized conserved protein	K21846//TMEM150; transmembrane protein 150	8.3e-149	532.3	pvt:110072079	--
Unigene0000488	--	--	--	--	--	--	--	--	--	--	--	--	--	--	--	--	--	--
Unigene0000489	KAF0763400.1	73.9	8e-12	lachesin-like, partial [Aphis craccivora]	--	--	--	--	--	--	--	--	--	--	--	--	--	--
Unigene0000490	XP_003225031.2	274	8e-88	PREDICTED: 60S ribosomal protein L28 [Anolis carolinensis]	sp|P41105|RL28_MOUSE	235.7	1.1e-60	sp|P41105|RL28_MOUSE 60S ribosomal protein L28 OS=Mus musculus OX=10090 GN=Rpl28 PE=1 SV=2	Hs13904866	234.6	3.7e-61	KOG3412	60S ribosomal protein L28	K02903//RP-L28e; large subunit ribosomal protein L28e	1.2e-66	259.2	acs:100563163	ko03010//Ribosome//Translation//Genetic Information Processing
Unigene0000491	TNN33026.1	60.1	3e-06	Dimethylaniline monooxygenase [N-oxide-forming] 5 [Liparis tanakae]	--	--	--	--	--	--	--	--	--	--	--	--	--	--
Unigene0000492	XP_027684438.1	165	7e-49	immunoglobulin lambda variable 5-39 [Chelonia mydas]	sp|P0DOX8|IGL1_HUMAN	111.3	1e-23	sp|P0DOX8|IGL1_HUMAN Immunoglobulin lambda-1 light chain OS=Homo sapiens OX=9606 PE=1 SV=1	--	--	--	--	--	K06553//VPREB; pre-B lymphocyte gene	4.1e-29	132.9	pcad:102994165	--
Unigene0000493	--	--	--	--	--	--	--	--	--	--	--	--	--	--	--	--	--	--
Unigene0000494	XP_020661680.1	1345	0	carnosine synthase 1 [Pogona vitticeps]	sp|A5YM72|CRNS1_HUMAN	698	1.4e-199	sp|A5YM72|CRNS1_HUMAN Carnosine synthase 1 OS=Homo sapiens OX=9606 GN=CARNS1 PE=1 SV=3	--	--	--	--	--	K14755//CRNS1; carnosine synthase [EC:6.3.2.11]	0	1359.4	pvt:110085648	;ko00340//Histidine metabolism//Amino acid metabolism//Metabolism
Unigene0000495	XP_022343421.1	163	4e-46	aquaporin AQPAe.a-like isoform X2 [Crassostrea virginica]	sp|Q06611|PIP12_ARATH	425.6	3.7e-118	sp|Q06611|PIP12_ARATH Aquaporin PIP1-2 OS=Arabidopsis thaliana OX=3702 GN=PIP1-2 PE=1 SV=1	At2g45960	425.6	5.5e-119	KOG0223	Aquaporin (major intrinsic protein family)	K09866//AQP4; aquaporin-4	2.4e-38	164.1	lak:106159435	;ko04962//Vasopressin-regulated water reabsorption//Excretory system//Organismal Systems
Unigene0000496	XP_020658210.1	599	0	transcription cofactor vestigial-like protein 4 isoform X2 [Pogona vitticeps]	sp|Q14135|VGLL4_HUMAN	392.9	1.5e-107	sp|Q14135|VGLL4_HUMAN Transcription cofactor vestigial-like protein 4 OS=Homo sapiens OX=9606 GN=VGLL4 PE=1 SV=4	--	--	--	--	--	--	--	--	--	--
Unigene0000497	XP_028591305.1	313	8e-95	uridine-cytidine kinase-like 1 isoform X4 [Podarcis muralis]	sp|Q9NWZ5|UCKL1_HUMAN	281.2	3.4e-74	sp|Q9NWZ5|UCKL1_HUMAN Uridine-cytidine kinase-like 1 OS=Homo sapiens OX=9606 GN=UCKL1 PE=1 SV=2	Hs8923487	281.2	5.1e-75	KOG4203	Armadillo/beta-Catenin/plakoglobin	K00876//udk; uridine kinase [EC:2.7.1.48]	7.2e-81	307	pvt:110089376	;ko00240//Pyrimidine metabolism//Nucleotide metabolism//Metabolism
Unigene0000498	XP_020665349.1	1328	0	UV radiation resistance-associated gene protein isoform X1 [Pogona vitticeps]	sp|Q9P2Y5|UVRAG_HUMAN	1050	1.7e-305	sp|Q9P2Y5|UVRAG_HUMAN UV radiation resistance-associated gene protein OS=Homo sapiens OX=9606 GN=UVRAG PE=1 SV=1	Hs21687212	1050	2.6e-306	KOG2896	UV radiation resistance associated protein	K21249//UVRAG; UV radiation resistance-associated gene protein	0	1274.6	pvt:110087794	ko04140//Autophagy - animal//Transport and catabolism//Cellular Processes
Unigene0000499	XP_020634176.1	508	1e-173	proteasome inhibitor PI31 subunit [Pogona vitticeps]	sp|Q3SX30|PSMF1_BOVIN	340.1	6.6e-92	sp|Q3SX30|PSMF1_BOVIN Proteasome inhibitor PI31 subunit OS=Bos taurus OX=9913 GN=PSMF1 PE=2 SV=2	Hs5803123	329.7	1.3e-89	KOG4761	Proteasome formation inhibitor PI31	K06700//PSMF1; proteasome inhibitor subunit 1 (PI31)	3.8e-141	507.3	pvt:110070799	ko03050//Proteasome//Folding, sorting and degradation//Genetic Information Processing
Unigene0000500	CDQ57233.1	72	7e-12	unnamed protein product [Oncorhynchus mykiss]	--	--	--	--	--	--	--	--	--	--	--	--	--	--
Unigene0000501	--	--	--	--	--	--	--	--	--	--	--	--	--	--	--	--	--	--
Unigene0000502	XP_020669935.1	1164	0	membralin isoform X1 [Pogona vitticeps]	sp|Q8CIV2|MBRL_MOUSE	714.5	2.7e-204	sp|Q8CIV2|MBRL_MOUSE Membralin OS=Mus musculus OX=10090 GN=Tmem259 PE=1 SV=2	Hs15529970	590.9	6.8e-168	KOG2092	Uncharacterized conserved protein	--	--	--	--	--
Unigene0000503	TFK01626.1	255	6e-69	diacylglycerol kinase epsilon [Platysternon megacephalum]	--	--	--	--	--	--	--	--	--	--	--	--	--	--
Unigene0000504	--	--	--	--	--	--	--	--	--	--	--	--	--	--	--	--	--	--
Unigene0000505	XP_020651315.1	852	0	NAD kinase 2, mitochondrial isoform X1 [Pogona vitticeps]	sp|Q4G0N4|NAKD2_HUMAN	645.2	2.6e-183	sp|Q4G0N4|NAKD2_HUMAN NAD kinase 2, mitochondrial OS=Homo sapiens OX=9606 GN=NADK2 PE=1 SV=2	Hs17442885	460.7	1.4e-128	KOG4180	Predicted kinase	K00858//ppnK; NAD+ kinase [EC:2.7.1.23]	1.1e-222	779.6	pvt:110080058	;ko00760//Nicotinate and nicotinamide metabolism//Metabolism of cofactors and vitamins//Metabolism
Unigene0000506	ADB22691.1	141	3e-42	lambda immunoglobulin light chain, partial [Anolis carolinensis]	sp|P01634|KV5A2_MOUSE	60.1	1.7e-08	sp|P01634|KV5A2_MOUSE Ig kappa chain V-V region MOPC 21 OS=Mus musculus OX=10090 PE=1 SV=1	--	--	--	--	--	--	--	--	--	--
Unigene0000507	--	--	--	--	--	--	--	--	--	--	--	--	--	--	--	--	--	--
Unigene0000508	XP_028596083.1	424	1e-146	cytochrome b-c1 complex subunit Rieske, mitochondrial [Podarcis muralis]	sp|Q5ZLR5|UCRI_CHICK	395.2	8.3e-109	sp|Q5ZLR5|UCRI_CHICK Cytochrome b-c1 complex subunit Rieske, mitochondrial OS=Gallus gallus OX=9031 GN=UQCRFS1 PE=1 SV=1	Hs5174743	378.3	1.6e-104	KOG1671	Ubiquinol cytochrome c reductase, subunit RIP1	K00411//UQCRFS1; ubiquinol-cytochrome c reductase iron-sulfur subunit [EC:7.1.1.8]	5e-115	419.5	pmua:114602258	;ko04260//Cardiac muscle contraction//Circulatory system//Organismal Systems
Unigene0000509	XP_020634544.1	577	0	zinc finger protein 709-like [Pogona vitticeps]	--	--	--	--	--	--	--	--	--	--	--	--	--	--
Unigene0000510	XP_007426393.1	1607	0	transducin-like enhancer protein 1 isoform X3 [Python bivittatus]	sp|Q04724|TLE1_HUMAN	1422.9	0	sp|Q04724|TLE1_HUMAN Transducin-like enhancer protein 1 OS=Homo sapiens OX=9606 GN=TLE1 PE=1 SV=2	Hs21541824	1422.9	0	KOG0639	Transducin-like enhancer of split protein (contains WD40 repeats)	--	--	--	--	--
Unigene0000511	XP_020654641.1	1446	0	CCR4-NOT transcription complex subunit 3 isoform X1 [Pogona vitticeps]	sp|O75175|CNOT3_HUMAN	810.8	1.9e-233	sp|O75175|CNOT3_HUMAN CCR4-NOT transcription complex subunit 3 OS=Homo sapiens OX=9606 GN=CNOT3 PE=1 SV=1	Hs7657387	810.8	2.9e-234	KOG2150	CCR4-NOT transcriptional regulation complex, NOT5 subunit	K12580//CNOT3; CCR4-NOT transcription complex subunit 3	9.2e-269	931.8	pmua:114581743	ko03018//RNA degradation//Folding, sorting and degradation//Genetic Information Processing
Unigene0000512	OQR80264.1	438	9e-149	calreticulin-like [Tropilaelaps mercedesae]	sp|O81919|CALR_BETVU	520	2.7e-146	sp|O81919|CALR_BETVU Calreticulin OS=Beta vulgaris OX=161934 PE=2 SV=1	At1g56340	492.3	8.9e-139	KOG0674	Calreticulin	K08057//CALR; calreticulin	3.2e-84	317.4	pki:111847590	;ko05142//Chagas disease (American trypanosomiasis)//Infectious diseases//Human Diseases
Unigene0000513	XP_020639643.1	1457	0	cullin-4A [Pogona vitticeps]	sp|Q3TCH7|CUL4A_MOUSE	1281.5	0	sp|Q3TCH7|CUL4A_MOUSE Cullin-4A OS=Mus musculus OX=10090 GN=Cul4a PE=1 SV=1	Hs13270467	1228.4	0	KOG2167	Cullins	K10609//CUL4; cullin 4	0	1389.4	pvt:110074107	;ko03420//Nucleotide excision repair//Replication and repair//Genetic Information Processing
Unigene0000514	XP_020670627.1	1270	0	bromodomain-containing protein 9 isoform X3 [Pogona vitticeps]	sp|Q9H8M2|BRD9_HUMAN	889.4	7.4e-257	sp|Q9H8M2|BRD9_HUMAN Bromodomain-containing protein 9 OS=Homo sapiens OX=9606 GN=BRD9 PE=1 SV=2	Hs12965191	360.1	2.3e-98	KOG1828	IRF-2-binding protein CELTIX-1, contains BROMO domain	K22184//BRD9; bromodomain-containing protein 9	2.5e-306	1057.4	pvt:110091016	--
Unigene0000515	XP_020651040.1	734	0	calcium/calmodulin-dependent protein kinase type 1 [Pogona vitticeps]	sp|Q91YS8|KCC1A_MOUSE	608.2	2.1e-172	sp|Q91YS8|KCC1A_MOUSE Calcium/calmodulin-dependent protein kinase type 1 OS=Mus musculus OX=10090 GN=Camk1 PE=1 SV=1	Hs4502553	604.7	3.5e-172	KOG0032	Ca2+/calmodulin-dependent protein kinase, EF-Hand protein superfamily	--	--	--	--	--
Unigene0000516	XP_020664713.1	3089	0	nuclear receptor corepressor 1 isoform X1 [Pogona vitticeps]	sp|O75376|NCOR1_HUMAN	2147.5	0	sp|O75376|NCOR1_HUMAN Nuclear receptor corepressor 1 OS=Homo sapiens OX=9606 GN=NCOR1 PE=1 SV=2	Hs5454138	2135.1	0	KOG1878	Nuclear receptor coregulator SMRT/SMRTER, contains Myb-like domains	K04650//NCOR1; nuclear receptor co-repressor 1	0	2531.5	pvt:110087388	;ko01522//Endocrine resistance//Drug resistance//Human Diseases
Unigene0000517	XP_020633205.1	563	0	zinc finger protein 493-like isoform X4 [Pogona vitticeps]	sp|Q9Y2L8|ZKSC5_HUMAN	126.7	1.1e-27	sp|Q9Y2L8|ZKSC5_HUMAN Zinc finger protein with KRAB and SCAN domains 5 OS=Homo sapiens OX=9606 GN=ZKSCAN5 PE=1 SV=1	Hs11036642	126.7	1.7e-28	KOG1721	FOG: Zn-finger	K09229//ZKSCAN; KRAB and SCAN domains-containing zinc finger protein	4e-74	284.6	pvt:110069964	--
Unigene0000518	XP_028566668.1	189	2e-54	D-dopachrome decarboxylase [Podarcis muralis]	sp|A5PK65|DOPD_BOVIN	160.6	6.2e-38	sp|A5PK65|DOPD_BOVIN D-dopachrome decarboxylase OS=Bos taurus OX=9913 GN=DDT PE=3 SV=1	Hs4503291	150.2	1.2e-35	KOG1759	Macrophage migration inhibitory factor	K10028//DDT; D-dopachrome decarboxylase [EC:4.1.1.84]	9.2e-43	180.3	pmua:114586956	--
Unigene0000519	--	--	--	--	--	--	--	--	--	--	--	--	--	--	--	--	--	--
Unigene0000520	XP_020635559.1	74.7	4e-10	nebulin-related-anchoring protein isoform X3 [Pogona vitticeps]	sp|Q86VF7|NRAP_HUMAN	60.5	1.7e-07	sp|Q86VF7|NRAP_HUMAN Nebulin-related-anchoring protein OS=Homo sapiens OX=9606 GN=NRAP PE=1 SV=2	--	--	--	--	--	--	--	--	--	--
Unigene0000521	--	--	--	--	--	--	--	--	--	--	--	--	--	--	--	--	--	--
Unigene0000522	XP_020644348.1	814	0	tRNA:m(4)X modification enzyme TRM13 homolog [Pogona vitticeps]	sp|Q8BYH3|TRM13_MOUSE	581.3	1.7e-164	sp|Q8BYH3|TRM13_MOUSE tRNA:m(4)X modification enzyme TRM13 homolog OS=Mus musculus OX=10090 GN=Trmt13 PE=2 SV=1	Hs11024704	518.5	2e-146	KOG2811	Uncharacterized conserved protein	K15446//TRM13; tRNA:m4X modification enzyme [EC:2.1.1.225]	6.6e-226	788.9	pvt:110076503	--
Unigene0000523	--	--	--	--	--	--	--	--	--	--	--	--	--	--	--	--	--	--
Unigene0000524	--	--	--	--	--	--	--	--	--	--	--	--	--	--	--	--	--	--
Unigene0000525	XP_020659292.1	1531	0	PR domain zinc finger protein 4 isoform X1 [Pogona vitticeps]	sp|Q9UKN5|PRDM4_HUMAN	872.5	8.6e-252	sp|Q9UKN5|PRDM4_HUMAN PR domain zinc finger protein 4 OS=Homo sapiens OX=9606 GN=PRDM4 PE=1 SV=3	Hs9055316_1	766.9	7.7e-221	KOG2461	Transcription factor BLIMP-1/PRDI-BF1, contains C2H2-type Zn-finger and SET domains	--	--	--	--	--
Unigene0000526	XP_020640850.1	620	0	serum paraoxonase/arylesterase 2-like isoform X1 [Pogona vitticeps]	sp|Q90952|PON2_CHICK	531.6	4.5e-149	sp|Q90952|PON2_CHICK Serum paraoxonase/arylesterase 2 OS=Gallus gallus OX=9031 GN=PON2 PE=2 SV=1	--	--	--	--	--	K01045//PON; arylesterase / paraoxonase [EC:3.1.1.2 3.1.8.1]	3.4e-174	618.6	pvt:110074724	--
Unigene0000527	AAQ20043.1	281	4e-94	calmodulin [Pinctada fucata]	sp|P17928|CALM_MEDSA	210.7	2.1e-53	sp|P17928|CALM_MEDSA Calmodulin OS=Medicago sativa OX=3879 GN=CAL1 PE=2 SV=2	At3g43810	209.5	7e-54	KOG0027	Calmodulin and related proteins (EF-Hand superfamily)	K02183//CALM; calmodulin	1.1e-45	188.7	tup:102495258	;ko04744//Phototransduction//Sensory system//Organismal Systems
Unigene0000528	XP_020646073.1	107	9e-22	coagulation factor XII [Pogona vitticeps]	sp|P15120|UROK_CHICK	83.6	6.8e-15	sp|P15120|UROK_CHICK Urokinase-type plasminogen activator OS=Gallus gallus OX=9031 GN=PLAU PE=2 SV=1	7294991	78.6	3.3e-14	KOG3627	Trypsin	K01328//F12; coagulation factor XII (Hageman factor) [EC:3.4.21.38]	4e-24	117.9	pvt:110077399	ko04610//Complement and coagulation cascades//Immune system//Organismal Systems
Unigene0000529	XP_020645778.1	272	3e-90	stAR-related lipid transfer protein 5 isoform X2 [Pogona vitticeps]	sp|Q9EPQ7|STAR5_MOUSE	199.9	3.5e-50	sp|Q9EPQ7|STAR5_MOUSE StAR-related lipid transfer protein 5 OS=Mus musculus OX=10090 GN=Stard5 PE=1 SV=2	Hs13386486	137.1	4.2e-32	KOG3845	MLN, STAR and related lipid-binding proteins	--	--	--	--	--
Unigene0000530	XP_033025817.1	677	0	arf-GAP domain and FG repeat-containing protein 2 isoform X2 [Lacerta agilis]	sp|Q80WC7|AGFG2_MOUSE	320.1	1.1e-85	sp|Q80WC7|AGFG2_MOUSE Arf-GAP domain and FG repeat-containing protein 2 OS=Mus musculus OX=10090 GN=Agfg2 PE=1 SV=1	Hs21361326	317	1.4e-85	KOG0702	Predicted GTPase-activating protein	--	--	--	--	--
Unigene0000531	--	--	--	--	--	--	--	--	--	--	--	--	--	--	--	--	--	--
Unigene0000532	XP_033026070.1	298	5e-92	protein ANTAGONIST OF LIKE HETEROCHROMATIN PROTEIN 1-like [Lacerta agilis]	--	--	--	--	--	--	--	--	--	--	--	--	--	--
Unigene0000533	--	--	--	--	sp|Q7XD99|EXEC1_ORYSJ	276.6	1.7e-73	sp|Q7XD99|EXEC1_ORYSJ Protein EXECUTER 1, chloroplastic OS=Oryza sativa subsp. japonica OX=39947 GN=EX1 PE=2 SV=1	--	--	--	--	--	--	--	--	--	--
Unigene0000534	XP_020636441.1	790	0	histone-lysine N-methyltransferase, H3 lysine-79 specific isoform X1 [Pogona vitticeps]	sp|Q8TEK3|DOT1L_HUMAN	411	2.7e-113	sp|Q8TEK3|DOT1L_HUMAN Histone-lysine N-methyltransferase, H3 lysine-79 specific OS=Homo sapiens OX=9606 GN=DOT1L PE=1 SV=3	Hs22053032	411	4e-114	KOG3924	Putative protein methyltransferase involved in meiosis and transcriptional silencing (Dot1)	K11427//DOT1L; [histone H3]-lysine79 N-trimethyltransferase [EC:2.1.1.360]	6.7e-198	695.7	pvt:110072436	;ko00310//Lysine degradation//Amino acid metabolism//Metabolism
Unigene0000535	--	--	--	--	--	--	--	--	--	--	--	--	--	--	--	--	--	--
Unigene0000536	XP_020664732.1	1113	0	A-kinase anchor protein 10, mitochondrial [Pogona vitticeps]	sp|O88845|AKA10_MOUSE	916.4	3.2e-265	sp|O88845|AKA10_MOUSE A-kinase anchor protein 10, mitochondrial OS=Mus musculus OX=10090 GN=Akap10 PE=1 SV=3	Hs21493033	902.1	9.5e-262	KOG3590	Protein kinase A anchoring protein	K16526//AKAP10; A-kinase anchor protein 10	1.4e-311	1073.5	pvt:110087402	--
Unigene0000537	XP_020664505.1	419	5e-139	ethanolamine-phosphate phospho-lyase [Pogona vitticeps]	sp|Q5E9S4|AT2L1_BOVIN	366.3	6e-100	sp|Q5E9S4|AT2L1_BOVIN Ethanolamine-phosphate phospho-lyase OS=Bos taurus OX=9913 GN=ETNPPL PE=2 SV=1	Hs13775190	342.4	1.4e-93	KOG1403	Predicted alanine-glyoxylate aminotransferase	K14286//AGXT2L1; ethanolamine-phosphate phospho-lyase [EC:4.2.3.2]	5.6e-115	419.9	pvt:110087286	;ko00564//Glycerophospholipid metabolism//Lipid metabolism//Metabolism
Unigene0000538	--	--	--	--	--	--	--	--	--	--	--	--	--	--	--	--	--	--
Unigene0000539	XP_014365539.1	189	5e-51	PREDICTED: RNA-directed DNA polymerase from mobile element jockey-like [Papilio machaon]	--	--	--	--	--	--	--	--	--	K12852//EFTUD2; 116 kDa U5 small nuclear ribonucleoprotein component	2.5e-38	164.5	pxy:105395227	ko03040//Spliceosome//Transcription//Genetic Information Processing
Unigene0000540	--	--	--	--	--	--	--	--	--	--	--	--	--	--	--	--	--	--
Unigene0000541	XP_020657540.1	251	4e-74	LOW QUALITY PROTEIN: X-box-binding protein 1 [Pogona vitticeps]	sp|P17861|XBP1_HUMAN	79.7	1.3e-13	sp|P17861|XBP1_HUMAN X-box-binding protein 1 OS=Homo sapiens OX=9606 GN=XBP1 PE=1 SV=2	Hs14110395	79.7	1.9e-14	KOG4005	Transcription factor XBP-1	K09027//XBP1; X box-binding protein 1	1.8e-80	305.4	pvt:110083427	;ko05017//Spinocerebellar ataxia//Neurodegenerative disease//Human Diseases
Unigene0000542	--	--	--	--	--	--	--	--	--	--	--	--	--	--	--	--	--	--
Unigene0000543	XP_015276442.1	224	2e-58	PREDICTED: vomeronasal type-2 receptor 26-like [Gekko japonicus]	--	--	--	--	--	--	--	--	--	--	--	--	--	--
Unigene0000544	XP_020656429.1	417	2e-142	uridine diphosphate glucose pyrophosphatase isoform X1 [Pogona vitticeps]	sp|Q05B60|NUD14_BOVIN	266.5	6.5e-70	sp|Q05B60|NUD14_BOVIN Uridine diphosphate glucose pyrophosphatase NUDT14 OS=Bos taurus OX=9913 GN=NUDT14 PE=2 SV=1	Hs22049813	261.9	2.4e-69	KOG4432	Uncharacterized NUDIX family hydrolase	K08077//NUDT14; UDP-sugar diphosphatase [EC:3.6.1.45]	1.5e-120	438.3	pvt:110082858	--
Unigene0000545	--	--	--	--	--	--	--	--	--	--	--	--	--	--	--	--	--	--
Unigene0000546	--	--	--	--	--	--	--	--	--	--	--	--	--	--	--	--	--	--
Unigene0000547	XP_020643026.1	305	7e-91	transformer-2 protein homolog beta isoform X3 [Pogona vitticeps]	sp|Q3ZBT6|TRA2B_BOVIN	158.3	7.7e-37	sp|Q3ZBT6|TRA2B_BOVIN Transformer-2 protein homolog beta OS=Bos taurus OX=9913 GN=TRA2B PE=2 SV=1	Hs4759098	158.3	1.2e-37	KOG0118	FOG: RRM domain	K12897//TRA2; transformer-2 protein	1.9e-36	160.6	pvt:110075806	ko03040//Spliceosome//Transcription//Genetic Information Processing
Unigene0000548	XP_020609903.1	134	2e-37	60S ribosomal protein L6-like [Orbicella faveolata]	sp|P34091|RL6_MESCR	218.8	3.8e-56	sp|P34091|RL6_MESCR 60S ribosomal protein L6 OS=Mesembryanthemum crystallinum OX=3544 GN=RPL6 PE=2 SV=1	At1g74050	216.9	2.1e-56	KOG1694	60s ribosomal protein L6	K02934//RP-L6e; large subunit ribosomal protein L6e	4.8e-28	129	pdam:113677190	ko03010//Ribosome//Translation//Genetic Information Processing
Unigene0000549	XP_020643161.1	847	0	hepatocyte nuclear factor 4-gamma [Pogona vitticeps]	sp|Q9WUU6|HNF4G_MOUSE	688.7	1.2e-196	sp|Q9WUU6|HNF4G_MOUSE Hepatocyte nuclear factor 4-gamma OS=Mus musculus OX=10090 GN=Hnf4g PE=2 SV=2	Hs6631088	685.3	2e-196	KOG4215	Hepatocyte nuclear factor 4 and similar steroid hormone receptors	K08037//NR2A2; hepatocyte nuclear factor 4-gamma	2e-232	811.2	pvt:110075870	ko04950//Maturity onset diabetes of the young//Endocrine and metabolic diseases//Human Diseases
Unigene0000550	XP_020644486.1	741	0	cathepsin D [Pogona vitticeps]	sp|Q05744|CATD_CHICK	643.3	6.3e-183	sp|Q05744|CATD_CHICK Cathepsin D OS=Gallus gallus OX=9031 GN=CTSD PE=1 SV=1	Hs4503143	561.2	4.7e-159	KOG1339	Aspartyl protease	K01379//CTSD; cathepsin D [EC:3.4.23.5]	1.6e-216	758.4	pvt:110076569	;ko04071//Sphingolipid signaling pathway//Signal transduction//Environmental Information Processing
Unigene0000551	--	--	--	--	--	--	--	--	--	--	--	--	--	--	--	--	--	--
Unigene0000552	XP_020649008.1	1825	0	golgin subfamily A member 2 isoform X1 [Pogona vitticeps]	sp|Q921M4|GOGA2_MOUSE	396.7	1.2e-108	sp|Q921M4|GOGA2_MOUSE Golgin subfamily A member 2 OS=Mus musculus OX=10090 GN=Golga2 PE=1 SV=3	Hs19923757	299.7	3.1e-80	KOG4725	Uncharacterized conserved protein	K20358//GOLGA2; golgin subfamily A member 2	1.5e-296	1024.6	pvt:110078830	--
Unigene0000553	XP_020633850.1	936	0	sentrin-specific protease 1 isoform X2 [Pogona vitticeps]	sp|Q9P0U3|SENP1_HUMAN	636.3	8.5e-181	sp|Q9P0U3|SENP1_HUMAN Sentrin-specific protease 1 OS=Homo sapiens OX=9606 GN=SENP1 PE=1 SV=2	Hs7657550	636.3	1.3e-181	KOG0778	Protease, Ulp1 family	K08592//SENP1; sentrin-specific protease 1 [EC:3.4.22.68]	2.2e-262	911	pvt:110070501	--
Unigene0000554	XP_020658605.1	899	0	nucleobindin-2 isoform X1 [Pogona vitticeps]	sp|P80303|NUCB2_HUMAN	481.9	3.3e-134	sp|P80303|NUCB2_HUMAN Nucleobindin-2 OS=Homo sapiens OX=9606 GN=NUCB2 PE=1 SV=3	Hs4826870	481.9	5e-135	KOG3866	DNA-binding protein of the nucleobindin family	K20371//NUCB; nucleobindin	2.9e-171	608.6	pvt:110083983	--
Unigene0000555	XP_020667116.1	1493	0	transcriptional repressor CTCF [Pogona vitticeps]	sp|P49711|CTCF_HUMAN	579.3	1e-163	sp|P49711|CTCF_HUMAN Transcriptional repressor CTCF OS=Homo sapiens OX=9606 GN=CTCF PE=1 SV=1	Hs5729790	579.3	1.5e-164	KOG1721	FOG: Zn-finger	K23195//CTCF; transcriptional repressor CTCF	1.9e-179	635.2	pvt:110088859	--
Unigene0000556	--	--	--	--	--	--	--	--	--	--	--	--	--	--	--	--	--	--
Unigene0000557	--	--	--	--	--	--	--	--	--	--	--	--	--	--	--	--	--	--
Unigene0000558	XP_007437025.2	653	0	histone deacetylase 11 [Python bivittatus]	sp|Q91WA3|HDA11_MOUSE	547.7	3.6e-154	sp|Q91WA3|HDA11_MOUSE Histone deacetylase 11 OS=Mus musculus OX=10090 GN=Hdac11 PE=1 SV=1	Hs13376228	542	3e-153	KOG1344	Predicted histone deacetylase	K11418//HDAC11; histone deacetylase 11 [EC:3.5.1.98]	4.1e-183	647.5	pbi:103055701	;ko05034//Alcoholism//Substance dependence//Human Diseases
Unigene0000559	XP_032992682.1	538	0	angiopoietin-related protein 4 [Lacerta agilis]	sp|Q2KJ51|ANGL4_BOVIN	376.7	7.2e-103	sp|Q2KJ51|ANGL4_BOVIN Angiopoietin-related protein 4 OS=Bos taurus OX=9913 GN=ANGPTL4 PE=2 SV=1	Hs21536396	322	3.2e-87	KOG2579	Ficolin and related extracellular proteins	K08767//ANGPTL4; angiopoietin-like 4	9.7e-149	532.7	pmua:114588475	;ko04979//Cholesterol metabolism//Digestive system//Organismal Systems
Unigene0000560	--	--	--	--	--	--	--	--	--	--	--	--	--	--	--	--	--	--
Unigene0000561	--	--	--	--	sp|O80452|AMPD_ARATH	243	2.8e-63	sp|O80452|AMPD_ARATH AMP deaminase OS=Arabidopsis thaliana OX=3702 GN=AMPD PE=1 SV=2	At2g38280	120.9	2.4e-27	KOG1096	Adenosine monophosphate deaminase	--	--	--	--	--
Unigene0000562	--	--	--	--	--	--	--	--	--	--	--	--	--	--	--	--	--	--
Unigene0000563	XP_015280086.1	663	0	PREDICTED: lysosomal acid lipase/cholesteryl ester hydrolase [Gekko japonicus]	sp|J3SDX8|LICH_CROAD	625.5	9.8e-178	sp|J3SDX8|LICH_CROAD Putative lysosomal acid lipase/cholesteryl ester hydrolase OS=Crotalus adamanteus OX=8729 PE=2 SV=1	Hs4557721	583.2	8.3e-166	KOG2624	Triglyceride lipase-cholesterol esterase	K01052//LIPA; lysosomal acid lipase/cholesteryl ester hydrolase [EC:3.1.1.13]	1.1e-190	672.2	gja:107121643	;ko00100//Steroid biosynthesis//Lipid metabolism//Metabolism
Unigene0000564	--	--	--	--	--	--	--	--	--	--	--	--	--	--	--	--	--	--
Unigene0000565	--	--	--	--	--	--	--	--	--	--	--	--	--	--	--	--	--	--
Unigene0000566	--	--	--	--	--	--	--	--	--	--	--	--	--	--	--	--	--	--
Unigene0000567	--	--	--	--	--	--	--	--	--	--	--	--	--	--	--	--	--	--
Unigene0000568	XP_020650185.1	1378	0	B-cell CLL/lymphoma 9-like protein [Pogona vitticeps]	sp|Q86UU0|BCL9L_HUMAN	639	9.9e-182	sp|Q86UU0|BCL9L_HUMAN B-cell CLL/lymphoma 9-like protein OS=Homo sapiens OX=9606 GN=BCL9L PE=1 SV=1	--	--	--	--	--	K22649//BCL9; B-cell CLL/lymphoma 9 protein	1.6e-244	851.3	pvt:110079435	--
Unigene0000569	--	--	--	--	--	--	--	--	--	--	--	--	--	--	--	--	--	--
Unigene0000570	XP_020638246.1	265	4e-82	guanine nucleotide exchange factor MSS4 [Pogona vitticeps]	sp|P47224|MSS4_HUMAN	204.1	5.2e-51	sp|P47224|MSS4_HUMAN Guanine nucleotide exchange factor MSS4 OS=Homo sapiens OX=9606 GN=RABIF PE=1 SV=2	Hs19923149	204.1	7.8e-52	KOG4113	Guanine nucleotide exchange factor	K19952//RABIF; guanine nucleotide exchange factor	1.4e-68	266.2	pvt:110073405	--
Unigene0000571	XP_028605952.1	182	2e-49	COMM domain-containing protein 3 [Podarcis muralis]	sp|Q63829|COMD3_MOUSE	151.8	4e-35	sp|Q63829|COMD3_MOUSE COMM domain-containing protein 3 OS=Mus musculus OX=10090 GN=Commd3 PE=1 SV=1	--	--	--	--	--	K22559//COMMD3; COMM domain containing 3	2.5e-46	192.6	pvt:110083437	--
Unigene0000572	--	--	--	--	--	--	--	--	--	--	--	--	--	--	--	--	--	--
Unigene0000573	KRY12850.1	190	2e-49	Retrovirus-related Pol polyprotein from transposon TNT 1-94 [Trichinella patagoniensis]	sp|P04146|COPIA_DROME	180.6	1.7e-43	sp|P04146|COPIA_DROME Copia protein OS=Drosophila melanogaster OX=7227 GN=GIP PE=1 SV=3	At4g10990_1	166	6.5e-40	KOG0017	FOG: Transposon-encoded proteins with TYA, reverse transcriptase, integrase domains in various combinations	--	--	--	--	--
Unigene0000574	XP_028584544.1	597	0	G1/S-specific cyclin-D1 [Podarcis muralis]	sp|P55169|CCND1_CHICK	552.7	1.3e-155	sp|P55169|CCND1_CHICK G1/S-specific cyclin-D1 OS=Gallus gallus OX=9031 GN=CCND1 PE=2 SV=1	Hs16950655	477.2	1e-133	KOG0656	G1/S-specific cyclin D	K04503//CCND1; G1/S-specific cyclin-D1	1e-156	560.1	acs:100563772	;ko05219//Bladder cancer//Cancers//Human Diseases
Unigene0000575	XP_020648182.1	540	2e-178	transmembrane protein 165 isoform X2 [Pogona vitticeps]	sp|Q9HC07|TM165_HUMAN	453	1.3e-125	sp|Q9HC07|TM165_HUMAN Transmembrane protein 165 OS=Homo sapiens OX=9606 GN=TMEM165 PE=1 SV=1	Hs8923861	453	1.9e-126	KOG2881	Predicted membrane protein	K23541//TMEM165; Ca2+/H+ antiporter, TMEM165/GDT1 family	3.7e-134	485	pmua:114603834	--
Unigene0000576	XP_020643902.1	1243	0	paraplegin isoform X2 [Pogona vitticeps]	sp|Q7TT47|SPG7_RAT	1066.6	1.7e-310	sp|Q7TT47|SPG7_RAT Paraplegin OS=Rattus norvegicus OX=10116 GN=Spg7 PE=2 SV=2	Hs4507173	1042.3	5.1e-304	KOG0731	AAA+-type ATPase containing the peptidase M41 domain	K09552//SPG7; spastic paraplegia 7 [EC:3.4.24.-]	0	1137.9	pvt:110076244	--
Unigene0000577	PKU33531.1	83.2	4e-16	mitochondrial fission process protein 1 [Limosa lapponica baueri]	--	--	--	--	--	--	--	--	--	K06634//CCNH; cyclin H	2.7e-13	82	acyg:106048990	;ko03022//Basal transcription factors//Transcription//Genetic Information Processing
Unigene0000578	--	--	--	--	--	--	--	--	--	--	--	--	--	--	--	--	--	--
Unigene0000579	--	--	--	--	--	--	--	--	--	--	--	--	--	--	--	--	--	--
Unigene0000580	--	--	--	--	--	--	--	--	--	--	--	--	--	--	--	--	--	--
Unigene0000581	--	--	--	--	--	--	--	--	--	--	--	--	--	--	--	--	--	--
Unigene0000582	XP_020637025.1	1051	0	toll-like receptor 2 [Pogona vitticeps]	sp|Q9DGB6|TLR22_CHICK	703.4	3.3e-201	sp|Q9DGB6|TLR22_CHICK Toll-like receptor 2 type-2 OS=Gallus gallus OX=9031 GN=TLR2-2 PE=2 SV=1	Hs19718734	664.5	2.5e-190	KOG4641	FOG: Toll/interleukin receptor and related proteins containing LRR and TIR repeats	K10159//TLR2; toll-like receptor 2	2e-292	1010	pvt:110072767	;ko05144//Malaria//Infectious diseases//Human Diseases
Unigene0000583	XP_020649741.1	910	0	serine incorporator 1 isoform X1 [Pogona vitticeps]	sp|Q5R419|SERC1_PONAB	792.7	6.8e-228	sp|Q5R419|SERC1_PONAB Serine incorporator 1 OS=Pongo abelii OX=9601 GN=SERINC1 PE=2 SV=1	Hs20551850	792.3	1.3e-228	KOG2592	Tumor differentially expressed (TDE) protein	K23544//SERINC1_3; serine incorporator 1/3	1.4e-258	898.3	pvt:110079206	--
Unigene0000584	XP_003223673.1	257	3e-82	PREDICTED: DNA damage-inducible transcript 3 protein [Anolis carolinensis]	sp|Q0IIB6|DDIT3_BOVIN	61.2	3e-08	sp|Q0IIB6|DDIT3_BOVIN DNA damage-inducible transcript 3 protein OS=Bos taurus OX=9913 GN=DDIT3 PE=2 SV=1	Hs21361118	59.3	1.7e-08	KOG3119	Basic region leucine zipper transcription factor	K04452//DDIT3; DNA damage-inducible transcript 3	3.4e-53	214.2	pvt:110070828	;ko04932//Non-alcoholic fatty liver disease (NAFLD)//Endocrine and metabolic diseases//Human Diseases
Unigene0000585	--	--	--	--	--	--	--	--	--	--	--	--	--	--	--	--	--	--
Unigene0000586	XP_020646561.1	159	5e-42	39S ribosomal protein L43, mitochondrial [Pogona vitticeps]	sp|Q95KE5|RM43_BOVIN	98.2	4.4e-19	sp|Q95KE5|RM43_BOVIN 39S ribosomal protein L43, mitochondrial OS=Bos taurus OX=9913 GN=MRPL43 PE=2 SV=2	Hs14149762	81.6	6.4e-15	KOG3445	Mitochondrial/chloroplast ribosomal protein 36a	K17424//MRPL43; large subunit ribosomal protein L43	3.4e-36	158.7	pvt:110077623	--
Unigene0000587	--	--	--	--	--	--	--	--	--	--	--	--	--	--	--	--	--	--
Unigene0000588	XP_020667707.1	454	1e-155	ubiquitin domain-containing protein 1 isoform X1 [Pogona vitticeps]	sp|Q3ZBQ1|UBTD1_BOVIN	409.8	5.4e-113	sp|Q3ZBQ1|UBTD1_BOVIN Ubiquitin domain-containing protein 1 OS=Bos taurus OX=9913 GN=UBTD1 PE=2 SV=1	Hs13376439	407.5	4e-113	KOG0013	Uncharacterized conserved protein	--	--	--	--	--
Unigene0000589	XP_020657521.1	563	0	phosphatidylinositol transfer protein beta isoform isoform X2 [Pogona vitticeps]	sp|Q9TR36|PIPNB_BOVIN	533.1	5.6e-150	sp|Q9TR36|PIPNB_BOVIN Phosphatidylinositol transfer protein beta isoform OS=Bos taurus OX=9913 GN=PITPNB PE=1 SV=3	Hs6912594	531.6	2.5e-150	KOG3668	Phosphatidylinositol transfer protein	--	--	--	--	--
Unigene0000590	XP_020637629.1	97.4	4e-24	small vasohibin-binding protein, partial [Pogona vitticeps]	sp|Q32LJ0|SVBP_BOVIN	86.3	3.7e-16	sp|Q32LJ0|SVBP_BOVIN Small vasohibin-binding protein OS=Bos taurus OX=9913 GN=SVBP PE=3 SV=1	--	--	--	--	--	K23357//SVBP; small vasohibin-binding protein	2.7e-15	87	gga:101749360	--
Unigene0000591	--	--	--	--	--	--	--	--	--	--	--	--	--	--	--	--	--	--
Unigene0000592	NP_001232226.1	205	6e-61	U6 snRNA-associated Sm-like protein LSm3 [Taeniopygia guttata]	sp|Q32PE9|LSM3_BOVIN	201.8	2.2e-50	sp|Q32PE9|LSM3_BOVIN U6 snRNA-associated Sm-like protein LSm3 OS=Bos taurus OX=9913 GN=LSM3 PE=3 SV=3	Hs7657315	201.8	3.3e-51	KOG3460	Small nuclear ribonucleoprotein (snRNP) LSM3	K12622//LSM3; U6 snRNA-associated Sm-like protein LSm3	1.2e-49	203	gga:416040	;ko03018//RNA degradation//Folding, sorting and degradation//Genetic Information Processing
Unigene0000593	--	--	--	--	--	--	--	--	--	--	--	--	--	--	--	--	--	--
Unigene0000594	XP_028581597.1	651	0	RING finger protein 121 isoform X1 [Podarcis muralis]	sp|Q8R1Z9|RN121_MOUSE	627.1	2e-178	sp|Q8R1Z9|RN121_MOUSE RING finger protein 121 OS=Mus musculus OX=10090 GN=Rnf121 PE=1 SV=1	Hs21361732	624.4	2e-178	KOG1734	Predicted RING-containing E3 ubiquitin ligase	K15698//RNF121; RING finger protein 121	4e-183	646.4	pmua:114595493	--
Unigene0000595	XP_020665973.1	461	6e-156	four and a half LIM domains protein 1 isoform X2 [Pogona vitticeps]	sp|P97447|FHL1_MOUSE	406.4	6.8e-112	sp|P97447|FHL1_MOUSE Four and a half LIM domains protein 1 OS=Mus musculus OX=10090 GN=Fhl1 PE=1 SV=3	Hs21361122	405.2	2.3e-112	KOG1704	FOG: LIM domain	--	--	--	--	--
Unigene0000596	XP_020633831.1	259	2e-78	zinc finger protein 287-like [Pogona vitticeps]	--	--	--	--	--	--	--	--	--	K09229//ZKSCAN; KRAB and SCAN domains-containing zinc finger protein	8e-61	238.8	pvt:110070488	--
Unigene0000597	XP_028571439.1	640	0	torsin-4A isoform X2 [Podarcis muralis]	sp|Q3KQ18|TO4AB_XENLA	442.2	1.3e-122	sp|Q3KQ18|TO4AB_XENLA Torsin-4A-B OS=Xenopus laevis OX=8355 GN=tor4a-b PE=2 SV=1	Hs8923221	373.2	1.1e-102	KOG2170	ATPase of the AAA+ superfamily	--	--	--	--	--
Unigene0000598	XP_020658073.1	557	0	cytochrome P450 3A24-like isoform X2 [Pogona vitticeps]	sp|P79401|CP3AT_PIG	552.4	1.3e-155	sp|P79401|CP3AT_PIG Cytochrome P450 3A29 OS=Sus scrofa OX=9823 GN=CYP3A29 PE=2 SV=1	Hs13435386	544.3	5.4e-154	KOG0158	Cytochrome P450 CYP3/CYP5/CYP6/CYP9 subfamilies	K07424//CYP3A; cytochrome P450 family 3 subfamily A [EC:1.14.14.1]	1.3e-212	745.3	pvt:110083729	;ko00591//Linoleic acid metabolism//Lipid metabolism//Metabolism
Unigene0000599	XP_028561494.1	890	0	WD repeat domain phosphoinositide-interacting protein 2 isoform X3 [Podarcis muralis]	sp|Q5ZHN3|WIPI2_CHICK	835.1	5.2e-241	sp|Q5ZHN3|WIPI2_CHICK WD repeat domain phosphoinositide-interacting protein 2 OS=Gallus gallus OX=9031 GN=WIPI2 PE=2 SV=1	Hs7661580	805.4	6.7e-233	KOG2110	Uncharacterized conserved protein, contains WD40 repeats	K17908//WIPI1_2; autophagy-related protein 18	9.9e-241	837.8	amj:102569555	;ko04136//Autophagy - other eukaryotes//Transport and catabolism//Cellular Processes
Unigene0000600	--	--	--	--	--	--	--	--	--	--	--	--	--	--	--	--	--	--
Unigene0000601	XP_020670955.1	613	0	zinc finger protein RFP-like isoform X2 [Pogona vitticeps]	sp|P14373|TRI27_HUMAN	211.8	3.2e-53	sp|P14373|TRI27_HUMAN Zinc finger protein RFP OS=Homo sapiens OX=9606 GN=TRIM27 PE=1 SV=1	Hs5730009	211.8	4.9e-54	KOG2177	Predicted E3 ubiquitin ligase	K12009//TRIM27; tripartite motif-containing protein 27 [EC:2.3.2.27]	3e-193	680.6	pvt:110091250	--
Unigene0000602	XP_033029529.1	67.4	6e-09	tigger transposable element-derived protein 1-like [Lacerta agilis]	--	--	--	--	--	--	--	--	--	--	--	--	--	--
Unigene0000603	XP_020645296.1	1208	0	LON peptidase N-terminal domain and RING finger protein 1 [Pogona vitticeps]	sp|Q17RB8|LONF1_HUMAN	832	4e-239	sp|Q17RB8|LONF1_HUMAN LON peptidase N-terminal domain and RING finger protein 1 OS=Homo sapiens OX=9606 GN=LONRF1 PE=1 SV=2	Hs5453539	733.4	2.9e-210	KOG2835	Phosphoribosylamidoimidazole-succinocarboxamide synthase	--	--	--	--	--
Unigene0000604	XP_020634716.1	520	6e-180	zinc finger protein 501-like isoform X1 [Pogona vitticeps]	--	--	--	--	--	--	--	--	--	--	--	--	--	--
Unigene0000605	AIM46989.1	582	0	translation elongation factor 1-alpha [Colponema vietnamica]	sp|O64937|EF1A_ORYSJ	723.8	1.2e-207	sp|O64937|EF1A_ORYSJ Elongation factor 1-alpha OS=Oryza sativa subsp. japonica OX=39947 GN=REFA1 PE=2 SV=2	At1g07920	718.4	7.9e-207	KOG0052	Translation elongation factor EF-1 alpha/Tu	K03231//EEF1A; elongation factor 1-alpha	3.7e-160	569.7	malb:109956834	;ko05134//Legionellosis//Infectious diseases//Human Diseases
Unigene0000606	XP_020659607.1	142	1e-34	phosphoserine phosphatase [Pogona vitticeps]	sp|Q5M819|SERB_RAT	98.2	8.2e-19	sp|Q5M819|SERB_RAT Phosphoserine phosphatase OS=Rattus norvegicus OX=10116 GN=Psph PE=2 SV=1	Hs4758972	96.7	3.6e-19	KOG1615	Phosphoserine phosphatase	K01079//serB; phosphoserine phosphatase [EC:3.1.3.3]	5.3e-35	155.6	pvt:110084527	;ko00260//Glycine, serine and threonine metabolism//Amino acid metabolism//Metabolism
Unigene0000607	XP_026545430.1	389	3e-124	sigma non-opioid intracellular receptor 1 [Notechis scutatus]	sp|Q5ZL84|SGMR1_CHICK	380.9	4.9e-104	sp|Q5ZL84|SGMR1_CHICK Sigma non-opioid intracellular receptor 1 OS=Gallus gallus OX=9031 GN=SIGMAR1 PE=2 SV=1	Hs5032117	317.8	7.6e-86	KOG4143	Sigma receptor and C-8 sterol isomerase	K20719//SIGMAR1; sigma non-opioid intracellular receptor	2.7e-111	408.7	pmua:114606344	--
Unigene0000608	RXN17835.1	155	1e-40	RNA-directed DNA polymerase from mobile element jockey-like protein [Labeo rohita]	--	--	--	--	--	--	--	--	--	--	--	--	--	--
Unigene0000609	XP_016852420.1	66.2	2e-10	PREDICTED: interleukin-1 receptor accessory protein isoform X1 [Anolis carolinensis]	--	--	--	--	--	--	--	--	--	--	--	--	--	--
Unigene0000610	XP_020639453.1	974	0	E3 ubiquitin/ISG15 ligase TRIM25 isoform X1 [Pogona vitticeps]	sp|Q14258|TRI25_HUMAN	524.2	7.1e-147	sp|Q14258|TRI25_HUMAN E3 ubiquitin/ISG15 ligase TRIM25 OS=Homo sapiens OX=9606 GN=TRIM25 PE=1 SV=2	Hs4827065	523.5	1.8e-147	KOG2177	Predicted E3 ubiquitin ligase	K10652//TRIM25; tripartite motif-containing protein 25 [EC:2.3.2.27]	2e-259	901.7	pvt:110074006	;ko04622//RIG-I-like receptor signaling pathway//Immune system//Organismal Systems
Unigene0000611	--	--	--	--	--	--	--	--	--	--	--	--	--	--	--	--	--	--
Unigene0000612	--	--	--	--	--	--	--	--	--	--	--	--	--	--	--	--	--	--
Unigene0000613	XP_020671498.1	113	3e-27	gallinacin-9-like [Pogona vitticeps]	--	--	--	--	--	--	--	--	--	--	--	--	--	--
Unigene0000614	XP_020670020.1	1157	0	zinc finger and SCAN domain-containing protein 2-like [Pogona vitticeps]	sp|A6QPT6|ZN274_BOVIN	102.1	4.9e-20	sp|A6QPT6|ZN274_BOVIN Neurotrophin receptor-interacting factor homolog OS=Bos taurus OX=9913 GN=ZNF274 PE=2 SV=1	Hs13376834	101.7	9.7e-21	KOG1721	FOG: Zn-finger	K09228//KRAB; KRAB domain-containing zinc finger protein	1.7e-98	366.3	pvt:110090639	ko05168//Herpes simplex infection//Infectious diseases//Human Diseases
Unigene0000615	XP_020671364.1	478	9e-151	cytochrome P450 3A21-like isoform X1 [Pogona vitticeps]	sp|P79401|CP3AT_PIG	575.1	2.4e-162	sp|P79401|CP3AT_PIG Cytochrome P450 3A29 OS=Sus scrofa OX=9823 GN=CYP3A29 PE=2 SV=1	Hs13435386	550.4	9.5e-156	KOG0158	Cytochrome P450 CYP3/CYP5/CYP6/CYP9 subfamilies	K07424//CYP3A; cytochrome P450 family 3 subfamily A [EC:1.14.14.1]	6.2e-228	796.6	pvt:110091550	;ko00591//Linoleic acid metabolism//Lipid metabolism//Metabolism
Unigene0000616	--	--	--	--	--	--	--	--	--	--	--	--	--	--	--	--	--	--
Unigene0000617	XP_020667759.1	736	0	WD repeat and SOCS box-containing protein 2 [Pogona vitticeps]	sp|Q9NYS7|WSB2_HUMAN	530.4	3.9e-149	sp|Q9NYS7|WSB2_HUMAN WD repeat and SOCS box-containing protein 2 OS=Homo sapiens OX=9606 GN=WSB2 PE=2 SV=1	Hs8923881	530.4	5.9e-150	KOG0266	WD40 repeat-containing protein	K10342//WSB2; WD repeat and SOCS box-containing protein 2	6.7e-174	616.3	acs:100562826	--
Unigene0000618	--	--	--	--	--	--	--	--	--	--	--	--	--	--	--	--	--	--
Unigene0000619	XP_020654963.1	1258	0	receptor tyrosine-protein kinase erbB-2 isoform X1 [Pogona vitticeps]	sp|P06494|ERBB2_RAT	885.6	5.2e-256	sp|P06494|ERBB2_RAT Receptor tyrosine-protein kinase erbB-2 OS=Rattus norvegicus OX=10116 GN=Erbb2 PE=1 SV=3	Hs4758298	880.2	3.3e-255	KOG1025	Epidermal growth factor receptor EGFR and related tyrosine kinases	K05083//ERBB2; receptor tyrosine-protein kinase erbB-2 [EC:2.7.10.1]	0	1303.5	pvt:110082059	;ko05219//Bladder cancer//Cancers//Human Diseases
Unigene0000620	XP_015275836.1	177	6e-42	PREDICTED: coiled-coil domain-containing protein 57 [Gekko japonicus]	--	--	--	--	--	--	--	--	--	--	--	--	--	--
Unigene0000621	XP_028578101.1	681	0	ADP-ribose glycohydrolase MACROD2 isoform X2 [Podarcis muralis]	sp|Q3UYG8|MACD2_MOUSE	396	2.5e-108	sp|Q3UYG8|MACD2_MOUSE ADP-ribose glycohydrolase MACROD2 OS=Mus musculus OX=10090 GN=Macrod2 PE=1 SV=1	Hs13569840	239.6	4.5e-62	KOG2633	Hismacro and SEC14 domain-containing proteins	K23518//MACROD; O-acetyl-ADP-ribose deacetylase [EC:3.1.1.106]	2.1e-148	532.7	pmua:114593682	--
Unigene0000622	XP_020666992.1	1290	0	solute carrier organic anion transporter family member 1A2 isoform X1 [Pogona vitticeps]	sp|P46721|SO1A2_HUMAN	726.5	4.6e-208	sp|P46721|SO1A2_HUMAN Solute carrier organic anion transporter family member 1A2 OS=Homo sapiens OX=9606 GN=SLCO1A2 PE=2 SV=1	Hs10835099	726.5	7e-209	KOG3626	Organic anion transporter	K03460//SLCO1A; solute carrier organic anion transporter family, member 1A	0	1209.9	pvt:110088801	ko04976//Bile secretion//Digestive system//Organismal Systems
Unigene0000623	ETE70362.1	107	2e-22	Mitochondrial dicarboxylate carrier, partial [Ophiophagus hannah]	sp|Q9QZD8|DIC_MOUSE	97.8	4.9e-19	sp|Q9QZD8|DIC_MOUSE Mitochondrial dicarboxylate carrier OS=Mus musculus OX=10090 GN=Slc25a10 PE=1 SV=2	Hs20149598	95.1	4.8e-19	KOG0759	Mitochondrial oxoglutarate/malate carrier proteins	K13577//SLC25A10; solute carrier family 25 (mitochondrial dicarboxylate transporter), member 10	5.4e-19	101.3	tsr:106544964	ko04964//Proximal tubule bicarbonate reclamation//Excretory system//Organismal Systems
Unigene0000624	XP_025032950.1	208	5e-77	zinc finger protein 665-like [Python bivittatus]	--	--	--	--	--	--	--	--	--	--	--	--	--	--
Unigene0000625	--	--	--	--	--	--	--	--	--	--	--	--	--	--	--	--	--	--
Unigene0000626	XP_018431484.1	95.9	2e-21	PREDICTED: RNA-directed DNA polymerase from mobile element jockey-like [Nanorana parkeri]	--	--	--	--	--	--	--	--	--	K14530//RPP40; ribonucleases P/MRP protein subunit RPP40 [EC:3.1.26.5]	1.3e-17	94.4	npr:108804236	;ko03008//Ribosome biogenesis in eukaryotes//Translation//Genetic Information Processing
Unigene0000627	--	--	--	--	--	--	--	--	--	--	--	--	--	--	--	--	--	--
Unigene0000628	--	--	--	--	--	--	--	--	--	--	--	--	--	--	--	--	--	--
Unigene0000629	CAA10770.1	108	9e-32	reverse transcriptase-like [Bos taurus]	--	--	--	--	--	--	--	--	--	--	--	--	--	--
Unigene0000630	--	--	--	--	--	--	--	--	--	--	--	--	--	--	--	--	--	--
Unigene0000631	--	--	--	--	--	--	--	--	--	--	--	--	--	--	--	--	--	--
Unigene0000632	XP_020655185.1	1030	0	acyl-coenzyme A synthetase ACSM3, mitochondrial-like [Pogona vitticeps]	sp|Q53FZ2|ACSM3_HUMAN	771.5	1.8e-221	sp|Q53FZ2|ACSM3_HUMAN Acyl-coenzyme A synthetase ACSM3, mitochondrial OS=Homo sapiens OX=9606 GN=ACSM3 PE=1 SV=2	Hs8923543	728.8	2e-209	KOG1175	Acyl-CoA synthetase	K01896//ACSM; medium-chain acyl-CoA synthetase [EC:6.2.1.2]	1.3e-297	1028.1	pvt:110082183	;ko00650//Butanoate metabolism//Carbohydrate metabolism//Metabolism
Unigene0000633	XP_026568573.1	1050	0	E3 ubiquitin-protein ligase RNF38 isoform X1 [Pseudonaja textilis]	sp|Q9H0F5|RNF38_HUMAN	840.9	1.5e-242	sp|Q9H0F5|RNF38_HUMAN E3 ubiquitin-protein ligase RNF38 OS=Homo sapiens OX=9606 GN=RNF38 PE=1 SV=4	Hs21918875	787.3	3e-227	KOG0800	FOG: Predicted E3 ubiquitin ligase	K19041//RNF38_44; E3 ubiquitin-protein ligase RNF38/44 [EC:2.3.2.27]	1.6e-269	934.1	pmua:114587384	--
Unigene0000634	--	--	--	--	--	--	--	--	--	--	--	--	--	--	--	--	--	--
Unigene0000635	--	--	--	--	--	--	--	--	--	--	--	--	--	--	--	--	--	--
Unigene0000636	--	--	--	--	--	--	--	--	--	--	--	--	--	--	--	--	--	--
Unigene0000637	ADJ80991.1	97.8	2e-24	CR1-3 [Lycodichthys dearborni]	--	--	--	--	--	--	--	--	--	--	--	--	--	--
Unigene0000638	PKU47895.1	294	7e-94	rna-directed dna polymerase from mobile element jockey-like [Limosa lapponica baueri]	--	--	--	--	--	--	--	--	--	K14530//RPP40; ribonucleases P/MRP protein subunit RPP40 [EC:3.1.26.5]	2.7e-61	240.7	gga:420876	;ko03008//Ribosome biogenesis in eukaryotes//Translation//Genetic Information Processing
Unigene0000639	XP_009935199.1	115	9e-49	PREDICTED: LOW QUALITY PROTEIN: RNA-directed DNA polymerase from mobile element jockey-like [Opisthocomus hoazin]	--	--	--	--	--	--	--	--	--	K02350//REV3L; DNA polymerase zeta [EC:2.7.7.7]	1.2e-23	115.2	nni:104011163	;ko03460//Fanconi anemia pathway//Replication and repair//Genetic Information Processing
Unigene0000640	BAE46430.1	103	3e-32	reverse transcriptase [Danio rerio]	--	--	--	--	--	--	--	--	--	--	--	--	--	--
Unigene0000641	PKU41653.1	175	7e-90	rna-directed dna polymerase from mobile element jockey-like [Limosa lapponica baueri]	--	--	--	--	CE03254	101.7	3.9e-21	KOG1075	FOG: Reverse transcriptase	--	--	--	--	--
Unigene0000642	--	--	--	--	--	--	--	--	--	--	--	--	--	--	--	--	--	--
Unigene0000643	--	--	--	--	--	--	--	--	--	--	--	--	--	--	--	--	--	--
Unigene0000644	--	--	--	--	--	--	--	--	--	--	--	--	--	--	--	--	--	--
Unigene0000645	--	--	--	--	--	--	--	--	--	--	--	--	--	--	--	--	--	--
Unigene0000646	--	--	--	--	--	--	--	--	--	--	--	--	--	--	--	--	--	--
Unigene0000647	--	--	--	--	--	--	--	--	--	--	--	--	--	--	--	--	--	--
Unigene0000648	XP_020633046.1	406	8e-134	zinc finger protein OZF-like isoform X2 [Pogona vitticeps]	--	--	--	--	--	--	--	--	--	--	--	--	--	--
Unigene0000649	--	--	--	--	--	--	--	--	--	--	--	--	--	--	--	--	--	--
Unigene0000650	XP_008102406.1	112	4e-25	PREDICTED: transmembrane protein 235 isoform X2 [Anolis carolinensis]	--	--	--	--	--	--	--	--	--	--	--	--	--	--
Unigene0000651	PKU48777.1	103	2e-24	rna-directed dna polymerase from mobile element jockey-like [Limosa lapponica baueri]	--	--	--	--	--	--	--	--	--	--	--	--	--	--
Unigene0000652	--	--	--	--	--	--	--	--	--	--	--	--	--	--	--	--	--	--
Unigene0000653	XP_026206248.1	76.6	2e-12	uncharacterized protein LOC113155767, partial [Anabas testudineus]	--	--	--	--	--	--	--	--	--	--	--	--	--	--
Unigene0000654	--	--	--	--	--	--	--	--	--	--	--	--	--	--	--	--	--	--
Unigene0000655	--	--	--	--	--	--	--	--	--	--	--	--	--	--	--	--	--	--
Unigene0000656	XP_018431484.1	83.2	2e-21	PREDICTED: RNA-directed DNA polymerase from mobile element jockey-like [Nanorana parkeri]	--	--	--	--	--	--	--	--	--	K14530//RPP40; ribonucleases P/MRP protein subunit RPP40 [EC:3.1.26.5]	5.3e-14	85.9	npr:108804236	;ko03008//Ribosome biogenesis in eukaryotes//Translation//Genetic Information Processing
Unigene0000657	--	--	--	--	--	--	--	--	--	--	--	--	--	--	--	--	--	--
Unigene0000658	--	--	--	--	--	--	--	--	--	--	--	--	--	--	--	--	--	--
Unigene0000659	AKP40998.1	152	1e-41	ORF2 protein [Salmo salar]	--	--	--	--	CE27509_1	99.8	1.9e-20	KOG1075	FOG: Reverse transcriptase	--	--	--	--	--
Unigene0000660	XP_013877416.1	142	3e-36	PREDICTED: RNA-directed DNA polymerase from mobile element jockey-like [Austrofundulus limnaeus]	--	--	--	--	--	--	--	--	--	--	--	--	--	--
Unigene0000661	XP_020640627.1	512	2e-160	nucleolus and neural progenitor protein isoform X2 [Pogona vitticeps]	sp|P97868|RBBP6_MOUSE	195.3	8.3e-48	sp|P97868|RBBP6_MOUSE E3 ubiquitin-protein ligase RBBP6 OS=Mus musculus OX=10090 GN=Rbbp6 PE=1 SV=5	Hs14249148	110.2	5.2e-23	KOG0314	Predicted E3 ubiquitin ligase	--	--	--	--	--
Unigene0000662	--	--	--	--	--	--	--	--	--	--	--	--	--	--	--	--	--	--
Unigene0000663	--	--	--	--	--	--	--	--	--	--	--	--	--	--	--	--	--	--
Unigene0000664	--	--	--	--	--	--	--	--	--	--	--	--	--	--	--	--	--	--
Unigene0000665	--	--	--	--	--	--	--	--	--	--	--	--	--	--	--	--	--	--
Unigene0000666	--	--	--	--	--	--	--	--	--	--	--	--	--	--	--	--	--	--
Unigene0000667	--	--	--	--	--	--	--	--	--	--	--	--	--	--	--	--	--	--
Unigene0000668	XP_020633831.1	112	5e-22	zinc finger protein 287-like [Pogona vitticeps]	--	--	--	--	--	--	--	--	--	K09228//KRAB; KRAB domain-containing zinc finger protein	5.8e-06	58.5	pbi:103056638	ko05168//Herpes simplex infection//Infectious diseases//Human Diseases
Unigene0000669	XP_028585037.1	989	0	ras-GEF domain-containing family member 1A isoform X2 [Podarcis muralis]	sp|A0JM95|RGF1A_XENTR	850.1	3.4e-245	sp|A0JM95|RGF1A_XENTR Ras-GEF domain-containing family member 1A OS=Xenopus tropicalis OX=8364 GN=rasgef1a PE=2 SV=1	Hs20472756	764.6	2.9e-220	KOG3541	Predicted guanine nucleotide exchange factor	--	--	--	--	--
Unigene0000670	XP_020657963.1	327	8e-99	mannose-binding protein-like [Pogona vitticeps]	sp|Q98TA4|MBL_CHICK	119	5.6e-25	sp|Q98TA4|MBL_CHICK Mannose-binding protein OS=Gallus gallus OX=9031 GN=MBL PE=2 SV=2	Hs13346504	85.9	7.8e-16	KOG4297	C-type lectin	K03991//MBL; mannose-binding lectin	2.4e-61	243.4	pvt:110083684	;ko04610//Complement and coagulation cascades//Immune system//Organismal Systems
Unigene0000671	ETE67549.1	76.6	1e-14	Neurofilament light polypeptide, partial [Ophiophagus hannah]	--	--	--	--	--	--	--	--	--	--	--	--	--	--
Unigene0000672	XP_020650399.1	360	2e-108	adipocyte plasma membrane-associated protein [Pogona vitticeps]	sp|Q5ZIF1|APMAP_CHICK	312.8	2.3e-83	sp|Q5ZIF1|APMAP_CHICK Adipocyte plasma membrane-associated protein OS=Gallus gallus OX=9031 GN=APMAP PE=2 SV=1	Hs14772303	312.8	3.5e-84	KOG1520	Predicted alkaloid synthase/Surface mucin Hemomucin	K21407//APMAP; adipocyte plasma membrane-associated protein	3.9e-95	355.5	pvt:110079547	--
Unigene0000673	XP_016852420.1	110	1e-21	PREDICTED: interleukin-1 receptor accessory protein isoform X1 [Anolis carolinensis]	--	--	--	--	--	--	--	--	--	--	--	--	--	--
Unigene0000674	XP_020634716.1	304	9e-99	zinc finger protein 501-like isoform X1 [Pogona vitticeps]	--	--	--	--	--	--	--	--	--	--	--	--	--	--
Unigene0000675	XP_018431484.1	66.2	1e-10	PREDICTED: RNA-directed DNA polymerase from mobile element jockey-like [Nanorana parkeri]	--	--	--	--	--	--	--	--	--	K14530//RPP40; ribonucleases P/MRP protein subunit RPP40 [EC:3.1.26.5]	4.9e-09	65.9	npr:108804236	;ko03008//Ribosome biogenesis in eukaryotes//Translation//Genetic Information Processing
Unigene0000676	--	--	--	--	--	--	--	--	--	--	--	--	--	--	--	--	--	--
Unigene0000677	--	--	--	--	--	--	--	--	--	--	--	--	--	--	--	--	--	--
Unigene0000678	ACO51862.1	165	9e-45	Transposable element Tc1 transposase [Lithobates catesbeianus]	--	--	--	--	--	--	--	--	--	--	--	--	--	--
Unigene0000679	PKU46573.1	136	2e-50	rna-directed dna polymerase from mobile element jockey-like [Limosa lapponica baueri]	--	--	--	--	--	--	--	--	--	K14530//RPP40; ribonucleases P/MRP protein subunit RPP40 [EC:3.1.26.5]	3.4e-23	114.8	npr:108804236	;ko03008//Ribosome biogenesis in eukaryotes//Translation//Genetic Information Processing
Unigene0000680	--	--	--	--	--	--	--	--	--	--	--	--	--	--	--	--	--	--
Unigene0000681	XP_018431484.1	260	2e-83	PREDICTED: RNA-directed DNA polymerase from mobile element jockey-like [Nanorana parkeri]	sp|Q9NBX4|RTXE_DROME	62.4	7.8e-09	sp|Q9NBX4|RTXE_DROME Probable RNA-directed DNA polymerase from transposon X-element OS=Drosophila melanogaster OX=7227 GN=X-element\ORF2 PE=3 SV=1	CE10688	112.5	9.8e-25	KOG1075	FOG: Reverse transcriptase	K14530//RPP40; ribonucleases P/MRP protein subunit RPP40 [EC:3.1.26.5]	4.7e-71	272.7	npr:108804236	;ko03008//Ribosome biogenesis in eukaryotes//Translation//Genetic Information Processing
Unigene0000682	XP_009935199.1	188	3e-54	PREDICTED: LOW QUALITY PROTEIN: RNA-directed DNA polymerase from mobile element jockey-like [Opisthocomus hoazin]	--	--	--	--	CE27509_1	92.8	7.7e-19	KOG1075	FOG: Reverse transcriptase	--	--	--	--	--
Unigene0000683	XP_020645469.1	369	2e-111	protein phosphatase 1 regulatory subunit 3G [Pogona vitticeps]	sp|Q9CW07|PP13G_MOUSE	212.2	9.4e-53	sp|Q9CW07|PP13G_MOUSE Protein phosphatase 1 regulatory subunit 3G OS=Mus musculus OX=10090 GN=Ppp1r3g PE=1 SV=2	Hs22057301	211.8	1.8e-53	KOG3986	Protein phosphatase, regulatory subunit PPP1R3C/D	--	--	--	--	--
Unigene0000684	--	--	--	--	--	--	--	--	--	--	--	--	--	--	--	--	--	--
Unigene0000685	--	--	--	--	--	--	--	--	--	--	--	--	--	--	--	--	--	--
Unigene0000686	XP_020633209.1	375	2e-127	zinc finger protein 665-like isoform X1 [Pogona vitticeps]	--	--	--	--	--	--	--	--	--	--	--	--	--	--
Unigene0000687	XP_015770366.1	154	1e-39	PREDICTED: RNA-directed DNA polymerase from mobile element jockey-like [Acropora digitifera]	--	--	--	--	--	--	--	--	--	--	--	--	--	--
Unigene0000688	--	--	--	--	--	--	--	--	--	--	--	--	--	--	--	--	--	--
Unigene0000689	--	--	--	--	--	--	--	--	--	--	--	--	--	--	--	--	--	--
Unigene0000690	PKU48770.1	85.5	1e-23	leucine-rich repeats and immunoglobulin-like domains protein 3 [Limosa lapponica baueri]	--	--	--	--	--	--	--	--	--	K14530//RPP40; ribonucleases P/MRP protein subunit RPP40 [EC:3.1.26.5]	7.2e-12	75.9	gga:420876	;ko03008//Ribosome biogenesis in eukaryotes//Translation//Genetic Information Processing
Unigene0000691	--	--	--	--	--	--	--	--	--	--	--	--	--	--	--	--	--	--
Unigene0000692	XP_020641430.1	391	2e-126	BLOC-1-related complex subunit 5 [Pogona vitticeps]	sp|Q969J3|BORC5_HUMAN	303.1	1.2e-80	sp|Q969J3|BORC5_HUMAN BLOC-1-related complex subunit 5 OS=Homo sapiens OX=9606 GN=BORCS5 PE=1 SV=1	Hs17157999	303.1	1.8e-81	KOG4515	Uncharacterized conserved protein	K20819//BORCS5; BLOC-1 related complex subunit 5	4e-88	331.6	pvt:110074974	--
Unigene0000693	XP_020664924.1	496	5e-163	fructose-2,6-bisphosphatase TIGAR [Pogona vitticeps]	sp|Q9NQ88|TIGAR_HUMAN	308.5	3.6e-82	sp|Q9NQ88|TIGAR_HUMAN Fructose-2,6-bisphosphatase TIGAR OS=Homo sapiens OX=9606 GN=TIGAR PE=1 SV=1	Hs9966849	308.5	5.5e-83	KOG0235	Phosphoglycerate mutase	K14634//TIGAR; fructose-2,6-bisphosphatase [EC:3.1.3.46]	3.5e-134	485	pvt:110087505	;ko00051//Fructose and mannose metabolism//Carbohydrate metabolism//Metabolism
Unigene0000694	--	--	--	--	--	--	--	--	--	--	--	--	--	--	--	--	--	--
Unigene0000695	XP_020653575.1	1481	0	breast cancer anti-estrogen resistance protein 1 isoform X2 [Pogona vitticeps]	sp|Q61140|BCAR1_MOUSE	761.9	1e-218	sp|Q61140|BCAR1_MOUSE Breast cancer anti-estrogen resistance protein 1 OS=Mus musculus OX=10090 GN=Bcar1 PE=1 SV=2	YHL002w	56.2	4.3e-07	KOG2199	Signal transducing adaptor protein STAM/STAM2	K05726//BCAR1; breast cancer anti-estrogen resistance 1	0	1155.6	gja:107107898	;ko05100//Bacterial invasion of epithelial cells//Infectious diseases//Human Diseases
Unigene0000696	XP_020662234.1	1137	0	transmembrane anterior posterior transformation protein 1 homolog isoform X2 [Pogona vitticeps]	sp|Q5ZLG8|TAPT1_CHICK	907.1	3.1e-262	sp|Q5ZLG8|TAPT1_CHICK Transmembrane anterior posterior transformation protein 1 homolog OS=Gallus gallus OX=9031 GN=TAPT1 PE=2 SV=2	7300336	402.1	4.8e-111	KOG2490	Predicted membrane protein	K23404//TAPT1; transmembrane anterior posterior transformation protein 1	2.8e-304	1050.4	pvt:110085955	--
Unigene0000697	--	--	--	--	--	--	--	--	--	--	--	--	--	--	--	--	--	--
Unigene0000698	--	--	--	--	--	--	--	--	--	--	--	--	--	--	--	--	--	--
Unigene0000699	--	--	--	--	--	--	--	--	--	--	--	--	--	--	--	--	--	--
Unigene0000700	--	--	--	--	--	--	--	--	--	--	--	--	--	--	--	--	--	--
Unigene0000701	--	--	--	--	--	--	--	--	--	--	--	--	--	--	--	--	--	--
Unigene0000702	XP_020665155.1	67	4e-09	phosphoribosylformylglycinamidine synthase [Pogona vitticeps]	sp|O15067|PUR4_HUMAN	54.7	2.1e-06	sp|O15067|PUR4_HUMAN Phosphoribosylformylglycinamidine synthase OS=Homo sapiens OX=9606 GN=PFAS PE=1 SV=4	CE17651	50.1	7.7e-06	KOG1907	Phosphoribosylformylglycinamidine synthase	K01952//PFAS; phosphoribosylformylglycinamidine synthase [EC:6.3.5.3]	1.7e-09	68.6	pvt:110087636	;ko00230//Purine metabolism//Nucleotide metabolism//Metabolism
Unigene0000703	GCF53326.1	52.4	2e-10	hypothetical protein parPi_0015142 [Paroedura picta]	--	--	--	--	--	--	--	--	--	--	--	--	--	--
Unigene0000704	XP_020638140.1	1632	0	leucine-zipper-like transcriptional regulator 1 isoform X1 [Pogona vitticeps]	sp|Q8N653|LZTR1_HUMAN	1345.5	0	sp|Q8N653|LZTR1_HUMAN Leucine-zipper-like transcriptional regulator 1 OS=Homo sapiens OX=9606 GN=LZTR1 PE=1 SV=2	7290955	102.8	6.4e-21	KOG4693	Uncharacterized conserved protein, contains kelch repeat	K23330//LZTR1; leucine-zipper-like transcriptional regulator 1	0	1534.2	pvt:110073371	--
Unigene0000705	--	--	--	--	--	--	--	--	--	--	--	--	--	--	--	--	--	--
Unigene0000706	ADJ80991.1	75.1	8e-14	CR1-3 [Lycodichthys dearborni]	--	--	--	--	--	--	--	--	--	--	--	--	--	--
Unigene0000707	XP_020659956.1	1756	0	lysosomal alpha-glucosidase-like [Pogona vitticeps]	sp|P70699|LYAG_MOUSE	1029.6	3.2e-299	sp|P70699|LYAG_MOUSE Lysosomal alpha-glucosidase OS=Mus musculus OX=10090 GN=Gaa PE=1 SV=2	Hs4503849	1010.4	3e-294	KOG1065	Maltase glucoamylase and related hydrolases, glycosyl hydrolase family 31	K12316//GAA; lysosomal alpha-glucosidase [EC:3.2.1.20]	0	1811.6	pvt:110084704	;ko00052//Galactose metabolism//Carbohydrate metabolism//Metabolism
Unigene0000708	XP_018431484.1	58.5	3e-15	PREDICTED: RNA-directed DNA polymerase from mobile element jockey-like [Nanorana parkeri]	--	--	--	--	--	--	--	--	--	--	--	--	--	--
Unigene0000709	XP_018431484.1	179	6e-46	PREDICTED: RNA-directed DNA polymerase from mobile element jockey-like [Nanorana parkeri]	--	--	--	--	--	--	--	--	--	K14530//RPP40; ribonucleases P/MRP protein subunit RPP40 [EC:3.1.26.5]	2.5e-42	180.6	npr:108804236	;ko03008//Ribosome biogenesis in eukaryotes//Translation//Genetic Information Processing
Unigene0000710	KAF1507380.1	64.7	5e-08	Kinesin-like protein KIF9, partial [Megadyptes antipodes antipodes]	--	--	--	--	--	--	--	--	--	--	--	--	--	--
Unigene0000711	XP_031433733.1	119	2e-37	vimentin-like [Clupea harengus]	--	--	--	--	--	--	--	--	--	K10042//SUCNR1; succinate receptor 1	2.1e-23	116.3	ola:101155047	ko04024//cAMP signaling pathway//Signal transduction//Environmental Information Processing
Unigene0000712	--	--	--	--	--	--	--	--	--	--	--	--	--	--	--	--	--	--
Unigene0000713	XP_013802845.1	90.9	6e-18	PREDICTED: RNA-directed DNA polymerase from mobile element jockey-like, partial [Apteryx mantelli mantelli]	--	--	--	--	--	--	--	--	--	--	--	--	--	--
Unigene0000714	--	--	--	--	--	--	--	--	--	--	--	--	--	--	--	--	--	--
Unigene0000715	--	--	--	--	--	--	--	--	--	--	--	--	--	--	--	--	--	--
Unigene0000716	--	--	--	--	--	--	--	--	--	--	--	--	--	--	--	--	--	--
Unigene0000717	--	--	--	--	--	--	--	--	--	--	--	--	--	--	--	--	--	--
Unigene0000718	--	--	--	--	--	--	--	--	--	--	--	--	--	--	--	--	--	--
Unigene0000719	XP_026218141.1	72	4e-10	protein DENND6B isoform X1 [Anabas testudineus]	--	--	--	--	--	--	--	--	--	--	--	--	--	--
Unigene0000720	XP_028869780.1	227	1e-73	endonuclease-reverse transcriptase [Babesia ovata]	--	--	--	--	--	--	--	--	--	K06767//DSCAM; Down syndrome cell adhesion molecule	1.3e-37	161.4	cscu:111616820	--
Unigene0000721	--	--	--	--	--	--	--	--	--	--	--	--	--	--	--	--	--	--
Unigene0000722	--	--	--	--	--	--	--	--	--	--	--	--	--	--	--	--	--	--
Unigene0000723	--	--	--	--	--	--	--	--	--	--	--	--	--	--	--	--	--	--
Unigene0000724	--	--	--	--	--	--	--	--	--	--	--	--	--	--	--	--	--	--
Unigene0000725	XP_007438318.1	1385	0	double-stranded RNA-binding protein Staufen homolog 1 isoform X1 [Python bivittatus]	sp|D2GVP7|STAU1_AILME	918.3	1e-265	sp|D2GVP7|STAU1_AILME Double-stranded RNA-binding protein Staufen homolog 1 OS=Ailuropoda melanoleuca OX=9646 GN=STAU1 PE=3 SV=1	Hs9558764	915.6	9.7e-266	KOG3732	Staufen and related double-stranded-RNA-binding proteins	K17597//STAU; double-stranded RNA-binding protein Staufen	0	1339.3	pvt:110071791	--
Unigene0000726	XP_020668249.1	312	1e-96	nucleoside diphosphate kinase, mitochondrial [Pogona vitticeps]	sp|O00746|NDKM_HUMAN	231.1	5.8e-59	sp|O00746|NDKM_HUMAN Nucleoside diphosphate kinase, mitochondrial OS=Homo sapiens OX=9606 GN=NME4 PE=1 SV=1	Hs4826862	231.1	8.7e-60	KOG0888	Nucleoside diphosphate kinase	K00940//ndk; nucleoside-diphosphate kinase [EC:2.7.4.6]	7.8e-81	307.4	pvt:110089488	;ko00240//Pyrimidine metabolism//Nucleotide metabolism//Metabolism
Unigene0000727	--	--	--	--	--	--	--	--	--	--	--	--	--	--	--	--	--	--
Unigene0000728	BAA88337.1	72.8	8e-13	ORF2 [Acanthochelys spixii]	--	--	--	--	--	--	--	--	--	--	--	--	--	--
Unigene0000729	AXU25449.1	88.2	1e-20	caudal type homebox 2, partial [Bubalus bubalis]	--	--	--	--	--	--	--	--	--	--	--	--	--	--
Unigene0000730	--	--	--	--	--	--	--	--	--	--	--	--	--	--	--	--	--	--
Unigene0000731	AAD19348.1	166	8e-45	reverse transcriptase-like protein [Takifugu rubripes]	--	--	--	--	CE08602	60.1	4.7e-09	KOG1075	FOG: Reverse transcriptase	K22754//RNF213; E3 ubiquitin-protein ligase RNF213 [EC:2.3.2.27]	9.1e-33	145.2	amil:114951476	--
Unigene0000732	XP_020659731.1	736	0	proteinase-activated receptor 1 [Pogona vitticeps]	sp|P25116|PAR1_HUMAN	443.7	8.2e-123	sp|P25116|PAR1_HUMAN Proteinase-activated receptor 1 OS=Homo sapiens OX=9606 GN=F2R PE=1 SV=2	Hs14043042	111.7	1.1e-23	KOG3656	FOG: 7 transmembrane receptor	K03914//F2R; coagulation factor II (thrombin) receptor	4.3e-197	694.1	pvt:110084597	;ko04610//Complement and coagulation cascades//Immune system//Organismal Systems
Unigene0000733	--	--	--	--	--	--	--	--	--	--	--	--	--	--	--	--	--	--
Unigene0000734	--	--	--	--	--	--	--	--	--	--	--	--	--	--	--	--	--	--
Unigene0000735	--	--	--	--	--	--	--	--	--	--	--	--	--	--	--	--	--	--
Unigene0000736	XP_016850169.1	97.8	2e-19	PREDICTED: endoplasmic reticulum resident protein 44 [Anolis carolinensis]	--	--	--	--	--	--	--	--	--	K11095//SNRPC; U1 small nuclear ribonucleoprotein C	9.9e-19	99.4	alim:106525272	ko03040//Spliceosome//Transcription//Genetic Information Processing
Unigene0000737	XP_028582436.1	422	3e-143	GTP cyclohydrolase 1 [Podarcis muralis]	sp|P22288|GCH1_RAT	358.2	1.8e-97	sp|P22288|GCH1_RAT GTP cyclohydrolase 1 OS=Rattus norvegicus OX=10116 GN=Gch1 PE=1 SV=1	Hs4503949	352.4	1.5e-96	KOG2698	GTP cyclohydrolase I	K01495//GCH1; GTP cyclohydrolase IA [EC:3.5.4.16]	4e-98	364	pmua:114595832	;ko00790//Folate biosynthesis//Metabolism of cofactors and vitamins//Metabolism
Unigene0000738	RXN35731.1	172	1e-47	reverse transcriptase [Labeo rohita]	--	--	--	--	--	--	--	--	--	--	--	--	--	--
Unigene0000739	XP_020646439.1	472	5e-140	protein O-GlcNAcase [Pogona vitticeps]	sp|O60502|OGA_HUMAN	445.7	3.4e-123	sp|O60502|OGA_HUMAN Protein O-GlcNAcase OS=Homo sapiens OX=9606 GN=OGA PE=1 SV=2	Hs11024698	445.7	5e-124	KOG3698	Hyaluronoglucosaminidase	--	--	--	--	--
Unigene0000740	XP_016852420.1	48.5	9e-07	PREDICTED: interleukin-1 receptor accessory protein isoform X1 [Anolis carolinensis]	--	--	--	--	--	--	--	--	--	--	--	--	--	--
Unigene0000741	XP_028869780.1	72.8	5e-13	endonuclease-reverse transcriptase [Babesia ovata]	--	--	--	--	--	--	--	--	--	K08111//GPC5; glypican 5	1.5e-08	65.5	bom:102284894	--
Unigene0000742	KAE8603301.1	51.6	9e-06	hypothetical protein XENTR_v10014290 [Xenopus tropicalis]	--	--	--	--	--	--	--	--	--	--	--	--	--	--
Unigene0000743	--	--	--	--	--	--	--	--	--	--	--	--	--	--	--	--	--	--
Unigene0000744	AAY86043.1	162	3e-43	reverse transcriptase, partial [Nullibrotheas allenii]	--	--	--	--	CE27509_1	74.7	1.6e-12	KOG1075	FOG: Reverse transcriptase	--	--	--	--	--
Unigene0000745	XP_020646798.1	57.4	3e-07	fructose-bisphosphate aldolase B [Pogona vitticeps]	sp|P07341|ALDOB_CHICK	54.3	1.4e-06	sp|P07341|ALDOB_CHICK Fructose-bisphosphate aldolase B OS=Gallus gallus OX=9031 GN=ALDOB PE=3 SV=3	--	--	--	--	--	K01623//ALDO; fructose-bisphosphate aldolase, class I [EC:4.1.2.13]	5.5e-07	59.3	pvt:110077747	;ko00051//Fructose and mannose metabolism//Carbohydrate metabolism//Metabolism
Unigene0000746	--	--	--	--	--	--	--	--	--	--	--	--	--	--	--	--	--	--
Unigene0000747	XP_020649452.1	1338	0	ski-like protein isoform X1 [Pogona vitticeps]	sp|P12757|SKIL_HUMAN	848.6	1.7e-244	sp|P12757|SKIL_HUMAN Ski-like protein OS=Homo sapiens OX=9606 GN=SKIL PE=1 SV=2	--	--	--	--	--	--	--	--	--	--
Unigene0000748	XP_028557984.1	89.4	1e-17	elongation factor 1-beta isoform X1 [Podarcis muralis]	--	--	--	--	--	--	--	--	--	K03232//EEF1B; elongation factor 1-beta	1.2e-15	89.4	pmua:114581702	--
Unigene0000749	PKU30860.1	83.2	2e-16	dtw domain-containing protein 2 [Limosa lapponica baueri]	--	--	--	--	--	--	--	--	--	--	--	--	--	--
Unigene0000750	BAA88337.1	763	0	ORF2 [Acanthochelys spixii]	sp|Q9NBX4|RTXE_DROME	115.2	3.2e-24	sp|Q9NBX4|RTXE_DROME Probable RNA-directed DNA polymerase from transposon X-element OS=Drosophila melanogaster OX=7227 GN=X-element\ORF2 PE=3 SV=1	CE03254	214.2	7.6e-55	KOG1075	FOG: Reverse transcriptase	--	--	--	--	--
Unigene0000751	AXU25449.1	77	6e-14	caudal type homebox 2, partial [Bubalus bubalis]	--	--	--	--	--	--	--	--	--	--	--	--	--	--
Unigene0000752	--	--	--	--	--	--	--	--	--	--	--	--	--	--	--	--	--	--
Unigene0000753	AXU25449.1	95.1	2e-23	caudal type homebox 2, partial [Bubalus bubalis]	--	--	--	--	--	--	--	--	--	--	--	--	--	--
Unigene0000754	--	--	--	--	--	--	--	--	--	--	--	--	--	--	--	--	--	--
Unigene0000755	XP_015281460.1	153	3e-44	PREDICTED: gastrula zinc finger protein XlCGF17.1-like, partial [Gekko japonicus]	--	--	--	--	--	--	--	--	--	--	--	--	--	--
Unigene0000756	--	--	--	--	--	--	--	--	--	--	--	--	--	--	--	--	--	--
Unigene0000757	XP_006038816.1	94.7	3e-18	epithelial discoidin domain-containing receptor 1-like [Alligator sinensis]	sp|Q08345|DDR1_HUMAN	82	8.2e-14	sp|Q08345|DDR1_HUMAN Epithelial discoidin domain-containing receptor 1 OS=Homo sapiens OX=9606 GN=DDR1 PE=1 SV=1	Hs7669487	82	1.2e-14	KOG1094	Discoidin domain receptor DDR1	K05124//DDR1; discoidin domain receptor family member 1 [EC:2.7.10.1]	1.2e-18	101.7	pvt:110090479	--
Unigene0000758	--	--	--	--	--	--	--	--	--	--	--	--	--	--	--	--	--	--
Unigene0000759	--	--	--	--	--	--	--	--	--	--	--	--	--	--	--	--	--	--
Unigene0000760	--	--	--	--	--	--	--	--	--	--	--	--	--	--	--	--	--	--
Unigene0000761	XP_020669389.1	240	4e-69	C-type lectin domain family 2 member B-like isoform X1 [Pogona vitticeps]	--	--	--	--	CE01321	75.9	7.6e-13	KOG1075	FOG: Reverse transcriptase	K10072//CLEC2D; C-type lectin domain family 2 member D	4.9e-64	252.3	pvt:110090165	--
Unigene0000762	--	--	--	--	--	--	--	--	--	--	--	--	--	--	--	--	--	--
Unigene0000763	--	--	--	--	--	--	--	--	--	--	--	--	--	--	--	--	--	--
Unigene0000764	--	--	--	--	--	--	--	--	--	--	--	--	--	--	--	--	--	--
Unigene0000765	PIK47124.1	132	3e-35	ORF2-encoded protein [Apostichopus japonicus]	--	--	--	--	--	--	--	--	--	--	--	--	--	--
Unigene0000766	--	--	--	--	--	--	--	--	--	--	--	--	--	--	--	--	--	--
Unigene0000767	PKU46573.1	74.3	7e-12	rna-directed dna polymerase from mobile element jockey-like [Limosa lapponica baueri]	--	--	--	--	--	--	--	--	--	--	--	--	--	--
Unigene0000768	XP_020662001.1	1075	0	rho GTPase-activating protein 26 isoform X4 [Pogona vitticeps]	sp|Q9UNA1|RHG26_HUMAN	877.9	1.6e-253	sp|Q9UNA1|RHG26_HUMAN Rho GTPase-activating protein 26 OS=Homo sapiens OX=9606 GN=ARHGAP26 PE=1 SV=1	Hs7662208	877.9	2.4e-254	KOG1451	Oligophrenin-1 and related Rho GTPase-activating proteins	K20071//ARHGAP26; Rho GTPase-activating protein 26	1.3e-275	954.9	pvt:110085822	--
Unigene0000769	--	--	--	--	--	--	--	--	--	--	--	--	--	--	--	--	--	--
Unigene0000770	RXN01984.1	214	8e-63	40S ribosomal protein S15a [Acipenser ruthenus]	sp|Q76I82|RS15A_BOVIN	206.5	1.1e-51	sp|Q76I82|RS15A_BOVIN 40S ribosomal protein S15a OS=Bos taurus OX=9913 GN=RPS15A PE=2 SV=1	Hs14165469	206.5	1.7e-52	KOG1754	40S ribosomal protein S15/S22	K02957//RP-S15Ae; small subunit ribosomal protein S15Ae	2.5e-52	212.2	cmy:102940538	ko03010//Ribosome//Translation//Genetic Information Processing
Unigene0000771	PKU37355.1	81.3	4e-14	rna-directed dna polymerase from mobile element jockey-like [Limosa lapponica baueri]	--	--	--	--	--	--	--	--	--	--	--	--	--	--
Unigene0000772	PKU49547.1	83.2	3e-19	rna-directed dna polymerase from mobile element jockey-like [Limosa lapponica baueri]	--	--	--	--	--	--	--	--	--	K20360//TBC1D22; TBC1 domain family member 2	3.6e-07	63.5	clv:102087073	--
Unigene0000773	--	--	--	--	--	--	--	--	--	--	--	--	--	--	--	--	--	--
Unigene0000774	--	--	--	--	--	--	--	--	--	--	--	--	--	--	--	--	--	--
Unigene0000775	--	--	--	--	--	--	--	--	--	--	--	--	--	--	--	--	--	--
Unigene0000776	--	--	--	--	--	--	--	--	--	--	--	--	--	--	--	--	--	--
Unigene0000777	XP_020638262.1	2761	0	sterile alpha motif domain-containing protein 9-like [Pogona vitticeps]	sp|Q8IVG5|SAM9L_HUMAN	606.7	9.9e-172	sp|Q8IVG5|SAM9L_HUMAN Sterile alpha motif domain-containing protein 9-like OS=Homo sapiens OX=9606 GN=SAMD9L PE=1 SV=2	--	--	--	--	--	K23949//SAMD9; sterile alpha motif domain-contaning protein 9	0	2670.2	pvt:110073417	--
Unigene0000778	XP_028594707.1	782	0	tissue alpha-L-fucosidase [Podarcis muralis]	sp|P04066|FUCO_HUMAN	707.6	1.6e-202	sp|P04066|FUCO_HUMAN Tissue alpha-L-fucosidase OS=Homo sapiens OX=9606 GN=FUCA1 PE=1 SV=4	Hs4503803	703.7	3.4e-202	KOG3340	Alpha-L-fucosidase	K01206//FUCA; alpha-L-fucosidase [EC:3.2.1.51]	1.2e-232	811.2	pmua:114601587	;ko00511//Other glycan degradation//Glycan biosynthesis and metabolism//Metabolism
Unigene0000779	AAD19348.1	131	4e-33	reverse transcriptase-like protein [Takifugu rubripes]	--	--	--	--	--	--	--	--	--	--	--	--	--	--
Unigene0000780	--	--	--	--	--	--	--	--	--	--	--	--	--	--	--	--	--	--
Unigene0000781	--	--	--	--	--	--	--	--	--	--	--	--	--	--	--	--	--	--
Unigene0000782	--	--	--	--	--	--	--	--	--	--	--	--	--	--	--	--	--	--
Unigene0000783	--	--	--	--	--	--	--	--	--	--	--	--	--	--	--	--	--	--
Unigene0000784	ADJ80991.1	154	5e-61	CR1-3 [Lycodichthys dearborni]	--	--	--	--	--	--	--	--	--	--	--	--	--	--
Unigene0000785	XP_020651194.1	1917	0	protein SCAF11 isoform X1 [Pogona vitticeps]	sp|Q99590|SCAFB_HUMAN	488.8	5.3e-136	sp|Q99590|SCAFB_HUMAN Protein SCAF11 OS=Homo sapiens OX=9606 GN=SCAF11 PE=1 SV=2	Hs4759172	512.3	6.8e-144	KOG0825	PHD Zn-finger protein	--	--	--	--	--
Unigene0000786	XP_020641955.1	115	4e-27	small integral membrane protein 14 [Pogona vitticeps]	sp|Q96QK8|SIM14_HUMAN	84	1.4e-14	sp|Q96QK8|SIM14_HUMAN Small integral membrane protein 14 OS=Homo sapiens OX=9606 GN=SMIM14 PE=1 SV=1	--	--	--	--	--	--	--	--	--	--
Unigene0000787	ACO51862.1	178	3e-50	Transposable element Tc1 transposase [Lithobates catesbeianus]	sp|P34257|TC3A_CAEEL	67.8	2.7e-10	sp|P34257|TC3A_CAEEL Transposable element Tc3 transposase OS=Caenorhabditis elegans OX=6239 GN=tc3a PE=1 SV=1	--	--	--	--	--	K05655//ABCB8; ATP-binding cassette, subfamily B (MDR/TAP), member 8	4.5e-14	84	hmg:100213664	ko02010//ABC transporters//Membrane transport//Environmental Information Processing
Unigene0000788	PKU28782.1	95.1	3e-19	glycerol kinase [Limosa lapponica baueri]	--	--	--	--	--	--	--	--	--	--	--	--	--	--
Unigene0000789	--	--	--	--	--	--	--	--	--	--	--	--	--	--	--	--	--	--
Unigene0000790	--	--	--	--	--	--	--	--	--	--	--	--	--	--	--	--	--	--
Unigene0000791	KGL78495.1	65.9	6e-09	hypothetical protein N309_10218, partial [Tinamus guttatus]	--	--	--	--	--	--	--	--	--	--	--	--	--	--
Unigene0000792	XP_014252886.2	230	1e-70	LOW QUALITY PROTEIN: craniofacial development protein 2-like [Cimex lectularius]	sp|Q588U8|CFDP2_TRAJA	208.4	1.3e-52	sp|Q588U8|CFDP2_TRAJA Craniofacial development protein 2 OS=Tragulus javanicus OX=9849 GN=CFDP2 PE=2 SV=1	--	--	--	--	--	--	--	--	--	--
Unigene0000793	KHJ42451.1	135	2e-29	reverse transcriptase [Trichuris suis]	--	--	--	--	--	--	--	--	--	K03232//EEF1B; elongation factor 1-beta	5.6e-19	101.7	pmua:114581702	--
Unigene0000794	--	--	--	--	--	--	--	--	--	--	--	--	--	--	--	--	--	--
Unigene0000795	PKU37421.1	65.1	8e-09	rna-directed dna polymerase from mobile element jockey-like [Limosa lapponica baueri]	--	--	--	--	--	--	--	--	--	--	--	--	--	--
Unigene0000796	PKU43736.1	105	8e-37	receptor-interacting serine threonine-protein kinase 1 [Limosa lapponica baueri]	--	--	--	--	--	--	--	--	--	--	--	--	--	--
Unigene0000797	XP_020669066.1	640	0	lysosome-associated membrane glycoprotein 2 isoform X1 [Pogona vitticeps]	sp|Q90617|LAMP2_CHICK	345.1	3.2e-93	sp|Q90617|LAMP2_CHICK Lysosome-associated membrane glycoprotein 2 OS=Gallus gallus OX=9031 GN=LAMP2 PE=2 SV=1	Hs4504957	343.2	1.8e-93	KOG4818	Lysosomal-associated membrane protein	K06528//LAMP1_2; lysosomal-associated membrane protein 1/2	8.6e-180	636.3	pvt:110089989	;ko04140//Autophagy - animal//Transport and catabolism//Cellular Processes
Unigene0000798	--	--	--	--	--	--	--	--	--	--	--	--	--	--	--	--	--	--
Unigene0000799	--	--	--	--	--	--	--	--	--	--	--	--	--	--	--	--	--	--
Unigene0000800	XP_020640331.1	1235	0	zinc finger and BTB domain-containing protein 41 [Pogona vitticeps]	sp|Q5SVQ8|ZBT41_HUMAN	533.9	1e-149	sp|Q5SVQ8|ZBT41_HUMAN Zinc finger and BTB domain-containing protein 41 OS=Homo sapiens OX=9606 GN=ZBTB41 PE=1 SV=1	Hs20534295	427.2	2e-118	KOG1721	FOG: Zn-finger	K10513//ZBTB41; zinc finger and BTB domain-containing protein 41	5.3e-200	704.5	pvt:110074470	--
Unigene0000801	XP_020670847.1	283	7e-89	zinc finger protein 501-like [Pogona vitticeps]	--	--	--	--	--	--	--	--	--	--	--	--	--	--
Unigene0000802	PFX27831.1	108	4e-24	TCDD-inducible poly [ADP-ribose] polymerase [Stylophora pistillata]	--	--	--	--	--	--	--	--	--	--	--	--	--	--
Unigene0000803	XP_020647539.1	1607	0	suppressor of tumorigenicity 14 protein [Pogona vitticeps]	sp|P56677|ST14_MOUSE	964.9	1.4e-279	sp|P56677|ST14_MOUSE Suppressor of tumorigenicity 14 protein homolog OS=Mus musculus OX=10090 GN=St14 PE=1 SV=2	Hs11415040	914.8	2.5e-265	KOG3627	Trypsin	K08670//ST14; suppressor of tumorigenicity protein 14 [EC:3.4.21.109]	0	1407.5	pvt:110078111	ko05206//MicroRNAs in cancer//Cancers//Human Diseases
Unigene0000804	XP_013877416.1	142	4e-37	PREDICTED: RNA-directed DNA polymerase from mobile element jockey-like [Austrofundulus limnaeus]	--	--	--	--	--	--	--	--	--	--	--	--	--	--
Unigene0000805	--	--	--	--	--	--	--	--	--	--	--	--	--	--	--	--	--	--
Unigene0000806	--	--	--	--	--	--	--	--	--	--	--	--	--	--	--	--	--	--
Unigene0000807	XP_028607102.1	2258	0	aldehyde oxidase [Podarcis muralis]	sp|Q5FB27|AOXA_MACFA	1872.1	0	sp|Q5FB27|AOXA_MACFA Aldehyde oxidase 1 OS=Macaca fascicularis OX=9541 GN=AOX1 PE=2 SV=2	Hs6598320	1831.6	0	KOG0430	Xanthine dehydrogenase	K00157//AOX; aldehyde oxidase [EC:1.2.3.1]	0	2244.2	pmua:114607791	;ko00750//Vitamin B6 metabolism//Metabolism of cofactors and vitamins//Metabolism
Unigene0000808	--	--	--	--	--	--	--	--	--	--	--	--	--	--	--	--	--	--
Unigene0000809	--	--	--	--	--	--	--	--	--	--	--	--	--	--	--	--	--	--
Unigene0000810	TWW65670.1	70.9	2e-15	Krev interaction trapped protein 1 [Takifugu flavidus]	--	--	--	--	--	--	--	--	--	--	--	--	--	--
Unigene0000811	XP_020663185.1	887	0	nuclear receptor subfamily 1 group D member 2 isoform X2 [Pogona vitticeps]	sp|Q14995|NR1D2_HUMAN	691.8	2.3e-197	sp|Q14995|NR1D2_HUMAN Nuclear receptor subfamily 1 group D member 2 OS=Homo sapiens OX=9606 GN=NR1D2 PE=1 SV=3	Hs13430848	425.6	4.7e-118	KOG4846	Nuclear receptor	K08531//NR1D2; nuclear receptor subfamily 1 group D member 2	5.6e-240	837	pvt:110086548	--
Unigene0000812	BAE46429.1	115	5e-57	ORF2-encoded protein, partial [Danio rerio]	--	--	--	--	--	--	--	--	--	--	--	--	--	--
Unigene0000813	XP_013877416.1	78.2	1e-20	PREDICTED: RNA-directed DNA polymerase from mobile element jockey-like [Austrofundulus limnaeus]	--	--	--	--	--	--	--	--	--	--	--	--	--	--
Unigene0000814	--	--	--	--	--	--	--	--	--	--	--	--	--	--	--	--	--	--
Unigene0000815	GCF59871.1	58.5	2e-06	hypothetical protein parPi_0023202 [Paroedura picta]	--	--	--	--	--	--	--	--	--	--	--	--	--	--
Unigene0000816	XP_018431484.1	103	7e-30	PREDICTED: RNA-directed DNA polymerase from mobile element jockey-like [Nanorana parkeri]	--	--	--	--	--	--	--	--	--	K14530//RPP40; ribonucleases P/MRP protein subunit RPP40 [EC:3.1.26.5]	8.9e-21	105.5	npr:108804236	;ko03008//Ribosome biogenesis in eukaryotes//Translation//Genetic Information Processing
Unigene0000817	--	--	--	--	--	--	--	--	--	--	--	--	--	--	--	--	--	--
Unigene0000818	ACO51862.1	211	5e-71	Transposable element Tc1 transposase [Lithobates catesbeianus]	sp|Q04202|TCB2_CAEBR	94	1.9e-18	sp|Q04202|TCB2_CAEBR Transposable element Tcb2 transposase OS=Caenorhabditis briggsae OX=6238 PE=3 SV=1	--	--	--	--	--	K05655//ABCB8; ATP-binding cassette, subfamily B (MDR/TAP), member 8	1.7e-20	104.4	hmg:100213664	ko02010//ABC transporters//Membrane transport//Environmental Information Processing
Unigene0000819	TWW62451.1	107	1e-24	LIM zinc-binding domain-containing [Takifugu flavidus]	--	--	--	--	--	--	--	--	--	--	--	--	--	--
Unigene0000820	--	--	--	--	--	--	--	--	--	--	--	--	--	--	--	--	--	--
Unigene0000821	XP_003215389.1	658	0	PREDICTED: hydroxyacid oxidase 1 isoform X1 [Anolis carolinensis]	sp|Q9UJM8|HAOX1_HUMAN	570.9	3.8e-161	sp|Q9UJM8|HAOX1_HUMAN Hydroxyacid oxidase 1 OS=Homo sapiens OX=9606 GN=HAO1 PE=1 SV=1	Hs11068137	570.9	5.7e-162	KOG0538	Glycolate oxidase	K11517//HAO; (S)-2-hydroxy-acid oxidase [EC:1.1.3.15]	1.1e-177	629.4	acs:100567243	;ko00630//Glyoxylate and dicarboxylate metabolism//Carbohydrate metabolism//Metabolism
Unigene0000822	XP_020644826.1	1329	0	hepatocyte growth factor-like protein [Pogona vitticeps]	sp|P26927|HGFL_HUMAN	981.5	1.1e-284	sp|P26927|HGFL_HUMAN Hepatocyte growth factor-like protein OS=Homo sapiens OX=9606 GN=MST1 PE=1 SV=2	Hs18586465	145.6	7e-34	KOG3627	Trypsin	K23441//MST1; hepatocyte growth factor-like protein	0	1408.7	pvt:110076730	--
Unigene0000823	XP_020652810.1	2113	0	solute carrier family 12 member 7 isoform X3 [Pogona vitticeps]	sp|Q5RK27|S12A7_RAT	1765.4	0	sp|Q5RK27|S12A7_RAT Solute carrier family 12 member 7 OS=Rattus norvegicus OX=10116 GN=Slc12a7 PE=2 SV=2	Hs5730043	1716.8	0	KOG2082	K+/Cl- cotransporter KCC1 and related transporters	K13627//SLC12A7; solute carrier family 12 (potassium/chloride transporter), member 7	0	2006.5	pvt:110080885	ko04966//Collecting duct acid secretion//Excretory system//Organismal Systems
Unigene0000824	--	--	--	--	--	--	--	--	--	--	--	--	--	--	--	--	--	--
Unigene0000825	XP_020648578.1	3443	0	plexin-B3 [Pogona vitticeps]	sp|Q9ULL4|PLXB3_HUMAN	2090.1	0	sp|Q9ULL4|PLXB3_HUMAN Plexin-B3 OS=Homo sapiens OX=9606 GN=PLXNB3 PE=1 SV=2	Hs10864081	2090.1	0	KOG3610	Plexins (functional semaphorin receptors)	--	--	--	--	--
Unigene0000826	XP_013877416.1	159	2e-43	PREDICTED: RNA-directed DNA polymerase from mobile element jockey-like [Austrofundulus limnaeus]	--	--	--	--	--	--	--	--	--	--	--	--	--	--
Unigene0000827	XP_020652395.1	983	0	CD2-associated protein isoform X1 [Pogona vitticeps]	sp|Q9Y5K6|CD2AP_HUMAN	622.1	1.7e-176	sp|Q9Y5K6|CD2AP_HUMAN CD2-associated protein OS=Homo sapiens OX=9606 GN=CD2AP PE=1 SV=1	Hs11321634	622.1	2.6e-177	KOG4348	Adaptor protein CMS/SETA	K13738//CD2AP; CD2-associated protein	1.5e-293	1014.6	pvt:110080656	ko05100//Bacterial invasion of epithelial cells//Infectious diseases//Human Diseases
Unigene0000828	--	--	--	--	--	--	--	--	--	--	--	--	--	--	--	--	--	--
Unigene0000829	--	--	--	--	--	--	--	--	--	--	--	--	--	--	--	--	--	--
Unigene0000830	XP_020634718.1	158	4e-45	zinc finger protein 501-like isoform X2 [Pogona vitticeps]	--	--	--	--	--	--	--	--	--	--	--	--	--	--
Unigene0000831	--	--	--	--	--	--	--	--	--	--	--	--	--	--	--	--	--	--
Unigene0000832	TWW65670.1	55.5	7e-06	Krev interaction trapped protein 1 [Takifugu flavidus]	--	--	--	--	--	--	--	--	--	--	--	--	--	--
Unigene0000833	PIK47124.1	112	8e-26	ORF2-encoded protein [Apostichopus japonicus]	--	--	--	--	--	--	--	--	--	--	--	--	--	--
Unigene0000834	XP_020663702.1	1285	0	rho guanine nucleotide exchange factor 16 [Pogona vitticeps]	sp|Q5VV41|ARHGG_HUMAN	745.7	1.1e-213	sp|Q5VV41|ARHGG_HUMAN Rho guanine nucleotide exchange factor 16 OS=Homo sapiens OX=9606 GN=ARHGEF16 PE=1 SV=1	Hs7657365	511.1	7e-144	KOG3523	Putative guanine nucleotide exchange factor TIM	K20688//ARHGEF16; Rho guanine nucleotide exchange factor 16	0	1202.2	pvt:110086829	--
Unigene0000835	XP_020643087.1	1749	0	mitogen-activated protein kinase kinase kinase 13 [Pogona vitticeps]	sp|Q1HKZ5|M3K13_MOUSE	1352	0	sp|Q1HKZ5|M3K13_MOUSE Mitogen-activated protein kinase kinase kinase 13 OS=Mus musculus OX=10090 GN=Map3k13 PE=1 SV=1	Hs4758696	1298.5	0	KOG4721	Serine/threonine protein kinase, contains leucine zipper domain	K04422//MAP3K13; mitogen-activated protein kinase kinase kinase 13 [EC:2.7.11.25]	0	1754.6	pvt:110075834	;ko04361//Axon regeneration//Development and regeneration//Organismal Systems
Unigene0000836	--	--	--	--	--	--	--	--	--	--	--	--	--	--	--	--	--	--
Unigene0000837	AAD19348.1	73.2	5e-14	reverse transcriptase-like protein [Takifugu rubripes]	--	--	--	--	--	--	--	--	--	--	--	--	--	--
Unigene0000838	XP_013877416.1	93.6	2e-17	PREDICTED: RNA-directed DNA polymerase from mobile element jockey-like [Austrofundulus limnaeus]	--	--	--	--	--	--	--	--	--	--	--	--	--	--
Unigene0000839	XP_020667259.1	801	0	bactericidal permeability-increasing protein-like isoform X1 [Pogona vitticeps]	sp|P17453|BPI_BOVIN	475.7	1.3e-132	sp|P17453|BPI_BOVIN Bactericidal permeability-increasing protein OS=Bos taurus OX=9913 GN=BPI PE=2 SV=2	Hs4502447	464.9	3.5e-130	KOG4160	BPI/LBP/CETP family protein	K05399//LBP; lipopolysaccharide-binding protein	1.6e-224	784.6	pvt:110088946	;ko04620//Toll-like receptor signaling pathway//Immune system//Organismal Systems
Unigene0000840	XP_020634253.1	169	2e-43	zinc finger protein 664-like [Pogona vitticeps]	--	--	--	--	--	--	--	--	--	--	--	--	--	--
Unigene0000841	GCF50181.1	82	4e-16	hypothetical protein parPi_0011122 [Paroedura picta]	--	--	--	--	--	--	--	--	--	K06767//DSCAM; Down syndrome cell adhesion molecule	3.1e-08	64.3	cscu:111616820	--
Unigene0000842	RXN31585.1	135	2e-36	RNA-directed DNA polymerase from mobile element jockey-like protein [Labeo rohita]	--	--	--	--	--	--	--	--	--	--	--	--	--	--
Unigene0000843	--	--	--	--	--	--	--	--	--	--	--	--	--	--	--	--	--	--
Unigene0000844	XP_020639698.1	674	0	28S ribosomal protein S9, mitochondrial isoform X1 [Pogona vitticeps]	sp|Q58DQ5|RT09_BOVIN	498.8	1.2e-139	sp|Q58DQ5|RT09_BOVIN 28S ribosomal protein S9, mitochondrial OS=Bos taurus OX=9913 GN=MRPS9 PE=1 SV=3	Hs20533378	482.3	1.7e-135	KOG1697	Mitochondrial/chloroplast ribosomal protein S9	K02996//RP-S9; small subunit ribosomal protein S9	2.5e-170	604.4	pvt:110074136	ko03010//Ribosome//Translation//Genetic Information Processing
Unigene0000845	--	--	--	--	--	--	--	--	--	--	--	--	--	--	--	--	--	--
Unigene0000846	--	--	--	--	--	--	--	--	--	--	--	--	--	--	--	--	--	--
Unigene0000847	--	--	--	--	--	--	--	--	--	--	--	--	--	--	--	--	--	--
Unigene0000848	EDL22502.1	448	1e-141	Luc7 homolog (S. cerevisiae)-like, isoform CRA_b, partial [Mus musculus]	sp|Q9NQ29|LUC7L_HUMAN	415.2	3.6e-114	sp|Q9NQ29|LUC7L_HUMAN Putative RNA-binding protein Luc7-like 1 OS=Homo sapiens OX=9606 GN=LUC7L PE=1 SV=1	Hs8922297	415.2	5.4e-115	KOG0796	Spliceosome subunit	--	--	--	--	--
Unigene0000849	--	--	--	--	--	--	--	--	--	--	--	--	--	--	--	--	--	--
Unigene0000850	AAA49027.1	73.9	4e-17	reverse transcriptase, partial [Gallus gallus]	--	--	--	--	--	--	--	--	--	K14530//RPP40; ribonucleases P/MRP protein subunit RPP40 [EC:3.1.26.5]	1.1e-13	84.3	npr:108804236	;ko03008//Ribosome biogenesis in eukaryotes//Translation//Genetic Information Processing
Unigene0000851	--	--	--	--	--	--	--	--	--	--	--	--	--	--	--	--	--	--
Unigene0000852	XP_018431484.1	67	7e-09	PREDICTED: RNA-directed DNA polymerase from mobile element jockey-like [Nanorana parkeri]	--	--	--	--	--	--	--	--	--	--	--	--	--	--
Unigene0000853	--	--	--	--	--	--	--	--	--	--	--	--	--	--	--	--	--	--
Unigene0000854	--	--	--	--	--	--	--	--	--	--	--	--	--	--	--	--	--	--
Unigene0000855	--	--	--	--	--	--	--	--	--	--	--	--	--	--	--	--	--	--
Unigene0000856	XP_020651047.1	1541	0	glutamine-rich protein 1 [Pogona vitticeps]	sp|Q3UA37|QRIC1_MOUSE	1101.7	0	sp|Q3UA37|QRIC1_MOUSE Glutamine-rich protein 1 OS=Mus musculus OX=10090 GN=Qrich1 PE=1 SV=1	--	--	--	--	--	--	--	--	--	--
Unigene0000857	BAA21739.2	114	2e-24	ORF1 [Acanthochelys spixii]	--	--	--	--	--	--	--	--	--	--	--	--	--	--
Unigene0000858	--	--	--	--	--	--	--	--	--	--	--	--	--	--	--	--	--	--
Unigene0000859	BAE46429.1	360	6e-110	ORF2-encoded protein, partial [Danio rerio]	--	--	--	--	CE08602	61.6	5e-09	KOG1075	FOG: Reverse transcriptase	--	--	--	--	--
Unigene0000860	XP_020656534.1	608	0	cytochrome P450 2H2-like [Pogona vitticeps]	sp|P33260|CP2CI_HUMAN	409.8	1.2e-112	sp|P33260|CP2CI_HUMAN Cytochrome P450 2C18 OS=Homo sapiens OX=9606 GN=CYP2C18 PE=1 SV=3	Hs13699816	409.8	1.7e-113	KOG0156	Cytochrome P450 CYP2 subfamily	--	--	--	--	--
Unigene0000861	XP_018431484.1	59.7	7e-07	PREDICTED: RNA-directed DNA polymerase from mobile element jockey-like [Nanorana parkeri]	--	--	--	--	--	--	--	--	--	--	--	--	--	--
Unigene0000862	XP_016116988.1	103	9e-22	PREDICTED: LOW QUALITY PROTEIN: RNA-directed DNA polymerase from mobile element jockey-like [Sinocyclocheilus grahami]	--	--	--	--	--	--	--	--	--	K20776//BABAM; BRISC and BRCA1-A complex member 1	5e-17	95.9	pvt:110072500	ko03440//Homologous recombination//Replication and repair//Genetic Information Processing
Unigene0000863	RXN38762.1	97.1	4e-21	reverse transcriptase [Labeo rohita]	--	--	--	--	--	--	--	--	--	--	--	--	--	--
Unigene0000864	--	--	--	--	--	--	--	--	--	--	--	--	--	--	--	--	--	--
Unigene0000865	--	--	--	--	--	--	--	--	--	--	--	--	--	--	--	--	--	--
Unigene0000866	--	--	--	--	--	--	--	--	--	--	--	--	--	--	--	--	--	--
Unigene0000867	XP_028869780.1	82	1e-29	endonuclease-reverse transcriptase [Babesia ovata]	--	--	--	--	--	--	--	--	--	K09228//KRAB; KRAB domain-containing zinc finger protein	2.5e-16	91.7	bta:100138479	ko05168//Herpes simplex infection//Infectious diseases//Human Diseases
Unigene0000868	PKU38324.1	219	3e-64	rna-directed dna polymerase from mobile element jockey-like [Limosa lapponica baueri]	--	--	--	--	CE08291	104.8	3.8e-22	KOG1075	FOG: Reverse transcriptase	K14530//RPP40; ribonucleases P/MRP protein subunit RPP40 [EC:3.1.26.5]	2.1e-45	188.3	gga:420876	;ko03008//Ribosome biogenesis in eukaryotes//Translation//Genetic Information Processing
Unigene0000869	TKS65614.1	494	3e-153	Retrovirus-related Pol polyprotein from transposon 17.6 [Collichthys lucidus]	sp|P04323|POL3_DROME	302.8	1.9e-80	sp|P04323|POL3_DROME Retrovirus-related Pol polyprotein from transposon 17.6 OS=Drosophila melanogaster OX=7227 GN=pol PE=4 SV=1	7292616	296.6	2.1e-79	KOG0017	FOG: Transposon-encoded proteins with TYA, reverse transcriptase, integrase domains in various combinations	--	--	--	--	--
Unigene0000870	XP_025833283.1	103	5e-24	uncharacterized protein LOC112905332 [Agrilus planipennis]	--	--	--	--	--	--	--	--	--	--	--	--	--	--
Unigene0000871	AAI50985.1	105	1e-23	OTTMUSG00000015762 protein [Mus musculus]	sp|A8K5M9|CO062_HUMAN	105.9	1.2e-21	sp|A8K5M9|CO062_HUMAN Uncharacterized protein C15orf62, mitochondrial OS=Homo sapiens OX=9606 GN=C15orf62 PE=2 SV=1	--	--	--	--	--	--	--	--	--	--
Unigene0000872	XP_020670841.1	314	1e-101	zinc finger protein 883-like isoform X1 [Pogona vitticeps]	--	--	--	--	--	--	--	--	--	--	--	--	--	--
Unigene0000873	--	--	--	--	--	--	--	--	--	--	--	--	--	--	--	--	--	--
Unigene0000874	XP_014365539.1	152	2e-34	PREDICTED: RNA-directed DNA polymerase from mobile element jockey-like [Papilio machaon]	--	--	--	--	--	--	--	--	--	--	--	--	--	--
Unigene0000875	--	--	--	--	--	--	--	--	--	--	--	--	--	--	--	--	--	--
Unigene0000876	--	--	--	--	--	--	--	--	--	--	--	--	--	--	--	--	--	--
Unigene0000877	XP_020671194.1	527	2e-165	probable imidazolonepropionase [Pogona vitticeps]	sp|Q96NU7|HUTI_HUMAN	467.6	1.6e-129	sp|Q96NU7|HUTI_HUMAN Probable imidazolonepropionase OS=Homo sapiens OX=9606 GN=AMDHD1 PE=1 SV=2	Hs22056401	467.6	2.3e-130	KOG3968	Atrazine chlorohydrolase/guanine deaminase	K01468//hutI; imidazolonepropionase [EC:3.5.2.7]	1.2e-143	518.1	pvt:110091412	;ko00340//Histidine metabolism//Amino acid metabolism//Metabolism
Unigene0000878	--	--	--	--	--	--	--	--	--	--	--	--	--	--	--	--	--	--
Unigene0000879	--	--	--	--	--	--	--	--	--	--	--	--	--	--	--	--	--	--
Unigene0000880	--	--	--	--	--	--	--	--	--	--	--	--	--	--	--	--	--	--
Unigene0000881	--	--	--	--	--	--	--	--	--	--	--	--	--	--	--	--	--	--
Unigene0000882	ADJ80991.1	134	5e-32	CR1-3 [Lycodichthys dearborni]	--	--	--	--	--	--	--	--	--	--	--	--	--	--
Unigene0000883	--	--	--	--	--	--	--	--	--	--	--	--	--	--	--	--	--	--
Unigene0000884	--	--	--	--	--	--	--	--	--	--	--	--	--	--	--	--	--	--
Unigene0000885	KFP09224.1	195	8e-60	hypothetical protein Z169_05014, partial [Egretta garzetta]	--	--	--	--	--	--	--	--	--	K14530//RPP40; ribonucleases P/MRP protein subunit RPP40 [EC:3.1.26.5]	4.9e-35	152.9	gga:420876	;ko03008//Ribosome biogenesis in eukaryotes//Translation//Genetic Information Processing
Unigene0000886	XP_025032460.1	204	8e-98	zinc finger protein 420-like isoform X3 [Python bivittatus]	--	--	--	--	--	--	--	--	--	--	--	--	--	--
Unigene0000887	XP_007444683.3	305	1e-102	zinc finger protein 678-like [Python bivittatus]	--	--	--	--	--	--	--	--	--	--	--	--	--	--
Unigene0000888	--	--	--	--	--	--	--	--	--	--	--	--	--	--	--	--	--	--
Unigene0000889	XP_029430276.1	61.2	1e-09	activating signal cointegrator 1 isoform X3 [Rhinatrema bivittatum]	--	--	--	--	--	--	--	--	--	--	--	--	--	--
Unigene0000890	--	--	--	--	--	--	--	--	--	--	--	--	--	--	--	--	--	--
Unigene0000891	PKU38184.1	84.7	4e-37	rna-directed dna polymerase from mobile element jockey-like [Limosa lapponica baueri]	--	--	--	--	--	--	--	--	--	K14530//RPP40; ribonucleases P/MRP protein subunit RPP40 [EC:3.1.26.5]	8.5e-14	82.8	padl:103926215	;ko03008//Ribosome biogenesis in eukaryotes//Translation//Genetic Information Processing
Unigene0000892	PKU46160.1	65.5	5e-12	rna-directed dna polymerase from mobile element jockey-like [Limosa lapponica baueri]	--	--	--	--	--	--	--	--	--	--	--	--	--	--
Unigene0000893	XP_020671365.1	286	1e-86	cytochrome P450 3A9-like isoform X2 [Pogona vitticeps]	sp|P04800|CP3A1_RAT	234.2	3.8e-60	sp|P04800|CP3A1_RAT Cytochrome P450 3A1 OS=Rattus norvegicus OX=10116 GN=Cyp3a1 PE=1 SV=1	Hs13435386	221.1	5e-57	KOG0158	Cytochrome P450 CYP3/CYP5/CYP6/CYP9 subfamilies	K07424//CYP3A; cytochrome P450 family 3 subfamily A [EC:1.14.14.1]	5.7e-73	280.4	gja:107117318	;ko00591//Linoleic acid metabolism//Lipid metabolism//Metabolism
Unigene0000894	XP_020665072.1	363	8e-105	NAD-dependent protein deacetylase sirtuin-1 [Pogona vitticeps]	sp|A0A0G2JZ79|SIR1_RAT	208.4	8.2e-52	sp|A0A0G2JZ79|SIR1_RAT NAD-dependent protein deacetylase sirtuin-1 OS=Rattus norvegicus OX=10116 GN=Sirt1 PE=3 SV=2	Hs7657575	197.6	2.2e-49	KOG2684	Sirtuin 5 and related class III sirtuins (SIR2 family)	K11411//SIRT1; NAD+-dependent protein deacetylase sirtuin 1 [EC:2.3.1.286]	5.7e-94	352.1	pvt:110087595	;ko00760//Nicotinate and nicotinamide metabolism//Metabolism of cofactors and vitamins//Metabolism
Unigene0000895	ROJ36303.1	186	2e-54	RNA-directed DNA polymerase from mobile element jockey [Anabarilius grahami]	--	--	--	--	CE07166	68.2	3.2e-11	KOG1075	FOG: Reverse transcriptase	--	--	--	--	--
Unigene0000896	XP_020643990.1	314	2e-93	tyrosine aminotransferase [Pogona vitticeps]	sp|P17735|ATTY_HUMAN	277.3	7.6e-73	sp|P17735|ATTY_HUMAN Tyrosine aminotransferase OS=Homo sapiens OX=9606 GN=TAT PE=1 SV=1	Hs4507369	277.3	1.1e-73	KOG0259	Tyrosine aminotransferase	K00815//TAT; tyrosine aminotransferase [EC:2.6.1.5]	1.8e-83	316.2	pvt:110076298	;ko00130//Ubiquinone and other terpenoid-quinone biosynthesis//Metabolism of cofactors and vitamins//Metabolism
Unigene0000897	XP_030046348.1	207	3e-56	zinc finger protein 721-like [Microcaecilia unicolor]	sp|P08548|LIN1_NYCCO	183.7	3.6e-45	sp|P08548|LIN1_NYCCO LINE-1 reverse transcriptase homolog OS=Nycticebus coucang OX=9470 PE=4 SV=1	Hs14720692	61.2	4.1e-09	KOG1075	FOG: Reverse transcriptase	K19941//SYN; synapsin	2e-36	158.3	lcm:102351696	--
Unigene0000898	CAA10770.1	65.5	4e-10	reverse transcriptase-like [Bos taurus]	--	--	--	--	--	--	--	--	--	--	--	--	--	--
Unigene0000899	XP_010775801.1	65.9	4e-10	PREDICTED: activated CDC42 kinase 1-like [Notothenia coriiceps]	--	--	--	--	--	--	--	--	--	--	--	--	--	--
Unigene0000900	--	--	--	--	--	--	--	--	--	--	--	--	--	--	--	--	--	--
Unigene0000901	--	--	--	--	--	--	--	--	--	--	--	--	--	--	--	--	--	--
Unigene0000902	AAD19348.1	103	5e-34	reverse transcriptase-like protein [Takifugu rubripes]	--	--	--	--	--	--	--	--	--	--	--	--	--	--
Unigene0000903	TWW66588.1	158	4e-46	RNA-directed DNA polymerase from mobile element jockey [Takifugu flavidus]	--	--	--	--	CE08602	51.6	1.5e-06	KOG1075	FOG: Reverse transcriptase	K22754//RNF213; E3 ubiquitin-protein ligase RNF213 [EC:2.3.2.27]	3.3e-34	149.8	amil:114951476	--
Unigene0000904	XP_020636000.1	838	0	charged multivesicular body protein 7 [Pogona vitticeps]	sp|Q5ZJB7|CHMP7_CHICK	667.9	2.8e-190	sp|Q5ZJB7|CHMP7_CHICK Charged multivesicular body protein 7 OS=Gallus gallus OX=9031 GN=CHMP7 PE=2 SV=1	Hs14748162	566.6	1.3e-160	KOG2911	Uncharacterized conserved protein	K15053//CHMP7; charged multivesicular body protein 7	7.9e-226	789.6	pvt:110072187	;ko04217//Necroptosis//Cell growth and death//Cellular Processes
Unigene0000905	XP_018431484.1	128	9e-35	PREDICTED: RNA-directed DNA polymerase from mobile element jockey-like [Nanorana parkeri]	--	--	--	--	--	--	--	--	--	K14530//RPP40; ribonucleases P/MRP protein subunit RPP40 [EC:3.1.26.5]	4.8e-33	146.4	npr:108804236	;ko03008//Ribosome biogenesis in eukaryotes//Translation//Genetic Information Processing
Unigene0000906	KFO75062.1	61.2	2e-09	hypothetical protein N303_08080, partial [Cuculus canorus]	--	--	--	--	--	--	--	--	--	--	--	--	--	--
Unigene0000907	--	--	--	--	--	--	--	--	--	--	--	--	--	--	--	--	--	--
Unigene0000908	--	--	--	--	--	--	--	--	--	--	--	--	--	--	--	--	--	--
Unigene0000909	--	--	--	--	--	--	--	--	--	--	--	--	--	--	--	--	--	--
Unigene0000910	XP_004077286.1	907	0	general transcription factor II-I repeat domain-containing protein 2 [Oryzias latipes]	sp|A4IFA3|GT2D2_BOVIN	365.5	2.5e-99	sp|A4IFA3|GT2D2_BOVIN General transcription factor II-I repeat domain-containing protein 2 OS=Bos taurus OX=9913 GN=GTF2IRD2 PE=2 SV=1	Hs22042346	183.7	2.1e-45	KOG4108	Dynein light chain	--	--	--	--	--
Unigene0000911	XP_020633113.1	121	3e-41	zinc finger protein 420-like isoform X1 [Pogona vitticeps]	--	--	--	--	--	--	--	--	--	--	--	--	--	--
Unigene0000912	XP_020668236.1	783	0	BTB/POZ domain-containing protein KCTD9 [Pogona vitticeps]	sp|Q7L273|KCTD9_HUMAN	423.7	4.8e-117	sp|Q7L273|KCTD9_HUMAN BTB/POZ domain-containing protein KCTD9 OS=Homo sapiens OX=9606 GN=KCTD9 PE=1 SV=1	Hs20542639	229.2	2.6e-59	KOG1665	AFH1-interacting protein FIP2, contains BTB/POZ domain and pentapeptide repeats	K21919//KCTD9; BTB/POZ domain-containing protein KCTD9	1.6e-124	452.2	pvt:110089478	--
Unigene0000913	ADJ80991.1	68.6	8e-10	CR1-3 [Lycodichthys dearborni]	--	--	--	--	--	--	--	--	--	--	--	--	--	--
Unigene0000914	AXU25449.1	58.5	4e-15	caudal type homebox 2, partial [Bubalus bubalis]	--	--	--	--	--	--	--	--	--	K06767//DSCAM; Down syndrome cell adhesion molecule	8.4e-06	56.6	cscu:111616820	--
Unigene0000915	XP_018431484.1	57.8	3e-08	PREDICTED: RNA-directed DNA polymerase from mobile element jockey-like [Nanorana parkeri]	--	--	--	--	--	--	--	--	--	--	--	--	--	--
Unigene0000916	--	--	--	--	--	--	--	--	--	--	--	--	--	--	--	--	--	--
Unigene0000917	XP_015265959.1	357	1e-106	PREDICTED: serine hydroxymethyltransferase, mitochondrial [Gekko japonicus]	sp|Q9CZN7|GLYM_MOUSE	302	6.4e-80	sp|Q9CZN7|GLYM_MOUSE Serine hydroxymethyltransferase, mitochondrial OS=Mus musculus OX=10090 GN=Shmt2 PE=1 SV=1	Hs19923315	299.3	6.3e-80	KOG2467	Glycine/serine hydroxymethyltransferase	K00600//glyA; glycine hydroxymethyltransferase [EC:2.1.2.1]	3.1e-91	343.2	pvt:110070945	;ko00670//One carbon pool by folate//Metabolism of cofactors and vitamins//Metabolism
Unigene0000918	--	--	--	--	--	--	--	--	--	--	--	--	--	--	--	--	--	--
Unigene0000919	--	--	--	--	--	--	--	--	--	--	--	--	--	--	--	--	--	--
Unigene0000920	XP_016852426.1	116	7e-28	PREDICTED: uncharacterized protein LOC107983400, partial [Anolis carolinensis]	--	--	--	--	--	--	--	--	--	--	--	--	--	--
Unigene0000921	--	--	--	--	--	--	--	--	--	--	--	--	--	--	--	--	--	--
Unigene0000922	XP_020638254.1	490	2e-161	probable allantoicase [Pogona vitticeps]	sp|Q8N6M5|ALLC_HUMAN	323.2	1.1e-86	sp|Q8N6M5|ALLC_HUMAN Probable allantoicase OS=Homo sapiens OX=9606 GN=ALLC PE=2 SV=4	Hs10092655	172.6	3.7e-42	KOG4145	Allantoicase	K01477//alc; allantoicase [EC:3.5.3.4]	1.7e-139	502.3	pvt:110073414	;ko00230//Purine metabolism//Nucleotide metabolism//Metabolism
Unigene0000923	--	--	--	--	--	--	--	--	--	--	--	--	--	--	--	--	--	--
Unigene0000924	XP_020642110.1	152	3e-38	thioredoxin-dependent peroxide reductase, mitochondrial [Pogona vitticeps]	sp|P30048|PRDX3_HUMAN	144.8	4.7e-33	sp|P30048|PRDX3_HUMAN Thioredoxin-dependent peroxide reductase, mitochondrial OS=Homo sapiens OX=9606 GN=PRDX3 PE=1 SV=3	Hs5802974	144.8	7e-34	KOG0852	Alkyl hydroperoxide reductase, thiol specific antioxidant and related enzymes	K20011//PRDX3; peroxiredoxin 3 [EC:1.11.1.15]	2.5e-35	156	pvt:110075318	--
Unigene0000925	--	--	--	--	--	--	--	--	--	--	--	--	--	--	--	--	--	--
Unigene0000926	XP_031414076.1	264	3e-73	glycerol kinase isoform X3 [Clupea harengus]	sp|Q0IID9|GLPK_BOVIN	276.6	2.3e-72	sp|Q0IID9|GLPK_BOVIN Glycerol kinase OS=Bos taurus OX=9913 GN=GK PE=2 SV=1	Hs4504007	272.3	6.5e-72	KOG2517	Ribulose kinase and related carbohydrate kinases	K00864//glpK; glycerol kinase [EC:2.7.1.30]	8.2e-87	328.2	acs:100558273	;ko00561//Glycerolipid metabolism//Lipid metabolism//Metabolism
Unigene0000927	ACO51862.1	105	4e-23	Transposable element Tc1 transposase [Lithobates catesbeianus]	--	--	--	--	--	--	--	--	--	K22413//FGF11_12_13; fibroblast growth factor 11/12/13	4.8e-09	67	sgh:107600804	--
Unigene0000928	XP_020646978.1	893	0	stimulated by retinoic acid gene 6 protein-like isoform X1 [Pogona vitticeps]	sp|Q9DBN1|STR6L_MOUSE	566.6	9.6e-160	sp|Q9DBN1|STR6L_MOUSE Stimulated by retinoic acid gene 6 protein-like OS=Mus musculus OX=10090 GN=Stra6l PE=1 SV=1	Hs17469320	136.7	3.7e-31	KOG1105	Transcription elongation factor TFIIS/Cofactor of enhancer-binding protein Sp1	K23088//STRA6; vitamin A receptor/transporter (stra6) family protein	7.2e-249	866.3	pvt:110077818	--
Unigene0000929	XP_008122858.1	164	4e-49	PREDICTED: zinc finger protein 716 isoform X2 [Anolis carolinensis]	--	--	--	--	--	--	--	--	--	K09228//KRAB; KRAB domain-containing zinc finger protein	4.2e-06	55.8	pvt:110091178	ko05168//Herpes simplex infection//Infectious diseases//Human Diseases
Unigene0000930	XP_020633470.1	167	3e-44	zinc finger protein 501-like [Pogona vitticeps]	--	--	--	--	--	--	--	--	--	--	--	--	--	--
Unigene0000931	PKU49693.1	60.8	1e-06	mitochondrial fission process protein 1 [Limosa lapponica baueri]	--	--	--	--	--	--	--	--	--	--	--	--	--	--
Unigene0000932	KFP15798.1	251	8e-80	hypothetical protein Z169_16292, partial [Egretta garzetta]	--	--	--	--	--	--	--	--	--	--	--	--	--	--
Unigene0000933	--	--	--	--	--	--	--	--	--	--	--	--	--	--	--	--	--	--
Unigene0000934	XP_018431484.1	85.5	1e-39	PREDICTED: RNA-directed DNA polymerase from mobile element jockey-like [Nanorana parkeri]	--	--	--	--	--	--	--	--	--	K14530//RPP40; ribonucleases P/MRP protein subunit RPP40 [EC:3.1.26.5]	1.8e-17	94.4	npr:108804236	;ko03008//Ribosome biogenesis in eukaryotes//Translation//Genetic Information Processing
Unigene0000935	XP_018431484.1	118	6e-30	PREDICTED: RNA-directed DNA polymerase from mobile element jockey-like [Nanorana parkeri]	--	--	--	--	--	--	--	--	--	K14530//RPP40; ribonucleases P/MRP protein subunit RPP40 [EC:3.1.26.5]	4.5e-22	109	npr:108804236	;ko03008//Ribosome biogenesis in eukaryotes//Translation//Genetic Information Processing
Unigene0000936	--	--	--	--	--	--	--	--	--	--	--	--	--	--	--	--	--	--
Unigene0000937	XP_020640704.1	1167	0	molybdenum cofactor biosynthesis protein 1, partial [Pogona vitticeps]	sp|Q1JQD7|MOCS1_BOVIN	794.7	2.5e-228	sp|Q1JQD7|MOCS1_BOVIN Molybdenum cofactor biosynthesis protein 1 OS=Bos taurus OX=9913 GN=MOCS1 PE=2 SV=2	Hs22027534	786.2	1.3e-226	KOG2876	Molybdenum cofactor biosynthesis pathway protein	K20967//MOCS1; GTP 3',8-cyclase / cyclic pyranopterin monophosphate synthase [EC:4.1.99.22 4.6.1.17]	0	1131.7	pvt:110074655	;ko00790//Folate biosynthesis//Metabolism of cofactors and vitamins//Metabolism
Unigene0000938	--	--	--	--	--	--	--	--	--	--	--	--	--	--	--	--	--	--
Unigene0000939	XP_020646961.1	58.5	7e-08	WD repeat domain phosphoinositide-interacting protein 1 isoform X2 [Pogona vitticeps]	--	--	--	--	--	--	--	--	--	--	--	--	--	--
Unigene0000940	--	--	--	--	--	--	--	--	--	--	--	--	--	--	--	--	--	--
Unigene0000941	--	--	--	--	--	--	--	--	--	--	--	--	--	--	--	--	--	--
Unigene0000942	XP_020651866.1	856	0	interferon alpha/beta receptor 1 [Pogona vitticeps]	--	--	--	--	--	--	--	--	--	K05130//IFNAR1; interferon receptor 1	3e-246	857.1	pvt:110080372	;ko04620//Toll-like receptor signaling pathway//Immune system//Organismal Systems
Unigene0000943	XP_020662780.1	314	5e-99	iodotyrosine deiodinase 1 [Pogona vitticeps]	sp|Q6PHW0|IYD1_HUMAN	285	2.3e-75	sp|Q6PHW0|IYD1_HUMAN Iodotyrosine deiodinase 1 OS=Homo sapiens OX=9606 GN=IYD PE=1 SV=2	7294769	219.9	1.4e-56	KOG3936	Nitroreductases	--	--	--	--	--
Unigene0000944	--	--	--	--	--	--	--	--	--	--	--	--	--	--	--	--	--	--
Unigene0000945	GCF59915.1	52.4	4e-06	hypothetical protein parPi_0023263 [Paroedura picta]	--	--	--	--	--	--	--	--	--	--	--	--	--	--
Unigene0000946	ADJ80991.1	213	4e-57	CR1-3 [Lycodichthys dearborni]	--	--	--	--	--	--	--	--	--	--	--	--	--	--
Unigene0000947	XP_015267797.1	183	8e-51	PREDICTED: gastrula zinc finger protein XlCGF57.1-like [Gekko japonicus]	--	--	--	--	--	--	--	--	--	--	--	--	--	--
Unigene0000948	XP_020657498.1	1844	0	exosome complex exonuclease RRP44 [Pogona vitticeps]	sp|Q9Y2L1|RRP44_HUMAN	1592	0	sp|Q9Y2L1|RRP44_HUMAN Exosome complex exonuclease RRP44 OS=Homo sapiens OX=9606 GN=DIS3 PE=1 SV=2	Hs19923416	1592	0	KOG2102	Exosomal 3'-5' exoribonuclease complex, subunit Rrp44/Dis3	K12585//DIS3; exosome complex exonuclease DIS3/RRP44 [EC:3.1.13.-]	0	1729.9	pvt:110083397	ko03018//RNA degradation//Folding, sorting and degradation//Genetic Information Processing
Unigene0000949	ACO51862.1	164	5e-62	Transposable element Tc1 transposase [Lithobates catesbeianus]	--	--	--	--	--	--	--	--	--	K15865//CDKAL1; threonylcarbamoyladenosine tRNA methylthiotransferase CDKAL1 [EC:2.8.4.5]	8.9e-11	73.2	ncc:104960074	--
Unigene0000950	--	--	--	--	--	--	--	--	--	--	--	--	--	--	--	--	--	--
Unigene0000951	XP_020646112.1	699	0	parafibromin [Pogona vitticeps]	sp|Q5ZLM0|CDC73_CHICK	640.6	4.6e-182	sp|Q5ZLM0|CDC73_CHICK Parafibromin OS=Gallus gallus OX=9031 GN=CDC73 PE=2 SV=1	Hs16506830	628.2	3.6e-179	KOG3786	RNA polymerase II assessory factor Cdc73p	K15175//CDC73; parafibromin	6.9e-187	660.2	pvt:110077420	--
Unigene0000952	XP_013877416.1	172	7e-48	PREDICTED: RNA-directed DNA polymerase from mobile element jockey-like [Austrofundulus limnaeus]	--	--	--	--	--	--	--	--	--	--	--	--	--	--
Unigene0000953	--	--	--	--	--	--	--	--	--	--	--	--	--	--	--	--	--	--
Unigene0000954	XP_013925916.1	102	7e-21	PREDICTED: A disintegrin and metalloproteinase with thrombospondin motifs 9-like [Thamnophis sirtalis]	sp|Q9P2N4|ATS9_HUMAN	96.7	2.4e-18	sp|Q9P2N4|ATS9_HUMAN A disintegrin and metalloproteinase with thrombospondin motifs 9 OS=Homo sapiens OX=9606 GN=ADAMTS9 PE=1 SV=4	--	--	--	--	--	K08624//ADAMTS9; a disintegrin and metalloproteinase with thrombospondin motifs 9 [EC:3.4.24.-]	1.5e-21	110.9	pmua:114591867	--
Unigene0000955	--	--	--	--	--	--	--	--	--	--	--	--	--	--	--	--	--	--
Unigene0000956	--	--	--	--	--	--	--	--	--	--	--	--	--	--	--	--	--	--
Unigene0000957	XP_015285016.1	107	6e-43	PREDICTED: follistatin-related protein 4-like [Gekko japonicus]	--	--	--	--	--	--	--	--	--	--	--	--	--	--
Unigene0000958	ACO51862.1	144	2e-39	Transposable element Tc1 transposase [Lithobates catesbeianus]	--	--	--	--	--	--	--	--	--	K22413//FGF11_12_13; fibroblast growth factor 11/12/13	1.3e-20	104.8	sgh:107600804	--
Unigene0000959	--	--	--	--	--	--	--	--	--	--	--	--	--	--	--	--	--	--
Unigene0000960	KFP13410.1	114	4e-26	hypothetical protein Z169_05157, partial [Egretta garzetta]	--	--	--	--	--	--	--	--	--	K14530//RPP40; ribonucleases P/MRP protein subunit RPP40 [EC:3.1.26.5]	2e-17	95.5	gga:420876	;ko03008//Ribosome biogenesis in eukaryotes//Translation//Genetic Information Processing
Unigene0000961	XP_020645446.1	1884	0	axonemal dynein light chain domain-containing protein 1 [Pogona vitticeps]	sp|Q5T1B0|AXDN1_HUMAN	662.9	8.9e-189	sp|Q5T1B0|AXDN1_HUMAN Axonemal dynein light chain domain-containing protein 1 OS=Homo sapiens OX=9606 GN=AXDND1 PE=2 SV=1	--	--	--	--	--	--	--	--	--	--
Unigene0000962	XP_020664708.1	858	0	fatty aldehyde dehydrogenase-like isoform X2 [Pogona vitticeps]	sp|Q60HH8|AL3A2_MACFA	672.9	4.1e-192	sp|Q60HH8|AL3A2_MACFA Aldehyde dehydrogenase family 3 member A2 OS=Macaca fascicularis OX=9541 GN=ALDH3A2 PE=2 SV=1	Hs18603595	672.5	8.1e-193	KOG2456	Aldehyde dehydrogenase	K00128//ALDH; aldehyde dehydrogenase (NAD+) [EC:1.2.1.3]	1e-244	851.3	pvt:110087384	;ko00981//Insect hormone biosynthesis//Metabolism of terpenoids and polyketides//Metabolism
Unigene0000963	--	--	--	--	--	--	--	--	--	--	--	--	--	--	--	--	--	--
Unigene0000964	--	--	--	--	--	--	--	--	--	--	--	--	--	--	--	--	--	--
Unigene0000965	PKU48777.1	100	4e-19	rna-directed dna polymerase from mobile element jockey-like [Limosa lapponica baueri]	--	--	--	--	--	--	--	--	--	--	--	--	--	--
Unigene0000966	XP_020645580.1	1547	0	AMP deaminase 3 isoform X2 [Pogona vitticeps]	sp|Q01432|AMPD3_HUMAN	1307	0	sp|Q01432|AMPD3_HUMAN AMP deaminase 3 OS=Homo sapiens OX=9606 GN=AMPD3 PE=1 SV=1	Hs4502079	1310.4	0	KOG1096	Adenosine monophosphate deaminase	K01490//AMPD; AMP deaminase [EC:3.5.4.6]	0	1508.4	pvt:110077153	;ko00230//Purine metabolism//Nucleotide metabolism//Metabolism
Unigene0000967	GCF64425.1	57.4	5e-06	hypothetical protein parPi_0031926 [Paroedura picta]	--	--	--	--	--	--	--	--	--	--	--	--	--	--
Unigene0000968	XP_020646961.1	63.5	6e-10	WD repeat domain phosphoinositide-interacting protein 1 isoform X2 [Pogona vitticeps]	--	--	--	--	--	--	--	--	--	K17908//WIPI1_2; autophagy-related protein 18	3.7e-08	62.8	pvt:110077812	;ko04136//Autophagy - other eukaryotes//Transport and catabolism//Cellular Processes
Unigene0000969	TKS65721.1	83.6	6e-29	RNA-directed DNA polymerase from mobile element jockey [Collichthys lucidus]	--	--	--	--	--	--	--	--	--	--	--	--	--	--
Unigene0000970	XP_020634785.1	222	2e-67	zinc finger protein 616-like isoform X33 [Pogona vitticeps]	--	--	--	--	--	--	--	--	--	--	--	--	--	--
Unigene0000971	--	--	--	--	--	--	--	--	--	--	--	--	--	--	--	--	--	--
Unigene0000972	--	--	--	--	--	--	--	--	--	--	--	--	--	--	--	--	--	--
Unigene0000973	--	--	--	--	--	--	--	--	--	--	--	--	--	--	--	--	--	--
Unigene0000974	KXJ11488.1	97.4	1e-19	RNA-directed DNA polymerase from mobile element jockey [Exaiptasia pallida]	--	--	--	--	--	--	--	--	--	K11136//RTEL1; regulator of telomere elongation helicase 1 [EC:3.6.4.12]	9.9e-18	96.3	spu:756739	--
Unigene0000975	--	--	--	--	--	--	--	--	--	--	--	--	--	--	--	--	--	--
Unigene0000976	XP_018431484.1	95.1	6e-19	PREDICTED: RNA-directed DNA polymerase from mobile element jockey-like [Nanorana parkeri]	--	--	--	--	--	--	--	--	--	K14530//RPP40; ribonucleases P/MRP protein subunit RPP40 [EC:3.1.26.5]	1.9e-17	95.1	npr:108804236	;ko03008//Ribosome biogenesis in eukaryotes//Translation//Genetic Information Processing
Unigene0000977	XP_015272353.1	622	0	PREDICTED: GPN-loop GTPase 1 [Gekko japonicus]	sp|Q9HCN4|GPN1_HUMAN	548.1	2.5e-154	sp|Q9HCN4|GPN1_HUMAN GPN-loop GTPase 1 OS=Homo sapiens OX=9606 GN=GPN1 PE=1 SV=1	Hs14149629	548.1	3.8e-155	KOG1532	GTPase XAB1, interacts with DNA repair protein XPA	K24104//GPN; GPN-loop GTPase	5.6e-163	580.5	pmur:107286433	--
Unigene0000978	XP_020664513.1	1374	0	probable beta-D-xylosidase 2 [Pogona vitticeps]	sp|Q94KD8|BXL2_ARATH	369.4	1.3e-100	sp|Q94KD8|BXL2_ARATH Probable beta-D-xylosidase 2 OS=Arabidopsis thaliana OX=3702 GN=BXL2 PE=2 SV=1	--	--	--	--	--	K05349//bglX; beta-glucosidase [EC:3.2.1.21]	0	1391.3	pvt:110087294	;ko00500//Starch and sucrose metabolism//Carbohydrate metabolism//Metabolism
Unigene0000979	XP_009684895.1	80.1	2e-30	PREDICTED: LOW QUALITY PROTEIN: RNA-directed DNA polymerase from mobile element jockey-like, partial [Struthio camelus australis]	--	--	--	--	--	--	--	--	--	--	--	--	--	--
Unigene0000980	XP_013877416.1	202	2e-58	PREDICTED: RNA-directed DNA polymerase from mobile element jockey-like [Austrofundulus limnaeus]	--	--	--	--	--	--	--	--	--	--	--	--	--	--
Unigene0000981	AAD19348.1	135	2e-34	reverse transcriptase-like protein [Takifugu rubripes]	--	--	--	--	--	--	--	--	--	--	--	--	--	--
Unigene0000982	XP_028869780.1	87	3e-24	endonuclease-reverse transcriptase [Babesia ovata]	--	--	--	--	--	--	--	--	--	--	--	--	--	--
Unigene0000983	--	--	--	--	--	--	--	--	--	--	--	--	--	--	--	--	--	--
Unigene0000984	KXJ12154.1	100	8e-23	Arachidonate 5-lipoxygenase [Exaiptasia pallida]	--	--	--	--	--	--	--	--	--	--	--	--	--	--
Unigene0000985	--	--	--	--	--	--	--	--	--	--	--	--	--	--	--	--	--	--
Unigene0000986	XP_020634879.1	59.7	5e-07	oocyte zinc finger protein XlCOF22-like, partial [Pogona vitticeps]	--	--	--	--	--	--	--	--	--	--	--	--	--	--
Unigene0000987	PKU46099.1	91.7	9e-20	rna-directed dna polymerase from mobile element jockey-like [Limosa lapponica baueri]	--	--	--	--	--	--	--	--	--	--	--	--	--	--
Unigene0000988	XP_032523071.1	79.3	7e-14	hemicentin-1-like [Danaus plexippus plexippus]	--	--	--	--	--	--	--	--	--	--	--	--	--	--
Unigene0000989	--	--	--	--	--	--	--	--	--	--	--	--	--	--	--	--	--	--
Unigene0000990	RXN38762.1	151	8e-40	reverse transcriptase [Labeo rohita]	--	--	--	--	--	--	--	--	--	--	--	--	--	--
Unigene0000991	--	--	--	--	--	--	--	--	--	--	--	--	--	--	--	--	--	--
Unigene0000992	XP_018431484.1	197	2e-59	PREDICTED: RNA-directed DNA polymerase from mobile element jockey-like [Nanorana parkeri]	--	--	--	--	CE15271	57	3.7e-08	KOG1075	FOG: Reverse transcriptase	K14530//RPP40; ribonucleases P/MRP protein subunit RPP40 [EC:3.1.26.5]	2.6e-50	203.4	npr:108804236	;ko03008//Ribosome biogenesis in eukaryotes//Translation//Genetic Information Processing
Unigene0000993	--	--	--	--	--	--	--	--	--	--	--	--	--	--	--	--	--	--
Unigene0000994	XP_020654473.1	332	2e-104	major vault protein isoform X2 [Pogona vitticeps]	sp|P34118|MVPA_DICDI	99	1.1e-19	sp|P34118|MVPA_DICDI Major vault protein alpha OS=Dictyostelium discoideum OX=44689 GN=mvpA PE=1 SV=1	--	--	--	--	--	K17266//MVP; major vault protein	7.3e-30	136.3	csem:103393424	--
Unigene0000995	PKU31343.1	60.5	3e-07	rna-directed dna polymerase from mobile element jockey-like [Limosa lapponica baueri]	--	--	--	--	--	--	--	--	--	--	--	--	--	--
Unigene0000996	XP_020633280.1	126	2e-32	gastrula zinc finger protein XlCGF17.1-like [Pogona vitticeps]	--	--	--	--	--	--	--	--	--	--	--	--	--	--
Unigene0000997	RXN38762.1	551	0	reverse transcriptase [Labeo rohita]	--	--	--	--	--	--	--	--	--	--	--	--	--	--
Unigene0000998	--	--	--	--	--	--	--	--	--	--	--	--	--	--	--	--	--	--
Unigene0000999	XP_020645297.1	404	2e-122	calcium uptake protein 3, mitochondrial [Pogona vitticeps]	sp|Q86XE3|MICU3_HUMAN	374	1.4e-101	sp|Q86XE3|MICU3_HUMAN Calcium uptake protein 3, mitochondrial OS=Homo sapiens OX=9606 GN=MICU3 PE=1 SV=1	Hs18569987	238.4	1.4e-61	KOG2643	Ca2+ binding protein, contains EF-hand motifs	--	--	--	--	--
Unigene0001000	XP_020656169.1	914	0	cystine/glutamate transporter-like isoform X1 [Pogona vitticeps]	sp|Q9WTR6|XCT_MOUSE	512.7	1.5e-143	sp|Q9WTR6|XCT_MOUSE Cystine/glutamate transporter OS=Mus musculus OX=10090 GN=Slc7a11 PE=1 SV=1	Hs7657683	491.5	5.4e-138	KOG1287	Amino acid transporters	K13869//SLC7A11; solute carrier family 7 (L-type amino acid transporter), member 11	8.9e-254	882.5	pvt:110082709	ko04216//Ferroptosis//Cell growth and death//Cellular Processes
Unigene0001001	PKU43685.1	65.5	4e-09	hypothetical protein llap_6013 [Limosa lapponica baueri]	--	--	--	--	--	--	--	--	--	--	--	--	--	--
Unigene0001002	XP_020656185.1	1880	0	neuropilin-1 isoform X1 [Pogona vitticeps]	sp|P79795|NRP1_CHICK	1605.9	0	sp|P79795|NRP1_CHICK Neuropilin-1 OS=Gallus gallus OX=9031 GN=NRP1 PE=2 SV=1	Hs4557503	126.7	6.2e-28	KOG4292	Cubilin, multiligand receptor mediating cobalamin absorption	K06724//NRP1; neuropilin 1	0	1858.6	pvt:110082721	;ko04360//Axon guidance//Development//Organismal Systems
Unigene0001003	--	--	--	--	--	--	--	--	--	--	--	--	--	--	--	--	--	--
Unigene0001004	AAD19348.1	135	2e-34	reverse transcriptase-like protein [Takifugu rubripes]	--	--	--	--	CE17079	80.5	2.9e-15	KOG1075	FOG: Reverse transcriptase	--	--	--	--	--
Unigene0001005	ADJ80991.1	67.4	2e-10	CR1-3 [Lycodichthys dearborni]	--	--	--	--	--	--	--	--	--	--	--	--	--	--
Unigene0001006	XP_013877416.1	161	6e-44	PREDICTED: RNA-directed DNA polymerase from mobile element jockey-like [Austrofundulus limnaeus]	--	--	--	--	--	--	--	--	--	--	--	--	--	--
Unigene0001007	XP_028573703.1	84.7	3e-16	zinc finger protein 664-like [Podarcis muralis]	--	--	--	--	--	--	--	--	--	--	--	--	--	--
Unigene0001008	KXJ07394.1	67	5e-15	Tetratricopeptide repeat protein 28 [Exaiptasia pallida]	--	--	--	--	--	--	--	--	--	K19759//DNAAF5; dynein assembly factor 5, axonemal	1.5e-10	72	adf:107346796	--
Unigene0001009	XP_025028684.1	146	6e-38	urocanate hydratase-like [Python bivittatus]	sp|Q8VC12|HUTU_MOUSE	120.2	2.3e-25	sp|Q8VC12|HUTU_MOUSE Urocanate hydratase OS=Mus musculus OX=10090 GN=Uroc1 PE=1 SV=2	--	--	--	--	--	K01712//hutU; urocanate hydratase [EC:4.2.1.49]	7.9e-35	155.2	pvt:110088151	;ko00340//Histidine metabolism//Amino acid metabolism//Metabolism
Unigene0001010	AKP40998.1	429	2e-127	ORF2 protein [Salmo salar]	sp|Q9NVV0|TM38B_HUMAN	150.6	1.2e-34	sp|Q9NVV0|TM38B_HUMAN Trimeric intracellular cation channel type B OS=Homo sapiens OX=9606 GN=TMEM38B PE=1 SV=1	Hs8922461	150.6	1.8e-35	KOG3944	Uncharacterized conserved protein	--	--	--	--	--
Unigene0001011	--	--	--	--	--	--	--	--	--	--	--	--	--	--	--	--	--	--
Unigene0001012	XP_015268388.1	137	1e-30	PREDICTED: dual specificity protein phosphatase 12 isoform X1 [Gekko japonicus]	--	--	--	--	--	--	--	--	--	--	--	--	--	--
Unigene0001013	--	--	--	--	--	--	--	--	--	--	--	--	--	--	--	--	--	--
Unigene0001014	--	--	--	--	--	--	--	--	--	--	--	--	--	--	--	--	--	--
Unigene0001015	XP_020643109.1	1738	0	serine/threonine-protein phosphatase 2A regulatory subunit B'' subunit alpha isoform X1 [Pogona vitticeps]	sp|Q06190|P2R3A_HUMAN	1011.5	1.3e-293	sp|Q06190|P2R3A_HUMAN Serine/threonine-protein phosphatase 2A regulatory subunit B'' subunit alpha OS=Homo sapiens OX=9606 GN=PPP2R3A PE=1 SV=1	Hs19923229	1011.5	2e-294	KOG2562	Protein phosphatase 2 regulatory subunit	K11583//PPP2R3; serine/threonine-protein phosphatase 2A regulatory subunit B''	0	1610.1	pvt:110075845	;ko03015//mRNA surveillance pathway//Translation//Genetic Information Processing
Unigene0001016	--	--	--	--	--	--	--	--	--	--	--	--	--	--	--	--	--	--
Unigene0001017	XP_015265029.1	59.7	2e-06	PREDICTED: prolow-density lipoprotein receptor-related protein 1 [Gekko japonicus]	--	--	--	--	--	--	--	--	--	K04550//LRP1; low-density lipoprotein receptor-related protein 1 (alpha-2-macroglobulin receptor)	8.2e-07	60.1	xma:102238427	;ko04979//Cholesterol metabolism//Digestive system//Organismal Systems
Unigene0001018	XP_013917054.1	70.1	9e-10	PREDICTED: D-3-phosphoglycerate dehydrogenase [Thamnophis sirtalis]	--	--	--	--	--	--	--	--	--	K00058//serA; D-3-phosphoglycerate dehydrogenase / 2-oxoglutarate reductase [EC:1.1.1.95 1.1.1.399]	1.7e-09	69.7	pvt:110089840	;ko00260//Glycine, serine and threonine metabolism//Amino acid metabolism//Metabolism
Unigene0001019	--	--	--	--	--	--	--	--	--	--	--	--	--	--	--	--	--	--
Unigene0001020	KFW93162.1	122	8e-31	Zinc finger protein 180, partial [Phalacrocorax carbo]	--	--	--	--	--	--	--	--	--	--	--	--	--	--
Unigene0001021	--	--	--	--	--	--	--	--	--	--	--	--	--	--	--	--	--	--
Unigene0001022	XP_020644030.1	277	3e-92	MARVEL domain-containing protein 3 [Pogona vitticeps]	sp|Q9D956|MALD3_MOUSE	204.5	1.3e-51	sp|Q9D956|MALD3_MOUSE MARVEL domain-containing protein 3 OS=Mus musculus OX=10090 GN=Marveld3 PE=2 SV=1	--	--	--	--	--	K21099//MARVELD3; MARVEL domain-containing protein 3	1.2e-82	311.2	pvt:110076330	ko04530//Tight junction//Cellular community - eukaryotes//Cellular Processes
Unigene0001023	XP_020653907.1	2097	0	unconventional myosin-Ie-like isoform X1 [Pogona vitticeps]	sp|Q12965|MYO1E_HUMAN	1646.7	0	sp|Q12965|MYO1E_HUMAN Unconventional myosin-Ie OS=Homo sapiens OX=9606 GN=MYO1E PE=1 SV=2	Hs4826844	1635.9	0	KOG0162	Myosin class I heavy chain	K10356//MYO1; myosin I	0	2034.6	pvt:110081511	ko05130//Pathogenic Escherichia coli infection//Infectious diseases//Human Diseases
Unigene0001024	--	--	--	--	--	--	--	--	--	--	--	--	--	--	--	--	--	--
Unigene0001025	--	--	--	--	--	--	--	--	--	--	--	--	--	--	--	--	--	--
Unigene0001026	--	--	--	--	--	--	--	--	--	--	--	--	--	--	--	--	--	--
Unigene0001027	XP_020649460.1	740	0	neutral cholesterol ester hydrolase 1 [Pogona vitticeps]	sp|Q6PIU2|NCEH1_HUMAN	551.6	2.9e-155	sp|Q6PIU2|NCEH1_HUMAN Neutral cholesterol ester hydrolase 1 OS=Homo sapiens OX=9606 GN=NCEH1 PE=1 SV=3	Hs17462343	551.6	4.3e-156	KOG1515	Arylacetamide deacetylase	K14349//NCEH1; neutral cholesterol ester hydrolase 1 [EC:3.1.1.-]	6.5e-209	733.4	pvt:110079049	;ko04979//Cholesterol metabolism//Digestive system//Organismal Systems
Unigene0001028	--	--	--	--	--	--	--	--	--	--	--	--	--	--	--	--	--	--
Unigene0001029	--	--	--	--	--	--	--	--	--	--	--	--	--	--	--	--	--	--
Unigene0001030	--	--	--	--	--	--	--	--	--	--	--	--	--	--	--	--	--	--
Unigene0001031	--	--	--	--	--	--	--	--	--	--	--	--	--	--	--	--	--	--
Unigene0001032	--	--	--	--	--	--	--	--	--	--	--	--	--	--	--	--	--	--
Unigene0001033	XP_033022757.1	1157	0	mitochondrial Rho GTPase 2 isoform X1 [Lacerta agilis]	sp|Q5ZM83|MIRO2_CHICK	1076.2	0	sp|Q5ZM83|MIRO2_CHICK Mitochondrial Rho GTPase 2 OS=Gallus gallus OX=9031 GN=RHOT2 PE=2 SV=1	Hs20270303	889	7.7e-258	KOG1707	Predicted Ras related/Rac-GTP binding protein	K07871//RHOT2; mitochondrial Rho GTPase 2 [EC:3.6.5.-]	0	1162.1	acs:100556481	ko04137//Mitophagy - animal//Transport and catabolism//Cellular Processes
Unigene0001034	--	--	--	--	--	--	--	--	--	--	--	--	--	--	--	--	--	--
Unigene0001035	--	--	--	--	--	--	--	--	--	--	--	--	--	--	--	--	--	--
Unigene0001036	--	--	--	--	--	--	--	--	--	--	--	--	--	--	--	--	--	--
Unigene0001037	--	--	--	--	--	--	--	--	--	--	--	--	--	--	--	--	--	--
Unigene0001038	--	--	--	--	--	--	--	--	--	--	--	--	--	--	--	--	--	--
Unigene0001039	XP_020664873.1	1417	0	integrin beta-2 isoform X2 [Pogona vitticeps]	sp|P32592|ITB2_BOVIN	963.8	5.5e-279	sp|P32592|ITB2_BOVIN Integrin beta-2 OS=Bos taurus OX=9913 GN=ITGB2 PE=1 SV=1	Hs4557886	912.9	1.7e-264	KOG1226	Integrin beta subunit (N-terminal portion of extracellular region)	K06464//ITGB2; integrin beta 2	0	1302	pvt:110087486	;ko05144//Malaria//Infectious diseases//Human Diseases
Unigene0001040	XP_020671044.1	557	0	very long-chain acyl-CoA synthetase-like [Pogona vitticeps]	sp|P97524|S27A2_RAT	361.7	3.6e-98	sp|P97524|S27A2_RAT Very long-chain acyl-CoA synthetase OS=Rattus norvegicus OX=10116 GN=Slc27a2 PE=1 SV=1	Hs4503653	354	1.1e-96	KOG1179	Very long-chain acyl-CoA synthetase/fatty acid transporter	K08746//SLC27A2; solute carrier family 27 (fatty acid transporter), member 2 [EC:6.2.1.- 6.2.1.3]	3.3e-177	627.9	pvt:110091313	;ko03320//PPAR signaling pathway//Endocrine system//Organismal Systems
Unigene0001041	--	--	--	--	--	--	--	--	--	--	--	--	--	--	--	--	--	--
Unigene0001042	--	--	--	--	--	--	--	--	--	--	--	--	--	--	--	--	--	--
Unigene0001043	--	--	--	--	--	--	--	--	--	--	--	--	--	--	--	--	--	--
Unigene0001044	--	--	--	--	--	--	--	--	--	--	--	--	--	--	--	--	--	--
Unigene0001045	ACO51862.1	167	2e-43	Transposable element Tc1 transposase [Lithobates catesbeianus]	sp|P34257|TC3A_CAEEL	56.2	1.5e-06	sp|P34257|TC3A_CAEEL Transposable element Tc3 transposase OS=Caenorhabditis elegans OX=6239 GN=tc3a PE=1 SV=1	--	--	--	--	--	--	--	--	--	--
Unigene0001046	XP_018431484.1	114	2e-27	PREDICTED: RNA-directed DNA polymerase from mobile element jockey-like [Nanorana parkeri]	--	--	--	--	--	--	--	--	--	K14530//RPP40; ribonucleases P/MRP protein subunit RPP40 [EC:3.1.26.5]	1.1e-23	115.2	npr:108804236	;ko03008//Ribosome biogenesis in eukaryotes//Translation//Genetic Information Processing
Unigene0001047	--	--	--	--	--	--	--	--	--	--	--	--	--	--	--	--	--	--
Unigene0001048	--	--	--	--	--	--	--	--	--	--	--	--	--	--	--	--	--	--
Unigene0001049	XP_008112832.1	703	0	PREDICTED: tripartite motif-containing protein 14 [Anolis carolinensis]	sp|Q8BVW3|TRI14_MOUSE	467.6	6.7e-130	sp|Q8BVW3|TRI14_MOUSE Tripartite motif-containing protein 14 OS=Mus musculus OX=10090 GN=Trim14 PE=1 SV=2	Hs5730009	113.2	4.8e-24	KOG2177	Predicted E3 ubiquitin ligase	K12004//TRIM14; tripartite motif-containing protein 14	5e-203	714.1	pmua:114587934	--
Unigene0001050	RXN38762.1	91.7	3e-16	reverse transcriptase [Labeo rohita]	--	--	--	--	--	--	--	--	--	--	--	--	--	--
Unigene0001051	--	--	--	--	--	--	--	--	--	--	--	--	--	--	--	--	--	--
Unigene0001052	XP_020663050.1	321	4e-94	zinc finger and SCAN domain-containing protein 20-like [Pogona vitticeps]	--	--	--	--	--	--	--	--	--	K09230//SCAN; SCAN domain-containing zinc finger protein	3.5e-85	321.2	pvt:110086460	--
Unigene0001053	--	--	--	--	--	--	--	--	--	--	--	--	--	--	--	--	--	--
Unigene0001054	--	--	--	--	--	--	--	--	--	--	--	--	--	--	--	--	--	--
Unigene0001055	--	--	--	--	--	--	--	--	--	--	--	--	--	--	--	--	--	--
Unigene0001056	--	--	--	--	--	--	--	--	--	--	--	--	--	--	--	--	--	--
Unigene0001057	--	--	--	--	--	--	--	--	--	--	--	--	--	--	--	--	--	--
Unigene0001058	--	--	--	--	--	--	--	--	--	--	--	--	--	--	--	--	--	--
Unigene0001059	--	--	--	--	--	--	--	--	--	--	--	--	--	--	--	--	--	--
Unigene0001060	--	--	--	--	--	--	--	--	--	--	--	--	--	--	--	--	--	--
Unigene0001061	--	--	--	--	--	--	--	--	--	--	--	--	--	--	--	--	--	--
Unigene0001062	OXA44552.1	277	3e-72	LINE-1 reverse transcriptase [Folsomia candida]	--	--	--	--	CE07199	104.4	2.6e-21	KOG1075	FOG: Reverse transcriptase	K10358//MYO6; myosin VI	5.6e-44	186	gja:107114881	;ko05130//Pathogenic Escherichia coli infection//Infectious diseases//Human Diseases
Unigene0001063	XP_018431484.1	212	2e-64	PREDICTED: RNA-directed DNA polymerase from mobile element jockey-like [Nanorana parkeri]	sp|P21329|RTJK_DROFU	64.7	1.5e-09	sp|P21329|RTJK_DROFU RNA-directed DNA polymerase from mobile element jockey OS=Drosophila funebris OX=7221 GN=jockey\pol PE=1 SV=1	--	--	--	--	--	K14530//RPP40; ribonucleases P/MRP protein subunit RPP40 [EC:3.1.26.5]	8.8e-59	231.9	npr:108804236	;ko03008//Ribosome biogenesis in eukaryotes//Translation//Genetic Information Processing
Unigene0001064	--	--	--	--	--	--	--	--	--	--	--	--	--	--	--	--	--	--
Unigene0001065	ADJ80991.1	71.6	1e-10	CR1-3 [Lycodichthys dearborni]	--	--	--	--	--	--	--	--	--	--	--	--	--	--
Unigene0001066	--	--	--	--	--	--	--	--	--	--	--	--	--	--	--	--	--	--
Unigene0001067	PFX27831.1	119	3e-41	TCDD-inducible poly [ADP-ribose] polymerase [Stylophora pistillata]	--	--	--	--	CE08602	61.6	2.1e-09	KOG1075	FOG: Reverse transcriptase	--	--	--	--	--
Unigene0001068	TWW77338.1	75.5	1e-11	Transposon TX1 uncharacterized 149 kDa protein ORF 2 [Takifugu flavidus]	--	--	--	--	--	--	--	--	--	K19759//DNAAF5; dynein assembly factor 5, axonemal	3.4e-10	71.6	adf:107346796	--
Unigene0001069	XP_003221235.1	510	3e-159	PREDICTED: sodium-coupled neutral amino acid transporter 2 [Anolis carolinensis]	sp|A2VE31|S38A2_BOVIN	392.1	4.2e-107	sp|A2VE31|S38A2_BOVIN Sodium-coupled neutral amino acid transporter 2 OS=Bos taurus OX=9913 GN=SLC38A2 PE=2 SV=1	HsM9506837	390.2	2.4e-107	KOG1305	Amino acid transporter protein	K14207//SLC38A2; solute carrier family 38 (sodium-coupled neutral amino acid transporter), member 2	2.1e-131	476.5	acs:100555856	;ko04974//Protein digestion and absorption//Digestive system//Organismal Systems
Unigene0001070	XP_008111282.1	611	0	PREDICTED: SH2 domain-containing protein 4A [Anolis carolinensis]	sp|Q9D7V1|SH24A_MOUSE	402.5	1.3e-110	sp|Q9D7V1|SH24A_MOUSE SH2 domain-containing protein 4A OS=Mus musculus OX=10090 GN=Sh2d4a PE=1 SV=1	--	--	--	--	--	K17577//SH2D4A; SH2 domain-containing protein 4A	1.1e-171	609	acs:100567466	--
Unigene0001071	--	--	--	--	--	--	--	--	--	--	--	--	--	--	--	--	--	--
Unigene0001072	--	--	--	--	--	--	--	--	--	--	--	--	--	--	--	--	--	--
Unigene0001073	XP_020633831.1	427	3e-137	zinc finger protein 287-like [Pogona vitticeps]	--	--	--	--	--	--	--	--	--	K09229//ZKSCAN; KRAB and SCAN domains-containing zinc finger protein	4.2e-58	231.1	pvt:110070488	--
Unigene0001074	XP_020638773.1	853	0	equilibrative nucleoside transporter 3 [Pogona vitticeps]	sp|A1A4N1|S29A3_BOVIN	514.6	3.1e-144	sp|A1A4N1|S29A3_BOVIN Equilibrative nucleoside transporter 3 OS=Bos taurus OX=9913 GN=SLC29A3 PE=2 SV=1	Hs8922907	447.6	7.1e-125	KOG1479	Nucleoside transporter	K15014//SLC29A1_2_3; solute carrier family 29 (equilibrative nucleoside transporter), member 1/2/3	3.9e-236	823.5	pvt:110073679	ko05034//Alcoholism//Substance dependence//Human Diseases
Unigene0001075	BAA88337.1	67	4e-08	ORF2 [Acanthochelys spixii]	--	--	--	--	--	--	--	--	--	--	--	--	--	--
Unigene0001076	XP_020633465.1	536	2e-175	zinc finger protein 616-like [Pogona vitticeps]	--	--	--	--	--	--	--	--	--	--	--	--	--	--
Unigene0001077	PKU45456.1	63.2	5e-19	rna-directed dna polymerase from mobile element jockey-like [Limosa lapponica baueri]	--	--	--	--	--	--	--	--	--	K14530//RPP40; ribonucleases P/MRP protein subunit RPP40 [EC:3.1.26.5]	6.8e-13	79.7	npr:108804236	;ko03008//Ribosome biogenesis in eukaryotes//Translation//Genetic Information Processing
Unigene0001078	XP_020653097.1	577	0	interleukin-6 receptor subunit alpha isoform X2 [Pogona vitticeps]	sp|P08887|IL6RA_HUMAN	222.6	1.6e-56	sp|P08887|IL6RA_HUMAN Interleukin-6 receptor subunit alpha OS=Homo sapiens OX=9606 GN=IL6R PE=1 SV=1	--	--	--	--	--	K05055//IL6R; interleukin 6 receptor	2.6e-164	584.3	pvt:110081055	;ko04061//Viral protein interaction with cytokine and cytokine receptor//Signaling molecules and interaction//Environmental Information Processing
Unigene0001079	--	--	--	--	--	--	--	--	--	--	--	--	--	--	--	--	--	--
Unigene0001080	--	--	--	--	--	--	--	--	--	--	--	--	--	--	--	--	--	--
Unigene0001081	--	--	--	--	--	--	--	--	--	--	--	--	--	--	--	--	--	--
Unigene0001082	AXU25449.1	57	2e-07	caudal type homebox 2, partial [Bubalus bubalis]	--	--	--	--	--	--	--	--	--	--	--	--	--	--
Unigene0001083	XP_020641110.1	912	0	heat shock 70 kDa protein 13 isoform X1 [Pogona vitticeps]	sp|Q2TBX4|HSP13_BOVIN	683.7	6.5e-195	sp|Q2TBX4|HSP13_BOVIN Heat shock 70 kDa protein 13 OS=Bos taurus OX=9913 GN=HSPA13 PE=2 SV=1	Hs5902126	682.2	2.9e-195	KOG0101	Molecular chaperones HSP70/HSC70, HSP70 superfamily	K09491//STCH; stress 70 protein chaperone microsome-associated 60kDa protein	6.5e-244	850.1	pvt:110074820	--
Unigene0001084	--	--	--	--	--	--	--	--	--	--	--	--	--	--	--	--	--	--
Unigene0001085	TKS65252.1	135	2e-32	RNA-directed DNA polymerase from mobile element jockey [Collichthys lucidus]	--	--	--	--	--	--	--	--	--	--	--	--	--	--
Unigene0001086	XP_015266999.1	101	4e-21	PREDICTED: zinc finger protein with KRAB and SCAN domains 7-like [Gekko japonicus]	--	--	--	--	--	--	--	--	--	--	--	--	--	--
Unigene0001087	TKS65721.1	63.9	6e-11	RNA-directed DNA polymerase from mobile element jockey [Collichthys lucidus]	--	--	--	--	--	--	--	--	--	--	--	--	--	--
Unigene0001088	--	--	--	--	--	--	--	--	--	--	--	--	--	--	--	--	--	--
Unigene0001089	KAF1463288.1	106	1e-24	Endogenous retrovirus group 3 member 1 Env polyprotein, partial [Pygoscelis antarcticus]	sp|Q14264|ENR1_HUMAN	94.7	1.4e-18	sp|Q14264|ENR1_HUMAN Endogenous retrovirus group 3 member 1 Env polyprotein OS=Homo sapiens OX=9606 GN=ERV3-1 PE=2 SV=2	--	--	--	--	--	--	--	--	--	--
Unigene0001090	--	--	--	--	--	--	--	--	--	--	--	--	--	--	--	--	--	--
Unigene0001091	XP_020640523.1	1063	0	glutaminase liver isoform, mitochondrial isoform X1 [Pogona vitticeps]	sp|Q9UI32|GLSL_HUMAN	901	1e-260	sp|Q9UI32|GLSL_HUMAN Glutaminase liver isoform, mitochondrial OS=Homo sapiens OX=9606 GN=GLS2 PE=1 SV=2	Hs20336214	901	1.5e-261	KOG0506	Glutaminase (contains ankyrin repeat)	K01425//glsA; glutaminase [EC:3.5.1.2]	5.4e-303	1045	pvt:110074560	;ko00471//D-Glutamine and D-glutamate metabolism//Metabolism of other amino acids//Metabolism
Unigene0001092	XP_020633831.1	199	1e-57	zinc finger protein 287-like [Pogona vitticeps]	--	--	--	--	--	--	--	--	--	K09229//ZKSCAN; KRAB and SCAN domains-containing zinc finger protein	2.1e-17	94	pvt:110070488	--
Unigene0001093	KFZ66214.1	61.6	1e-08	60S ribosomal protein L12, partial [Podiceps cristatus]	sp|P61284|RL12_BOVIN	58.5	4.4e-07	sp|P61284|RL12_BOVIN 60S ribosomal protein L12 OS=Bos taurus OX=9913 GN=RPL12 PE=2 SV=1	Hs4506597	58.5	6.6e-08	KOG0886	40S ribosomal protein S2	K02870//RP-L12e; large subunit ribosomal protein L12e	1.1e-06	60.8	gja:107120419	ko03010//Ribosome//Translation//Genetic Information Processing
Unigene0001094	XP_016852420.1	62.4	5e-07	PREDICTED: interleukin-1 receptor accessory protein isoform X1 [Anolis carolinensis]	--	--	--	--	--	--	--	--	--	--	--	--	--	--
Unigene0001095	--	--	--	--	--	--	--	--	--	--	--	--	--	--	--	--	--	--
Unigene0001096	--	--	--	--	--	--	--	--	--	--	--	--	--	--	--	--	--	--
Unigene0001097	--	--	--	--	--	--	--	--	--	--	--	--	--	--	--	--	--	--
Unigene0001098	AAY86043.1	86.3	7e-26	reverse transcriptase, partial [Nullibrotheas allenii]	--	--	--	--	--	--	--	--	--	--	--	--	--	--
Unigene0001099	RWS08398.1	90.9	2e-15	RNA-directed DNA polymerase from mobile element jockey-like protein, partial [Dinothrombium tinctorium]	--	--	--	--	--	--	--	--	--	--	--	--	--	--
Unigene0001100	--	--	--	--	--	--	--	--	--	--	--	--	--	--	--	--	--	--
Unigene0001101	XP_023609932.1	52.8	3e-06	zinc finger CW-type PWWP domain protein 1 [Myotis lucifugus]	--	--	--	--	--	--	--	--	--	--	--	--	--	--
Unigene0001102	XP_023224633.1	80.9	4e-13	oocyte zinc finger protein XlCOF6-like [Centruroides sculpturatus]	--	--	--	--	--	--	--	--	--	--	--	--	--	--
Unigene0001103	TWW55741.1	60.1	4e-06	Phosphatidylinositol 3,4,5-trisphosphate 5-phosphatase 2B [Takifugu flavidus]	--	--	--	--	--	--	--	--	--	--	--	--	--	--
Unigene0001104	XP_020634464.1	2676	0	tensin-2 isoform X3 [Pogona vitticeps]	sp|Q8CGB6|TNS2_MOUSE	1331.2	0	sp|Q8CGB6|TNS2_MOUSE Tensin-2 OS=Mus musculus OX=10090 GN=Tns2 PE=1 SV=1	Hs22057421_1	860.9	8.4e-249	KOG2283	Clathrin coat dissociation kinase GAK/PTEN/Auxilin and related tyrosine phosphatases	K18080//TNS; tensin	0	2701.4	pvt:110071062	--
Unigene0001105	BAA88337.1	108	7e-25	ORF2 [Acanthochelys spixii]	--	--	--	--	--	--	--	--	--	--	--	--	--	--
Unigene0001106	AKP40998.1	386	5e-116	ORF2 protein [Salmo salar]	--	--	--	--	CE08602	72	5e-12	KOG1075	FOG: Reverse transcriptase	--	--	--	--	--
Unigene0001107	XP_020651890.1	1243	0	trifunctional purine biosynthetic protein adenosine-3 [Pogona vitticeps]	sp|P21872|PUR2_CHICK	1119.4	0	sp|P21872|PUR2_CHICK Trifunctional purine biosynthetic protein adenosine-3 OS=Gallus gallus OX=9031 GN=GART PE=2 SV=1	Hs4503915_1	1028.1	3.2e-299	KOG0237	Glycinamide ribonucleotide synthetase (GARS)/Aminoimidazole ribonucleotide synthetase (AIRS)	K11787//GART; phosphoribosylamine--glycine ligase / phosphoribosylglycinamide formyltransferase / phosphoribosylformylglycinamidine cyclo-ligase [EC:6.3.4.13 2.1.2.2 6.3.3.1]	0	1239.2	pvt:110080382	;ko00670//One carbon pool by folate//Metabolism of cofactors and vitamins//Metabolism
Unigene0001108	PKU46573.1	110	4e-23	rna-directed dna polymerase from mobile element jockey-like [Limosa lapponica baueri]	--	--	--	--	--	--	--	--	--	--	--	--	--	--
Unigene0001109	--	--	--	--	--	--	--	--	--	--	--	--	--	--	--	--	--	--
Unigene0001110	--	--	--	--	--	--	--	--	--	--	--	--	--	--	--	--	--	--
Unigene0001111	PKU46573.1	75.9	1e-13	rna-directed dna polymerase from mobile element jockey-like [Limosa lapponica baueri]	--	--	--	--	--	--	--	--	--	--	--	--	--	--
Unigene0001112	XP_020663186.1	757	0	cytochrome P450 4A6-like [Pogona vitticeps]	sp|Q91WL5|CP4CA_MOUSE	556.6	9.1e-157	sp|Q91WL5|CP4CA_MOUSE Cytochrome P450 4A12A OS=Mus musculus OX=10090 GN=Cyp4a12a PE=1 SV=2	Hs4503235	548.5	3.7e-155	KOG0157	Cytochrome P450 CYP4/CYP19/CYP26 subfamilies	K07426//CYP4B1; cytochrome P450 family 4 subfamily B polypeptide 1 [EC:1.14.14.1]	1.2e-213	749.2	pvt:110086554	--
Unigene0001113	--	--	--	--	--	--	--	--	--	--	--	--	--	--	--	--	--	--
Unigene0001114	--	--	--	--	--	--	--	--	--	--	--	--	--	--	--	--	--	--
Unigene0001115	XP_008105925.1	60.1	1e-08	PREDICTED: DDB1- and CUL4-associated factor 6 isoform X2 [Anolis carolinensis]	--	--	--	--	--	--	--	--	--	--	--	--	--	--
Unigene0001116	--	--	--	--	--	--	--	--	--	--	--	--	--	--	--	--	--	--
Unigene0001117	--	--	--	--	--	--	--	--	--	--	--	--	--	--	--	--	--	--
Unigene0001118	--	--	--	--	--	--	--	--	--	--	--	--	--	--	--	--	--	--
Unigene0001119	--	--	--	--	--	--	--	--	--	--	--	--	--	--	--	--	--	--
Unigene0001120	--	--	--	--	--	--	--	--	--	--	--	--	--	--	--	--	--	--
Unigene0001121	--	--	--	--	--	--	--	--	--	--	--	--	--	--	--	--	--	--
Unigene0001122	ROL55107.1	68.2	3e-34	Transposable element Tcb1 transposase [Anabarilius grahami]	--	--	--	--	--	--	--	--	--	K00737//MGAT3; beta-1,4-mannosyl-glycoprotein beta-1,4-N-acetylglucosaminyltransferase [EC:2.4.1.144]	2.2e-07	63.5	sanh:107672118	;ko00510//N-Glycan biosynthesis//Glycan biosynthesis and metabolism//Metabolism
Unigene0001123	--	--	--	--	--	--	--	--	--	--	--	--	--	--	--	--	--	--
Unigene0001124	XP_020634018.1	181	5e-49	involucrin-like [Pogona vitticeps]	--	--	--	--	--	--	--	--	--	--	--	--	--	--
Unigene0001125	--	--	--	--	--	--	--	--	--	--	--	--	--	--	--	--	--	--
Unigene0001126	XP_020647248.1	281	7e-85	transmembrane protein 56-like isoform X2 [Pogona vitticeps]	sp|Q5XIY2|TLC4B_DANRE	201.8	3.7e-50	sp|Q5XIY2|TLC4B_DANRE TLC domain-containing protein 4-B OS=Danio rerio OX=7955 GN=tlcd4b PE=2 SV=1	Hs18545963	157.5	1.2e-37	KOG4561	Uncharacterized conserved protein, contains TBC domain	--	--	--	--	--
Unigene0001127	XP_020638061.1	894	0	glutathione synthetase isoform X1 [Pogona vitticeps]	sp|P48637|GSHB_HUMAN	638.3	2.5e-181	sp|P48637|GSHB_HUMAN Glutathione synthetase OS=Homo sapiens OX=9606 GN=GSS PE=1 SV=1	Hs4504169	638.3	3.7e-182	KOG0021	Glutathione synthetase	K21456//GSS; glutathione synthase [EC:6.3.2.3]	9.3e-246	855.9	pvt:110073348	;ko04216//Ferroptosis//Cell growth and death//Cellular Processes
Unigene0001128	XP_015669697.1	89.7	4e-16	glucose-6-phosphatase-like [Protobothrops mucrosquamatus]	sp|P35575|G6PC_HUMAN	71.6	4.1e-11	sp|P35575|G6PC_HUMAN Glucose-6-phosphatase OS=Homo sapiens OX=9606 GN=G6PC PE=1 SV=2	--	--	--	--	--	K01084//G6PC; glucose-6-phosphatase [EC:3.1.3.9]	5.1e-15	88.2	pvt:110080299	;ko04973//Carbohydrate digestion and absorption//Digestive system//Organismal Systems
Unigene0001129	--	--	--	--	--	--	--	--	--	--	--	--	--	--	--	--	--	--
Unigene0001130	--	--	--	--	--	--	--	--	--	--	--	--	--	--	--	--	--	--
Unigene0001131	XP_020658946.1	540	8e-172	UDP-N-acetylglucosamine/UDP-glucose/GDP-mannose transporter [Pogona vitticeps]	sp|Q762D5|S35D2_MOUSE	441.8	6e-122	sp|Q762D5|S35D2_MOUSE UDP-N-acetylglucosamine/UDP-glucose/GDP-mannose transporter OS=Mus musculus OX=10090 GN=Slc35d2 PE=2 SV=1	Hs14028875	332	1e-89	KOG1444	Nucleotide-sugar transporter VRG4/SQV-7	K15281//SLC35D; solute carrier family 35	4e-143	515.8	pvt:110084175	--
Unigene0001132	--	--	--	--	--	--	--	--	--	--	--	--	--	--	--	--	--	--
Unigene0001133	XP_018431484.1	126	7e-29	PREDICTED: RNA-directed DNA polymerase from mobile element jockey-like [Nanorana parkeri]	--	--	--	--	--	--	--	--	--	K14530//RPP40; ribonucleases P/MRP protein subunit RPP40 [EC:3.1.26.5]	2e-31	142.9	npr:108804236	;ko03008//Ribosome biogenesis in eukaryotes//Translation//Genetic Information Processing
Unigene0001134	--	--	--	--	--	--	--	--	--	--	--	--	--	--	--	--	--	--
Unigene0001135	--	--	--	--	--	--	--	--	--	--	--	--	--	--	--	--	--	--
Unigene0001136	--	--	--	--	--	--	--	--	--	--	--	--	--	--	--	--	--	--
Unigene0001137	XP_023238417.1	68.6	5e-09	uncharacterized protein LOC111637209 [Centruroides sculpturatus]	--	--	--	--	--	--	--	--	--	K14530//RPP40; ribonucleases P/MRP protein subunit RPP40 [EC:3.1.26.5]	2e-07	63.2	npr:108804236	;ko03008//Ribosome biogenesis in eukaryotes//Translation//Genetic Information Processing
Unigene0001138	XP_013877416.1	109	3e-31	PREDICTED: RNA-directed DNA polymerase from mobile element jockey-like [Austrofundulus limnaeus]	--	--	--	--	--	--	--	--	--	--	--	--	--	--
Unigene0001139	--	--	--	--	--	--	--	--	--	--	--	--	--	--	--	--	--	--
Unigene0001140	XP_020657263.1	314	5e-97	gamma-glutamylaminecyclotransferase isoform X1 [Pogona vitticeps]	sp|Q4KM86|GGACT_RAT	195.7	2.9e-48	sp|Q4KM86|GGACT_RAT Gamma-glutamylaminecyclotransferase OS=Rattus norvegicus OX=10116 GN=Ggact PE=2 SV=1	Hs14754072	179.5	3.2e-44	KOG4450	Uncharacterized conserved protein	K19761//GGACT; gamma-glutamylaminecyclotransferase [EC:2.3.2.-]	2.1e-84	319.3	pvt:110083268	--
Unigene0001141	--	--	--	--	--	--	--	--	--	--	--	--	--	--	--	--	--	--
Unigene0001142	--	--	--	--	--	--	--	--	--	--	--	--	--	--	--	--	--	--
Unigene0001143	--	--	--	--	--	--	--	--	--	--	--	--	--	--	--	--	--	--
Unigene0001144	--	--	--	--	--	--	--	--	--	--	--	--	--	--	--	--	--	--
Unigene0001145	--	--	--	--	--	--	--	--	--	--	--	--	--	--	--	--	--	--
Unigene0001146	XP_014339620.1	88.6	5e-16	PREDICTED: endogenous retrovirus group PABLB member 1 Env polyprotein-like [Latimeria chalumnae]	sp|Q14264|ENR1_HUMAN	62	3.4e-08	sp|Q14264|ENR1_HUMAN Endogenous retrovirus group 3 member 1 Env polyprotein OS=Homo sapiens OX=9606 GN=ERV3-1 PE=2 SV=2	--	--	--	--	--	--	--	--	--	--
Unigene0001147	--	--	--	--	--	--	--	--	--	--	--	--	--	--	--	--	--	--
Unigene0001148	XP_020644143.1	579	0	zinc transporter ZIP9 [Pogona vitticeps]	sp|Q5ZIU9|S39A9_CHICK	487.3	8.7e-136	sp|Q5ZIU9|S39A9_CHICK Zinc transporter ZIP9 OS=Gallus gallus OX=9031 GN=SLC39A9 PE=2 SV=1	Hs8922968	483.4	1.9e-135	KOG3907	ZIP-like zinc transporter proteins	K14715//SLC39A9; solute carrier family 39 (zinc transporter), member 9	3.9e-145	521.9	pvt:110076396	--
Unigene0001149	XP_020662958.1	601	0	sulfotransferase 1C2-like [Pogona vitticeps]	sp|O00338|ST1C2_HUMAN	470.7	3e-131	sp|O00338|ST1C2_HUMAN Sulfotransferase 1C2 OS=Homo sapiens OX=9606 GN=SULT1C2 PE=1 SV=1	Hs4507305	470.7	4.5e-132	KOG1584	Sulfotransferase	K01025//SULT1; sulfotransferase [EC:2.8.2.-]	7.9e-173	612.5	pvt:110086400	--
Unigene0001150	--	--	--	--	--	--	--	--	--	--	--	--	--	--	--	--	--	--
Unigene0001151	AKP40998.1	151	8e-40	ORF2 protein [Salmo salar]	--	--	--	--	--	--	--	--	--	--	--	--	--	--
Unigene0001152	ADJ80991.1	171	3e-47	CR1-3 [Lycodichthys dearborni]	--	--	--	--	--	--	--	--	--	--	--	--	--	--
Unigene0001153	XP_020668316.1	55.8	5e-06	uncharacterized protein LOC110089522 isoform X3 [Pogona vitticeps]	--	--	--	--	--	--	--	--	--	--	--	--	--	--
Unigene0001154	XP_027676502.1	147	2e-38	telomerase RNA component interacting RNase, partial [Chelonia mydas]	sp|Q9BQ61|TRIR_HUMAN	120.9	1.3e-25	sp|Q9BQ61|TRIR_HUMAN Telomerase RNA component interacting RNase OS=Homo sapiens OX=9606 GN=TRIR PE=1 SV=1	--	--	--	--	--	K01149//TRIR; telomerase RNA component interacting RNase [EC:3.1.13.-]	2e-30	140.6	dro:112301448	--
Unigene0001155	ETE67802.1	278	3e-78	Zinc finger protein [Ophiophagus hannah]	sp|Q5ZJ02|ZN326_CHICK	273.1	3e-71	sp|Q5ZJ02|ZN326_CHICK DBIRD complex subunit ZNF326 OS=Gallus gallus OX=9031 GN=ZNF326 PE=2 SV=3	--	--	--	--	--	K13204//ZNF326; zinc finger protein 326	1.8e-72	280.8	pvt:110079449	--
Unigene0001156	KAF1507380.1	75.1	5e-18	Kinesin-like protein KIF9, partial [Megadyptes antipodes antipodes]	--	--	--	--	--	--	--	--	--	--	--	--	--	--
Unigene0001157	--	--	--	--	--	--	--	--	--	--	--	--	--	--	--	--	--	--
Unigene0001158	PKU32130.1	116	2e-26	dtw domain-containing protein 2 [Limosa lapponica baueri]	--	--	--	--	--	--	--	--	--	--	--	--	--	--
Unigene0001159	XP_032523071.1	64.3	2e-07	hemicentin-1-like [Danaus plexippus plexippus]	--	--	--	--	--	--	--	--	--	--	--	--	--	--
Unigene0001160	KXJ16082.1	127	5e-32	Craniofacial development protein 2 [Exaiptasia pallida]	--	--	--	--	--	--	--	--	--	--	--	--	--	--
Unigene0001161	--	--	--	--	--	--	--	--	--	--	--	--	--	--	--	--	--	--
Unigene0001162	--	--	--	--	--	--	--	--	--	--	--	--	--	--	--	--	--	--
Unigene0001163	--	--	--	--	--	--	--	--	--	--	--	--	--	--	--	--	--	--
Unigene0001164	BAA88337.1	190	5e-51	ORF2 [Acanthochelys spixii]	--	--	--	--	--	--	--	--	--	--	--	--	--	--
Unigene0001165	XP_020637587.1	507	2e-171	DNA-directed RNA polymerase I subunit RPA43 [Pogona vitticeps]	sp|Q3B726|RPA43_HUMAN	244.2	5.4e-63	sp|Q3B726|RPA43_HUMAN DNA-directed RNA polymerase I subunit RPA43 OS=Homo sapiens OX=9606 GN=TWISTNB PE=1 SV=1	Hs20539462	244.2	8e-64	KOG4134	DNA-dependent RNA polymerase I	K03004//RPA43; DNA-directed RNA polymerase I subunit RPA43	6e-148	530	pvt:110073076	ko03020//RNA polymerase//Transcription//Genetic Information Processing
Unigene0001166	XP_027700332.1	94.7	8e-21	RNA-binding protein 26 isoform X3 [Vombatus ursinus]	--	--	--	--	--	--	--	--	--	K13192//RBM26; RNA-binding protein 26	2.8e-18	99.8	mdo:100011352	--
Unigene0001167	--	--	--	--	--	--	--	--	--	--	--	--	--	--	--	--	--	--
Unigene0001168	--	--	--	--	--	--	--	--	--	--	--	--	--	--	--	--	--	--
Unigene0001169	XP_007053470.2	137	1e-46	LOW QUALITY PROTEIN: histone-lysine N-methyltransferase PRDM9 [Chelonia mydas]	--	--	--	--	--	--	--	--	--	--	--	--	--	--
Unigene0001170	AXU25449.1	96.7	2e-21	caudal type homebox 2, partial [Bubalus bubalis]	--	--	--	--	--	--	--	--	--	--	--	--	--	--
Unigene0001171	PKU47895.1	83.6	1e-14	rna-directed dna polymerase from mobile element jockey-like [Limosa lapponica baueri]	--	--	--	--	--	--	--	--	--	--	--	--	--	--
Unigene0001172	--	--	--	--	--	--	--	--	--	--	--	--	--	--	--	--	--	--
Unigene0001173	XP_020637542.1	236	1e-70	selenoprotein T isoform X3 [Pogona vitticeps]	sp|Q5ZJN8|SELT_CHICK	228.4	2.5e-58	sp|Q5ZJN8|SELT_CHICK Thioredoxin reductase-like selenoprotein T OS=Gallus gallus OX=9031 GN=SELENOT PE=2 SV=3	Hs18573224	225.7	2.4e-58	KOG3286	Selenoprotein T	K22366//SELENOT; thioredoxin reductase-like selenoprotein T	1.6e-58	232.6	pbi:103049773	--
Unigene0001174	--	--	--	--	--	--	--	--	--	--	--	--	--	--	--	--	--	--
Unigene0001175	XP_013802883.1	84	3e-42	PREDICTED: RNA-directed DNA polymerase from mobile element jockey-like, partial [Apteryx mantelli mantelli]	--	--	--	--	CE11712_2	60.8	4e-09	KOG1075	FOG: Reverse transcriptase	K00864//glpK; glycerol kinase [EC:2.7.1.30]	3.2e-18	97.4	nni:104020088	;ko00561//Glycerolipid metabolism//Lipid metabolism//Metabolism
Unigene0001176	--	--	--	--	--	--	--	--	--	--	--	--	--	--	--	--	--	--
Unigene0001177	BAE46429.1	111	1e-25	ORF2-encoded protein, partial [Danio rerio]	--	--	--	--	--	--	--	--	--	--	--	--	--	--
Unigene0001178	ADJ80991.1	86.3	2e-20	CR1-3 [Lycodichthys dearborni]	--	--	--	--	--	--	--	--	--	--	--	--	--	--
Unigene0001179	AAD19348.1	275	8e-159	reverse transcriptase-like protein [Takifugu rubripes]	--	--	--	--	CE27509_1	76.6	3.8e-13	KOG1075	FOG: Reverse transcriptase	--	--	--	--	--
Unigene0001180	--	--	--	--	--	--	--	--	--	--	--	--	--	--	--	--	--	--
Unigene0001181	XP_020650757.1	1880	0	ER degradation-enhancing alpha-mannosidase-like protein 3 isoform X1 [Pogona vitticeps]	sp|Q9BZQ6|EDEM3_HUMAN	1458	0	sp|Q9BZQ6|EDEM3_HUMAN ER degradation-enhancing alpha-mannosidase-like protein 3 OS=Homo sapiens OX=9606 GN=EDEM3 PE=1 SV=2	Hs19923619	1450.3	0	KOG2430	Glycosyl hydrolase, family 47	K10086//EDEM3; ER degradation enhancer, mannosidase alpha-like 3	0	1775.4	pvt:110079767	ko04141//Protein processing in endoplasmic reticulum//Folding, sorting and degradation//Genetic Information Processing
Unigene0001182	--	--	--	--	--	--	--	--	--	--	--	--	--	--	--	--	--	--
Unigene0001183	XP_008123034.1	225	2e-67	PREDICTED: zinc finger protein 716 [Anolis carolinensis]	--	--	--	--	--	--	--	--	--	--	--	--	--	--
Unigene0001184	--	--	--	--	--	--	--	--	--	--	--	--	--	--	--	--	--	--
Unigene0001185	ROJ36303.1	68.9	2e-09	RNA-directed DNA polymerase from mobile element jockey [Anabarilius grahami]	--	--	--	--	--	--	--	--	--	--	--	--	--	--
Unigene0001186	--	--	--	--	--	--	--	--	--	--	--	--	--	--	--	--	--	--
Unigene0001187	XP_020634110.1	495	3e-167	zinc finger protein 239-like [Pogona vitticeps]	--	--	--	--	--	--	--	--	--	K09228//KRAB; KRAB domain-containing zinc finger protein	1.5e-15	90.1	pvt:110071370	ko05168//Herpes simplex infection//Infectious diseases//Human Diseases
Unigene0001188	XP_020666011.1	783	0	protein FAM117B, partial [Pogona vitticeps]	sp|Q6P1L5|F117B_HUMAN	690.3	5.6e-197	sp|Q6P1L5|F117B_HUMAN Protein FAM117B OS=Homo sapiens OX=9606 GN=FAM117B PE=1 SV=2	--	--	--	--	--	--	--	--	--	--
Unigene0001189	XP_014365539.1	79.3	2e-20	PREDICTED: RNA-directed DNA polymerase from mobile element jockey-like [Papilio machaon]	--	--	--	--	--	--	--	--	--	K04851//CACNA1D; voltage-dependent calcium channel L type alpha-1D	1.6e-07	61.6	cscu:111635672	;ko04973//Carbohydrate digestion and absorption//Digestive system//Organismal Systems
Unigene0001190	--	--	--	--	--	--	--	--	--	--	--	--	--	--	--	--	--	--
Unigene0001191	--	--	--	--	--	--	--	--	--	--	--	--	--	--	--	--	--	--
Unigene0001192	PKU49547.1	147	1e-45	rna-directed dna polymerase from mobile element jockey-like [Limosa lapponica baueri]	--	--	--	--	--	--	--	--	--	K14530//RPP40; ribonucleases P/MRP protein subunit RPP40 [EC:3.1.26.5]	1.2e-30	138.3	gga:420876	;ko03008//Ribosome biogenesis in eukaryotes//Translation//Genetic Information Processing
Unigene0001193	XP_020638324.1	877	0	F-box/LRR-repeat protein 21 [Pogona vitticeps]	sp|Q8BFZ4|FXL21_MOUSE	710.7	4.1e-203	sp|Q8BFZ4|FXL21_MOUSE F-box/LRR-repeat protein 21 OS=Mus musculus OX=10090 GN=Fbxl21 PE=1 SV=1	Hs16306584_1	205.3	8.4e-52	KOG1947	Leucine rich repeat proteins, some proteins contain F-box	K10287//FBXL21; F-box and leucine-rich repeat protein 21	8.8e-247	859.4	pvt:110073454	--
Unigene0001194	XP_028270129.1	122	1e-28	frataxin, mitochondrial isoform X1 [Parambassis ranga]	--	--	--	--	--	--	--	--	--	--	--	--	--	--
Unigene0001195	--	--	--	--	--	--	--	--	--	--	--	--	--	--	--	--	--	--
Unigene0001196	--	--	--	--	--	--	--	--	--	--	--	--	--	--	--	--	--	--
Unigene0001197	--	--	--	--	--	--	--	--	--	--	--	--	--	--	--	--	--	--
Unigene0001198	XP_006751220.1	71.6	8e-10	DBIRD complex subunit ZNF326 isoform X2 [Leptonychotes weddellii]	sp|Q5BKZ1|ZN326_HUMAN	63.9	8.8e-09	sp|Q5BKZ1|ZN326_HUMAN DBIRD complex subunit ZNF326 OS=Homo sapiens OX=9606 GN=ZNF326 PE=1 SV=2	--	--	--	--	--	K13204//ZNF326; zinc finger protein 326	9.7e-09	67.4	acs:100553572	--
Unigene0001199	XP_030083104.1	55.8	1e-06	serine/arginine repetitive matrix protein 1-like [Serinus canaria]	--	--	--	--	--	--	--	--	--	--	--	--	--	--
Unigene0001200	XP_020658058.1	562	0	guanine nucleotide-binding protein subunit alpha-12 isoform X3 [Pogona vitticeps]	sp|Q03113|GNA12_HUMAN	469.9	1.3e-130	sp|Q03113|GNA12_HUMAN Guanine nucleotide-binding protein subunit alpha-12 OS=Homo sapiens OX=9606 GN=GNA12 PE=1 SV=4	Hs6680033	469.9	1.9e-131	KOG0082	G-protein alpha subunit (small G protein superfamily)	K04346//GNA12; guanine nucleotide-binding protein subunit alpha-12	1.1e-135	490.3	pvt:110083721	;ko04730//Long-term depression//Nervous system//Organismal Systems
Unigene0001201	--	--	--	--	--	--	--	--	--	--	--	--	--	--	--	--	--	--
Unigene0001202	XP_018431484.1	54.3	2e-06	PREDICTED: RNA-directed DNA polymerase from mobile element jockey-like [Nanorana parkeri]	--	--	--	--	--	--	--	--	--	--	--	--	--	--
Unigene0001203	XP_020661403.1	1995	0	1-phosphatidylinositol 4,5-bisphosphate phosphodiesterase gamma-2 isoform X1 [Pogona vitticeps]	sp|P16885|PLCG2_HUMAN	1662.9	0	sp|P16885|PLCG2_HUMAN 1-phosphatidylinositol 4,5-bisphosphate phosphodiesterase gamma-2 OS=Homo sapiens OX=9606 GN=PLCG2 PE=1 SV=4	Hs18598741	1662.9	0	KOG1264	Phospholipase C	K05859//PLCG2; phosphatidylinositol phospholipase C, gamma-2 [EC:3.1.4.11]	0	1969.5	pvt:110085508	;ko04370//VEGF signaling pathway//Signal transduction//Environmental Information Processing
Unigene0001204	--	--	--	--	--	--	--	--	--	--	--	--	--	--	--	--	--	--
Unigene0001205	--	--	--	--	--	--	--	--	--	--	--	--	--	--	--	--	--	--
Unigene0001206	--	--	--	--	--	--	--	--	--	--	--	--	--	--	--	--	--	--
Unigene0001207	ACO51862.1	141	1e-38	Transposable element Tc1 transposase [Lithobates catesbeianus]	--	--	--	--	--	--	--	--	--	--	--	--	--	--
Unigene0001208	ACO51862.1	62	2e-09	Transposable element Tc1 transposase [Lithobates catesbeianus]	--	--	--	--	--	--	--	--	--	--	--	--	--	--
Unigene0001209	--	--	--	--	--	--	--	--	--	--	--	--	--	--	--	--	--	--
Unigene0001210	XP_008111756.1	367	1e-115	PREDICTED: ADP-ribosylation factor-like protein 5C [Anolis carolinensis]	sp|Q6P068|ARL5C_MOUSE	308.1	4.8e-82	sp|Q6P068|ARL5C_MOUSE ADP-ribosylation factor-like protein 5C OS=Mus musculus OX=10090 GN=Arl5c PE=2 SV=1	Hs20473689	307.4	1.2e-82	KOG0070	GTP-binding ADP-ribosylation factor Arf1	K07960//ARL12; ADP-ribosylation factor-like protein 12	2.9e-96	359	acs:100557302	--
Unigene0001211	--	--	--	--	--	--	--	--	--	--	--	--	--	--	--	--	--	--
Unigene0001212	--	--	--	--	--	--	--	--	--	--	--	--	--	--	--	--	--	--
Unigene0001213	--	--	--	--	--	--	--	--	--	--	--	--	--	--	--	--	--	--
Unigene0001214	--	--	--	--	--	--	--	--	--	--	--	--	--	--	--	--	--	--
Unigene0001215	--	--	--	--	--	--	--	--	--	--	--	--	--	--	--	--	--	--
Unigene0001216	XP_024049949.2	67	8e-11	annexin A10 [Terrapene carolina triunguis]	--	--	--	--	--	--	--	--	--	--	--	--	--	--
Unigene0001217	--	--	--	--	--	--	--	--	--	--	--	--	--	--	--	--	--	--
Unigene0001218	--	--	--	--	--	--	--	--	--	--	--	--	--	--	--	--	--	--
Unigene0001219	XP_028270129.1	150	4e-41	frataxin, mitochondrial isoform X1 [Parambassis ranga]	--	--	--	--	--	--	--	--	--	--	--	--	--	--
Unigene0001220	XP_020643390.1	93.2	1e-17	FAD-dependent oxidoreductase domain-containing protein 2 [Pogona vitticeps]	--	--	--	--	--	--	--	--	--	--	--	--	--	--
Unigene0001221	KGL81953.1	150	7e-43	hypothetical protein N309_03981, partial [Tinamus guttatus]	--	--	--	--	--	--	--	--	--	--	--	--	--	--
Unigene0001222	KAF1637558.1	85.1	3e-17	Protein TOPAZ1, partial [Eudyptes filholi]	--	--	--	--	--	--	--	--	--	--	--	--	--	--
Unigene0001223	XP_017669160.1	136	5e-40	PREDICTED: LOW QUALITY PROTEIN: RNA-directed DNA polymerase from mobile element jockey-like [Lepidothrix coronata]	--	--	--	--	--	--	--	--	--	--	--	--	--	--
Unigene0001224	PKU49671.1	209	1e-61	rna-directed dna polymerase from mobile element jockey-like [Limosa lapponica baueri]	--	--	--	--	CE07166	86.7	5.4e-17	KOG1075	FOG: Reverse transcriptase	K14530//RPP40; ribonucleases P/MRP protein subunit RPP40 [EC:3.1.26.5]	1.4e-42	177.9	gga:420876	;ko03008//Ribosome biogenesis in eukaryotes//Translation//Genetic Information Processing
Unigene0001225	XP_003226717.2	502	5e-162	PREDICTED: transcription initiation factor TFIID subunit 9 [Anolis carolinensis]	sp|Q5BKE0|TAF9_RAT	363.2	1.7e-98	sp|Q5BKE0|TAF9_RAT Transcription initiation factor TFIID subunit 9 OS=Rattus norvegicus OX=10116 GN=Taf9 PE=2 SV=1	Hs4507351	351.3	9.8e-96	KOG3334	Transcription initiation factor TFIID, subunit TAF9 (also component of histone acetyltransferase SAGA)	K14535//TAF9; transcription initiation factor TFIID subunit 9	5.9e-121	441.4	acs:100556467	ko03022//Basal transcription factors//Transcription//Genetic Information Processing
Unigene0001226	ADJ80991.1	90.5	3e-28	CR1-3 [Lycodichthys dearborni]	--	--	--	--	--	--	--	--	--	--	--	--	--	--
Unigene0001227	XP_020644860.1	1410	0	acylamino-acid-releasing enzyme isoform X2 [Pogona vitticeps]	sp|P13676|ACPH_RAT	1054.7	9.3e-307	sp|P13676|ACPH_RAT Acylamino-acid-releasing enzyme OS=Rattus norvegicus OX=10116 GN=Apeh PE=1 SV=1	Hs13640732	1038.1	1.4e-302	KOG2100	Dipeptidyl aminopeptidase	K01303//APEH; acylaminoacyl-peptidase [EC:3.4.19.1]	0	1423.3	pvt:110076744	--
Unigene0001228	XP_016116988.1	84.3	4e-17	PREDICTED: LOW QUALITY PROTEIN: RNA-directed DNA polymerase from mobile element jockey-like [Sinocyclocheilus grahami]	--	--	--	--	--	--	--	--	--	--	--	--	--	--
Unigene0001229	XP_003229989.2	410	2e-131	PREDICTED: trafficking protein particle complex subunit 4 isoform X2 [Anolis carolinensis]	sp|Q2TBL9|TPPC4_BOVIN	363.6	8.4e-99	sp|Q2TBL9|TPPC4_BOVIN Trafficking protein particle complex subunit 4 OS=Bos taurus OX=9913 GN=TRAPPC4 PE=2 SV=1	Hs7706667	362.5	2.8e-99	KOG3369	Transport protein particle (TRAPP) complex subunit	K20303//TRAPPC4; trafficking protein particle complex subunit 4	5.7e-104	384.4	acs:100558187	--
Unigene0001230	--	--	--	--	--	--	--	--	--	--	--	--	--	--	--	--	--	--
Unigene0001231	--	--	--	--	--	--	--	--	--	--	--	--	--	--	--	--	--	--
Unigene0001232	--	--	--	--	--	--	--	--	--	--	--	--	--	--	--	--	--	--
Unigene0001233	AAN15747.1	104	2e-28	reverse transcriptase-like protein [Paralichthys olivaceus]	--	--	--	--	--	--	--	--	--	--	--	--	--	--
Unigene0001234	--	--	--	--	--	--	--	--	--	--	--	--	--	--	--	--	--	--
Unigene0001235	--	--	--	--	--	--	--	--	--	--	--	--	--	--	--	--	--	--
Unigene0001236	RXN38762.1	100	2e-31	reverse transcriptase [Labeo rohita]	--	--	--	--	--	--	--	--	--	--	--	--	--	--
Unigene0001237	XP_020634606.1	113	2e-27	zinc finger protein 883-like, partial [Pogona vitticeps]	--	--	--	--	--	--	--	--	--	--	--	--	--	--
Unigene0001238	ADJ80991.1	93.2	2e-20	CR1-3 [Lycodichthys dearborni]	--	--	--	--	--	--	--	--	--	--	--	--	--	--
Unigene0001239	--	--	--	--	--	--	--	--	--	--	--	--	--	--	--	--	--	--
Unigene0001240	XP_020654988.1	1664	0	band 3 anion transport protein isoform X4 [Pogona vitticeps]	sp|P02730|B3AT_HUMAN	1088.2	0	sp|P02730|B3AT_HUMAN Band 3 anion transport protein OS=Homo sapiens OX=9606 GN=SLC4A1 PE=1 SV=3	Hs4507021	1088.2	0	KOG1172	Na+-independent Cl/HCO3 exchanger AE1 and related transporters (SLC4 family)	K06573//SLC4A1; solute carrier family 4 (anion exchanger), member 1	0	1533.5	pvt:110082072	ko04966//Collecting duct acid secretion//Excretory system//Organismal Systems
Unigene0001241	--	--	--	--	--	--	--	--	--	--	--	--	--	--	--	--	--	--
Unigene0001242	--	--	--	--	--	--	--	--	--	--	--	--	--	--	--	--	--	--
Unigene0001243	--	--	--	--	--	--	--	--	--	--	--	--	--	--	--	--	--	--
Unigene0001244	--	--	--	--	--	--	--	--	--	--	--	--	--	--	--	--	--	--
Unigene0001245	KXJ12154.1	128	7e-30	Arachidonate 5-lipoxygenase [Exaiptasia pallida]	--	--	--	--	--	--	--	--	--	--	--	--	--	--
Unigene0001246	PKU49671.1	133	4e-44	rna-directed dna polymerase from mobile element jockey-like [Limosa lapponica baueri]	sp|Q9ULJ8|NEB1_HUMAN	101.7	1e-19	sp|Q9ULJ8|NEB1_HUMAN Neurabin-1 OS=Homo sapiens OX=9606 GN=PPP1R9A PE=1 SV=2	Hs8923073	101.3	2e-20	KOG1945	Protein phosphatase 1 binding protein spinophilin/neurabin II	K10659//MARCH4_9_11; E3 ubiquitin-protein ligase MARCH4/9/11 [EC:2.3.2.27]	8.9e-25	122.1	padl:103917811	--
Unigene0001247	--	--	--	--	--	--	--	--	--	--	--	--	--	--	--	--	--	--
Unigene0001248	TFK11643.1	122	5e-31	glioma pathogenesis-related protein 1-like [Platysternon megacephalum]	--	--	--	--	--	--	--	--	--	--	--	--	--	--
Unigene0001249	XP_028572330.1	333	6e-112	zinc finger protein 2 homolog, partial [Podarcis muralis]	--	--	--	--	--	--	--	--	--	--	--	--	--	--
Unigene0001250	XP_020654300.1	880	0	guanine deaminase [Pogona vitticeps]	sp|Q9R111|GUAD_MOUSE	663.3	7.6e-189	sp|Q9R111|GUAD_MOUSE Guanine deaminase OS=Mus musculus OX=10090 GN=Gda PE=1 SV=1	Hs4758426	660.6	7.4e-189	KOG3968	Atrazine chlorohydrolase/guanine deaminase	K01487//E3.5.4.3; guanine deaminase [EC:3.5.4.3]	4.1e-244	850.5	pvt:110081708	;ko00230//Purine metabolism//Nucleotide metabolism//Metabolism
Unigene0001251	XP_014349521.1	138	5e-36	PREDICTED: RNA-directed DNA polymerase from mobile element jockey-like, partial [Latimeria chalumnae]	--	--	--	--	CE08291	104	3.7e-22	KOG1075	FOG: Reverse transcriptase	--	--	--	--	--
Unigene0001252	--	--	--	--	--	--	--	--	--	--	--	--	--	--	--	--	--	--
Unigene0001253	--	--	--	--	--	--	--	--	--	--	--	--	--	--	--	--	--	--
Unigene0001254	XP_020635898.1	1116	0	2-hydroxyacyl-CoA lyase 1 [Pogona vitticeps]	sp|Q9UJ83|HACL1_HUMAN	910.6	3.3e-263	sp|Q9UJ83|HACL1_HUMAN 2-hydroxyacyl-CoA lyase 1 OS=Homo sapiens OX=9606 GN=HACL1 PE=1 SV=2	Hs6912418	905.2	2.1e-262	KOG1185	Thiamine pyrophosphate-requiring enzyme	K12261//HACL1; 2-hydroxyacyl-CoA lyase 1 [EC:4.1.-.-]	0	1115.5	pvt:110072147	ko04146//Peroxisome//Transport and catabolism//Cellular Processes
Unigene0001255	XP_020656171.1	691	0	3-oxo-5-beta-steroid 4-dehydrogenase isoform X1 [Pogona vitticeps]	sp|P51857|AK1D1_HUMAN	576.6	9.2e-163	sp|P51857|AK1D1_HUMAN Aldo-keto reductase family 1 member D1 OS=Homo sapiens OX=9606 GN=AKR1D1 PE=1 SV=1	Hs5174695	576.6	1.4e-163	KOG1577	Aldo/keto reductase family proteins	K00251//AKR1D1; 3-oxo-5-beta-steroid 4-dehydrogenase [EC:1.3.1.3]	3.7e-197	694.5	pvt:110082711	;ko00120//Primary bile acid biosynthesis//Lipid metabolism//Metabolism
Unigene0001256	AXU25449.1	99	1e-21	caudal type homebox 2, partial [Bubalus bubalis]	sp|P23991|ADH1_CHICK	74.3	1.5e-11	sp|P23991|ADH1_CHICK Alcohol dehydrogenase 1 OS=Gallus gallus OX=9031 GN=ADH1 PE=1 SV=2	Hs20537182	70.9	2.5e-11	KOG0022	Alcohol dehydrogenase, class III	K13951//ADH1_7; alcohol dehydrogenase 1/7 [EC:1.1.1.1]	4.9e-16	92.8	pvt:110083976	;ko00350//Tyrosine metabolism//Amino acid metabolism//Metabolism
Unigene0001257	XP_028869780.1	142	1e-62	endonuclease-reverse transcriptase [Babesia ovata]	--	--	--	--	--	--	--	--	--	K09228//KRAB; KRAB domain-containing zinc finger protein	4.4e-29	133.7	bta:100138479	ko05168//Herpes simplex infection//Infectious diseases//Human Diseases
Unigene0001258	PKU46287.1	158	2e-47	hypothetical protein llap_3407 [Limosa lapponica baueri]	--	--	--	--	--	--	--	--	--	--	--	--	--	--
Unigene0001259	--	--	--	--	--	--	--	--	--	--	--	--	--	--	--	--	--	--
Unigene0001260	--	--	--	--	--	--	--	--	--	--	--	--	--	--	--	--	--	--
Unigene0001261	XP_018431484.1	124	2e-52	PREDICTED: RNA-directed DNA polymerase from mobile element jockey-like [Nanorana parkeri]	--	--	--	--	--	--	--	--	--	K14530//RPP40; ribonucleases P/MRP protein subunit RPP40 [EC:3.1.26.5]	4.1e-27	127.1	npr:108804236	;ko03008//Ribosome biogenesis in eukaryotes//Translation//Genetic Information Processing
Unigene0001262	--	--	--	--	--	--	--	--	--	--	--	--	--	--	--	--	--	--
Unigene0001263	--	--	--	--	--	--	--	--	--	--	--	--	--	--	--	--	--	--
Unigene0001264	XP_020670070.1	714	0	alpha-1-antitrypsin-like isoform X1 [Pogona vitticeps]	sp|P38029|A1AT2_HORSE	366.3	2.4e-99	sp|P38029|A1AT2_HORSE Alpha-1-antiproteinase 2 OS=Equus caballus OX=9796 PE=1 SV=2	Hs14748212	354.8	1.1e-96	KOG2392	Serpin	K04525//SERPINA; serpin A	2.9e-194	685.3	pvt:110090676	--
Unigene0001265	--	--	--	--	--	--	--	--	--	--	--	--	--	--	--	--	--	--
Unigene0001266	--	--	--	--	--	--	--	--	--	--	--	--	--	--	--	--	--	--
Unigene0001267	XP_020633093.1	593	0	LIX1-like protein, partial [Pogona vitticeps]	sp|Q8IVB5|LIX1L_HUMAN	505.4	2e-141	sp|Q8IVB5|LIX1L_HUMAN LIX1-like protein OS=Homo sapiens OX=9606 GN=LIX1L PE=2 SV=1	--	--	--	--	--	--	--	--	--	--
Unigene0001268	XP_033023882.1	790	0	dual specificity mitogen-activated protein kinase kinase 1 [Lacerta agilis]	sp|Q91447|MP2K1_SERCA	750	3.5e-215	sp|Q91447|MP2K1_SERCA Dual specificity mitogen-activated protein kinase kinase 1 (Fragment) OS=Serinus canaria OX=9135 GN=MAP2K1 PE=2 SV=1	Hs5579478	733	6.6e-211	KOG0581	Mitogen-activated protein kinase kinase (MAP2K)	K04368//MAP2K1; mitogen-activated protein kinase kinase 1 [EC:2.7.12.2]	2.7e-216	757.3	pmua:114584876	;ko04320//Dorso-ventral axis formation//Development//Organismal Systems
Unigene0001269	--	--	--	--	--	--	--	--	--	--	--	--	--	--	--	--	--	--
Unigene0001270	XP_015770366.1	65.1	4e-08	PREDICTED: RNA-directed DNA polymerase from mobile element jockey-like [Acropora digitifera]	--	--	--	--	--	--	--	--	--	--	--	--	--	--
Unigene0001271	--	--	--	--	--	--	--	--	--	--	--	--	--	--	--	--	--	--
Unigene0001272	--	--	--	--	--	--	--	--	--	--	--	--	--	--	--	--	--	--
Unigene0001273	--	--	--	--	--	--	--	--	--	--	--	--	--	--	--	--	--	--
Unigene0001274	--	--	--	--	--	--	--	--	--	--	--	--	--	--	--	--	--	--
Unigene0001275	XP_020638770.1	474	4e-150	LOW QUALITY PROTEIN: prosaposin [Pogona vitticeps]	sp|O13035|SAP_CHICK	366.7	1.2e-99	sp|O13035|SAP_CHICK Prosaposin OS=Gallus gallus OX=9031 GN=PSAP PE=1 SV=1	Hs11386147	265	7.4e-70	KOG1340	Prosaposin	K12382//PSAP; saposin	3.9e-131	474.9	pvt:110073677	ko04142//Lysosome//Transport and catabolism//Cellular Processes
Unigene0001276	--	--	--	--	--	--	--	--	--	--	--	--	--	--	--	--	--	--
Unigene0001277	--	--	--	--	--	--	--	--	--	--	--	--	--	--	--	--	--	--
Unigene0001278	PKU47895.1	248	2e-77	rna-directed dna polymerase from mobile element jockey-like [Limosa lapponica baueri]	--	--	--	--	CE09525	71.2	2.6e-12	KOG1075	FOG: Reverse transcriptase	K14530//RPP40; ribonucleases P/MRP protein subunit RPP40 [EC:3.1.26.5]	1.5e-48	198	gga:420876	;ko03008//Ribosome biogenesis in eukaryotes//Translation//Genetic Information Processing
Unigene0001279	XP_029448463.1	57.4	2e-06	nebulin-like [Rhinatrema bivittatum]	--	--	--	--	--	--	--	--	--	--	--	--	--	--
Unigene0001280	--	--	--	--	--	--	--	--	--	--	--	--	--	--	--	--	--	--
Unigene0001281	RXN38762.1	74.7	3e-10	reverse transcriptase [Labeo rohita]	--	--	--	--	--	--	--	--	--	--	--	--	--	--
Unigene0001282	--	--	--	--	--	--	--	--	--	--	--	--	--	--	--	--	--	--
Unigene0001283	--	--	--	--	--	--	--	--	--	--	--	--	--	--	--	--	--	--
Unigene0001284	PFX14285.1	41.6	4e-06	Ankyrin repeat domain-containing protein 50, partial [Stylophora pistillata]	sp|O00204|ST2B1_HUMAN	56.2	1.1e-06	sp|O00204|ST2B1_HUMAN Sulfotransferase 2B1 OS=Homo sapiens OX=9606 GN=SULT2B1 PE=1 SV=2	Hs4759192	56.2	1.6e-07	KOG1584	Sulfotransferase	K01015//SULT2B1; alcohol sulfotransferase [EC:2.8.2.2]	5.8e-06	57.4	sbq:101043923	ko00140//Steroid hormone biosynthesis//Lipid metabolism//Metabolism
Unigene0001285	--	--	--	--	--	--	--	--	--	--	--	--	--	--	--	--	--	--
Unigene0001286	XP_020661796.1	514	2e-175	tumor necrosis factor receptor type 1-associated DEATH domain protein isoform X1 [Pogona vitticeps]	sp|Q2KI74|TRADD_BOVIN	273.9	5.4e-72	sp|Q2KI74|TRADD_BOVIN Tumor necrosis factor receptor type 1-associated DEATH domain protein OS=Bos taurus OX=9913 GN=TRADD PE=2 SV=1	--	--	--	--	--	K03171//TRADD; tumor necrosis factor receptor type 1-associated DEATH domain protein	4e-140	503.8	pvt:110085719	;ko04622//RIG-I-like receptor signaling pathway//Immune system//Organismal Systems
Unigene0001287	--	--	--	--	--	--	--	--	--	--	--	--	--	--	--	--	--	--
Unigene0001288	XP_013802845.1	119	3e-28	PREDICTED: RNA-directed DNA polymerase from mobile element jockey-like, partial [Apteryx mantelli mantelli]	--	--	--	--	--	--	--	--	--	--	--	--	--	--
Unigene0001289	XP_026543175.1	151	1e-38	follistatin [Notechis scutatus]	sp|Q90844|FST_CHICK	164.9	8.7e-39	sp|Q90844|FST_CHICK Follistatin OS=Gallus gallus OX=9031 GN=FST PE=2 SV=1	Hs7242222	152.5	6.7e-36	KOG3649	FOG: Kazal-type serine protease inhibitor domain	K04661//FST; follistatin	1.9e-39	170.6	acs:100558257	ko04350//TGF-beta signaling pathway//Signal transduction//Environmental Information Processing
Unigene0001290	--	--	--	--	--	--	--	--	--	--	--	--	--	--	--	--	--	--
Unigene0001291	--	--	--	--	--	--	--	--	--	--	--	--	--	--	--	--	--	--
Unigene0001292	RXN38762.1	112	7e-26	reverse transcriptase [Labeo rohita]	--	--	--	--	--	--	--	--	--	--	--	--	--	--
Unigene0001293	--	--	--	--	--	--	--	--	--	--	--	--	--	--	--	--	--	--
Unigene0001294	--	--	--	--	--	--	--	--	--	--	--	--	--	--	--	--	--	--
Unigene0001295	KGL79111.1	179	3e-54	hypothetical protein N309_06512, partial [Tinamus guttatus]	--	--	--	--	--	--	--	--	--	K14530//RPP40; ribonucleases P/MRP protein subunit RPP40 [EC:3.1.26.5]	8.8e-26	121.7	gga:420876	;ko03008//Ribosome biogenesis in eukaryotes//Translation//Genetic Information Processing
Unigene0001296	XP_013877416.1	201	3e-56	PREDICTED: RNA-directed DNA polymerase from mobile element jockey-like [Austrofundulus limnaeus]	--	--	--	--	--	--	--	--	--	--	--	--	--	--
Unigene0001297	ACO51862.1	186	2e-56	Transposable element Tc1 transposase [Lithobates catesbeianus]	--	--	--	--	--	--	--	--	--	--	--	--	--	--
Unigene0001298	XP_018431484.1	57.4	8e-08	PREDICTED: RNA-directed DNA polymerase from mobile element jockey-like [Nanorana parkeri]	--	--	--	--	--	--	--	--	--	--	--	--	--	--
Unigene0001299	--	--	--	--	--	--	--	--	--	--	--	--	--	--	--	--	--	--
Unigene0001300	PKU32319.1	163	4e-43	adaptin ear-binding coat-associated protein 1 [Limosa lapponica baueri]	--	--	--	--	--	--	--	--	--	K21988//TMC; transmembrane channel-like protein	4.2e-28	131	nni:104015176	--
Unigene0001301	XP_029448463.1	60.5	6e-07	nebulin-like [Rhinatrema bivittatum]	--	--	--	--	--	--	--	--	--	--	--	--	--	--
Unigene0001302	PKU48297.1	54.3	9e-06	hypothetical protein llap_1399 [Limosa lapponica baueri]	--	--	--	--	--	--	--	--	--	--	--	--	--	--
Unigene0001303	--	--	--	--	--	--	--	--	--	--	--	--	--	--	--	--	--	--
Unigene0001304	XP_020649868.1	828	0	cactin [Pogona vitticeps]	sp|Q8WUQ7|CATIN_HUMAN	691.4	8.8e-198	sp|Q8WUQ7|CATIN_HUMAN Cactin OS=Homo sapiens OX=9606 GN=CACTIN PE=1 SV=3	7295594	372.5	1.4e-102	KOG2370	Cactin	--	--	--	--	--
Unigene0001305	--	--	--	--	--	--	--	--	--	--	--	--	--	--	--	--	--	--
Unigene0001306	TKS65924.1	130	6e-31	RNA-directed DNA polymerase from mobile element jockey [Collichthys lucidus]	--	--	--	--	--	--	--	--	--	--	--	--	--	--
Unigene0001307	XP_020634050.1	655	0	zinc finger protein 729-like isoform X1 [Pogona vitticeps]	--	--	--	--	--	--	--	--	--	K14530//RPP40; ribonucleases P/MRP protein subunit RPP40 [EC:3.1.26.5]	9.9e-19	101.3	gga:420876	;ko03008//Ribosome biogenesis in eukaryotes//Translation//Genetic Information Processing
Unigene0001308	XP_018431484.1	93.2	3e-30	PREDICTED: RNA-directed DNA polymerase from mobile element jockey-like [Nanorana parkeri]	--	--	--	--	--	--	--	--	--	K14530//RPP40; ribonucleases P/MRP protein subunit RPP40 [EC:3.1.26.5]	2.5e-17	94.7	npr:108804236	;ko03008//Ribosome biogenesis in eukaryotes//Translation//Genetic Information Processing
Unigene0001309	--	--	--	--	--	--	--	--	--	--	--	--	--	--	--	--	--	--
Unigene0001310	PKU42044.1	81.3	4e-15	hypothetical protein llap_7644 [Limosa lapponica baueri]	--	--	--	--	--	--	--	--	--	--	--	--	--	--
Unigene0001311	XP_018431484.1	162	2e-46	PREDICTED: RNA-directed DNA polymerase from mobile element jockey-like [Nanorana parkeri]	--	--	--	--	--	--	--	--	--	K14530//RPP40; ribonucleases P/MRP protein subunit RPP40 [EC:3.1.26.5]	6.5e-42	175.3	npr:108804236	;ko03008//Ribosome biogenesis in eukaryotes//Translation//Genetic Information Processing
Unigene0001312	--	--	--	--	--	--	--	--	--	--	--	--	--	--	--	--	--	--
Unigene0001313	ACO51862.1	201	4e-59	Transposable element Tc1 transposase [Lithobates catesbeianus]	sp|Q04202|TCB2_CAEBR	85.9	9.7e-16	sp|Q04202|TCB2_CAEBR Transposable element Tcb2 transposase OS=Caenorhabditis briggsae OX=6238 PE=3 SV=1	--	--	--	--	--	K14799//TSR1; pre-rRNA-processing protein TSR1	9.7e-17	92.8	ccar:109098342	--
Unigene0001314	--	--	--	--	--	--	--	--	--	--	--	--	--	--	--	--	--	--
Unigene0001315	--	--	--	--	--	--	--	--	--	--	--	--	--	--	--	--	--	--
Unigene0001316	GCF47669.1	63.5	6e-12	hypothetical protein parPi_0007748 [Paroedura picta]	--	--	--	--	--	--	--	--	--	K06767//DSCAM; Down syndrome cell adhesion molecule	1e-05	55.5	cscu:111616820	--
Unigene0001317	--	--	--	--	--	--	--	--	--	--	--	--	--	--	--	--	--	--
Unigene0001318	XP_020637056.1	283	4e-81	tryptophan 2,3-dioxygenase [Pogona vitticeps]	sp|Q5EBG2|T23O_XENTR	253.4	4.7e-65	sp|Q5EBG2|T23O_XENTR Tryptophan 2,3-dioxygenase OS=Xenopus tropicalis OX=8364 GN=tdo2 PE=2 SV=1	Hs5032165	228	3.2e-58	KOG3906	Tryptophan 2,3-dioxygenase	K00453//TDO2; tryptophan 2,3-dioxygenase [EC:1.13.11.11]	3.7e-71	277.3	pvt:110072779	;ko00380//Tryptophan metabolism//Amino acid metabolism//Metabolism
Unigene0001319	XP_020636002.1	275	7e-78	lysyl oxidase homolog 2 isoform X2 [Pogona vitticeps]	sp|B4F6N6|LOXL2_XENTR	223.4	1.3e-56	sp|B4F6N6|LOXL2_XENTR Lysyl oxidase homolog 2 OS=Xenopus tropicalis OX=8364 GN=loxl2 PE=2 SV=2	--	--	--	--	--	K00280//LOXL2_3_4; lysyl oxidase-like protein 2/3/4 [EC:1.4.3.-]	4.6e-74	285	pvt:110072188	--
Unigene0001320	--	--	--	--	--	--	--	--	--	--	--	--	--	--	--	--	--	--
Unigene0001321	XP_020646382.1	706	0	E3 ubiquitin-protein ligase RNF146 [Pogona vitticeps]	sp|Q2PFU6|RN146_MACFA	562.8	1.3e-158	sp|Q2PFU6|RN146_MACFA E3 ubiquitin-protein ligase RNF146 OS=Macaca fascicularis OX=9541 GN=RNF146 PE=2 SV=1	Hs13624337	558.5	3.6e-158	KOG0824	Predicted E3 ubiquitin ligase	K15700//RNF146; E3 ubiquitin-protein ligase RNF146 [EC:2.3.2.27]	1.4e-190	672.5	pvt:110077560	--
Unigene0001322	BAA88337.1	60.8	3e-21	ORF2 [Acanthochelys spixii]	--	--	--	--	--	--	--	--	--	--	--	--	--	--
Unigene0001323	--	--	--	--	--	--	--	--	--	--	--	--	--	--	--	--	--	--
Unigene0001324	XP_020633970.1	254	1e-79	zinc finger protein 239-like [Pogona vitticeps]	--	--	--	--	--	--	--	--	--	--	--	--	--	--
Unigene0001325	--	--	--	--	--	--	--	--	--	--	--	--	--	--	--	--	--	--
Unigene0001326	--	--	--	--	--	--	--	--	--	--	--	--	--	--	--	--	--	--
Unigene0001327	--	--	--	--	--	--	--	--	--	--	--	--	--	--	--	--	--	--
Unigene0001328	--	--	--	--	--	--	--	--	--	--	--	--	--	--	--	--	--	--
Unigene0001329	KXJ10676.1	56.6	7e-08	hypothetical protein AC249_AIPGENE3589 [Exaiptasia pallida]	--	--	--	--	--	--	--	--	--	--	--	--	--	--
Unigene0001330	XP_020633674.1	758	0	palmdelphin isoform X1 [Pogona vitticeps]	sp|Q3MHH7|PALMD_BOVIN	373.6	1.3e-101	sp|Q3MHH7|PALMD_BOVIN Palmdelphin OS=Bos taurus OX=9913 GN=PALMD PE=2 SV=1	--	--	--	--	--	K16519//AKAP2; A-kinase anchor protein 2	1.5e-199	702.6	pvt:110070341	--
Unigene0001331	BAE46429.1	130	5e-32	ORF2-encoded protein, partial [Danio rerio]	--	--	--	--	--	--	--	--	--	--	--	--	--	--
Unigene0001332	KXJ08085.1	95.9	1e-20	Retrovirus-related Pol polyprotein from type-2 retrotransposable element R2DM [Exaiptasia pallida]	--	--	--	--	--	--	--	--	--	K19759//DNAAF5; dynein assembly factor 5, axonemal	3.7e-19	99.8	adf:107346796	--
Unigene0001333	--	--	--	--	--	--	--	--	--	--	--	--	--	--	--	--	--	--
Unigene0001334	ADJ80991.1	64.3	8e-09	CR1-3 [Lycodichthys dearborni]	--	--	--	--	--	--	--	--	--	--	--	--	--	--
Unigene0001335	ADJ80991.1	192	2e-49	CR1-3 [Lycodichthys dearborni]	--	--	--	--	--	--	--	--	--	--	--	--	--	--
Unigene0001336	XP_020668977.1	357	2e-117	alpha-fetoprotein-like [Pogona vitticeps]	sp|P49822|ALBU_CANLF	213.8	2.4e-54	sp|P49822|ALBU_CANLF Serum albumin OS=Canis lupus familiaris OX=9615 GN=ALB PE=1 SV=3	--	--	--	--	--	K16141//ALB; serum albumin	2.5e-100	370.2	pvt:110089918	ko04918//Thyroid hormone synthesis//Endocrine system//Organismal Systems
Unigene0001337	XP_020640876.1	3087	0	sterile alpha motif domain-containing protein 9-like [Pogona vitticeps]	sp|Q8IVG5|SAM9L_HUMAN	1705.6	0	sp|Q8IVG5|SAM9L_HUMAN Sterile alpha motif domain-containing protein 9-like OS=Homo sapiens OX=9606 GN=SAMD9L PE=1 SV=2	--	--	--	--	--	K23949//SAMD9; sterile alpha motif domain-contaning protein 9	0	2948.3	pvt:110074735	--
Unigene0001338	XP_020652244.1	1436	0	selenocysteine insertion sequence-binding protein 2 isoform X2 [Pogona vitticeps]	sp|Q96T21|SEBP2_HUMAN	503.1	1.5e-140	sp|Q96T21|SEBP2_HUMAN Selenocysteine insertion sequence-binding protein 2 OS=Homo sapiens OX=9606 GN=SECISBP2 PE=1 SV=2	--	--	--	--	--	K19539//SECISBP2; selenocysteine insertion sequence-binding protein 2	0	1322.8	pvt:110080573	--
Unigene0001339	XP_020651365.1	233	1e-67	transcription factor ETV7 isoform X2 [Pogona vitticeps]	sp|Q0VC65|ETV6_BOVIN	183.7	8.1e-45	sp|Q0VC65|ETV6_BOVIN Transcription factor ETV6 OS=Bos taurus OX=9913 GN=ETV6 PE=2 SV=1	Hs4503611	183.7	1.2e-45	KOG3804	Transcription factor NERF and related proteins, contain ETS domain	K03211//ETV6_7; ETS translocation variant 6/7	3.2e-58	231.9	pvt:110080063	;ko04320//Dorso-ventral axis formation//Development//Organismal Systems
Unigene0001340	PKU46573.1	88.6	8e-19	rna-directed dna polymerase from mobile element jockey-like [Limosa lapponica baueri]	--	--	--	--	--	--	--	--	--	--	--	--	--	--
Unigene0001341	RXN17835.1	129	7e-34	RNA-directed DNA polymerase from mobile element jockey-like protein [Labeo rohita]	--	--	--	--	--	--	--	--	--	--	--	--	--	--
Unigene0001342	--	--	--	--	--	--	--	--	--	--	--	--	--	--	--	--	--	--
Unigene0001343	KAF1662325.1	692	0	T-complex protein 1 subunit beta, partial [Aptenodytes patagonicus]	sp|Q9NPJ1|MKKS_HUMAN	658.7	8.5e-188	sp|Q9NPJ1|MKKS_HUMAN McKusick-Kaufman/Bardet-Biedl syndromes putative chaperonin OS=Homo sapiens OX=9606 GN=MKKS PE=1 SV=1	Hs9055272	658.7	1.3e-188	KOG0360	Chaperonin complex component, TCP-1 alpha subunit (CCT1)	K09492//MKKS; McKusick-Kaufman syndrome protein	2.4e-231	807	acs:100560025	--
Unigene0001344	PKU46573.1	101	8e-22	rna-directed dna polymerase from mobile element jockey-like [Limosa lapponica baueri]	--	--	--	--	--	--	--	--	--	--	--	--	--	--
Unigene0001345	--	--	--	--	--	--	--	--	--	--	--	--	--	--	--	--	--	--
Unigene0001346	XP_015266985.1	260	2e-80	PREDICTED: gastrula zinc finger protein XlCGF57.1-like [Gekko japonicus]	--	--	--	--	--	--	--	--	--	--	--	--	--	--
Unigene0001347	XP_015261773.1	179	2e-47	PREDICTED: zinc finger protein OZF-like [Gekko japonicus]	--	--	--	--	--	--	--	--	--	--	--	--	--	--
Unigene0001348	--	--	--	--	--	--	--	--	--	--	--	--	--	--	--	--	--	--
Unigene0001349	XP_018431484.1	55.5	2e-06	PREDICTED: RNA-directed DNA polymerase from mobile element jockey-like [Nanorana parkeri]	--	--	--	--	--	--	--	--	--	K14530//RPP40; ribonucleases P/MRP protein subunit RPP40 [EC:3.1.26.5]	2.3e-06	57.4	npr:108804236	;ko03008//Ribosome biogenesis in eukaryotes//Translation//Genetic Information Processing
Unigene0001350	XP_020649475.1	295	1e-86	solute carrier family 2, facilitated glucose transporter member 2 isoform X4 [Pogona vitticeps]	sp|Q90592|GTR2_CHICK	208.8	3e-52	sp|Q90592|GTR2_CHICK Solute carrier family 2, facilitated glucose transporter member 2 OS=Gallus gallus OX=9031 GN=SLC2A2 PE=2 SV=1	Hs4557851	199.1	3.5e-50	KOG0569	Permease of the major facilitator superfamily	K07593//SLC2A2; MFS transporter, SP family, solute carrier family 2 (facilitated glucose transporter), member 2	1e-77	297	pvt:110079055	;ko04950//Maturity onset diabetes of the young//Endocrine and metabolic diseases//Human Diseases
Unigene0001351	XP_020657945.1	291	2e-87	pulmonary surfactant-associated protein D-like [Pogona vitticeps]	sp|P11762|LEG1_RAT	166.8	2.9e-39	sp|P11762|LEG1_RAT Galectin-1 OS=Rattus norvegicus OX=10116 GN=Lgals1 PE=1 SV=2	Hs4504981	164.5	2.1e-39	KOG3587	Galectin, galactose-binding lectin	K06830//LGALS1; galectin-1	4.3e-60	239.6	pvt:110070676	--
Unigene0001352	TWW65670.1	82	6e-16	Krev interaction trapped protein 1 [Takifugu flavidus]	--	--	--	--	--	--	--	--	--	--	--	--	--	--
Unigene0001353	--	--	--	--	--	--	--	--	--	--	--	--	--	--	--	--	--	--
Unigene0001354	XP_028590337.1	1275	0	helicase MOV-10 isoform X1 [Podarcis muralis]	sp|Q5ZKD7|MOV10_CHICK	1044.3	2.1e-303	sp|Q5ZKD7|MOV10_CHICK Putative helicase MOV-10 OS=Gallus gallus OX=9031 GN=MOV10 PE=2 SV=1	Hs14211540	785.4	2.6e-226	KOG1804	RNA helicase	K18422//MOV10; helicase MOV-10 [EC:3.6.4.13]	0	1345.1	acs:100560253	--
Unigene0001355	PKU48777.1	126	4e-51	rna-directed dna polymerase from mobile element jockey-like [Limosa lapponica baueri]	--	--	--	--	--	--	--	--	--	--	--	--	--	--
Unigene0001356	--	--	--	--	--	--	--	--	--	--	--	--	--	--	--	--	--	--
Unigene0001357	XP_020657142.1	1400	0	threonine synthase-like 1 [Pogona vitticeps]	sp|Q9BH05|THNS1_MACFA	1030	1.5e-299	sp|Q9BH05|THNS1_MACFA Threonine synthase-like 1 OS=Macaca fascicularis OX=9541 GN=THNSL1 PE=2 SV=1	Hs13376251	308.5	3.5e-83	KOG2616	Pyridoxalphosphate-dependent enzyme/predicted threonine synthase	--	--	--	--	--
Unigene0001358	--	--	--	--	--	--	--	--	--	--	--	--	--	--	--	--	--	--
Unigene0001359	XP_031747246.1	57	7e-06	hornerin-like isoform X2 [Xenopus tropicalis]	--	--	--	--	--	--	--	--	--	--	--	--	--	--
Unigene0001360	XP_016852420.1	119	6e-26	PREDICTED: interleukin-1 receptor accessory protein isoform X1 [Anolis carolinensis]	--	--	--	--	--	--	--	--	--	--	--	--	--	--
Unigene0001361	XP_018431484.1	93.6	2e-19	PREDICTED: RNA-directed DNA polymerase from mobile element jockey-like [Nanorana parkeri]	--	--	--	--	--	--	--	--	--	K14530//RPP40; ribonucleases P/MRP protein subunit RPP40 [EC:3.1.26.5]	4.3e-18	96.7	npr:108804236	;ko03008//Ribosome biogenesis in eukaryotes//Translation//Genetic Information Processing
Unigene0001362	PKU34263.1	83.6	1e-15	rna-directed dna polymerase from mobile element jockey-like [Limosa lapponica baueri]	--	--	--	--	--	--	--	--	--	K14530//RPP40; ribonucleases P/MRP protein subunit RPP40 [EC:3.1.26.5]	2e-08	64.7	npr:108804236	;ko03008//Ribosome biogenesis in eukaryotes//Translation//Genetic Information Processing
Unigene0001363	--	--	--	--	--	--	--	--	--	--	--	--	--	--	--	--	--	--
Unigene0001364	--	--	--	--	--	--	--	--	--	--	--	--	--	--	--	--	--	--
Unigene0001365	XP_003215989.1	117	2e-27	PREDICTED: saccharopine dehydrogenase-like oxidoreductase [Anolis carolinensis]	sp|Q8R127|SCPDL_MOUSE	100.5	2.9e-20	sp|Q8R127|SCPDL_MOUSE Saccharopine dehydrogenase-like oxidoreductase OS=Mus musculus OX=10090 GN=Sccpdh PE=1 SV=1	Hs7705767	99.4	9.7e-21	KOG2733	Uncharacterized membrane protein	--	--	--	--	--
Unigene0001366	XP_013877416.1	236	2e-69	PREDICTED: RNA-directed DNA polymerase from mobile element jockey-like [Austrofundulus limnaeus]	--	--	--	--	--	--	--	--	--	--	--	--	--	--
Unigene0001367	--	--	--	--	--	--	--	--	--	--	--	--	--	--	--	--	--	--
Unigene0001368	--	--	--	--	--	--	--	--	--	--	--	--	--	--	--	--	--	--
Unigene0001369	--	--	--	--	--	--	--	--	--	--	--	--	--	--	--	--	--	--
Unigene0001370	XP_018431484.1	90.5	9e-17	PREDICTED: RNA-directed DNA polymerase from mobile element jockey-like [Nanorana parkeri]	--	--	--	--	--	--	--	--	--	K14530//RPP40; ribonucleases P/MRP protein subunit RPP40 [EC:3.1.26.5]	1.4e-15	89.4	npr:108804236	;ko03008//Ribosome biogenesis in eukaryotes//Translation//Genetic Information Processing
Unigene0001371	--	--	--	--	--	--	--	--	--	--	--	--	--	--	--	--	--	--
Unigene0001372	PKU48754.1	123	4e-34	rna-directed dna polymerase from mobile element jockey-like [Limosa lapponica baueri]	--	--	--	--	CE06970	53.5	2.8e-07	KOG1075	FOG: Reverse transcriptase	K14530//RPP40; ribonucleases P/MRP protein subunit RPP40 [EC:3.1.26.5]	1.3e-21	107.5	padl:103926215	;ko03008//Ribosome biogenesis in eukaryotes//Translation//Genetic Information Processing
Unigene0001373	ACO51862.1	151	6e-37	Transposable element Tc1 transposase [Lithobates catesbeianus]	sp|Q2KHZ9|GCDH_BOVIN	76.3	2.5e-12	sp|Q2KHZ9|GCDH_BOVIN Glutaryl-CoA dehydrogenase, mitochondrial OS=Bos taurus OX=9913 GN=GCDH PE=2 SV=1	Hs4503943	73.2	3.1e-12	KOG0138	Glutaryl-CoA dehydrogenase	K00252//GCDH; glutaryl-CoA dehydrogenase [EC:1.3.8.6]	5.5e-13	82	pvt:110077989	;ko00380//Tryptophan metabolism//Amino acid metabolism//Metabolism
Unigene0001374	XP_024049949.2	55.8	1e-06	annexin A10 [Terrapene carolina triunguis]	--	--	--	--	--	--	--	--	--	--	--	--	--	--
Unigene0001375	--	--	--	--	--	--	--	--	--	--	--	--	--	--	--	--	--	--
Unigene0001376	--	--	--	--	--	--	--	--	--	--	--	--	--	--	--	--	--	--
Unigene0001377	--	--	--	--	--	--	--	--	--	--	--	--	--	--	--	--	--	--
Unigene0001378	XP_013877416.1	73.6	6e-13	PREDICTED: RNA-directed DNA polymerase from mobile element jockey-like [Austrofundulus limnaeus]	--	--	--	--	--	--	--	--	--	--	--	--	--	--
Unigene0001379	XP_020643602.1	819	0	consortin [Pogona vitticeps]	sp|Q6PJW8|CNST_HUMAN	396.7	1.5e-108	sp|Q6PJW8|CNST_HUMAN Consortin OS=Homo sapiens OX=9606 GN=CNST PE=1 SV=3	--	--	--	--	--	K17581//CNST; consortin	4.7e-172	611.3	gja:107108064	--
Unigene0001380	XP_015798243.1	113	1e-22	PREDICTED: RNA-directed DNA polymerase from mobile element jockey-like, partial [Nothobranchius furzeri]	--	--	--	--	--	--	--	--	--	--	--	--	--	--
Unigene0001381	KXJ09461.1	347	2e-110	Retrovirus-related Pol polyprotein from type-1 retrotransposable element R2 [Exaiptasia pallida]	--	--	--	--	--	--	--	--	--	--	--	--	--	--
Unigene0001382	--	--	--	--	--	--	--	--	--	--	--	--	--	--	--	--	--	--
Unigene0001383	XP_020633691.1	184	2e-50	thaicobrin-like [Pogona vitticeps]	sp|A4QPC6|BT2A2_MOUSE	97.4	9e-19	sp|A4QPC6|BT2A2_MOUSE Butyrophilin subfamily 2 member A2 OS=Mus musculus OX=10090 GN=Btn2a2 PE=1 SV=1	Hs20127664	89.7	2.8e-17	KOG2177	Predicted E3 ubiquitin ligase	K12000//TRIM7; tripartite motif-containing protein 7	5e-42	178.3	pvt:110070356	--
Unigene0001384	--	--	--	--	--	--	--	--	--	--	--	--	--	--	--	--	--	--
Unigene0001385	TWW65670.1	73.6	1e-22	Krev interaction trapped protein 1 [Takifugu flavidus]	--	--	--	--	--	--	--	--	--	--	--	--	--	--
Unigene0001386	XP_015262923.1	429	2e-135	PREDICTED: ras-related protein Rab-43 [Gekko japonicus]	sp|Q53B90|RAB43_RAT	361.7	5.3e-98	sp|Q53B90|RAB43_RAT Ras-related protein Rab-43 OS=Rattus norvegicus OX=10116 GN=Rab43 PE=2 SV=1	Hs14777331	322.8	4.1e-87	KOG0084	GTPase Rab1/YPT1, small G protein superfamily, and related GTP-binding proteins	K07930//RAB43; Ras-related protein Rab-43	2.8e-108	399.4	gja:107107179	--
Unigene0001387	--	--	--	--	--	--	--	--	--	--	--	--	--	--	--	--	--	--
Unigene0001388	--	--	--	--	--	--	--	--	--	--	--	--	--	--	--	--	--	--
Unigene0001389	--	--	--	--	--	--	--	--	--	--	--	--	--	--	--	--	--	--
Unigene0001390	--	--	--	--	--	--	--	--	--	--	--	--	--	--	--	--	--	--
Unigene0001391	--	--	--	--	--	--	--	--	--	--	--	--	--	--	--	--	--	--
Unigene0001392	XP_020640601.1	3319	0	coagulation factor V isoform X2 [Pogona vitticeps]	sp|Q593B6|FA5_PSETE	1950.3	0	sp|Q593B6|FA5_PSETE Coagulation factor V OS=Pseudonaja textilis OX=8673 GN=F5 PE=1 SV=1	Hs4557485	434.5	1.7e-120	KOG1263	Multicopper oxidases	--	--	--	--	--
Unigene0001393	XP_004349648.1	61.2	9e-07	protein phosphatase 2A catalytic subunit [Acanthamoeba castellanii str. Neff] [Acanthamoeba castellanii]	sp|P23696|PP2A_DROME	57	1.2e-06	sp|P23696|PP2A_DROME Serine/threonine-protein phosphatase PP2A OS=Drosophila melanogaster OX=7227 GN=mts PE=2 SV=1	7297306	57	1.8e-07	KOG0371	Serine/threonine protein phosphatase 2A, catalytic subunit	--	--	--	--	--
Unigene0001394	XP_020647363.1	1118	0	tetratricopeptide repeat protein 39A isoform X2 [Pogona vitticeps]	sp|A1A5Y5|TT39A_DANRE	769.6	9.6e-221	sp|A1A5Y5|TT39A_DANRE Tetratricopeptide repeat protein 39A OS=Danio rerio OX=7955 GN=ttc39a PE=2 SV=1	Hs22044919	381.7	8.5e-105	KOG3783	Uncharacterized conserved protein	--	--	--	--	--
Unigene0001395	KAF1507380.1	67.4	7e-11	Kinesin-like protein KIF9, partial [Megadyptes antipodes antipodes]	--	--	--	--	--	--	--	--	--	K14530//RPP40; ribonucleases P/MRP protein subunit RPP40 [EC:3.1.26.5]	5.7e-07	59.3	gga:420876	;ko03008//Ribosome biogenesis in eukaryotes//Translation//Genetic Information Processing
Unigene0001396	XP_018431484.1	128	4e-33	PREDICTED: RNA-directed DNA polymerase from mobile element jockey-like [Nanorana parkeri]	--	--	--	--	--	--	--	--	--	K14530//RPP40; ribonucleases P/MRP protein subunit RPP40 [EC:3.1.26.5]	1.5e-29	134.4	npr:108804236	;ko03008//Ribosome biogenesis in eukaryotes//Translation//Genetic Information Processing
Unigene0001397	TKS65503.1	598	0	RNA-directed DNA polymerase from mobile element jockey [Collichthys lucidus]	sp|Q95SX7|RTBS_DROME	108.6	3.6e-22	sp|Q95SX7|RTBS_DROME Probable RNA-directed DNA polymerase from transposon BS OS=Drosophila melanogaster OX=7227 GN=RTase PE=2 SV=1	CE28066_2	122.5	3.6e-27	KOG1075	FOG: Reverse transcriptase	--	--	--	--	--
Unigene0001398	PKU47895.1	66.6	5e-13	rna-directed dna polymerase from mobile element jockey-like [Limosa lapponica baueri]	--	--	--	--	--	--	--	--	--	--	--	--	--	--
Unigene0001399	XP_020633280.1	211	2e-64	gastrula zinc finger protein XlCGF17.1-like [Pogona vitticeps]	--	--	--	--	--	--	--	--	--	--	--	--	--	--
Unigene0001400	--	--	--	--	--	--	--	--	--	--	--	--	--	--	--	--	--	--
Unigene0001401	--	--	--	--	--	--	--	--	--	--	--	--	--	--	--	--	--	--
Unigene0001402	--	--	--	--	--	--	--	--	--	--	--	--	--	--	--	--	--	--
Unigene0001403	XP_018431484.1	61.2	2e-08	PREDICTED: RNA-directed DNA polymerase from mobile element jockey-like [Nanorana parkeri]	--	--	--	--	--	--	--	--	--	K14530//RPP40; ribonucleases P/MRP protein subunit RPP40 [EC:3.1.26.5]	8e-09	65.5	npr:108804236	;ko03008//Ribosome biogenesis in eukaryotes//Translation//Genetic Information Processing
Unigene0001404	--	--	--	--	--	--	--	--	--	--	--	--	--	--	--	--	--	--
Unigene0001405	XP_020668649.1	699	0	dual specificity protein phosphatase 4 [Pogona vitticeps]	sp|Q13115|DUS4_HUMAN	595.1	2.5e-168	sp|Q13115|DUS4_HUMAN Dual specificity protein phosphatase 4 OS=Homo sapiens OX=9606 GN=DUSP4 PE=1 SV=1	Hs4503417	595.1	3.7e-169	KOG1716	Dual specificity phosphatase	K04459//DUSP; dual specificity MAP kinase phosphatase [EC:3.1.3.16 3.1.3.48]	1.8e-188	665.6	pvt:110089720	;ko04361//Axon regeneration//Development and regeneration//Organismal Systems
Unigene0001406	--	--	--	--	--	--	--	--	--	--	--	--	--	--	--	--	--	--
Unigene0001407	AXU25449.1	85.9	6e-19	caudal type homebox 2, partial [Bubalus bubalis]	--	--	--	--	--	--	--	--	--	--	--	--	--	--
Unigene0001408	ADJ80991.1	142	1e-36	CR1-3 [Lycodichthys dearborni]	--	--	--	--	--	--	--	--	--	--	--	--	--	--
Unigene0001409	--	--	--	--	--	--	--	--	--	--	--	--	--	--	--	--	--	--
Unigene0001410	--	--	--	--	--	--	--	--	--	--	--	--	--	--	--	--	--	--
Unigene0001411	XP_015264110.1	310	3e-94	PREDICTED: transmembrane and ubiquitin-like domain-containing protein 1 [Gekko japonicus]	sp|Q6P135|TMUB1_DANRE	198.7	3.5e-49	sp|Q6P135|TMUB1_DANRE Transmembrane and ubiquitin-like domain-containing protein 1 OS=Danio rerio OX=7955 GN=tmub1 PE=2 SV=1	--	--	--	--	--	K23340//TMUB; transmembrane and ubiquitin-like domain-containing protein	2.5e-72	279.3	pvt:110082560	--
Unigene0001412	--	--	--	--	--	--	--	--	--	--	--	--	--	--	--	--	--	--
Unigene0001413	--	--	--	--	--	--	--	--	--	--	--	--	--	--	--	--	--	--
Unigene0001414	--	--	--	--	--	--	--	--	--	--	--	--	--	--	--	--	--	--
Unigene0001415	--	--	--	--	--	--	--	--	--	--	--	--	--	--	--	--	--	--
Unigene0001416	XP_018431484.1	153	2e-38	PREDICTED: RNA-directed DNA polymerase from mobile element jockey-like [Nanorana parkeri]	--	--	--	--	--	--	--	--	--	K14530//RPP40; ribonucleases P/MRP protein subunit RPP40 [EC:3.1.26.5]	5.5e-38	164.1	npr:108804236	;ko03008//Ribosome biogenesis in eukaryotes//Translation//Genetic Information Processing
Unigene0001417	XP_018431484.1	95.1	3e-21	PREDICTED: RNA-directed DNA polymerase from mobile element jockey-like [Nanorana parkeri]	--	--	--	--	--	--	--	--	--	K14530//RPP40; ribonucleases P/MRP protein subunit RPP40 [EC:3.1.26.5]	5.2e-19	99	npr:108804236	;ko03008//Ribosome biogenesis in eukaryotes//Translation//Genetic Information Processing
Unigene0001418	XP_028869780.1	243	2e-74	endonuclease-reverse transcriptase [Babesia ovata]	--	--	--	--	CE16035	73.2	5e-13	KOG1075	FOG: Reverse transcriptase	--	--	--	--	--
Unigene0001419	XP_018942780.1	70.1	1e-10	PREDICTED: RNA-directed DNA polymerase from mobile element jockey-like [Cyprinus carpio]	--	--	--	--	--	--	--	--	--	--	--	--	--	--
Unigene0001420	AKP40998.1	144	4e-38	ORF2 protein [Salmo salar]	--	--	--	--	--	--	--	--	--	--	--	--	--	--
Unigene0001421	PKU48630.1	57.4	4e-07	catenin delta-2 isoform x1 [Limosa lapponica baueri]	--	--	--	--	--	--	--	--	--	--	--	--	--	--
Unigene0001422	XP_020636196.1	547	0	bile acid receptor-like isoform X3 [Pogona vitticeps]	sp|Q3SZL0|NR1H4_BOVIN	225.3	5.8e-57	sp|Q3SZL0|NR1H4_BOVIN Bile acid receptor OS=Bos taurus OX=9913 GN=NR1H4 PE=2 SV=1	Hs4826980	231.5	1.2e-59	KOG3575	FOG: Hormone receptors	K08538//NR1H5; farnesoid X receptor beta	2.2e-153	549.3	pvt:110072318	--
Unigene0001423	XP_020669321.1	649	0	cyclin-I2 [Pogona vitticeps]	sp|Q9Z2V9|CCNI_MOUSE	289.7	1.4e-76	sp|Q9Z2V9|CCNI_MOUSE Cyclin-I OS=Mus musculus OX=10090 GN=Ccni PE=2 SV=4	Hs5802992	281.6	5.6e-75	KOG0653	Cyclin B and related kinase-activating proteins	--	--	--	--	--
Unigene0001424	XP_018431484.1	56.2	2e-14	PREDICTED: RNA-directed DNA polymerase from mobile element jockey-like [Nanorana parkeri]	--	--	--	--	--	--	--	--	--	--	--	--	--	--
Unigene0001425	--	--	--	--	--	--	--	--	--	--	--	--	--	--	--	--	--	--
Unigene0001426	XP_020633624.1	800	0	peroxisomal carnitine O-octanoyltransferase isoform X1 [Pogona vitticeps]	sp|O19094|OCTC_BOVIN	642.5	9.2e-183	sp|O19094|OCTC_BOVIN Peroxisomal carnitine O-octanoyltransferase OS=Bos taurus OX=9913 GN=CROT PE=1 SV=1	Hs10863953	636	1.3e-181	KOG3718	Carnitine O-acyltransferase CROT	K05940//CROT; carnitine O-octanoyltransferase [EC:2.3.1.137]	1.4e-232	811.6	pvt:110070292	ko04146//Peroxisome//Transport and catabolism//Cellular Processes
Unigene0001427	--	--	--	--	--	--	--	--	--	--	--	--	--	--	--	--	--	--
Unigene0001428	ADJ80991.1	69.3	5e-11	CR1-3 [Lycodichthys dearborni]	--	--	--	--	--	--	--	--	--	--	--	--	--	--
Unigene0001429	--	--	--	--	--	--	--	--	--	--	--	--	--	--	--	--	--	--
Unigene0001430	--	--	--	--	--	--	--	--	--	--	--	--	--	--	--	--	--	--
Unigene0001431	XP_013033371.1	706	0	PREDICTED: E3 ubiquitin-protein ligase RING2 isoform X1 [Anser cygnoides domesticus]	sp|Q9CQJ4|RING2_MOUSE	648.3	1.3e-184	sp|Q9CQJ4|RING2_MOUSE E3 ubiquitin-protein ligase RING2 OS=Mus musculus OX=10090 GN=Rnf2 PE=1 SV=1	Hs6005747	647.1	4.3e-185	KOG0311	Predicted E3 ubiquitin ligase	K10695//RNF1_2; E3 ubiquitin-protein ligase RNF1/2 [EC:2.3.2.27]	1.1e-187	662.1	acyg:106034050	--
Unigene0001432	XP_020659461.1	1630	0	protein unc-45 homolog A [Pogona vitticeps]	sp|Q32PZ3|UN45A_RAT	1246.5	0	sp|Q32PZ3|UN45A_RAT Protein unc-45 homolog A OS=Rattus norvegicus OX=10116 GN=Unc45a PE=2 SV=1	Hs18587044	914.8	2.2e-265	KOG4151	Myosin assembly protein/sexual cycle protein and related proteins	K21991//UNC45; protein unc-45	0	1567	pvt:110084445	--
Unigene0001433	XP_016853160.1	225	5e-71	PREDICTED: zinc finger protein 436-like [Anolis carolinensis]	--	--	--	--	--	--	--	--	--	--	--	--	--	--
Unigene0001434	XP_005994905.1	119	3e-26	PREDICTED: oocyte zinc finger protein XlCOF6-like [Latimeria chalumnae]	--	--	--	--	--	--	--	--	--	--	--	--	--	--
Unigene0001435	--	--	--	--	--	--	--	--	--	--	--	--	--	--	--	--	--	--
Unigene0001436	--	--	--	--	--	--	--	--	--	--	--	--	--	--	--	--	--	--
Unigene0001437	--	--	--	--	--	--	--	--	--	--	--	--	--	--	--	--	--	--
Unigene0001438	XP_018431484.1	93.6	2e-19	PREDICTED: RNA-directed DNA polymerase from mobile element jockey-like [Nanorana parkeri]	--	--	--	--	--	--	--	--	--	K14530//RPP40; ribonucleases P/MRP protein subunit RPP40 [EC:3.1.26.5]	7.6e-18	95.9	npr:108804236	;ko03008//Ribosome biogenesis in eukaryotes//Translation//Genetic Information Processing
Unigene0001439	XP_020642411.1	1004	0	male-specific lethal 3 homolog [Pogona vitticeps]	sp|Q8N5Y2|MS3L1_HUMAN	689.5	6e-197	sp|Q8N5Y2|MS3L1_HUMAN Male-specific lethal 3 homolog OS=Homo sapiens OX=9606 GN=MSL3 PE=1 SV=1	Hs17975757	686	9.9e-197	KOG3001	Dosage compensation regulatory complex/histone acetyltransferase complex, subunit MSL-3/MRG15/EAF3, and related CHROMO domain-containing proteins	K18403//MSL3; male-specific lethal 3	8e-243	845.5	pvt:110075452	--
Unigene0001440	--	--	--	--	--	--	--	--	--	--	--	--	--	--	--	--	--	--
Unigene0001441	XP_018431484.1	194	1e-54	PREDICTED: RNA-directed DNA polymerase from mobile element jockey-like [Nanorana parkeri]	--	--	--	--	--	--	--	--	--	K14530//RPP40; ribonucleases P/MRP protein subunit RPP40 [EC:3.1.26.5]	1.3e-50	205.7	npr:108804236	;ko03008//Ribosome biogenesis in eukaryotes//Translation//Genetic Information Processing
Unigene0001442	--	--	--	--	--	--	--	--	--	--	--	--	--	--	--	--	--	--
Unigene0001443	--	--	--	--	--	--	--	--	--	--	--	--	--	--	--	--	--	--
Unigene0001444	XP_020634323.1	236	1e-67	amine sulfotransferase-like [Pogona vitticeps]	sp|O46640|ST3A1_RABIT	161.8	3.9e-38	sp|O46640|ST3A1_RABIT Amine sulfotransferase OS=Oryctolagus cuniculus OX=9986 GN=SULT3A1 PE=1 SV=1	Hs4507305	126.3	2.7e-28	KOG1584	Sulfotransferase	K16949//SULT3A1; amine sulfotransferase [EC:2.8.2.3]	1.1e-60	240.4	pvt:110070931	--
Unigene0001445	--	--	--	--	--	--	--	--	--	--	--	--	--	--	--	--	--	--
Unigene0001446	--	--	--	--	--	--	--	--	--	--	--	--	--	--	--	--	--	--
Unigene0001447	--	--	--	--	--	--	--	--	--	--	--	--	--	--	--	--	--	--
Unigene0001448	AAD02928.1	500	3e-153	reverse transcriptase [Oryzias latipes]	sp|O00370|LORF2_HUMAN	472.6	1.3e-131	sp|O00370|LORF2_HUMAN LINE-1 retrotransposable element ORF2 protein OS=Homo sapiens OX=9606 PE=1 SV=1	At2g41580	143.7	2.1e-33	KOG1075	FOG: Reverse transcriptase	K04534//GNAO; guanine nucleotide-binding protein G(o) subunit alpha	2.3e-65	256.1	lcm:102363494	;ko05032//Morphine addiction//Substance dependence//Human Diseases
Unigene0001449	XP_018431484.1	197	4e-59	PREDICTED: RNA-directed DNA polymerase from mobile element jockey-like [Nanorana parkeri]	--	--	--	--	--	--	--	--	--	K14530//RPP40; ribonucleases P/MRP protein subunit RPP40 [EC:3.1.26.5]	5.5e-52	209.1	npr:108804236	;ko03008//Ribosome biogenesis in eukaryotes//Translation//Genetic Information Processing
Unigene0001450	XP_003216021.1	92.4	2e-18	PREDICTED: pinin [Anolis carolinensis]	--	--	--	--	--	--	--	--	--	--	--	--	--	--
Unigene0001451	XP_020658060.1	1305	0	E3 ubiquitin-protein ligase RNF216 isoform X1 [Pogona vitticeps]	sp|P58283|RN216_MOUSE	968	1.8e-280	sp|P58283|RN216_MOUSE E3 ubiquitin-protein ligase RNF216 OS=Mus musculus OX=10090 GN=Rnf216 PE=1 SV=3	Hs21536434	800.8	5.6e-231	KOG1812	Predicted E3 ubiquitin ligase	K11976//RNF216; E3 ubiquitin-protein ligase RNF216 [EC:2.3.2.31]	0	1214.5	pvt:110083722	--
Unigene0001452	TKS65252.1	100	8e-32	RNA-directed DNA polymerase from mobile element jockey [Collichthys lucidus]	--	--	--	--	--	--	--	--	--	--	--	--	--	--
Unigene0001453	--	--	--	--	--	--	--	--	--	--	--	--	--	--	--	--	--	--
Unigene0001454	--	--	--	--	--	--	--	--	--	--	--	--	--	--	--	--	--	--
Unigene0001455	AXU25449.1	99	1e-23	caudal type homebox 2, partial [Bubalus bubalis]	sp|Q588U8|CFDP2_TRAJA	56.6	4.7e-07	sp|Q588U8|CFDP2_TRAJA Craniofacial development protein 2 OS=Tragulus javanicus OX=9849 GN=CFDP2 PE=2 SV=1	--	--	--	--	--	--	--	--	--	--
Unigene0001456	XP_029922302.1	100	1e-20	NLR family CARD domain-containing protein 3-like [Myripristis murdjan]	--	--	--	--	--	--	--	--	--	K06245//LAMB4; laminin, beta 4	7.8e-15	86.3	onl:100708048	;ko05222//Small cell lung cancer//Cancers//Human Diseases
Unigene0001457	KHJ42451.1	614	0	reverse transcriptase [Trichuris suis]	sp|O02751|CFDP2_BOVIN	122.1	1.9e-26	sp|O02751|CFDP2_BOVIN Craniofacial development protein 2 OS=Bos taurus OX=9913 GN=CFDP2 PE=1 SV=2	CE26477	118.2	4.2e-26	KOG1075	FOG: Reverse transcriptase	--	--	--	--	--
Unigene0001458	XP_020653312.1	962	0	sodium-coupled neutral amino acid transporter 5 [Pogona vitticeps]	sp|Q9JHZ9|S38A3_RAT	575.5	2.2e-162	sp|Q9JHZ9|S38A3_RAT Sodium-coupled neutral amino acid transporter 3 OS=Rattus norvegicus OX=10116 GN=Slc38a3 PE=2 SV=1	Hs5870893	566.2	2e-160	KOG1305	Amino acid transporter protein	K14992//SLC38A5; solute carrier family 38 (sodium-coupled neutral amino acid transporter), member 5	3.1e-258	897.5	pvt:110081168	ko04727//GABAergic synapse//Nervous system//Organismal Systems
Unigene0001459	--	--	--	--	--	--	--	--	--	--	--	--	--	--	--	--	--	--
Unigene0001460	--	--	--	--	--	--	--	--	--	--	--	--	--	--	--	--	--	--
Unigene0001461	--	--	--	--	--	--	--	--	--	--	--	--	--	--	--	--	--	--
Unigene0001462	--	--	--	--	--	--	--	--	--	--	--	--	--	--	--	--	--	--
Unigene0001463	--	--	--	--	--	--	--	--	--	--	--	--	--	--	--	--	--	--
Unigene0001464	XP_028573597.1	64.7	6e-08	zinc finger protein 721-like [Podarcis muralis]	--	--	--	--	--	--	--	--	--	--	--	--	--	--
Unigene0001465	PKU48777.1	186	2e-52	rna-directed dna polymerase from mobile element jockey-like [Limosa lapponica baueri]	--	--	--	--	--	--	--	--	--	--	--	--	--	--
Unigene0001466	--	--	--	--	--	--	--	--	--	--	--	--	--	--	--	--	--	--
Unigene0001467	--	--	--	--	--	--	--	--	--	--	--	--	--	--	--	--	--	--
Unigene0001468	XP_006151630.1	60.1	2e-15	replication factor C subunit 5 isoform X2 [Tupaia chinensis]	sp|Q9D0F6|RFC5_MOUSE	57.8	6.2e-07	sp|Q9D0F6|RFC5_MOUSE Replication factor C subunit 5 OS=Mus musculus OX=10090 GN=Rfc5 PE=1 SV=1	Hs6677723	55.8	3.6e-07	KOG0990	Replication factor C, subunit RFC5	K10756//RFC3_5; replication factor C subunit 3/5	1.5e-06	60.1	bta:508389	;ko03430//Mismatch repair//Replication and repair//Genetic Information Processing
Unigene0001469	XP_018431484.1	70.5	2e-14	PREDICTED: RNA-directed DNA polymerase from mobile element jockey-like [Nanorana parkeri]	--	--	--	--	--	--	--	--	--	K14530//RPP40; ribonucleases P/MRP protein subunit RPP40 [EC:3.1.26.5]	2.7e-11	73.2	npr:108804236	;ko03008//Ribosome biogenesis in eukaryotes//Translation//Genetic Information Processing
Unigene0001470	ROJ36303.1	62.4	1e-11	RNA-directed DNA polymerase from mobile element jockey [Anabarilius grahami]	--	--	--	--	--	--	--	--	--	K22754//RNF213; E3 ubiquitin-protein ligase RNF213 [EC:2.3.2.27]	2.2e-09	68.6	amil:114951476	--
Unigene0001471	--	--	--	--	--	--	--	--	--	--	--	--	--	--	--	--	--	--
Unigene0001472	--	--	--	--	--	--	--	--	--	--	--	--	--	--	--	--	--	--
Unigene0001473	--	--	--	--	--	--	--	--	--	--	--	--	--	--	--	--	--	--
Unigene0001474	XP_020645515.1	383	2e-113	complement component C8 alpha chain [Pogona vitticeps]	sp|P98136|CO8A_RABIT	230.7	1.4e-58	sp|P98136|CO8A_RABIT Complement component C8 alpha chain OS=Oryctolagus cuniculus OX=9986 GN=C8A PE=1 SV=1	--	--	--	--	--	--	--	--	--	--
Unigene0001475	--	--	--	--	--	--	--	--	--	--	--	--	--	--	--	--	--	--
Unigene0001476	TWW65670.1	60.5	1e-06	Krev interaction trapped protein 1 [Takifugu flavidus]	--	--	--	--	--	--	--	--	--	--	--	--	--	--
Unigene0001477	XP_028270129.1	76.6	3e-17	frataxin, mitochondrial isoform X1 [Parambassis ranga]	--	--	--	--	--	--	--	--	--	--	--	--	--	--
Unigene0001478	RXN38762.1	160	2e-42	reverse transcriptase [Labeo rohita]	--	--	--	--	--	--	--	--	--	--	--	--	--	--
Unigene0001479	XP_023216726.1	56.2	4e-07	uncharacterized protein LOC111619278 [Centruroides sculpturatus]	--	--	--	--	--	--	--	--	--	--	--	--	--	--
Unigene0001480	GCF64108.1	57.4	3e-07	hypothetical protein parPi_0031039 [Paroedura picta]	--	--	--	--	--	--	--	--	--	--	--	--	--	--
Unigene0001481	BAE46429.1	69.7	9e-11	ORF2-encoded protein, partial [Danio rerio]	--	--	--	--	--	--	--	--	--	--	--	--	--	--
Unigene0001482	--	--	--	--	--	--	--	--	--	--	--	--	--	--	--	--	--	--
Unigene0001483	--	--	--	--	--	--	--	--	--	--	--	--	--	--	--	--	--	--
Unigene0001484	XP_020658588.1	341	2e-108	alcohol dehydrogenase 1-like [Pogona vitticeps]	sp|P80338|ADH1_STRCA	272.3	1.5e-71	sp|P80338|ADH1_STRCA Alcohol dehydrogenase 1 OS=Struthio camelus OX=8801 GN=ADH1 PE=1 SV=1	Hs20537182	250.4	8.9e-66	KOG0022	Alcohol dehydrogenase, class III	K13951//ADH1_7; alcohol dehydrogenase 1/7 [EC:1.1.1.1]	2.8e-92	344.7	pvt:110083976	;ko00350//Tyrosine metabolism//Amino acid metabolism//Metabolism
Unigene0001485	--	--	--	--	--	--	--	--	--	--	--	--	--	--	--	--	--	--
Unigene0001486	XP_020650104.1	979	0	centromere/kinetochore protein zw10 homolog [Pogona vitticeps]	sp|O43264|ZW10_HUMAN	735.7	1.2e-210	sp|O43264|ZW10_HUMAN Centromere/kinetochore protein zw10 homolog OS=Homo sapiens OX=9606 GN=ZW10 PE=1 SV=3	Hs4759344	735.7	1.8e-211	KOG2163	Centromere/kinetochore protein zw10 involved in mitotic chromosome segregation	K11578//ZW10; protein transport protein DSL1/ZW10	1.2e-272	945.3	pvt:110079403	--
Unigene0001487	XP_020669671.1	483	4e-160	zinc finger and SCAN domain-containing protein 23-like [Pogona vitticeps]	--	--	--	--	--	--	--	--	--	K09230//SCAN; SCAN domain-containing zinc finger protein	4.1e-44	184.9	pvt:110090348	--
Unigene0001488	--	--	--	--	--	--	--	--	--	--	--	--	--	--	--	--	--	--
Unigene0001489	RXN38762.1	76.3	9e-14	reverse transcriptase [Labeo rohita]	--	--	--	--	--	--	--	--	--	--	--	--	--	--
Unigene0001490	RXN38762.1	202	7e-58	reverse transcriptase [Labeo rohita]	--	--	--	--	--	--	--	--	--	--	--	--	--	--
Unigene0001491	OCU02231.1	42.4	1e-08	hypothetical protein XELAEV_18007992mg [Xenopus laevis]	--	--	--	--	--	--	--	--	--	--	--	--	--	--
Unigene0001492	--	--	--	--	--	--	--	--	--	--	--	--	--	--	--	--	--	--
Unigene0001493	--	--	--	--	--	--	--	--	--	--	--	--	--	--	--	--	--	--
Unigene0001494	--	--	--	--	--	--	--	--	--	--	--	--	--	--	--	--	--	--
Unigene0001495	--	--	--	--	--	--	--	--	--	--	--	--	--	--	--	--	--	--
Unigene0001496	--	--	--	--	--	--	--	--	--	--	--	--	--	--	--	--	--	--
Unigene0001497	--	--	--	--	--	--	--	--	--	--	--	--	--	--	--	--	--	--
Unigene0001498	--	--	--	--	--	--	--	--	--	--	--	--	--	--	--	--	--	--
Unigene0001499	--	--	--	--	--	--	--	--	--	--	--	--	--	--	--	--	--	--
Unigene0001500	RXN16241.1	168	4e-47	Craniofacial development 2 [Labeo rohita]	--	--	--	--	--	--	--	--	--	--	--	--	--	--
Unigene0001501	XP_020652327.1	1147	0	inter-alpha-trypsin inhibitor heavy chain H3-like [Pogona vitticeps]	sp|Q9GLY5|ITIH3_RABIT	793.9	4.2e-228	sp|Q9GLY5|ITIH3_RABIT Inter-alpha-trypsin inhibitor heavy chain H3 OS=Oryctolagus cuniculus OX=9986 GN=ITIH3 PE=2 SV=1	Hs8923765	54.7	2.1e-06	KOG2353	L-type voltage-dependent Ca2+ channel, alpha2/delta subunit	--	--	--	--	--
Unigene0001502	--	--	--	--	--	--	--	--	--	--	--	--	--	--	--	--	--	--
Unigene0001503	CAA10770.1	95.5	6e-33	reverse transcriptase-like [Bos taurus]	--	--	--	--	--	--	--	--	--	K06767//DSCAM; Down syndrome cell adhesion molecule	3.7e-18	95.9	cscu:111616820	--
Unigene0001504	XP_029430276.1	63.5	8e-08	activating signal cointegrator 1 isoform X3 [Rhinatrema bivittatum]	--	--	--	--	--	--	--	--	--	--	--	--	--	--
Unigene0001505	RXN38762.1	440	1e-143	reverse transcriptase [Labeo rohita]	--	--	--	--	--	--	--	--	--	--	--	--	--	--
Unigene0001506	--	--	--	--	--	--	--	--	--	--	--	--	--	--	--	--	--	--
Unigene0001507	--	--	--	--	--	--	--	--	--	--	--	--	--	--	--	--	--	--
Unigene0001508	XP_018431484.1	66.6	1e-10	PREDICTED: RNA-directed DNA polymerase from mobile element jockey-like [Nanorana parkeri]	--	--	--	--	--	--	--	--	--	K14530//RPP40; ribonucleases P/MRP protein subunit RPP40 [EC:3.1.26.5]	3.8e-10	69.7	npr:108804236	;ko03008//Ribosome biogenesis in eukaryotes//Translation//Genetic Information Processing
Unigene0001509	RXN38762.1	150	6e-40	reverse transcriptase [Labeo rohita]	--	--	--	--	--	--	--	--	--	--	--	--	--	--
Unigene0001510	XP_020643063.1	857	0	selenocysteine lyase [Pogona vitticeps]	sp|Q96I15|SCLY_HUMAN	594.7	2e-168	sp|Q96I15|SCLY_HUMAN Selenocysteine lyase OS=Homo sapiens OX=9606 GN=SCLY PE=1 SV=4	Hs19923803	594.7	3e-169	KOG1549	Cysteine desulfurase NFS1	K01763//SCLY; selenocysteine lyase [EC:4.4.1.16]	1.8e-234	817.8	pvt:110075822	;ko00450//Selenocompound metabolism//Metabolism of other amino acids//Metabolism
Unigene0001511	XP_018431484.1	209	8e-66	PREDICTED: RNA-directed DNA polymerase from mobile element jockey-like [Nanorana parkeri]	--	--	--	--	--	--	--	--	--	K14530//RPP40; ribonucleases P/MRP protein subunit RPP40 [EC:3.1.26.5]	1.1e-54	218.4	npr:108804236	;ko03008//Ribosome biogenesis in eukaryotes//Translation//Genetic Information Processing
Unigene0001512	--	--	--	--	--	--	--	--	--	--	--	--	--	--	--	--	--	--
Unigene0001513	--	--	--	--	--	--	--	--	--	--	--	--	--	--	--	--	--	--
Unigene0001514	AXU25449.1	63.2	7e-10	caudal type homebox 2, partial [Bubalus bubalis]	--	--	--	--	--	--	--	--	--	--	--	--	--	--
Unigene0001515	XP_020664147.1	325	2e-105	prolyl-tRNA synthetase associated domain-containing protein 1-like isoform X1 [Pogona vitticeps]	sp|A1A4Q2|PRXD1_BOVIN	286.2	9.9e-76	sp|A1A4Q2|PRXD1_BOVIN Prolyl-tRNA synthetase associated domain-containing protein 1 OS=Bos taurus OX=9913 GN=PRORSD1 PE=2 SV=1	--	--	--	--	--	--	--	--	--	--
Unigene0001516	--	--	--	--	--	--	--	--	--	--	--	--	--	--	--	--	--	--
Unigene0001517	XP_018431484.1	86.3	5e-15	PREDICTED: RNA-directed DNA polymerase from mobile element jockey-like [Nanorana parkeri]	--	--	--	--	CE08602	51.2	6.4e-06	KOG1075	FOG: Reverse transcriptase	K14530//RPP40; ribonucleases P/MRP protein subunit RPP40 [EC:3.1.26.5]	3.8e-15	88.2	npr:108804236	;ko03008//Ribosome biogenesis in eukaryotes//Translation//Genetic Information Processing
Unigene0001518	XP_015282290.1	191	5e-57	PREDICTED: zinc finger protein 135-like [Gekko japonicus]	--	--	--	--	--	--	--	--	--	--	--	--	--	--
Unigene0001519	PFX14285.1	52	8e-13	Ankyrin repeat domain-containing protein 50, partial [Stylophora pistillata]	--	--	--	--	--	--	--	--	--	--	--	--	--	--
Unigene0001520	XP_018431484.1	194	5e-58	PREDICTED: RNA-directed DNA polymerase from mobile element jockey-like [Nanorana parkeri]	--	--	--	--	--	--	--	--	--	K14530//RPP40; ribonucleases P/MRP protein subunit RPP40 [EC:3.1.26.5]	1e-50	204.9	npr:108804236	;ko03008//Ribosome biogenesis in eukaryotes//Translation//Genetic Information Processing
Unigene0001521	PKU48935.1	50.1	5e-09	adaptin ear-binding coat-associated protein 1 [Limosa lapponica baueri]	--	--	--	--	--	--	--	--	--	--	--	--	--	--
Unigene0001522	XP_018431484.1	159	7e-45	PREDICTED: RNA-directed DNA polymerase from mobile element jockey-like [Nanorana parkeri]	--	--	--	--	CE16424	92.8	5.7e-19	KOG1075	FOG: Reverse transcriptase	K14530//RPP40; ribonucleases P/MRP protein subunit RPP40 [EC:3.1.26.5]	2e-39	167.2	npr:108804236	;ko03008//Ribosome biogenesis in eukaryotes//Translation//Genetic Information Processing
Unigene0001523	--	--	--	--	--	--	--	--	--	--	--	--	--	--	--	--	--	--
Unigene0001524	XP_020639998.1	76.3	3e-11	glycerol-3-phosphate dehydrogenase [NAD(+)], cytoplasmic [Pogona vitticeps]	sp|P13707|GPDA_MOUSE	63.9	1.8e-08	sp|P13707|GPDA_MOUSE Glycerol-3-phosphate dehydrogenase [NAD(+)], cytoplasmic OS=Mus musculus OX=10090 GN=Gpd1 PE=1 SV=3	Hs11440382	60.5	3.1e-08	KOG2711	Glycerol-3-phosphate dehydrogenase/dihydroxyacetone 3-phosphate reductase	K00006//GPD1; glycerol-3-phosphate dehydrogenase (NAD+) [EC:1.1.1.8]	1.3e-10	74.7	acs:100552972	ko00564//Glycerophospholipid metabolism//Lipid metabolism//Metabolism
Unigene0001525	CAA10770.1	131	4e-35	reverse transcriptase-like [Bos taurus]	--	--	--	--	--	--	--	--	--	--	--	--	--	--
Unigene0001526	--	--	--	--	--	--	--	--	--	--	--	--	--	--	--	--	--	--
Unigene0001527	XP_015265232.1	513	8e-178	PREDICTED: zinc finger protein 658B-like, partial [Gekko japonicus]	--	--	--	--	--	--	--	--	--	--	--	--	--	--
Unigene0001528	XP_016854632.1	276	3e-89	PREDICTED: zinc finger protein 709-like [Anolis carolinensis]	--	--	--	--	--	--	--	--	--	--	--	--	--	--
Unigene0001529	XP_020647996.1	507	7e-172	cleavage and polyadenylation specificity factor subunit 7 [Pogona vitticeps]	sp|Q5XI29|CPSF7_RAT	318.2	4.1e-85	sp|Q5XI29|CPSF7_RAT Cleavage and polyadenylation specificity factor subunit 7 OS=Rattus norvegicus OX=10116 GN=Cpsf7 PE=1 SV=1	Hs5901928	112.8	3.9e-24	KOG4849	mRNA cleavage factor I subunit/CPSF subunit	K14398//CPSF6_7; cleavage and polyadenylation specificity factor subunit 6/7	2.5e-104	385.6	pvt:110078323	ko03015//mRNA surveillance pathway//Translation//Genetic Information Processing
Unigene0001530	--	--	--	--	--	--	--	--	--	--	--	--	--	--	--	--	--	--
Unigene0001531	--	--	--	--	--	--	--	--	--	--	--	--	--	--	--	--	--	--
Unigene0001532	XP_018431484.1	135	6e-35	PREDICTED: RNA-directed DNA polymerase from mobile element jockey-like [Nanorana parkeri]	--	--	--	--	--	--	--	--	--	K14530//RPP40; ribonucleases P/MRP protein subunit RPP40 [EC:3.1.26.5]	8.1e-31	139	npr:108804236	;ko03008//Ribosome biogenesis in eukaryotes//Translation//Genetic Information Processing
Unigene0001533	--	--	--	--	--	--	--	--	--	--	--	--	--	--	--	--	--	--
Unigene0001534	RXN35731.1	161	1e-44	reverse transcriptase [Labeo rohita]	--	--	--	--	--	--	--	--	--	--	--	--	--	--
Unigene0001535	XP_013877416.1	101	8e-30	PREDICTED: RNA-directed DNA polymerase from mobile element jockey-like [Austrofundulus limnaeus]	--	--	--	--	--	--	--	--	--	--	--	--	--	--
Unigene0001536	AAD19348.1	127	9e-31	reverse transcriptase-like protein [Takifugu rubripes]	--	--	--	--	--	--	--	--	--	--	--	--	--	--
Unigene0001537	--	--	--	--	--	--	--	--	--	--	--	--	--	--	--	--	--	--
Unigene0001538	--	--	--	--	--	--	--	--	--	--	--	--	--	--	--	--	--	--
Unigene0001539	--	--	--	--	--	--	--	--	--	--	--	--	--	--	--	--	--	--
Unigene0001540	--	--	--	--	--	--	--	--	--	--	--	--	--	--	--	--	--	--
Unigene0001541	XP_020656590.1	914	0	mitogen-activated protein kinase kinase kinase 8 isoform X3 [Pogona vitticeps]	sp|P41279|M3K8_HUMAN	751.9	6.9e-216	sp|P41279|M3K8_HUMAN Mitogen-activated protein kinase kinase kinase 8 OS=Homo sapiens OX=9606 GN=MAP3K8 PE=1 SV=2	Hs22035598	751.9	1e-216	KOG0201	Serine/threonine protein kinase	K04415//MAP3K8; mitogen-activated protein kinase kinase kinase 8 [EC:2.7.11.25]	5.3e-249	865.5	pvt:110082918	;ko04620//Toll-like receptor signaling pathway//Immune system//Organismal Systems
Unigene0001542	--	--	--	--	--	--	--	--	--	--	--	--	--	--	--	--	--	--
Unigene0001543	XP_015798087.1	107	7e-25	PREDICTED: RNA-directed DNA polymerase from mobile element jockey-like, partial [Nothobranchius furzeri]	--	--	--	--	--	--	--	--	--	K01027//OXCT; 3-oxoacid CoA-transferase [EC:2.8.3.5]	4.5e-15	85.9	ncc:104943316	;ko00072//Synthesis and degradation of ketone bodies//Lipid metabolism//Metabolism
Unigene0001544	--	--	--	--	--	--	--	--	--	--	--	--	--	--	--	--	--	--
Unigene0001545	XP_020644982.1	516	4e-169	carbonyl reductase [NADPH] 1-like [Pogona vitticeps]	sp|P16152|CBR1_HUMAN	444.9	3.6e-123	sp|P16152|CBR1_HUMAN Carbonyl reductase [NADPH] 1 OS=Homo sapiens OX=9606 GN=CBR1 PE=1 SV=3	Hs4502599	444.9	5.4e-124	KOG1208	Dehydrogenases with different specificities (related to short-chain alcohol dehydrogenases)	K00079//CBR1; carbonyl reductase 1 [EC:1.1.1.184 1.1.1.189 1.1.1.197]	4.9e-145	521.2	pvt:110076821	;ko00790//Folate biosynthesis//Metabolism of cofactors and vitamins//Metabolism
Unigene0001546	--	--	--	--	--	--	--	--	--	--	--	--	--	--	--	--	--	--
Unigene0001547	--	--	--	--	--	--	--	--	--	--	--	--	--	--	--	--	--	--
Unigene0001548	XP_026357819.1	64.3	6e-08	sodium-coupled neutral amino acid transporter 4 isoform X1 [Ursus arctos horribilis]	sp|Q99624|S38A3_HUMAN	58.5	2e-07	sp|Q99624|S38A3_HUMAN Sodium-coupled neutral amino acid transporter 3 OS=Homo sapiens OX=9606 GN=SLC38A3 PE=1 SV=1	Hs5870893	58.5	3e-08	KOG1305	Amino acid transporter protein	K14991//SLC38A4; solute carrier family 38 (sodium-coupled neutral amino acid transporter), member 4	1.3e-07	62.8	uah:113257697	--
Unigene0001549	ACO51862.1	123	1e-31	Transposable element Tc1 transposase [Lithobates catesbeianus]	--	--	--	--	--	--	--	--	--	--	--	--	--	--
Unigene0001550	--	--	--	--	--	--	--	--	--	--	--	--	--	--	--	--	--	--
Unigene0001551	ACO51862.1	80.1	3e-27	Transposable element Tc1 transposase [Lithobates catesbeianus]	--	--	--	--	--	--	--	--	--	--	--	--	--	--
Unigene0001552	--	--	--	--	--	--	--	--	--	--	--	--	--	--	--	--	--	--
Unigene0001553	--	--	--	--	--	--	--	--	--	--	--	--	--	--	--	--	--	--
Unigene0001554	XP_020645570.1	1155	0	switch-associated protein 70 isoform X1 [Pogona vitticeps]	sp|Q5F4B2|SWP70_CHICK	625.9	1.6e-177	sp|Q5F4B2|SWP70_CHICK Switch-associated protein 70 OS=Gallus gallus OX=9031 GN=SWAP70 PE=2 SV=1	--	--	--	--	--	K20072//SWAP70; switch-associated protein 70	1.2e-197	696.4	pvt:110077148	--
Unigene0001555	XP_016852420.1	84	1e-14	PREDICTED: interleukin-1 receptor accessory protein isoform X1 [Anolis carolinensis]	sp|O00370|LORF2_HUMAN	93.6	4.6e-18	sp|O00370|LORF2_HUMAN LINE-1 retrotransposable element ORF2 protein OS=Homo sapiens OX=9606 PE=1 SV=1	--	--	--	--	--	--	--	--	--	--
Unigene0001556	--	--	--	--	--	--	--	--	--	--	--	--	--	--	--	--	--	--
Unigene0001557	--	--	--	--	--	--	--	--	--	--	--	--	--	--	--	--	--	--
Unigene0001558	XP_020633203.1	398	7e-129	zinc finger protein 665-like isoform X3 [Pogona vitticeps]	--	--	--	--	--	--	--	--	--	--	--	--	--	--
Unigene0001559	XP_032995258.1	1133	0	signal recognition particle subunit SRP68 [Lacerta agilis]	sp|Q9UHB9|SRP68_HUMAN	983.4	4.2e-285	sp|Q9UHB9|SRP68_HUMAN Signal recognition particle subunit SRP68 OS=Homo sapiens OX=9606 GN=SRP68 PE=1 SV=2	Hs22062290	983.4	6.3e-286	KOG2460	Signal recognition particle, subunit Srp68	K03107//SRP68; signal recognition particle subunit SRP68	3e-308	1063.9	pmua:114590637	ko03060//Protein export//Folding, sorting and degradation//Genetic Information Processing
Unigene0001560	--	--	--	--	--	--	--	--	--	--	--	--	--	--	--	--	--	--
Unigene0001561	--	--	--	--	--	--	--	--	--	--	--	--	--	--	--	--	--	--
Unigene0001562	--	--	--	--	--	--	--	--	--	--	--	--	--	--	--	--	--	--
Unigene0001563	--	--	--	--	--	--	--	--	--	--	--	--	--	--	--	--	--	--
Unigene0001564	--	--	--	--	--	--	--	--	--	--	--	--	--	--	--	--	--	--
Unigene0001565	--	--	--	--	--	--	--	--	--	--	--	--	--	--	--	--	--	--
Unigene0001566	--	--	--	--	--	--	--	--	--	--	--	--	--	--	--	--	--	--
Unigene0001567	--	--	--	--	--	--	--	--	--	--	--	--	--	--	--	--	--	--
Unigene0001568	XP_020663412.1	429	2e-135	angiopoietin-related protein 3 isoform X1 [Pogona vitticeps]	sp|Q9Y5C1|ANGL3_HUMAN	269.6	1.8e-70	sp|Q9Y5C1|ANGL3_HUMAN Angiopoietin-related protein 3 OS=Homo sapiens OX=9606 GN=ANGPTL3 PE=1 SV=1	Hs7656888	269.6	2.8e-71	KOG2579	Ficolin and related extracellular proteins	--	--	--	--	--
Unigene0001569	XP_029430276.1	55.1	3e-06	activating signal cointegrator 1 isoform X3 [Rhinatrema bivittatum]	--	--	--	--	--	--	--	--	--	--	--	--	--	--
Unigene0001570	--	--	--	--	--	--	--	--	--	--	--	--	--	--	--	--	--	--
Unigene0001571	--	--	--	--	--	--	--	--	--	--	--	--	--	--	--	--	--	--
Unigene0001572	--	--	--	--	--	--	--	--	--	--	--	--	--	--	--	--	--	--
Unigene0001573	XP_013877416.1	132	7e-34	PREDICTED: RNA-directed DNA polymerase from mobile element jockey-like [Austrofundulus limnaeus]	--	--	--	--	--	--	--	--	--	--	--	--	--	--
Unigene0001574	XP_018431484.1	160	1e-44	PREDICTED: RNA-directed DNA polymerase from mobile element jockey-like [Nanorana parkeri]	--	--	--	--	--	--	--	--	--	K14530//RPP40; ribonucleases P/MRP protein subunit RPP40 [EC:3.1.26.5]	3e-37	160.2	npr:108804236	;ko03008//Ribosome biogenesis in eukaryotes//Translation//Genetic Information Processing
Unigene0001575	XP_020633470.1	526	0	zinc finger protein 501-like [Pogona vitticeps]	--	--	--	--	Hs17441623	51.2	3.3e-06	KOG1721	FOG: Zn-finger	--	--	--	--	--
Unigene0001576	PKU45732.1	114	3e-30	mitochondrial fission process protein 1 [Limosa lapponica baueri]	--	--	--	--	--	--	--	--	--	K06634//CCNH; cyclin H	1.3e-25	122.9	acyg:106048990	;ko03022//Basal transcription factors//Transcription//Genetic Information Processing
Unigene0001577	--	--	--	--	--	--	--	--	--	--	--	--	--	--	--	--	--	--
Unigene0001578	KFQ91712.1	66.6	8e-13	hypothetical protein Y956_05774, partial [Nipponia nippon]	--	--	--	--	--	--	--	--	--	--	--	--	--	--
Unigene0001579	ACO51862.1	67.4	4e-10	Transposable element Tc1 transposase [Lithobates catesbeianus]	--	--	--	--	--	--	--	--	--	--	--	--	--	--
Unigene0001580	--	--	--	--	--	--	--	--	--	--	--	--	--	--	--	--	--	--
Unigene0001581	--	--	--	--	--	--	--	--	--	--	--	--	--	--	--	--	--	--
Unigene0001582	KAF1548436.1	50.1	7e-10	Ubinuclein-2, partial [Eudyptula albosignata]	--	--	--	--	--	--	--	--	--	--	--	--	--	--
Unigene0001583	--	--	--	--	--	--	--	--	--	--	--	--	--	--	--	--	--	--
Unigene0001584	TWW73333.1	59.7	8e-07	Astrotactin-1 Neuronal migration protein GC14 [Takifugu flavidus]	--	--	--	--	--	--	--	--	--	--	--	--	--	--
Unigene0001585	XP_020655215.1	427	5e-139	ER lumen protein-retaining receptor 2 [Pogona vitticeps]	sp|Q2KJ37|ERD22_BOVIN	410.6	5.9e-113	sp|Q2KJ37|ERD22_BOVIN ER lumen protein-retaining receptor 2 OS=Bos taurus OX=9913 GN=KDELR2 PE=2 SV=1	Hs5803050	407.5	7.5e-113	KOG3106	ER lumen protein retaining receptor	K10949//KDELR; ER lumen protein retaining receptor	5e-113	414.5	pvt:110082196	ko05110//Vibrio cholerae infection//Infectious diseases//Human Diseases
Unigene0001586	GCF41150.1	163	5e-49	hypothetical protein parPi_0001267 [Paroedura picta]	--	--	--	--	--	--	--	--	--	--	--	--	--	--
Unigene0001587	ROL51496.1	85.9	1e-18	Transposable element Tcb1 transposase [Anabarilius grahami]	--	--	--	--	--	--	--	--	--	K15865//CDKAL1; threonylcarbamoyladenosine tRNA methylthiotransferase CDKAL1 [EC:2.8.4.5]	5e-12	75.9	ncc:104960074	--
Unigene0001588	XP_008105171.1	1336	0	PREDICTED: propionyl-CoA carboxylase alpha chain, mitochondrial [Anolis carolinensis]	sp|P14882|PCCA_RAT	1086.2	0	sp|P14882|PCCA_RAT Propionyl-CoA carboxylase alpha chain, mitochondrial OS=Rattus norvegicus OX=10116 GN=Pcca PE=1 SV=3	Hs4557833	1038.5	7.2e-303	KOG0238	3-Methylcrotonyl-CoA carboxylase, biotin-containing subunit/Propionyl-CoA carboxylase, alpha chain/Acetyl-CoA carboxylase, biotin carboxylase subunit	K01965//PCCA; propionyl-CoA carboxylase alpha chain [EC:6.4.1.3]	0	1246.1	acs:100566931	;ko00640//Propanoate metabolism//Carbohydrate metabolism//Metabolism
Unigene0001589	--	--	--	--	--	--	--	--	--	--	--	--	--	--	--	--	--	--
Unigene0001590	XP_005303707.1	157	3e-42	anaphase-promoting complex subunit 13 isoform X1 [Chrysemys picta bellii]	sp|Q2NKV2|APC13_BOVIN	155.2	3.7e-36	sp|Q2NKV2|APC13_BOVIN Anaphase-promoting complex subunit 13 OS=Bos taurus OX=9913 GN=ANAPC13 PE=1 SV=1	--	--	--	--	--	K12456//APC13; anaphase-promoting complex subunit 13	6.4e-37	161.4	cpic:101950908	;ko04914//Progesterone-mediated oocyte maturation//Endocrine system//Organismal Systems
Unigene0001591	XP_006032656.1	256	5e-81	ragulator complex protein LAMTOR2 [Alligator sinensis]	sp|B5FYY5|LTOR2_TAEGU	243	7.3e-63	sp|B5FYY5|LTOR2_TAEGU Ragulator complex protein LAMTOR2 OS=Taeniopygia guttata OX=59729 GN=LAMTOR2 PE=2 SV=1	Hs7661728	240.7	5.5e-63	KOG4107	MP1 adaptor interacting protein P14	K20398//LAMTOR2; ragulator complex protein LAMTOR2	6.9e-62	243.4	gja:107118054	ko04150//mTOR signaling pathway//Signal transduction//Environmental Information Processing
Unigene0001592	XP_025833283.1	62	2e-21	uncharacterized protein LOC112905332 [Agrilus planipennis]	--	--	--	--	--	--	--	--	--	--	--	--	--	--
Unigene0001593	--	--	--	--	--	--	--	--	--	--	--	--	--	--	--	--	--	--
Unigene0001594	KAF1505221.1	146	3e-38	RNA-directed DNA polymerase from mobile element jockey, partial [Eudyptula novaehollandiae]	--	--	--	--	--	--	--	--	--	--	--	--	--	--
Unigene0001595	TKS64933.1	77.8	7e-21	RNA-directed DNA polymerase from mobile element jockey [Collichthys lucidus]	--	--	--	--	--	--	--	--	--	K06245//LAMB4; laminin, beta 4	1.1e-08	67.4	onl:100708048	;ko05222//Small cell lung cancer//Cancers//Human Diseases
Unigene0001596	--	--	--	--	--	--	--	--	--	--	--	--	--	--	--	--	--	--
Unigene0001597	XP_009870520.1	139	6e-35	PREDICTED: very long-chain acyl-CoA synthetase-like, partial [Apaloderma vittatum]	sp|P97524|S27A2_RAT	128.3	3.7e-28	sp|P97524|S27A2_RAT Very long-chain acyl-CoA synthetase OS=Rattus norvegicus OX=10116 GN=Slc27a2 PE=1 SV=1	Hs4503653	125.6	3.6e-28	KOG1179	Very long-chain acyl-CoA synthetase/fatty acid transporter	K08746//SLC27A2; solute carrier family 27 (fatty acid transporter), member 2 [EC:6.2.1.- 6.2.1.3]	6.6e-34	151	pvt:110091312	;ko03320//PPAR signaling pathway//Endocrine system//Organismal Systems
Unigene0001598	AKP40998.1	63.5	6e-09	ORF2 protein [Salmo salar]	--	--	--	--	--	--	--	--	--	--	--	--	--	--
Unigene0001599	--	--	--	--	--	--	--	--	--	--	--	--	--	--	--	--	--	--
Unigene0001600	--	--	--	--	--	--	--	--	--	--	--	--	--	--	--	--	--	--
Unigene0001601	KFP29221.1	61.2	4e-08	RNA-directed DNA polymerase from mobile element jockey, partial [Colius striatus]	--	--	--	--	--	--	--	--	--	--	--	--	--	--
Unigene0001602	--	--	--	--	--	--	--	--	--	--	--	--	--	--	--	--	--	--
Unigene0001603	XP_020653509.1	300	7e-91	CCAAT/enhancer-binding protein gamma [Pogona vitticeps]	sp|P53567|CEBPG_HUMAN	221.1	1e-55	sp|P53567|CEBPG_HUMAN CCAAT/enhancer-binding protein gamma OS=Homo sapiens OX=9606 GN=CEBPG PE=1 SV=1	Hs4502769	221.1	1.6e-56	KOG3119	Basic region leucine zipper transcription factor	K10049//CEBPG; CCAAT/enhancer binding protein (C/EBP), gamma	4.8e-70	272.3	pvt:110081272	ko05152//Tuberculosis//Infectious diseases//Human Diseases
Unigene0001604	--	--	--	--	--	--	--	--	--	--	--	--	--	--	--	--	--	--
Unigene0001605	BAA88337.1	152	3e-55	ORF2 [Acanthochelys spixii]	--	--	--	--	CE27509_1	87.8	8.2e-17	KOG1075	FOG: Reverse transcriptase	--	--	--	--	--
Unigene0001606	XP_020644669.1	581	0	cat eye syndrome critical region protein 5 [Pogona vitticeps]	sp|Q9BXW7|HDHD5_HUMAN	401.4	4.6e-110	sp|Q9BXW7|HDHD5_HUMAN Haloacid dehalogenase-like hydrolase domain-containing 5 OS=Homo sapiens OX=9606 GN=HDHD5 PE=1 SV=1	Hs14861834	401.4	7e-111	KOG1618	Predicted phosphatase	--	--	--	--	--
Unigene0001607	--	--	--	--	--	--	--	--	--	--	--	--	--	--	--	--	--	--
Unigene0001608	XP_016852420.1	80.5	7e-13	PREDICTED: interleukin-1 receptor accessory protein isoform X1 [Anolis carolinensis]	--	--	--	--	--	--	--	--	--	--	--	--	--	--
Unigene0001609	--	--	--	--	--	--	--	--	--	--	--	--	--	--	--	--	--	--
Unigene0001610	--	--	--	--	--	--	--	--	--	--	--	--	--	--	--	--	--	--
Unigene0001611	AAY86043.1	75.5	2e-15	reverse transcriptase, partial [Nullibrotheas allenii]	--	--	--	--	--	--	--	--	--	--	--	--	--	--
Unigene0001612	--	--	--	--	--	--	--	--	--	--	--	--	--	--	--	--	--	--
Unigene0001613	--	--	--	--	--	--	--	--	--	--	--	--	--	--	--	--	--	--
Unigene0001614	--	--	--	--	--	--	--	--	--	--	--	--	--	--	--	--	--	--
Unigene0001615	XP_027673478.1	69.7	9e-13	cactin-like, partial [Chelonia mydas]	sp|Q9CS00|CATIN_MOUSE	66.2	3.1e-10	sp|Q9CS00|CATIN_MOUSE Cactin OS=Mus musculus OX=10090 GN=Cactin PE=1 SV=2	--	--	--	--	--	--	--	--	--	--
Unigene0001616	--	--	--	--	--	--	--	--	--	--	--	--	--	--	--	--	--	--
Unigene0001617	--	--	--	--	--	--	--	--	--	--	--	--	--	--	--	--	--	--
Unigene0001618	RJW64219.1	63.5	4e-08	FACT complex subunit SSRP1 [Clonorchis sinensis]	--	--	--	--	--	--	--	--	--	--	--	--	--	--
Unigene0001619	PFX19541.1	116	1e-27	Exonuclease 1 [Stylophora pistillata]	--	--	--	--	CE08291	88.6	1e-17	KOG1075	FOG: Reverse transcriptase	K22754//RNF213; E3 ubiquitin-protein ligase RNF213 [EC:2.3.2.27]	8.2e-24	115.2	amil:114951476	--
Unigene0001620	XP_015284830.1	171	1e-49	PREDICTED: zinc finger protein 135-like, partial [Gekko japonicus]	--	--	--	--	--	--	--	--	--	--	--	--	--	--
Unigene0001621	XP_029448463.1	63.2	1e-07	nebulin-like [Rhinatrema bivittatum]	--	--	--	--	--	--	--	--	--	--	--	--	--	--
Unigene0001622	--	--	--	--	--	--	--	--	--	--	--	--	--	--	--	--	--	--
Unigene0001623	ADJ80991.1	40.8	5e-06	CR1-3 [Lycodichthys dearborni]	--	--	--	--	--	--	--	--	--	--	--	--	--	--
Unigene0001624	XP_018431484.1	65.5	3e-08	PREDICTED: RNA-directed DNA polymerase from mobile element jockey-like [Nanorana parkeri]	--	--	--	--	--	--	--	--	--	K14530//RPP40; ribonucleases P/MRP protein subunit RPP40 [EC:3.1.26.5]	7.1e-08	64.3	npr:108804236	;ko03008//Ribosome biogenesis in eukaryotes//Translation//Genetic Information Processing
Unigene0001625	--	--	--	--	--	--	--	--	--	--	--	--	--	--	--	--	--	--
Unigene0001626	XP_020653753.1	672	0	monoacylglycerol lipase ABHD6-like isoform X1 [Pogona vitticeps]	sp|Q5XI64|ABHD6_RAT	577	5.1e-163	sp|Q5XI64|ABHD6_RAT Monoacylglycerol lipase ABHD6 OS=Rattus norvegicus OX=10116 GN=Abhd6 PE=1 SV=1	Hs21361877	574.3	5e-163	KOG1454	Predicted hydrolase/acyltransferase (alpha/beta hydrolase superfamily)	K13700//ABHD6; abhydrolase domain-containing protein 6 [EC:3.1.1.23]	1.1e-187	662.5	pvt:110081423	ko04723//Retrograde endocannabinoid signaling//Nervous system//Organismal Systems
Unigene0001627	XP_018431484.1	78.6	2e-15	PREDICTED: RNA-directed DNA polymerase from mobile element jockey-like [Nanorana parkeri]	--	--	--	--	--	--	--	--	--	--	--	--	--	--
Unigene0001628	--	--	--	--	--	--	--	--	--	--	--	--	--	--	--	--	--	--
Unigene0001629	PFX14285.1	57.8	5e-06	Ankyrin repeat domain-containing protein 50, partial [Stylophora pistillata]	--	--	--	--	--	--	--	--	--	--	--	--	--	--
Unigene0001630	AAD19348.1	82	5e-16	reverse transcriptase-like protein [Takifugu rubripes]	--	--	--	--	--	--	--	--	--	--	--	--	--	--
Unigene0001631	--	--	--	--	--	--	--	--	--	--	--	--	--	--	--	--	--	--
Unigene0001632	--	--	--	--	--	--	--	--	--	--	--	--	--	--	--	--	--	--
Unigene0001633	--	--	--	--	--	--	--	--	--	--	--	--	--	--	--	--	--	--
Unigene0001634	XP_020634359.1	392	2e-128	gastrula zinc finger protein XlCGF26.1-like isoform X4 [Pogona vitticeps]	--	--	--	--	--	--	--	--	--	--	--	--	--	--
Unigene0001635	--	--	--	--	--	--	--	--	--	--	--	--	--	--	--	--	--	--
Unigene0001636	XP_020665756.1	701	0	zinc finger protein 3 homolog [Pogona vitticeps]	--	--	--	--	--	--	--	--	--	K09228//KRAB; KRAB domain-containing zinc finger protein	3.1e-22	113.6	acs:100567771	ko05168//Herpes simplex infection//Infectious diseases//Human Diseases
Unigene0001637	--	--	--	--	--	--	--	--	--	--	--	--	--	--	--	--	--	--
Unigene0001638	--	--	--	--	--	--	--	--	--	--	--	--	--	--	--	--	--	--
Unigene0001639	--	--	--	--	--	--	--	--	--	--	--	--	--	--	--	--	--	--
Unigene0001640	XP_020671004.1	989	0	leucine-rich repeat-containing protein 14 [Pogona vitticeps]	sp|Q640Z9|LRC14_XENLA	591.3	2e-167	sp|Q640Z9|LRC14_XENLA Leucine-rich repeat-containing protein 14 OS=Xenopus laevis OX=8355 GN=lrrc14 PE=2 SV=1	--	--	--	--	--	--	--	--	--	--
Unigene0001641	RXN17835.1	70.5	7e-26	RNA-directed DNA polymerase from mobile element jockey-like protein [Labeo rohita]	--	--	--	--	--	--	--	--	--	--	--	--	--	--
Unigene0001642	XP_013877416.1	117	2e-34	PREDICTED: RNA-directed DNA polymerase from mobile element jockey-like [Austrofundulus limnaeus]	--	--	--	--	--	--	--	--	--	--	--	--	--	--
Unigene0001643	--	--	--	--	--	--	--	--	--	--	--	--	--	--	--	--	--	--
Unigene0001644	KXJ12154.1	90.9	8e-25	Arachidonate 5-lipoxygenase [Exaiptasia pallida]	--	--	--	--	--	--	--	--	--	--	--	--	--	--
Unigene0001645	XP_018431484.1	57.8	1e-06	PREDICTED: RNA-directed DNA polymerase from mobile element jockey-like [Nanorana parkeri]	--	--	--	--	--	--	--	--	--	--	--	--	--	--
Unigene0001646	XP_018431484.1	83.2	2e-16	PREDICTED: RNA-directed DNA polymerase from mobile element jockey-like [Nanorana parkeri]	--	--	--	--	--	--	--	--	--	K13167//SFRS15; splicing factor, arginine/serine-rich 15	3.3e-07	60.1	pvt:110080386	--
Unigene0001647	ACO51862.1	130	9e-57	Transposable element Tc1 transposase [Lithobates catesbeianus]	--	--	--	--	--	--	--	--	--	--	--	--	--	--
Unigene0001648	XP_020661636.1	1026	0	bone morphogenetic protein receptor type-1A [Pogona vitticeps]	sp|P36895|BMR1A_MOUSE	977.6	1.7e-283	sp|P36895|BMR1A_MOUSE Bone morphogenetic protein receptor type-1A OS=Mus musculus OX=10090 GN=Bmpr1a PE=1 SV=1	Hs4757854	973.4	4.7e-283	KOG2052	Activin A type IB receptor, serine/threonine protein kinase	K04673//BMPR1A; bone morphogenetic protein receptor type-1A [EC:2.7.11.30]	5.7e-301	1039.3	pmua:114597134	;ko04350//TGF-beta signaling pathway//Signal transduction//Environmental Information Processing
Unigene0001649	--	--	--	--	--	--	--	--	--	--	--	--	--	--	--	--	--	--
Unigene0001650	XP_019219083.1	149	8e-33	calpain-1 catalytic subunit-like [Oreochromis niloticus]	sp|P50416|CPT1A_HUMAN	66.2	5.8e-09	sp|P50416|CPT1A_HUMAN Carnitine O-palmitoyltransferase 1, liver isoform OS=Homo sapiens OX=9606 GN=CPT1A PE=1 SV=2	Hs4503021	66.2	8.6e-10	KOG3716	Carnitine O-acyltransferase CPTI	K01367//CAPN1; calpain-1 [EC:3.4.22.52]	2.8e-33	150.6	onl:102077767	;ko04217//Necroptosis//Cell growth and death//Cellular Processes
Unigene0001651	XP_020648307.1	1349	0	ras GTPase-activating protein 2 isoform X4 [Pogona vitticeps]	sp|Q15283|RASA2_HUMAN	1173.7	0	sp|Q15283|RASA2_HUMAN Ras GTPase-activating protein 2 OS=Homo sapiens OX=9606 GN=RASA2 PE=1 SV=3	Hs12545408	1177.9	0	KOG2059	Ras GTPase-activating protein	K08053//RASA2; Ras GTPase-activating protein 2	0	1343.9	pvt:110078462	;ko04014//Ras signaling pathway//Signal transduction//Environmental Information Processing
Unigene0001652	XP_020635971.1	882	0	zinc transporter ZIP14 isoform X2 [Pogona vitticeps]	sp|Q5RAB7|S39AE_PONAB	641	5.2e-182	sp|Q5RAB7|S39AE_PONAB Metal cation symporter ZIP14 OS=Pongo abelii OX=9601 GN=SLC39A14 PE=2 SV=2	Hs20545152	635.2	4.3e-181	KOG2693	Putative zinc transporter	K14720//SLC39A14; solute carrier family 39 (zinc transporter), member 14	2.6e-243	848.2	pvt:110072174	ko04216//Ferroptosis//Cell growth and death//Cellular Processes
Unigene0001653	XP_020669363.1	1006	0	interleukin-1 receptor type 1-like isoform X1 [Pogona vitticeps]	sp|P13504|IL1R1_MOUSE	411	5.7e-113	sp|P13504|IL1R1_MOUSE Interleukin-1 receptor type 1 OS=Mus musculus OX=10090 GN=Il1r1 PE=1 SV=1	--	--	--	--	--	K04386//IL1R1; interleukin 1 receptor type I	2.7e-289	1000.3	pvt:110090152	;ko04060//Cytokine-cytokine receptor interaction//Signaling molecules and interaction//Environmental Information Processing
Unigene0001654	XP_020633470.1	319	1e-105	zinc finger protein 501-like [Pogona vitticeps]	--	--	--	--	--	--	--	--	--	--	--	--	--	--
Unigene0001655	--	--	--	--	--	--	--	--	--	--	--	--	--	--	--	--	--	--
Unigene0001656	--	--	--	--	--	--	--	--	--	--	--	--	--	--	--	--	--	--
Unigene0001657	XP_018431484.1	86.3	3e-17	PREDICTED: RNA-directed DNA polymerase from mobile element jockey-like [Nanorana parkeri]	--	--	--	--	--	--	--	--	--	K14530//RPP40; ribonucleases P/MRP protein subunit RPP40 [EC:3.1.26.5]	1.2e-15	88.2	npr:108804236	;ko03008//Ribosome biogenesis in eukaryotes//Translation//Genetic Information Processing
Unigene0001658	XP_020634229.1	85.9	6e-17	gastrula zinc finger protein XlCGF7.1-like isoform X2 [Pogona vitticeps]	--	--	--	--	--	--	--	--	--	--	--	--	--	--
Unigene0001659	--	--	--	--	--	--	--	--	--	--	--	--	--	--	--	--	--	--
Unigene0001660	ACO51862.1	175	1e-71	Transposable element Tc1 transposase [Lithobates catesbeianus]	sp|P34257|TC3A_CAEEL	55.8	6.6e-07	sp|P34257|TC3A_CAEEL Transposable element Tc3 transposase OS=Caenorhabditis elegans OX=6239 GN=tc3a PE=1 SV=1	--	--	--	--	--	--	--	--	--	--
Unigene0001661	XP_008115498.1	495	6e-169	PREDICTED: neural cell adhesion molecule 2 [Anolis carolinensis]	sp|P11627|L1CAM_MOUSE	66.6	1.2e-09	sp|P11627|L1CAM_MOUSE Neural cell adhesion molecule L1 OS=Mus musculus OX=10090 GN=L1cam PE=1 SV=1	--	--	--	--	--	--	--	--	--	--
Unigene0001662	XP_014365539.1	97.4	3e-22	PREDICTED: RNA-directed DNA polymerase from mobile element jockey-like [Papilio machaon]	--	--	--	--	--	--	--	--	--	K12852//EFTUD2; 116 kDa U5 small nuclear ribonucleoprotein component	5.6e-14	81.6	pxy:105395227	ko03040//Spliceosome//Transcription//Genetic Information Processing
Unigene0001663	XP_015847066.1	85.9	2e-16	PREDICTED: enoyl-CoA delta isomerase 2, mitochondrial-like [Peromyscus maniculatus bairdii]	sp|Q9WUR2|ECI2_MOUSE	78.6	2.4e-13	sp|Q9WUR2|ECI2_MOUSE Enoyl-CoA delta isomerase 2, mitochondrial OS=Mus musculus OX=10090 GN=Eci2 PE=1 SV=2	Hs5174625_2	75.9	2.3e-13	KOG0016	Enoyl-CoA hydratase/isomerase	K13239//ECI2; Delta3-Delta2-enoyl-CoA isomerase [EC:5.3.3.8]	2.7e-13	82	amj:102561097	;ko00071//Fatty acid degradation//Lipid metabolism//Metabolism
Unigene0001664	--	--	--	--	--	--	--	--	--	--	--	--	--	--	--	--	--	--
Unigene0001665	XP_026366054.1	60.1	9e-08	zinc finger and SCAN domain-containing protein 2-like [Ursus arctos horribilis]	--	--	--	--	--	--	--	--	--	--	--	--	--	--
Unigene0001666	XP_015268579.1	133	4e-32	PREDICTED: oocyte zinc finger protein XlCOF6-like, partial [Gekko japonicus]	--	--	--	--	--	--	--	--	--	--	--	--	--	--
Unigene0001667	XP_015269570.1	73.2	4e-17	PREDICTED: oocyte zinc finger protein XlCOF6-like, partial [Gekko japonicus]	--	--	--	--	--	--	--	--	--	--	--	--	--	--
Unigene0001668	--	--	--	--	--	--	--	--	--	--	--	--	--	--	--	--	--	--
Unigene0001669	--	--	--	--	--	--	--	--	--	--	--	--	--	--	--	--	--	--
Unigene0001670	XP_008105924.1	57.8	2e-07	PREDICTED: DDB1- and CUL4-associated factor 6 isoform X1 [Anolis carolinensis]	--	--	--	--	--	--	--	--	--	--	--	--	--	--
Unigene0001671	XP_033015401.1	1637	0	nuclear export mediator factor NEMF isoform X1 [Lacerta agilis]	sp|O60524|NEMF_HUMAN	1128.6	0	sp|O60524|NEMF_HUMAN Nuclear export mediator factor NEMF OS=Homo sapiens OX=9606 GN=NEMF PE=1 SV=4	Hs22048155	666	1.4e-190	KOG2030	Predicted RNA-binding protein	--	--	--	--	--
Unigene0001672	XP_015262923.1	428	4e-135	PREDICTED: ras-related protein Rab-43 [Gekko japonicus]	sp|Q53B90|RAB43_RAT	361.7	5.4e-98	sp|Q53B90|RAB43_RAT Ras-related protein Rab-43 OS=Rattus norvegicus OX=10116 GN=Rab43 PE=2 SV=1	Hs14777331	322.8	4.2e-87	KOG0084	GTPase Rab1/YPT1, small G protein superfamily, and related GTP-binding proteins	K07930//RAB43; Ras-related protein Rab-43	2.9e-108	399.4	gja:107107179	--
Unigene0001673	XP_020666651.1	1356	0	engulfment and cell motility protein 3 [Pogona vitticeps]	sp|Q96BJ8|ELMO3_HUMAN	897.9	4.5e-259	sp|Q96BJ8|ELMO3_HUMAN Engulfment and cell motility protein 3 OS=Homo sapiens OX=9606 GN=ELMO3 PE=1 SV=3	Hs18765700	800.8	1.1e-230	KOG2999	Regulator of Rac1, required for phagocytosis and cell migration	--	--	--	--	--
Unigene0001674	XP_020648074.1	877	0	folate transporter 1 [Pogona vitticeps]	sp|P41440|S19A1_HUMAN	571.6	1.9e-161	sp|P41440|S19A1_HUMAN Reduced folate transporter OS=Homo sapiens OX=9606 GN=SLC19A1 PE=1 SV=3	Hs4506993	570.9	4.8e-162	KOG3810	Micronutrient transporters (folate transporter family)	K14609//SLC19A1; solute carrier family 19 (folate transporter), member 1	2.1e-246	857.4	pvt:110078369	;ko04977//Vitamin digestion and absorption//Digestive system//Organismal Systems
Unigene0001675	--	--	--	--	--	--	--	--	--	--	--	--	--	--	--	--	--	--
Unigene0001676	--	--	--	--	--	--	--	--	--	--	--	--	--	--	--	--	--	--
Unigene0001677	XP_018431484.1	101	4e-23	PREDICTED: RNA-directed DNA polymerase from mobile element jockey-like [Nanorana parkeri]	--	--	--	--	CE11372	51.2	1.9e-06	KOG1075	FOG: Reverse transcriptase	K14530//RPP40; ribonucleases P/MRP protein subunit RPP40 [EC:3.1.26.5]	1.3e-19	101.3	npr:108804236	;ko03008//Ribosome biogenesis in eukaryotes//Translation//Genetic Information Processing
Unigene0001678	--	--	--	--	--	--	--	--	--	--	--	--	--	--	--	--	--	--
Unigene0001679	--	--	--	--	--	--	--	--	--	--	--	--	--	--	--	--	--	--
Unigene0001680	XP_013877416.1	94	2e-26	PREDICTED: RNA-directed DNA polymerase from mobile element jockey-like [Austrofundulus limnaeus]	--	--	--	--	--	--	--	--	--	K17580//CASC1; cancer susceptibility candidate protein 1	1.6e-07	62	pss:102452406	--
Unigene0001681	AAY86043.1	171	1e-52	reverse transcriptase, partial [Nullibrotheas allenii]	--	--	--	--	CE27509_1	85.5	8.3e-17	KOG1075	FOG: Reverse transcriptase	--	--	--	--	--
Unigene0001682	XP_020645350.1	2721	0	hepatocyte growth factor receptor isoform X1 [Pogona vitticeps]	sp|Q2QLF1|MET_PANTR	1965.3	0	sp|Q2QLF1|MET_PANTR Hepatocyte growth factor receptor OS=Pan troglodytes OX=9598 GN=MET PE=3 SV=1	Hs20543419_1	1242.3	0	KOG3610	Plexins (functional semaphorin receptors)	K05099//MET; proto-oncogene tyrosine-protein kinase Met [EC:2.7.10.1]	0	2637.1	pvt:110077032	;ko05144//Malaria//Infectious diseases//Human Diseases
Unigene0001683	ACO51862.1	90.5	3e-19	Transposable element Tc1 transposase [Lithobates catesbeianus]	--	--	--	--	--	--	--	--	--	K22413//FGF11_12_13; fibroblast growth factor 11/12/13	8e-11	72	sgh:107600804	--
Unigene0001684	XP_032992439.1	640	0	perilipin-3-like [Lacerta agilis]	sp|O60664|PLIN3_HUMAN	381.3	2.9e-104	sp|O60664|PLIN3_HUMAN Perilipin-3 OS=Homo sapiens OX=9606 GN=PLIN3 PE=1 SV=3	--	--	--	--	--	K20287//PLIN3; perilipin-3	2.7e-143	514.6	pvt:110079248	--
Unigene0001685	--	--	--	--	--	--	--	--	--	--	--	--	--	--	--	--	--	--
Unigene0001686	XP_020646961.1	55.5	1e-06	WD repeat domain phosphoinositide-interacting protein 1 isoform X2 [Pogona vitticeps]	--	--	--	--	--	--	--	--	--	--	--	--	--	--
Unigene0001687	XP_020655189.1	176	8e-44	acyl-coenzyme A synthetase ACSM3, mitochondrial-like [Pogona vitticeps]	sp|Q53FZ2|ACSM3_HUMAN	148.7	2.7e-34	sp|Q53FZ2|ACSM3_HUMAN Acyl-coenzyme A synthetase ACSM3, mitochondrial OS=Homo sapiens OX=9606 GN=ACSM3 PE=1 SV=2	Hs16418449	137.9	7.2e-32	KOG1175	Acyl-CoA synthetase	K01896//ACSM; medium-chain acyl-CoA synthetase [EC:6.2.1.2]	7.4e-41	174.1	pvt:110082183	;ko00650//Butanoate metabolism//Carbohydrate metabolism//Metabolism
Unigene0001688	XP_009939517.1	226	4e-57	PREDICTED: endonuclease 8-like 1 [Opisthocomus hoazin]	sp|Q3TEI4|CO039_MOUSE	173.7	1.9e-41	sp|Q3TEI4|CO039_MOUSE Uncharacterized protein C15orf39 homolog OS=Mus musculus OX=10090 PE=1 SV=2	--	--	--	--	--	--	--	--	--	--
Unigene0001689	XP_020645902.1	2548	0	zinc finger FYVE domain-containing protein 16 isoform X1 [Pogona vitticeps]	sp|Q7Z3T8|ZFY16_HUMAN	1187.9	0	sp|Q7Z3T8|ZFY16_HUMAN Zinc finger FYVE domain-containing protein 16 OS=Homo sapiens OX=9606 GN=ZFYVE16 PE=1 SV=3	Hs7662048	1187.9	0	KOG1841	Smad anchor for receptor activation	K04679//MADHIP; MAD, mothers against decapentaplegic interacting protein	0	2432.5	pvt:110077328	;ko04350//TGF-beta signaling pathway//Signal transduction//Environmental Information Processing
Unigene0001690	XP_020642228.1	628	0	zinc finger protein 830 [Pogona vitticeps]	sp|Q3MHS2|ZN830_RAT	312	3.6e-83	sp|Q3MHS2|ZN830_RAT Zinc finger protein 830 OS=Rattus norvegicus OX=10116 GN=Znf830 PE=1 SV=1	Hs20558723	307	1.7e-82	KOG3032	Uncharacterized conserved protein	K13104//ZNF830; zinc finger protein 830	1.8e-131	476.1	pvt:110075365	--
Unigene0001691	ADJ80991.1	97.8	1e-17	CR1-3 [Lycodichthys dearborni]	--	--	--	--	--	--	--	--	--	--	--	--	--	--
Unigene0001692	PKU28012.1	86.7	3e-19	rna-directed dna polymerase from mobile element jockey-like [Limosa lapponica baueri]	--	--	--	--	--	--	--	--	--	K14530//RPP40; ribonucleases P/MRP protein subunit RPP40 [EC:3.1.26.5]	7.1e-12	75.5	padl:103926215	;ko03008//Ribosome biogenesis in eukaryotes//Translation//Genetic Information Processing
Unigene0001693	--	--	--	--	--	--	--	--	--	--	--	--	--	--	--	--	--	--
Unigene0001694	--	--	--	--	--	--	--	--	--	--	--	--	--	--	--	--	--	--
Unigene0001695	--	--	--	--	--	--	--	--	--	--	--	--	--	--	--	--	--	--
Unigene0001696	--	--	--	--	--	--	--	--	--	--	--	--	--	--	--	--	--	--
Unigene0001697	XP_020666866.1	891	0	tubby-related protein 3 isoform X2 [Pogona vitticeps]	sp|O88413|TULP3_MOUSE	644.8	2.3e-183	sp|O88413|TULP3_MOUSE Tubby-related protein 3 OS=Mus musculus OX=10090 GN=Tulp3 PE=1 SV=1	Hs21536436	559.3	1.9e-158	KOG2502	Tub family proteins	--	--	--	--	--
Unigene0001698	XP_023192802.1	377	1e-106	WD repeat-containing protein 3 isoform X1 [Xiphophorus maculatus]	sp|O00370|LORF2_HUMAN	355.1	3.5e-96	sp|O00370|LORF2_HUMAN LINE-1 retrotransposable element ORF2 protein OS=Homo sapiens OX=9606 PE=1 SV=1	At1g37057	84.7	1.3e-15	KOG1075	FOG: Reverse transcriptase	K19941//SYN; synapsin	3e-48	199.5	lcm:102351696	--
Unigene0001699	--	--	--	--	--	--	--	--	--	--	--	--	--	--	--	--	--	--
Unigene0001700	XP_015685095.1	298	2e-87	glutamate dehydrogenase 1, mitochondrial [Protobothrops mucrosquamatus]	sp|P00367|DHE3_HUMAN	285.4	5.1e-75	sp|P00367|DHE3_HUMAN Glutamate dehydrogenase 1, mitochondrial OS=Homo sapiens OX=9606 GN=GLUD1 PE=1 SV=2	Hs4885281	285.4	7.6e-76	KOG2250	Glutamate/leucine/phenylalanine/valine dehydrogenases	K00261//GLUD1_2; glutamate dehydrogenase (NAD(P)+) [EC:1.4.1.3]	1.1e-83	317.8	pvt:110085611	;ko00471//D-Glutamine and D-glutamate metabolism//Metabolism of other amino acids//Metabolism
Unigene0001701	PKU32130.1	114	1e-24	dtw domain-containing protein 2 [Limosa lapponica baueri]	--	--	--	--	--	--	--	--	--	K06634//CCNH; cyclin H	6.5e-22	112.5	acyg:106048990	;ko03022//Basal transcription factors//Transcription//Genetic Information Processing
Unigene0001702	--	--	--	--	--	--	--	--	--	--	--	--	--	--	--	--	--	--
Unigene0001703	XP_028561895.1	967	0	extracellular serine/threonine protein kinase FAM20C [Podarcis muralis]	sp|Q8IXL6|FA20C_HUMAN	820.5	2.8e-236	sp|Q8IXL6|FA20C_HUMAN Extracellular serine/threonine protein kinase FAM20C OS=Homo sapiens OX=9606 GN=FAM20C PE=1 SV=2	Hs22066321	441.4	5.2e-123	KOG3829	Uncharacterized conserved protein	K21958//FAM20C; extracellular serine/threonine protein kinase FAM20C [EC:2.7.11.1]	4.1e-265	919.8	pmua:114584311	--
Unigene0001704	--	--	--	--	--	--	--	--	--	--	--	--	--	--	--	--	--	--
Unigene0001705	--	--	--	--	--	--	--	--	--	--	--	--	--	--	--	--	--	--
Unigene0001706	XP_020657661.1	659	0	U2 snRNP-associated SURP motif-containing protein isoform X4 [Pogona vitticeps]	sp|O15042|SR140_HUMAN	399.1	4.4e-109	sp|O15042|SR140_HUMAN U2 snRNP-associated SURP motif-containing protein OS=Homo sapiens OX=9606 GN=U2SURP PE=1 SV=2	Hs20537092	399.1	6.6e-110	KOG0151	Predicted splicing regulator, contains RRM, SWAP and RPR domains	K12842//SR140; U2-associated protein SR140	9.9e-110	404.8	pbi:103048722	ko03040//Spliceosome//Transcription//Genetic Information Processing
Unigene0001707	--	--	--	--	--	--	--	--	--	--	--	--	--	--	--	--	--	--
Unigene0001708	XP_020634253.1	229	2e-67	zinc finger protein 664-like [Pogona vitticeps]	--	--	--	--	--	--	--	--	--	--	--	--	--	--
Unigene0001709	--	--	--	--	--	--	--	--	--	--	--	--	--	--	--	--	--	--
Unigene0001710	--	--	--	--	--	--	--	--	--	--	--	--	--	--	--	--	--	--
Unigene0001711	XP_007444683.3	220	6e-70	zinc finger protein 678-like [Python bivittatus]	--	--	--	--	--	--	--	--	--	--	--	--	--	--
Unigene0001712	XP_020634834.1	414	4e-141	zinc finger protein 501-like [Pogona vitticeps]	--	--	--	--	--	--	--	--	--	K09228//KRAB; KRAB domain-containing zinc finger protein	6.8e-28	129.8	pvt:110071478	ko05168//Herpes simplex infection//Infectious diseases//Human Diseases
Unigene0001713	XP_020638291.1	318	3e-96	testis development-related protein isoform X2 [Pogona vitticeps]	sp|Q5I019|TDRP_XENLA	215.7	2.9e-54	sp|Q5I019|TDRP_XENLA Testis development-related protein OS=Xenopus laevis OX=8355 GN=tdrp PE=2 SV=1	--	--	--	--	--	--	--	--	--	--
Unigene0001714	XP_016852420.1	74.7	7e-11	PREDICTED: interleukin-1 receptor accessory protein isoform X1 [Anolis carolinensis]	--	--	--	--	--	--	--	--	--	--	--	--	--	--
Unigene0001715	XP_024659847.1	70.9	1e-11	cytospin-B isoform X1 [Maylandia zebra]	sp|O00370|LORF2_HUMAN	63.5	2.7e-09	sp|O00370|LORF2_HUMAN LINE-1 retrotransposable element ORF2 protein OS=Homo sapiens OX=9606 PE=1 SV=1	--	--	--	--	--	--	--	--	--	--
Unigene0001716	--	--	--	--	--	--	--	--	--	--	--	--	--	--	--	--	--	--
Unigene0001717	XP_020665078.1	259	3e-76	dnaJ homolog subfamily C member 12 [Pogona vitticeps]	sp|Q9N287|DJC12_BOVIN	176	4e-42	sp|Q9N287|DJC12_BOVIN DnaJ homolog subfamily C member 12 OS=Bos taurus OX=9913 GN=DNAJC12 PE=2 SV=1	Hs11141871	172.2	8.6e-42	KOG0691	Molecular chaperone (DnaJ superfamily)	K09532//DNAJC12; DnaJ homolog subfamily C member 12	9.8e-66	258.1	pvt:110087602	--
Unigene0001718	--	--	--	--	--	--	--	--	--	--	--	--	--	--	--	--	--	--
Unigene0001719	--	--	--	--	--	--	--	--	--	--	--	--	--	--	--	--	--	--
Unigene0001720	XP_020639840.1	3293	0	low-density lipoprotein receptor-related protein 5 [Pogona vitticeps]	sp|O75197|LRP5_HUMAN	2083.5	0	sp|O75197|LRP5_HUMAN Low-density lipoprotein receptor-related protein 5 OS=Homo sapiens OX=9606 GN=LRP5 PE=1 SV=2	Hs4505019	2083.5	0	KOG1215	Low-density lipoprotein receptors containing Ca2+-binding EGF-like domains	K03068//LRP5_6; low density lipoprotein receptor-related protein 5/6	0	2488.4	pvt:110074197	;ko04928//Parathyroid hormone synthesis, secretion and action//Endocrine system//Organismal Systems
Unigene0001721	XP_025025037.1	189	2e-52	pro-neuregulin-4, membrane-bound isoform isoform X1 [Python bivittatus]	sp|Q8WWG1|NRG4_HUMAN	128.6	4.6e-28	sp|Q8WWG1|NRG4_HUMAN Pro-neuregulin-4, membrane-bound isoform OS=Homo sapiens OX=9606 GN=NRG4 PE=1 SV=1	--	--	--	--	--	K05458//NRG4; neuregulin 4	2.4e-54	219.5	pbi:103049659	ko04012//ErbB signaling pathway//Signal transduction//Environmental Information Processing
Unigene0001722	--	--	--	--	--	--	--	--	--	--	--	--	--	--	--	--	--	--
Unigene0001723	--	--	--	--	--	--	--	--	--	--	--	--	--	--	--	--	--	--
Unigene0001724	--	--	--	--	--	--	--	--	--	--	--	--	--	--	--	--	--	--
Unigene0001725	--	--	--	--	--	--	--	--	--	--	--	--	--	--	--	--	--	--
Unigene0001726	--	--	--	--	--	--	--	--	--	--	--	--	--	--	--	--	--	--
Unigene0001727	XP_018431484.1	209	9e-65	PREDICTED: RNA-directed DNA polymerase from mobile element jockey-like [Nanorana parkeri]	--	--	--	--	CE10688	86.7	3.7e-17	KOG1075	FOG: Reverse transcriptase	K14530//RPP40; ribonucleases P/MRP protein subunit RPP40 [EC:3.1.26.5]	2.4e-52	209.9	npr:108804236	;ko03008//Ribosome biogenesis in eukaryotes//Translation//Genetic Information Processing
Unigene0001728	XP_012664069.2	89	2e-34	myeloid zinc finger 1 isoform X2 [Otolemur garnettii]	--	--	--	--	--	--	--	--	--	K03121//TFII-I; transcription initiation factor TFII-I	1.2e-11	76.6	clv:102091701	;ko03022//Basal transcription factors//Transcription//Genetic Information Processing
Unigene0001729	--	--	--	--	--	--	--	--	--	--	--	--	--	--	--	--	--	--
Unigene0001730	XP_020647439.1	1377	0	elongation factor G, mitochondrial [Pogona vitticeps]	sp|A5PKR8|EFGM_XENLA	1191.8	0	sp|A5PKR8|EFGM_XENLA Elongation factor G, mitochondrial OS=Xenopus laevis OX=8355 GN=gfm1 PE=2 SV=1	Hs18390331	1182.5	0	KOG0465	Mitochondrial elongation factor	K02355//fusA; elongation factor G	0	1322.4	pvt:110078055	--
Unigene0001731	--	--	--	--	--	--	--	--	--	--	--	--	--	--	--	--	--	--
Unigene0001732	--	--	--	--	--	--	--	--	--	--	--	--	--	--	--	--	--	--
Unigene0001733	XP_020663476.1	558	0	serine/threonine-protein phosphatase CPPED1 [Pogona vitticeps]	sp|Q8BFS6|CPPED_MOUSE	466.8	5.8e-130	sp|Q8BFS6|CPPED_MOUSE Serine/threonine-protein phosphatase CPPED1 OS=Mus musculus OX=10090 GN=Cpped1 PE=1 SV=1	Hs14775287	441.4	3.9e-123	KOG1378	Purple acid phosphatase	K21814//CPPED1; serine/threonine-protein phosphatase CPPED1 [EC:3.1.3.16]	5.6e-158	563.5	pvt:110086699	--
Unigene0001734	--	--	--	--	--	--	--	--	--	--	--	--	--	--	--	--	--	--
Unigene0001735	ETE70449.1	92.8	5e-17	Gamma-glutamyltransferase 5, partial [Ophiophagus hannah]	sp|Q9Z2A9|GGT5_MOUSE	71.2	3.7e-11	sp|Q9Z2A9|GGT5_MOUSE Glutathione hydrolase 5 proenzyme OS=Mus musculus OX=10090 GN=Ggt5 PE=1 SV=2	Hs4758432	68.9	2.7e-11	KOG2410	Gamma-glutamyltransferase	K18592//GGT1_5; gamma-glutamyltranspeptidase / glutathione hydrolase / leukotriene-C4 hydrolase [EC:2.3.2.2 3.4.19.13 3.4.19.14]	2.6e-13	82	pvt:110081999	;ko00430//Taurine and hypotaurine metabolism//Metabolism of other amino acids//Metabolism
Unigene0001736	--	--	--	--	--	--	--	--	--	--	--	--	--	--	--	--	--	--
Unigene0001737	XP_020669774.1	1482	0	transmembrane channel-like protein 6 [Pogona vitticeps]	sp|Q7Z403|TMC6_HUMAN	855.5	7e-247	sp|Q7Z403|TMC6_HUMAN Transmembrane channel-like protein 6 OS=Homo sapiens OX=9606 GN=TMC6 PE=1 SV=2	Hs22042837	289.3	3e-77	KOG1039	Predicted E3 ubiquitin ligase	K21988//TMC; transmembrane channel-like protein	0	1444.5	pvt:110090487	--
Unigene0001738	AAD19348.1	177	2e-42	reverse transcriptase-like protein [Takifugu rubripes]	sp|A2VE21|COPG2_BOVIN	81.3	5.9e-14	sp|A2VE21|COPG2_BOVIN Coatomer subunit gamma-2 OS=Bos taurus OX=9913 GN=COPG2 PE=2 SV=1	Hs6912320	81.3	8.8e-15	KOG1078	Vesicle coat complex COPI, gamma subunit	--	--	--	--	--
Unigene0001739	--	--	--	--	--	--	--	--	--	--	--	--	--	--	--	--	--	--
Unigene0001740	ACO51862.1	143	2e-54	Transposable element Tc1 transposase [Lithobates catesbeianus]	--	--	--	--	--	--	--	--	--	K22413//FGF11_12_13; fibroblast growth factor 11/12/13	2.1e-14	86.7	sgh:107600804	--
Unigene0001741	ACO51862.1	209	4e-65	Transposable element Tc1 transposase [Lithobates catesbeianus]	--	--	--	--	--	--	--	--	--	--	--	--	--	--
Unigene0001742	XP_020662523.1	3664	0	collagen alpha-6(VI) chain-like [Pogona vitticeps]	sp|A6NMZ7|CO6A6_HUMAN	1636.3	0	sp|A6NMZ7|CO6A6_HUMAN Collagen alpha-6(VI) chain OS=Homo sapiens OX=9606 GN=COL6A6 PE=1 SV=2	Hs22043058	1370.9	0	KOG3544	Collagens (type IV and type XIII), and related proteins	K06238//COL6A; collagen, type VI, alpha	0	2909	pvt:110086130	;ko04974//Protein digestion and absorption//Digestive system//Organismal Systems
Unigene0001743	XP_016847415.1	75.5	1e-11	PREDICTED: uncharacterized protein LOC107982573 [Anolis carolinensis]	--	--	--	--	--	--	--	--	--	--	--	--	--	--
Unigene0001744	--	--	--	--	--	--	--	--	--	--	--	--	--	--	--	--	--	--
Unigene0001745	--	--	--	--	--	--	--	--	--	--	--	--	--	--	--	--	--	--
Unigene0001746	--	--	--	--	--	--	--	--	--	--	--	--	--	--	--	--	--	--
Unigene0001747	XP_020652010.1	2249	0	myosin-10 isoform X2 [Pogona vitticeps]	sp|Q27991|MYH10_BOVIN	1309.7	0	sp|Q27991|MYH10_BOVIN Myosin-10 OS=Bos taurus OX=9913 GN=MYH10 PE=2 SV=2	Hs12667788	1186.4	0	KOG0161	Myosin class II heavy chain	K10352//MYH; myosin heavy chain	0	1320.1	pmua:114590752	;ko04530//Tight junction//Cellular community - eukaryotes//Cellular Processes
Unigene0001748	--	--	--	--	--	--	--	--	--	--	--	--	--	--	--	--	--	--
Unigene0001749	XP_020633970.1	267	6e-88	zinc finger protein 239-like [Pogona vitticeps]	--	--	--	--	--	--	--	--	--	--	--	--	--	--
Unigene0001750	--	--	--	--	--	--	--	--	--	--	--	--	--	--	--	--	--	--
Unigene0001751	--	--	--	--	--	--	--	--	--	--	--	--	--	--	--	--	--	--
Unigene0001752	XP_012811622.2	58.2	6e-08	uncharacterized protein LOC105946468, partial [Xenopus tropicalis]	--	--	--	--	--	--	--	--	--	--	--	--	--	--
Unigene0001753	--	--	--	--	--	--	--	--	--	--	--	--	--	--	--	--	--	--
Unigene0001754	--	--	--	--	--	--	--	--	--	--	--	--	--	--	--	--	--	--
Unigene0001755	XP_020670883.1	302	4e-89	succinate--CoA ligase [ADP/GDP-forming] subunit alpha, mitochondrial [Pogona vitticeps]	sp|Q9YGD2|SUCA_COLLI	284.3	8.5e-75	sp|Q9YGD2|SUCA_COLLI Succinate--CoA ligase [ADP/GDP-forming] subunit alpha, mitochondrial (Fragment) OS=Columba livia OX=8932 GN=SUCLG1 PE=1 SV=1	Hs11321581	266.9	2.1e-70	KOG1255	Succinyl-CoA synthetase, alpha subunit	K01899//LSC1; succinyl-CoA synthetase alpha subunit [EC:6.2.1.4 6.2.1.5]	1.6e-77	297	pvt:110091202	;ko00640//Propanoate metabolism//Carbohydrate metabolism//Metabolism
Unigene0001756	--	--	--	--	--	--	--	--	--	--	--	--	--	--	--	--	--	--
Unigene0001757	XP_016157899.1	64.7	9e-10	PREDICTED: 60S ribosomal protein L35 [Ficedula albicollis]	sp|Q69CJ9|RL35_OPHHA	57.8	2.2e-07	sp|Q69CJ9|RL35_OPHHA 60S ribosomal protein L35 OS=Ophiophagus hannah OX=8665 GN=RPL35 PE=2 SV=3	Hs6005860	55.5	1.7e-07	KOG3436	60S ribosomal protein L35	K02918//RP-L35e; large subunit ribosomal protein L35e	2.7e-06	57.8	eai:106830818	ko03010//Ribosome//Translation//Genetic Information Processing
Unigene0001758	--	--	--	--	--	--	--	--	--	--	--	--	--	--	--	--	--	--
Unigene0001759	XP_020660550.1	973	0	protein ERGIC-53 [Pogona vitticeps]	sp|P49257|LMAN1_HUMAN	766.1	6.7e-220	sp|P49257|LMAN1_HUMAN Protein ERGIC-53 OS=Homo sapiens OX=9606 GN=LMAN1 PE=1 SV=2	Hs5031873	766.1	1e-220	KOG3838	Mannose lectin ERGIC-53, involved in glycoprotein traffic	K10080//LMAN1; lectin, mannose-binding 1	6.2e-259	899.4	pvt:110085069	ko04141//Protein processing in endoplasmic reticulum//Folding, sorting and degradation//Genetic Information Processing
Unigene0001760	XP_020638068.1	1392	0	acetyl-coenzyme A synthetase, cytoplasmic isoform X2 [Pogona vitticeps]	sp|Q9NR19|ACSA_HUMAN	1197.2	0	sp|Q9NR19|ACSA_HUMAN Acetyl-coenzyme A synthetase, cytoplasmic OS=Homo sapiens OX=9606 GN=ACSS2 PE=1 SV=1	Hs8923896	1197.2	0	KOG1175	Acyl-CoA synthetase	K01895//ACSS1_2; acetyl-CoA synthetase [EC:6.2.1.1]	0	1392.5	pvt:110073349	;ko00640//Propanoate metabolism//Carbohydrate metabolism//Metabolism
Unigene0001761	--	--	--	--	--	--	--	--	--	--	--	--	--	--	--	--	--	--
Unigene0001762	--	--	--	--	--	--	--	--	--	--	--	--	--	--	--	--	--	--
Unigene0001763	--	--	--	--	--	--	--	--	--	--	--	--	--	--	--	--	--	--
Unigene0001764	--	--	--	--	--	--	--	--	--	--	--	--	--	--	--	--	--	--
Unigene0001765	XP_020633488.1	479	5e-155	zinc finger protein 91-like isoform X2 [Pogona vitticeps]	--	--	--	--	--	--	--	--	--	--	--	--	--	--
Unigene0001766	--	--	--	--	--	--	--	--	--	--	--	--	--	--	--	--	--	--
Unigene0001767	--	--	--	--	--	--	--	--	--	--	--	--	--	--	--	--	--	--
Unigene0001768	--	--	--	--	--	--	--	--	--	--	--	--	--	--	--	--	--	--
Unigene0001769	RXN38762.1	144	2e-33	reverse transcriptase [Labeo rohita]	--	--	--	--	--	--	--	--	--	--	--	--	--	--
Unigene0001770	XP_020660023.1	84	9e-17	ATP synthase subunit epsilon, mitochondrial [Pogona vitticeps]	sp|P56381|ATP5E_HUMAN	73.6	1.7e-11	sp|P56381|ATP5E_HUMAN ATP synthase subunit epsilon, mitochondrial OS=Homo sapiens OX=9606 GN=ATP5F1E PE=1 SV=2	Hs5901896	73.6	2.5e-12	KOG3495	Mitochondrial F1F0-ATP synthase, subunit epsilon/ATP15	K02135//ATPeF1E; F-type H+-transporting ATPase subunit epsilon	6.7e-14	85.1	pvt:110084743	;ko05012//Parkinson disease//Neurodegenerative diseases//Human Diseases
Unigene0001771	XP_020642975.1	114	6e-24	cytochrome P450 2G1-like [Pogona vitticeps]	sp|P56657|CP240_MOUSE	101.7	3.1e-20	sp|P56657|CP240_MOUSE Cytochrome P450 2C40 OS=Mus musculus OX=10090 GN=Cyp2c40 PE=1 SV=2	Hs4503219	98.6	3.9e-20	KOG0156	Cytochrome P450 CYP2 subfamily	--	--	--	--	--
Unigene0001772	XP_020636723.1	837	0	RNA polymerase II elongation factor ELL [Pogona vitticeps]	sp|P55199|ELL_HUMAN	576.6	4.7e-163	sp|P55199|ELL_HUMAN RNA polymerase II elongation factor ELL OS=Homo sapiens OX=9606 GN=ELL PE=1 SV=1	Hs5729812	576.6	7.1e-164	KOG4796	RNA polymerase II elongation factor	K15183//ELL; RNA polymerase II elongation factor ELL	2e-210	737.6	pvt:110072589	--
Unigene0001773	AIA82433.1	857	0	alpha-tubulin-like protein 01 [Stentor coeruleus]	sp|P33629|TBA_PRUDU	909.1	2.5e-263	sp|P33629|TBA_PRUDU Tubulin alpha chain OS=Prunus dulcis OX=3755 GN=TUBA PE=2 SV=1	At1g04820	895.2	5.5e-260	KOG1376	Alpha tubulin	K07374//TUBA; tubulin alpha	8e-239	831.2	biu:109559140	;ko04540//Gap junction//Cellular community - eukaryotes//Cellular Processes
Unigene0001774	--	--	--	--	--	--	--	--	--	--	--	--	--	--	--	--	--	--
Unigene0001775	XP_028564572.1	245	1e-74	troponin T, skeletal muscle-like [Podarcis muralis]	--	--	--	--	--	--	--	--	--	K12009//TRIM27; tripartite motif-containing protein 27 [EC:2.3.2.27]	4.1e-18	97.8	pmua:114592316	--
Unigene0001776	--	--	--	--	--	--	--	--	--	--	--	--	--	--	--	--	--	--
Unigene0001777	XP_024049595.2	2351	0	tyrosine-protein phosphatase non-receptor type 23 isoform X1 [Terrapene carolina triunguis]	sp|Q6PB44|PTN23_MOUSE	1648.6	0	sp|Q6PB44|PTN23_MOUSE Tyrosine-protein phosphatase non-receptor type 23 OS=Mus musculus OX=10090 GN=Ptpn23 PE=1 SV=2	Hs14736297_1	1177.2	0	KOG2220	Predicted signal transduction protein	K18040//PTPN23; tyrosine-protein phosphatase non-receptor type 23 [EC:3.1.3.48]	0	2046.6	cpic:101947765	--
Unigene0001778	XP_033012285.1	858	0	1-phosphatidylinositol 4,5-bisphosphate phosphodiesterase eta-2 isoform X5 [Lacerta agilis]	sp|A2AP18|PLCH2_MOUSE	388.7	3.7e-106	sp|A2AP18|PLCH2_MOUSE 1-phosphatidylinositol 4,5-bisphosphate phosphodiesterase eta-2 OS=Mus musculus OX=10090 GN=Plch2 PE=1 SV=2	Hs20475709	207.2	2.3e-52	KOG0169	Phosphoinositide-specific phospholipase C	K19006//PLCH; phosphatidylinositol phospholipase C, eta [EC:3.1.4.11]	2.3e-274	951	pvt:110088234	;ko00562//Inositol phosphate metabolism//Carbohydrate metabolism//Metabolism
Unigene0001779	XP_020670990.1	1133	0	mediator of RNA polymerase II transcription subunit 17 [Pogona vitticeps]	sp|Q5ZID1|MED17_CHICK	1040.8	1.4e-302	sp|Q5ZID1|MED17_CHICK Mediator of RNA polymerase II transcription subunit 17 OS=Gallus gallus OX=9031 GN=MED17 PE=2 SV=1	Hs10835075	1023.8	2.8e-298	KOG4512	Vitamin D3 receptor interacting protein	K15133//MED17; mediator of RNA polymerase II transcription subunit 17	0	1085.5	pvt:110091266	ko04919//Thyroid hormone signaling pathway//Endocrine system//Organismal Systems
Unigene0001780	DAA15235.1	57.4	8e-08	TPA: AC1147-like [Bos taurus]	--	--	--	--	--	--	--	--	--	--	--	--	--	--
Unigene0001781	XP_020644515.1	950	0	nuclear receptor corepressor 2 [Pogona vitticeps]	sp|Q9WU42|NCOR2_MOUSE	585.9	1.5e-165	sp|Q9WU42|NCOR2_MOUSE Nuclear receptor corepressor 2 OS=Mus musculus OX=10090 GN=Ncor2 PE=1 SV=3	Hs5454074	579.3	2.1e-164	KOG1878	Nuclear receptor coregulator SMRT/SMRTER, contains Myb-like domains	K06065//NCOR2; nuclear receptor co-repressor 2	1.7e-250	871.7	pvt:110076584	;ko04330//Notch signaling pathway//Signal transduction//Environmental Information Processing
Unigene0001782	ACO12509.1	261	3e-87	Histone H3 [Lepeophtheirus salmonis]	sp|P59169|H33_ARATH	250.8	1.4e-65	sp|P59169|H33_ARATH Histone H3.3 OS=Arabidopsis thaliana OX=3702 GN=HTR4 PE=1 SV=2	At4g40030	250.8	2.1e-66	KOG1745	Histones H3 and H4	K11253//H3; histone H3	9.2e-63	245	epa:110239135	;ko05322//Systemic lupus erythematosus//Immune diseases//Human Diseases
Unigene0001783	XP_020646154.1	552	0	drebrin isoform X5 [Pogona vitticeps]	sp|Q07266|DREB_RAT	151.4	3.4e-35	sp|Q07266|DREB_RAT Drebrin OS=Rattus norvegicus OX=10116 GN=Dbn1 PE=1 SV=3	Hs18426913	150.2	1.1e-35	KOG3655	Drebrins and related actin binding proteins	--	--	--	--	--
Unigene0001784	RXN38762.1	105	9e-21	reverse transcriptase [Labeo rohita]	sp|Q32P99|UBE2B_BOVIN	67.8	3.8e-10	sp|Q32P99|UBE2B_BOVIN Ubiquitin-conjugating enzyme E2 B OS=Bos taurus OX=9913 GN=UBE2B PE=2 SV=1	Hs4507771	67.8	5.7e-11	KOG0419	Ubiquitin-protein ligase	--	--	--	--	--
Unigene0001785	--	--	--	--	--	--	--	--	--	--	--	--	--	--	--	--	--	--
Unigene0001786	XP_020658931.1	762	0	platelet-activating factor acetylhydrolase 2, cytoplasmic isoform X1 [Pogona vitticeps]	sp|Q99487|PAFA2_HUMAN	473	1.1e-131	sp|Q99487|PAFA2_HUMAN Platelet-activating factor acetylhydrolase 2, cytoplasmic OS=Homo sapiens OX=9606 GN=PAFAH2 PE=1 SV=1	Hs4758878	473	1.7e-132	KOG3847	Phospholipase A2 (platelet-activating factor acetylhydrolase in humans)	K01062//PLA2G7; platelet-activating factor acetylhydrolase [EC:3.1.1.47]	1.3e-216	758.8	pvt:110084164	;ko00565//Ether lipid metabolism//Lipid metabolism//Metabolism
Unigene0001787	XP_025267836.1	107	4e-34	SCAN domain-containing protein 3-like [Camponotus floridanus]	--	--	--	--	--	--	--	--	--	--	--	--	--	--
Unigene0001788	XP_008183711.1	148	3e-39	SCAN domain-containing protein 3-like [Acyrthosiphon pisum]	--	--	--	--	--	--	--	--	--	--	--	--	--	--
Unigene0001789	XP_020664903.1	354	9e-114	RAD51-associated protein 1 isoform X2 [Pogona vitticeps]	sp|Q96B01|R51A1_HUMAN	90.9	6.9e-17	sp|Q96B01|R51A1_HUMAN RAD51-associated protein 1 OS=Homo sapiens OX=9606 GN=RAD51AP1 PE=1 SV=1	--	--	--	--	--	K20778//RAD51AP1; RAD51-associated protein 1	4.3e-76	291.2	pvt:110087496	--
Unigene0001790	--	--	--	--	--	--	--	--	--	--	--	--	--	--	--	--	--	--
Unigene0001791	XP_033027115.1	1402	0	lysine-specific demethylase 6B isoform X3 [Lacerta agilis]	sp|O15054|KDM6B_HUMAN	885.6	1.1e-255	sp|O15054|KDM6B_HUMAN Lysine-specific demethylase 6B OS=Homo sapiens OX=9606 GN=KDM6B PE=1 SV=4	Hs22065716_2	806.2	1.2e-232	KOG1246	DNA-binding protein jumonji/RBP2/SMCY, contains JmjC domain	K11448//KDM6B; lysine-specific demethylase 6B [EC:1.14.11.68]	0	1157.9	pvt:110087745	--
Unigene0001792	XP_008107943.1	328	3e-102	PREDICTED: inositol hexakisphosphate kinase 3 isoform X1 [Anolis carolinensis]	--	--	--	--	--	--	--	--	--	--	--	--	--	--
Unigene0001793	XP_015277497.1	63.9	4e-08	PREDICTED: uncharacterized protein LOC107119523, partial [Gekko japonicus]	--	--	--	--	--	--	--	--	--	--	--	--	--	--
Unigene0001794	--	--	--	--	--	--	--	--	--	--	--	--	--	--	--	--	--	--
Unigene0001795	XP_020636681.1	520	6e-170	arrestin domain-containing protein 2 isoform X1 [Pogona vitticeps]	sp|Q8TBH0|ARRD2_HUMAN	399.4	1.6e-109	sp|Q8TBH0|ARRD2_HUMAN Arrestin domain-containing protein 2 OS=Homo sapiens OX=9606 GN=ARRDC2 PE=1 SV=2	Hs18373305	399.4	2.4e-110	KOG3780	Thioredoxin binding protein TBP-2/VDUP1	--	--	--	--	--
Unigene0001796	XP_024659847.1	80.5	4e-12	cytospin-B isoform X1 [Maylandia zebra]	--	--	--	--	--	--	--	--	--	--	--	--	--	--
Unigene0001797	XP_015798087.1	92.4	6e-25	PREDICTED: RNA-directed DNA polymerase from mobile element jockey-like, partial [Nothobranchius furzeri]	--	--	--	--	CE02513	69.7	1e-11	KOG1075	FOG: Reverse transcriptase	--	--	--	--	--
Unigene0001798	XP_029430276.1	55.5	3e-06	activating signal cointegrator 1 isoform X3 [Rhinatrema bivittatum]	--	--	--	--	--	--	--	--	--	--	--	--	--	--
Unigene0001799	GCF58478.1	59.7	3e-08	hypothetical protein parPi_0021482 [Paroedura picta]	--	--	--	--	--	--	--	--	--	--	--	--	--	--
Unigene0001800	AGO18322.1	154	2e-90	reverse transcriptase, partial [Clarias batrachus]	sp|O00370|LORF2_HUMAN	253.4	1.9e-65	sp|O00370|LORF2_HUMAN LINE-1 retrotransposable element ORF2 protein OS=Homo sapiens OX=9606 PE=1 SV=1	At2g05980	76.3	6.4e-13	KOG1075	FOG: Reverse transcriptase	K10798//PARP2_3_4; poly [ADP-ribose] polymerase 2/3/4 [EC:2.4.2.30]	1.4e-27	131.3	npr:108785582	;ko03410//Base excision repair//Replication and repair//Genetic Information Processing
Unigene0001801	XP_003227277.1	2106	0	PREDICTED: FACT complex subunit SPT16 [Anolis carolinensis]	sp|Q9Y5B9|SP16H_HUMAN	1639	0	sp|Q9Y5B9|SP16H_HUMAN FACT complex subunit SPT16 OS=Homo sapiens OX=9606 GN=SUPT16H PE=1 SV=1	Hs6005757	1639	0	KOG1189	Global transcriptional regulator, cell division control protein	--	--	--	--	--
Unigene0001802	--	--	--	--	--	--	--	--	--	--	--	--	--	--	--	--	--	--
Unigene0001803	--	--	--	--	--	--	--	--	--	--	--	--	--	--	--	--	--	--
Unigene0001804	XP_029448463.1	58.5	2e-06	nebulin-like [Rhinatrema bivittatum]	--	--	--	--	--	--	--	--	--	--	--	--	--	--
Unigene0001805	XP_020655836.1	190	2e-58	28S ribosomal protein S12, mitochondrial, partial [Pogona vitticeps]	sp|Q29RU1|RT12_BOVIN	190.7	2.4e-47	sp|Q29RU1|RT12_BOVIN 28S ribosomal protein S12, mitochondrial OS=Bos taurus OX=9913 GN=MRPS12 PE=1 SV=1	Hs11056056	175.6	1.2e-43	KOG1750	Mitochondrial/chloroplast ribosomal protein S12	K02950//RP-S12; small subunit ribosomal protein S12	3.5e-47	193.7	pvt:110082554	ko03010//Ribosome//Translation//Genetic Information Processing
Unigene0001806	--	--	--	--	--	--	--	--	--	--	--	--	--	--	--	--	--	--
Unigene0001807	XP_020663407.1	4402	0	dedicator of cytokinesis protein 7 isoform X4 [Pogona vitticeps]	sp|Q96N67|DOCK7_HUMAN	3993.7	0	sp|Q96N67|DOCK7_HUMAN Dedicator of cytokinesis protein 7 OS=Homo sapiens OX=9606 GN=DOCK7 PE=1 SV=4	Hs18601117	2672.9	0	KOG1997	PH domain-containing protein	K21852//DOCK6_7_8; dedicator of cytokinesis protein 6/7/8	0	4110.8	pvt:110086662	--
Unigene0001808	BAA21739.2	153	1e-37	ORF1 [Acanthochelys spixii]	--	--	--	--	--	--	--	--	--	K08199//SLC22A2; MFS transporter, OCT family, solute carrier family 22 (organic cation transporter), member 2	6.5e-30	138.3	egz:104124821	ko05231//Choline metabolism in cancer//Cancers//Human Diseases
Unigene0001809	XP_015509342.1	160	3e-38	PREDICTED: RNA-directed DNA polymerase from mobile element jockey-like [Neodiprion lecontei]	--	--	--	--	--	--	--	--	--	--	--	--	--	--
Unigene0001810	PKU40751.1	42.7	8e-06	slit and ntrk-like protein 6 [Limosa lapponica baueri]	--	--	--	--	--	--	--	--	--	--	--	--	--	--
[truncated: 80,629 more rows]
