# Supplementary material for: Transcriptome and Metabolome Analyses Reveal High-Altitude Adaptation in the Qinghai Toad-Headed Lizard Phrynocephalus vlangalii
Source: Biology (Basel). 2025 Apr 24;14(5):459. doi: 10.3390/biology14050459 (PMC12109203; doi:10.3390/biology14050459)
Supplement: Supplementary file 1 [file biology-14-00459-s001.zip › Table S3.xlsx]

## Sheet: all_info
id	Symbol	AKS-2	AKS-3	AKS-1	NCT-1	NCT-2	NCT-3	XDT-1	XDT-2	XDT-3	AKS	NCT	XDT	AKS-vs-NCT-log2fc	AKS-vs-NCT-pvalue	AKS-vs-NCT-fdr	AKS-vs-XDT-log2fc	AKS-vs-XDT-pvalue	AKS-vs-XDT-fdr	NCT-vs-XDT-log2fc	NCT-vs-XDT-pvalue	NCT-vs-XDT-fdr
Unigene0000001	pol	0.56	2.21	1.27	0.89	2.39	3.81	0.05	1.94	0.12	1.3467	2.3633	0.7033	0.81143	0.32847	0.612787	-0.937112	0.448729	0.731564	-1.74854	0.17894	0.991169
Unigene0000002	--	3	4.58	11.47	5.16	1.3	4.06	7.05	0.34	3.68	6.35	3.5067	3.69	-0.856656	0.0614777	0.270308	-0.783136	0.334283	0.647605	0.0735205	0.677364	0.991169
Unigene0000003	PRP4	0.87	1.39	1.09	1.3	0.6	1.22	0	0	0	1.1167	1.04	0	-0.102615	0.563641	0.772522	-10.125	4.09366e-06	0.000204911	-10.0224	5.21312e-05	0.0186673
Unigene0000004	--	12.67	20.05	6.61	3.04	13.31	1.53	0.85	2.96	1.22	13.11	5.96	1.6767	-1.13728	0.169589	0.449215	-2.967	5.8494e-06	0.000268425	-1.82972	0.0572595	0.853826
Unigene0000005	--	0.91	1.89	1.31	2.35	2.72	2.53	1.5	1.44	1.43	1.37	2.5333	1.4567	0.886861	0.226339	0.51529	0.0884949	0.913511	0.961914	-0.798366	0.281856	0.991169
Unigene0000006	--	30.53	34.35	26.93	1.75	1.26	5.44	2.79	4.62	1.13	30.6033	2.8167	2.8467	-3.44163	9.32378e-11	3.48374e-08	-3.42634	1.29917e-09	2.62506e-07	0.0152847	0.724702	0.991169
Unigene0000007	MAN1B1	2.43	0.64	2.39	10.51	0.94	8.88	13.4	2.48	16.52	1.82	6.7767	10.8	1.89664	0.0434398	0.224873	2.56902	0.000482339	0.00837754	0.672384	0.210175	0.991169
Unigene0000008	--	50.73	106.31	101.45	74.09	57.71	81.62	79.76	137.58	50.24	86.1633	71.14	89.1933	-0.276413	0.217826	0.506294	0.0498618	0.880445	0.94363	0.326275	0.258271	0.991169
Unigene0000009	--	0.54	0.18	0.18	0.51	0	0	0	0	0.5	0.3	0.17	0.1667	-0.819428	0.586948	0.782758	-0.847997	0.669834	0.855827	-0.0285692	0.918572	0.997417
Unigene0000010	--	14.44	34.11	21.57	9.19	11.33	6.92	11.32	13.67	5.39	23.3733	9.1467	10.1267	-1.35355	0.00240316	0.0374505	-1.2067	0.0239548	0.135974	0.146841	0.564316	0.991169
Unigene0000011	PPP1R21	5.65	6.02	7.07	17.82	6.48	10.24	19.67	10.9	28.46	6.2467	11.5133	19.6767	0.882147	0.128763	0.391915	1.65533	7.75886e-05	0.00206937	0.77318	0.0228493	0.644209
Unigene0000012	At5g24010	1.5	1.1	1.09	0.75	0	0	0	0.09	0	1.23	0.25	0.03	-2.29866	0.0401941	0.21513	-5.35755	0.000734007	0.0114733	-3.05889	0.510991	0.991169
Unigene0000013	Pias3	1.59	1.29	1.77	4.66	2.6	2.94	2.35	0.89	2.89	1.55	3.4	2.0433	1.13327	0.0194577	0.142282	0.398656	0.516189	0.77027	-0.73461	0.30396	0.991169
Unigene0000014	SLC16A12	1.5	1.1	3.84	6.07	2.79	4.93	1.88	5.33	2.62	2.1467	4.5967	3.2767	1.09849	0.123837	0.383468	0.610131	0.31856	0.632613	-0.488359	0.756147	0.991169
Unigene0000015	FBXO21	2.78	2.08	2.32	5.27	1.95	2.86	3	2.57	3.98	2.3933	3.36	3.1833	0.48944	0.681983	0.833541	0.411517	0.341099	0.653659	-0.077923	0.60727	0.991169
Unigene0000016	SAFB2	5.7	10.1	8.69	12.71	10.94	8.69	7.68	9.99	8.98	8.1633	10.78	8.8833	0.401127	0.626192	0.80344	0.121943	0.782191	0.908211	-0.279184	0.869458	0.995463
Unigene0000017	SULT2B1	49.87	41.22	45.62	13.65	25.13	56.41	72.83	55.09	44.11	45.57	31.73	57.3433	-0.522237	0.211746	0.499651	0.331541	0.414944	0.713347	0.853778	0.0992257	0.991169
Unigene0000019	--	0	0	0	0.44	0.81	0.66	0	0	0.29	0	0.6367	0.0967	9.31439	0.0550208	0.254604	6.59495	0.694111	0.864474	-2.71945	0.190549	0.991169
Unigene0000020	--	0.1	1.48	0.78	2.76	0	1.56	0.34	0	0.91	0.7867	1.44	0.4167	0.872244	0.725737	0.861391	-0.916859	0.49081	0.76194	-1.7891	0.372111	0.991169
Unigene0000021	CDK2AP1	2.12	4.47	3.6	6.97	3.15	5.45	3.71	1.4	3.57	3.3967	5.19	2.8933	0.611615	0.45967	0.708881	-0.231387	0.589475	0.811883	-0.843002	0.257001	0.991169
Unigene0000022	--	3.52	2.21	0.76	0.77	1.43	0.07	0.42	0.77	0.51	2.1633	0.7567	0.5667	-1.51553	0.09954	0.345528	-1.93268	0.0147106	0.0976375	-0.417158	0.785447	0.991169
Unigene0000023	--	2.01	2.58	2.11	1.46	4.1	1.36	2.11	1.4	0.52	2.2333	2.3067	1.3433	0.0466109	0.974512	0.986879	-0.733381	0.261668	0.574696	-0.779992	0.413057	0.991169
Unigene0000024	--	0.99	6.63	6.72	1.05	16.73	1.49	0	0.13	0.78	4.78	6.4233	0.3033	0.426312	0.622822	0.801242	-3.97803	0.000434909	0.00774906	-4.40435	0.000953633	0.140327
Unigene0000025	--	4.55	8.59	5.08	16.03	4.61	24.36	6.72	3.03	6.58	6.0733	15	5.4433	1.3044	0.0710918	0.292386	-0.157998	0.634416	0.835832	-1.4624	0.0460855	0.805824
Unigene0000026	MRPS18C	7.76	11.15	6.05	6.65	8.1	4.9	8.83	11.17	8.4	8.32	6.55	9.4667	-0.345089	0.312646	0.600083	0.186273	0.71195	0.875515	0.531362	0.18012	0.991169
Unigene0000027	--	15.05	15.97	12.41	9.74	5.81	2.37	10.34	10.18	7.66	14.4767	5.9733	9.3933	-1.27712	0.00235859	0.0370823	-0.62402	0.0719323	0.274996	0.653101	0.0946059	0.977822
Unigene0000028	FGA	4.63	4.74	0.78	1.8	6.82	0.31	0.09	0.18	1.14	3.3833	2.9767	0.47	-0.184748	0.843145	0.924463	-2.84771	0.00190253	0.0229765	-2.66297	0.0183665	0.608537
Unigene0000029	Gnptg	5.35	7.45	4.9	4.85	6.8	4.24	3.52	5.06	3.17	5.9	5.2967	3.9167	-0.15563	0.517173	0.741392	-0.591089	0.155002	0.433007	-0.435458	0.609017	0.991169
Unigene0000030	--	1.78	2.69	2.65	10.51	2.27	5.23	7.52	3.47	7.45	2.3733	6.0033	6.1467	1.33885	0.0399682	0.214367	1.37289	0.00132431	0.0175667	0.0340405	0.478629	0.991169
Unigene0000031	Abhd17a	3.86	3.77	4.48	7.63	3.32	5.06	3.03	4.65	8.69	4.0367	5.3367	5.4567	0.402774	0.782223	0.890051	0.434855	0.44528	0.730953	0.032081	0.58056	0.991169
Unigene0000032	TRIB1	4.14	9.57	8.2	19.96	7.54	4.79	12.86	5.38	12.18	7.3033	10.7633	10.14	0.559498	0.641713	0.814235	0.473431	0.362691	0.670179	-0.0860673	0.704407	0.991169
Unigene0000033	TECPR2	1.9	1.07	1.65	4.95	1.08	3.36	2.08	1.46	2.47	1.54	3.13	2.0033	1.02323	0.204861	0.491722	0.379472	0.468184	0.744574	-0.64376	0.545459	0.991169
Unigene0000034	HP1BP3	14.68	12.01	12.38	17.57	6.99	22.25	12.57	9.61	15.81	13.0233	15.6033	12.6633	0.260756	0.932455	0.966994	-0.0404415	0.753901	0.901318	-0.301197	0.931932	0.997417
Unigene0000035	ELF5A-3	0.83	0	0.55	0.52	0	0	0	0	0	0.46	0.1733	0	-1.40808	0.516634	0.74097	-8.84549	0.341698	0.653791	-7.43741	0.719025	0.991169
Unigene0000036	PCGF5	2.38	3.66	3.04	5.76	2.78	3.19	4.44	1.99	4.76	3.0267	3.91	3.73	0.369439	0.807996	0.9058	0.301446	0.564468	0.802524	-0.067993	0.687118	0.991169
Unigene0000037	Mtarc2	162.41	98.83	103.25	308.31	227.54	108.83	115.97	274.08	168.66	121.497	214.893	186.237	0.822704	0.229522	0.518582	0.61622	0.218179	0.52173	-0.206484	0.937072	0.997417
Unigene0000038	Lrrc47	0.8	0.2	0.99	0.74	0.21	1.89	2.62	0.93	8.89	0.6633	0.9467	4.1467	0.513122	0.871972	0.933812	2.64415	0.0212748	0.125602	2.13102	0.0393319	0.762709
Unigene0000039	--	0.98	1.38	3.28	1.08	1.23	0.84	1.71	1.82	1.35	1.88	1.05	1.6267	-0.840343	0.11945	0.377127	-0.208814	0.726775	0.884503	0.631529	0.167572	0.991169
Unigene0000040	CHST6	0.62	0.43	4.02	0.58	0.29	1.15	1.58	0.84	1.24	1.69	0.6733	1.22	-1.32763	0.0968441	0.340173	-0.470142	0.57838	0.80979	0.857488	0.148675	0.991169
Unigene0000041	Ppp1r11	12.13	16.86	12.98	12.85	10.89	28.28	31.9	21.74	26.06	13.99	17.34	26.5667	0.309708	0.855979	0.924783	0.925221	0.00737654	0.060009	0.615513	0.102225	0.991169
Unigene0000042	--	1.77	2.49	3.77	0	0.18	0.44	0.62	0.22	0.6	2.6767	0.2067	0.48	-3.69506	2.21908e-05	0.00113115	-2.47933	0.000144133	0.00334287	1.21573	0.338031	0.991169
Unigene0000043	--	1.6	2.36	0.75	0.6	1	0.11	0.37	0.4	0.2	1.57	0.57	0.3233	-1.46173	0.120996	0.379454	-2.27967	0.0194621	0.118667	-0.81794	0.620699	0.991169
Unigene0000044	SMIM3	1.95	2.6	2.62	23.25	14.55	12.72	44.12	15.66	34.19	2.39	16.84	31.3233	2.81681	3.90875e-11	1.60234e-08	3.71216	5.16085e-16	4.97932e-13	0.895346	0.0208337	0.630265
Unigene0000045	RGN	25.46	18.04	6.83	6.87	13.09	36.02	7.67	23.36	29.79	16.7767	18.66	20.2733	0.153493	0.941276	0.972284	0.273127	0.753109	0.900963	0.119634	0.71256	0.991169
Unigene0000046	RCD1	1.15	0.62	1.05	0.89	0.05	0.25	0	0.27	0	0.94	0.3967	0.09	-1.24473	0.074474	0.298725	-3.38466	0.00906903	0.0697769	-2.13993	0.391744	0.991169
Unigene0000047	SMG5	0.44	0.53	0.76	2.89	0.27	2.26	2.61	0.36	4.46	0.5767	1.8067	2.4767	1.64752	0.0654055	0.279748	2.10259	0.00650544	0.0548775	0.455069	0.37659	0.991169
Unigene0000048	--	1.37	0.13	0.2	0.98	0.54	0.48	0.52	3.65	1.03	0.5667	0.6667	1.7333	0.234465	0.941361	0.972332	1.61298	0.15609	0.434554	1.37851	0.0679931	0.894985
Unigene0000049	IF2CP	1.31	0.91	1.13	0.72	0.14	0.29	0	0.08	0	1.1167	0.3833	0.0267	-1.54253	0.0129962	0.112098	-5.38802	3.9582e-05	0.00122109	-3.84549	0.0620404	0.870926
Unigene0000050	--	0.37	0.11	0.48	1.94	1.98	2.02	1.03	2.28	1.58	0.32	1.98	1.63	2.62936	0.00137122	0.0256642	2.34873	0.00386973	0.0380302	-0.280628	0.90462	0.997417
Unigene0000051	pol	0.66	1.38	0.9	2.46	0.22	4.81	1.47	0.03	2.95	0.98	2.4967	1.4833	1.34915	0.200737	0.487247	0.597989	0.622199	0.830084	-0.75116	0.6468	0.991169
Unigene0000052	GPAM	85.67	44.84	59.45	40.58	18.24	35.9	63.61	30.02	48.05	63.32	31.5733	47.2267	-1.00395	0.00142338	0.0263963	-0.42306	0.256335	0.568058	0.580895	0.0477045	0.814382
Unigene0000053	Pip4p1	2.06	1.92	4.34	7.85	1.8	3.5	3.33	1.4	3.76	2.7733	4.3833	2.83	0.660407	0.578896	0.777264	0.029181	0.95637	0.981651	-0.631226	0.599875	0.991169
Unigene0000054	--	12.59	7.59	10.94	6.4	0.25	1.81	0.43	6.48	5	10.3733	2.82	3.97	-1.87911	0.00245453	0.0379925	-1.38567	0.0773623	0.287662	0.493444	0.372412	0.991169
Unigene0000055	--	2.41	3.69	3.73	0.95	0.26	0.34	1.28	0.47	0.94	3.2767	0.5167	0.8967	-2.66492	4.95944e-06	0.000344279	-1.86959	0.00105822	0.0150036	0.795338	0.217143	0.991169
Unigene0000056	Alb	64.99	112.2	41.09	7.14	109.5	36.11	40.92	41.92	52.06	72.76	50.9167	44.9667	-0.515008	0.563364	0.772298	-0.69429	0.0920189	0.317803	-0.179282	0.776064	0.991169
Unigene0000057	PAOX	14.19	12.11	10.66	11.73	21.16	14.39	12.62	16.38	14.23	12.32	15.76	14.41	0.355265	0.648103	0.816902	0.226068	0.598256	0.818105	-0.129197	0.984379	0.997417
Unigene0000058	--	0.17	0.66	0.08	2.01	0.68	6.19	0.14	1.69	2.15	0.3033	2.96	1.3267	3.28662	0.00419495	0.054693	2.12883	0.0870554	0.307668	-1.15779	0.381736	0.991169
Unigene0000059	--	14.46	7.26	12.26	16.81	21.16	39	9.78	12.66	20.79	11.3267	25.6567	14.41	1.17961	0.0523977	0.248493	0.347347	0.537987	0.783729	-0.832263	0.195572	0.991169
Unigene0000060	--	41.61	69.55	32.52	8.47	29.83	17.64	8.07	19.07	13.66	47.8933	18.6467	13.6	-1.36091	0.0205284	0.146851	-1.81622	0.000197112	0.0042447	-0.455311	0.566548	0.991169
Unigene0000061	--	3.74	3.46	4.84	5.52	2.15	2.19	2.84	2.4	2.94	4.0133	3.2867	2.7267	-0.288176	0.201818	0.487974	-0.557663	0.126324	0.384247	-0.269487	0.948623	0.997417
Unigene0000063	HSD17B6	7.37	9.84	7.07	7.23	3.46	8.49	1.28	7.97	13.25	8.0933	6.3933	7.5	-0.340166	0.152381	0.426	-0.109843	0.802968	0.918872	0.230322	0.529407	0.991169
Unigene0000064	MARCHF6	7.32	7.64	8.97	18.64	14.57	15.67	15.18	12.1	15.98	7.9767	16.2933	14.42	1.03042	0.0133054	0.113555	0.854213	0.00537162	0.0483571	-0.176211	0.930845	0.997417
Unigene0000065	IGFBP2	78.15	76.52	79.45	101.52	70.13	105.67	78.7	102	104.01	78.04	92.44	94.9033	0.244303	0.998425	0.999297	0.282245	0.421217	0.717799	0.0379415	0.457333	0.991169
Unigene0000066	Nipsnap1	92.97	67.65	76	79.31	99.32	121.44	89.39	100.24	109.13	78.8733	100.023	99.5867	0.342727	0.708088	0.849866	0.336415	0.37899	0.683603	-0.00631209	0.721168	0.991169
Unigene0000067	MTND4	28972.8	22468.7	27843.1	23710.8	35969.2	15555.8	14793.6	22849.8	20166.3	26428.2	25078.6	19269.9	-0.0756165	0.669275	0.828329	-0.455727	0.169765	0.454305	-0.38011	0.636947	0.991169
Unigene0000068	MSR4	0.66	1.54	0.76	0.61	0.23	0	0	0	0	0.9867	0.28	0	-1.81714	0.0962554	0.339169	-9.94642	0.00113307	0.0157353	-8.12928	0.296286	0.991169
Unigene0000069	--	1.43	1.24	0.85	0.71	0.1	2.01	0.42	0.18	1.24	1.1733	0.94	0.6133	-0.31988	0.537678	0.754407	-0.93587	0.272157	0.58562	-0.615989	0.748772	0.991169
Unigene0000070	GTF2E1	9.64	11.73	13.88	14.97	11.42	11.78	14.63	11.47	11.52	11.75	12.7233	12.54	0.114816	0.753827	0.877482	0.0938766	0.844847	0.926639	-0.0209393	0.599207	0.991169
Unigene0000071	--	3.62	3.57	2.79	2.57	0.43	0.28	0	0.39	0	3.3267	1.0933	0.13	-1.60534	0.00345748	0.0481422	-4.67749	0.0230599	0.132611	-3.07215	0.0866966	0.959083
Unigene0000072	--	2.31	3.87	3.75	11.42	7.09	4.93	5.7	3.04	5.14	3.31	7.8133	4.6267	1.23911	0.0193135	0.141674	0.483142	0.263875	0.576441	-0.755965	0.249403	0.991169
Unigene0000073	ARNT	6.04	3.45	4.13	10.63	4.32	9.37	16.19	4.42	9.1	4.54	8.1067	9.9033	0.836417	0.223679	0.512651	1.12522	0.0489683	0.216234	0.288805	0.306929	0.991169
Unigene0000074	--	0.97	0.48	0	1.58	0.37	2.29	0.53	0.56	0.56	0.4833	1.4133	0.55	1.54801	0.344514	0.625913	0.186413	0.937973	0.972965	-1.3616	0.310279	0.991169
Unigene0000075	Smoc1	20.94	16.97	19.67	13.45	12.45	17.64	12.95	14.64	23.5	19.1933	14.5133	17.03	-0.403226	0.0944583	0.336079	-0.172527	0.506597	0.77027	0.2307	0.340438	0.991169
Unigene0000076	--	1.1	0.91	0.8	2.73	1.53	2.32	1.5	0.7	1.37	0.9367	2.1933	1.19	1.22752	0.0394029	0.212397	0.345354	0.599608	0.818284	-0.882164	0.204433	0.991169
Unigene0000077	MLEC	5.3	4.23	6.56	2.73	3.84	5.2	10.2	5.17	7.23	5.3633	3.9233	7.5333	-0.45105	0.181076	0.463232	0.490158	0.268515	0.581624	0.941208	0.0356901	0.740339
Unigene0000078	--	0.27	0	0	0	1.7	0	0.24	0.51	0.26	0.09	0.5667	0.3367	2.6545	0.405664	0.675742	1.90332	0.521813	0.771425	-0.751179	0.717622	0.991169
Unigene0000079	PDE8A	4.64	1.85	2.78	9.13	3.5	8.99	5.14	5.09	5.98	3.09	7.2067	5.4033	1.22173	0.0744015	0.298526	0.806243	0.112802	0.359427	-0.415482	0.76179	0.991169
Unigene0000080	pol	1.6	1.74	1.38	2.37	3.24	5.04	0.43	10.7	2.83	1.5733	3.55	4.6533	1.17399	0.0363912	0.203682	1.56444	0.0611459	0.248872	0.390446	0.489388	0.991169
Unigene0000081	--	0	0	0	2.7	0.2	0.61	0.84	0	3.22	0	1.17	1.3533	10.1923	0.0407753	0.216705	10.4023	0.0360907	0.178451	0.210009	0.720953	0.991169
Unigene0000082	UBI11	0.5	1.26	0.75	0	0.52	0.93	0	0	0.47	0.8367	0.4833	0.1567	-0.791634	0.500421	0.736355	-2.41695	0.1216	0.376484	-1.62532	0.482932	0.991169
Unigene0000085	--	0.44	0.3	0	0.42	0.61	0.47	0.65	0.55	0.55	0.2467	0.5	0.5833	1.01937	0.62226	0.800912	1.24176	0.449046	0.731564	0.222392	0.755992	0.991169
Unigene0000086	--	5.51	17.31	10.24	2.75	24.69	0.58	1.93	25.48	3.59	11.02	9.34	10.3333	-0.23863	0.888523	0.943597	-0.0928185	0.986929	0.992869	0.145811	1	1
Unigene0000087	NSMCE4A	5.59	7.14	6.01	9.54	3.38	4.95	2.76	9.32	4.42	6.2467	5.9567	5.5	-0.0685813	0.382243	0.6585	-0.183655	0.756641	0.903191	-0.115074	0.70223	0.991169
Unigene0000088	CISD1	4.54	7.02	4.52	3.52	7.14	2.19	2.67	9.17	1.35	5.36	4.2833	4.3967	-0.323499	0.503558	0.738489	-0.285823	0.740672	0.892911	0.0376762	0.821288	0.991169
Unigene0000089	Rest	3.95	3.49	3.16	8.18	3.87	6.35	3.31	4.24	5.81	3.5333	6.1333	4.4533	0.795642	0.152533	0.426309	0.333856	0.455313	0.734534	-0.461786	0.613145	0.991169
Unigene0000090	Plec	2.86	5.26	4.4	8.34	3.25	7.29	4.37	1.77	5.2	4.1733	6.2933	3.78	0.592624	0.453083	0.704132	-0.142814	0.649821	0.844765	-0.735438	0.329699	0.991169
Unigene0000092	CWC25	1.77	2.53	4.66	4.57	1.92	3.02	3.91	4.43	3.88	2.9867	3.17	4.0733	0.0859466	0.704917	0.848694	0.447674	0.368526	0.674469	0.361727	0.142263	0.991169
Unigene0000093	--	1.33	1.13	0.61	1.05	0.64	0.32	0.36	0.19	0.57	1.0233	0.67	0.3733	-0.611043	0.354533	0.634893	-1.45474	0.127611	0.386579	-0.843697	0.59926	0.991169
Unigene0000095	CCHCR1	0.5	1.04	0.62	0.58	1.03	1.41	0.77	0.66	1.36	0.72	1.0067	0.93	0.483517	0.657558	0.82103	0.369234	0.645249	0.844149	-0.114283	0.998308	0.999695
Unigene0000096	--	0.62	1.46	0.31	1.36	0.65	0.77	0.09	0	0.19	0.7967	0.9267	0.0933	0.218074	0.946153	0.97505	-3.09351	0.0375568	0.182548	-3.31159	0.0391487	0.762235
Unigene0000097	--	0.96	0.55	0.27	1.29	0.28	0.87	0.12	0.13	0.51	0.5933	0.8133	0.2533	0.455004	0.935822	0.969144	-1.22781	0.350608	0.66021	-1.68281	0.329469	0.991169
Unigene0000098	--	2.38	0.75	0.57	0.58	0.95	1.95	0.27	0.7	0.57	1.2333	1.16	0.5133	-0.088438	0.710785	0.851472	-1.26459	0.110802	0.355311	-1.17616	0.232172	0.991169
Unigene0000099	--	0.47	0.85	0.76	1.79	0.61	1.43	1.12	0.63	0.95	0.6933	1.2767	0.9	0.880761	0.363733	0.641046	0.376376	0.599257	0.818284	-0.504385	0.732237	0.991169
Unigene0000100	C8B	0.86	0.49	0.37	1.15	0.76	2.6	0.76	0.11	2.75	0.5733	1.5033	1.2067	1.39072	0.26397	0.555198	1.07358	0.45255	0.732449	-0.317138	0.875339	0.995987
Unigene0000101	C1orf198	0.84	0.15	1.19	4.82	0.71	2.99	2.48	0.88	3.21	0.7267	2.84	2.19	1.96653	0.0466634	0.233919	1.59157	0.0541985	0.23036	-0.37496	0.947682	0.997417
Unigene0000102	PRKACA	53.83	55.61	55.78	51.72	57.24	52.7	42.55	59.87	52.25	55.0733	53.8867	51.5567	-0.0314256	0.555186	0.767125	-0.0951949	0.705362	0.87139	-0.0637694	0.785897	0.991169
Unigene0000103	WDR11	2.68	2.82	3.01	7.3	3.24	4.59	6.76	2.9	5.45	2.8367	5.0433	5.0367	0.830181	0.118591	0.375873	0.828273	0.0538359	0.229373	-0.00190833	0.549769	0.991169
Unigene0000104	MTHFD1L	342.2	206.22	171.79	126.86	91.63	105.03	266.49	99.11	117.22	240.07	107.84	160.94	-1.15456	0.000563817	0.0134734	-0.576932	0.211728	0.514075	0.577631	0.104011	0.991169
Unigene0000105	--	0.22	1.48	5.6	20.17	5.78	2.42	7.74	0.97	6.32	2.4333	9.4567	5.01	1.9584	0.0753783	0.300739	1.04188	0.29455	0.608444	-0.916521	0.47188	0.991169
Unigene0000106	--	0.87	0.52	1.53	0.43	0.74	0.33	0.27	0.14	0.14	0.9733	0.5	0.1833	-0.961006	0.188985	0.472761	-2.40846	0.0073528	0.0598917	-1.44746	0.235294	0.991169
Unigene0000107	RNF167	5.64	3.95	2.72	7.11	1.58	5.69	5.93	2.59	6.02	4.1033	4.7933	4.8467	0.224233	0.807408	0.905454	0.240197	0.763981	0.906959	0.0159636	0.573732	0.991169
Unigene0000108	--	1.78	4.22	3.84	1.33	0.98	1.13	1.56	2.26	1.05	3.28	1.1467	1.6233	-1.51625	0.00232424	0.0367655	-1.01474	0.0946208	0.322902	0.501513	0.258463	0.991169
Unigene0000109	ST8SIA1	3.1	2.57	3.98	5.64	1.55	4.14	3.49	3	3.47	3.2167	3.7767	3.32	0.231547	0.826211	0.917269	0.0456168	0.98788	0.993336	-0.18593	0.767047	0.991169
Unigene0000110	--	0	0	0	0	0.76	0	0.32	0.34	0	0	0.2533	0.22	7.98489	0.444277	0.700025	7.78136	0.489896	0.761164	-0.203533	0.928283	0.997417
Unigene0000112	slc22a16	12.6	12.81	27.56	21.51	5.15	20.81	14.8	14.35	14.26	17.6567	15.8233	14.47	-0.158159	0.363495	0.640888	-0.287148	0.461393	0.739075	-0.128989	0.689593	0.991169
Unigene0000113	--	2.78	1.43	1.16	7.86	7.52	5.99	5.14	4.09	9.68	1.79	7.1233	6.3033	1.99259	0.00043714	0.0111706	1.81616	0.00106952	0.015118	-0.176438	0.955609	0.997417
Unigene0000114	Alox5	0.76	0.66	0.52	0.59	0.34	0.52	1.79	0.83	0.77	0.6467	0.4833	1.13	-0.420004	0.29823	0.58707	0.805229	0.232803	0.539265	1.22523	0.0311967	0.709604
Unigene0000115	--	3.03	1.58	2.75	120.22	6.26	57.67	2.19	1.84	17.87	2.4533	61.3833	7.3	4.64503	2.06146e-08	3.80482e-06	1.57315	0.106037	0.346157	-3.07188	0.00371747	0.296305
Unigene0000116	Efna3	0.36	1.46	0.67	1.6	0.38	0.66	4.51	1.06	5.41	0.83	0.88	3.66	0.0843922	0.758647	0.880986	2.14066	0.00561219	0.0497957	2.05627	0.0015423	0.191581
Unigene0000117	--	0.78	3.53	2.18	1.32	1.21	1.41	1.44	0.36	2.4	2.1633	1.3133	1.4	-0.720023	0.2058	0.493151	-0.627829	0.400391	0.701749	0.0921937	0.773105	0.991169
Unigene0000118	LRP2	0.2	0.2	0.4	1.32	0.31	0.11	1.06	0.85	1.41	0.2667	0.58	1.1067	1.12102	0.508011	0.738991	2.05311	0.0100189	0.0748877	0.932096	0.157878	0.991169
Unigene0000119	Zfyve1	2.11	1.79	1.69	4.48	2.37	2.96	3.84	2.73	3.55	1.8633	3.27	3.3733	0.811405	0.158045	0.433443	0.856289	0.0265501	0.146003	0.0448842	0.42271	0.991169
Unigene0000120	--	2.13	1.9	2.59	3.54	3.67	0.75	1.45	1.32	1.98	2.2067	2.6533	1.5833	0.265937	0.931958	0.966787	-0.478904	0.538578	0.784186	-0.744841	0.565626	0.991169
Unigene0000121	--	4.88	14.5	6.23	3.11	9.49	5.23	6.84	7.49	6.88	8.5367	5.9433	7.07	-0.522401	0.385904	0.661436	-0.271963	0.578577	0.80979	0.250438	0.630171	0.991169
Unigene0000122	--	0.76	0.19	0	0.35	0.98	1	0	0.18	0.53	0.3167	0.7767	0.2367	1.29433	0.500324	0.736355	-0.420108	0.803265	0.918896	-1.71444	0.339938	0.991169
Unigene0000123	--	1.09	0.78	1.55	0.15	0.48	0.66	0.27	0.43	0.29	1.14	0.43	0.33	-1.40663	0.187127	0.470845	-1.7885	0.1198	0.373705	-0.381871	0.888708	0.997417
Unigene0000125	--	2.19	1.76	2.6	4	1.72	2.47	2.03	2.53	3.55	2.1833	2.73	2.7033	0.322369	0.954528	0.978375	0.308207	0.540839	0.785627	-0.0141615	0.558693	0.991169
Unigene0000126	TAPBP	0.98	1.08	1.67	10.99	1.62	7.55	7.7	5.23	4.41	1.2433	6.72	5.78	2.43425	0.000566163	0.0135102	2.21686	2.37024e-06	0.000131618	-0.217392	0.785477	0.991169
Unigene0000127	--	0.54	0.32	0.97	1.82	1.45	0.8	0.28	0.7	0.5	0.61	1.3567	0.4933	1.15319	0.324636	0.609812	-0.306246	0.776168	0.907645	-1.45943	0.216326	0.991169
Unigene0000128	FXYD1	48.28	37.19	42.12	58.26	57.77	51.14	82.93	39.04	71.08	42.53	55.7233	64.35	0.389801	0.615235	0.798003	0.597459	0.165457	0.448203	0.207659	0.402404	0.991169
Unigene0000129	NAP1L1	29.47	29.59	26.98	44.01	23.33	31.68	37.05	36.69	40.95	28.68	33.0067	38.23	0.202712	0.813636	0.909426	0.41466	0.196263	0.493155	0.211948	0.148494	0.991169
Unigene0000130	Sbno1	2.21	1.93	2.91	8.92	1.99	5.91	5.73	1.76	6.47	2.35	5.6067	4.6533	1.25448	0.0636925	0.275676	0.985604	0.07955	0.2924	-0.268879	0.951242	0.997417
Unigene0000131	--	0	0.22	0.22	1.02	0.9	1.04	0.19	0.3	0.81	0.1467	0.9867	0.4333	2.75002	0.0558097	0.256667	1.56294	0.356904	0.664496	-1.18709	0.352961	0.991169
Unigene0000132	NRBP1	5.32	6.69	8.66	10.33	5.8	6.31	8.74	4.3	7.82	6.89	7.48	6.9533	0.118534	0.713488	0.853067	0.0132008	0.93235	0.970511	-0.105334	0.757589	0.991169
Unigene0000133	--	9.05	9.43	17.69	2.2	2.5	3.38	2.22	2.19	3.88	12.0567	2.6933	2.7633	-2.16237	6.6568e-07	6.95019e-05	-2.12535	6.62708e-07	4.73628e-05	0.0370168	0.717031	0.991169
Unigene0000134	--	0.39	1.18	0.86	2.58	1.22	1.41	1.04	2.2	1.03	0.81	1.7367	1.4233	1.10033	0.271437	0.562201	0.81328	0.311218	0.624944	-0.287047	0.978025	0.997417
Unigene0000135	NAB1	3.7	3.03	1.39	5.36	3.9	4.51	2.31	2.31	2.66	2.7067	4.59	2.4267	0.761977	0.287037	0.576563	-0.157541	0.649396	0.844668	-0.919518	0.0631947	0.877059
Unigene0000136	--	4.78	5.56	3.03	8.25	4.14	7.74	1.31	2.79	6.1	4.4567	6.71	3.4	0.590348	0.484239	0.72716	-0.39043	0.432905	0.723456	-0.980778	0.20944	0.991169
Unigene0000137	MTRR	0.69	0.86	3.85	0.92	0.93	1.41	1.51	0.52	0.56	1.8	1.0867	0.8633	-0.728087	0.236257	0.525673	-1.06001	0.198922	0.495945	-0.33192	0.857245	0.994565
Unigene0000138	--	3.62	5.2	2.82	1.69	3.05	0.95	1.74	2.64	1.57	3.88	1.8967	1.9833	-1.03259	0.0808452	0.310531	-0.968129	0.0660247	0.260834	0.064461	0.801042	0.991169
Unigene0000139	SUCLG2	62.24	46.11	35.23	58.5	80.34	90.04	79.22	51.6	61.54	47.86	76.2933	64.12	0.672737	0.27911	0.569451	0.421954	0.35448	0.663576	-0.250783	0.824907	0.991169
Unigene0000141	--	10.42	19.96	23.59	6.02	22.22	4.81	19.31	5.44	12.63	17.99	11.0167	12.46	-0.707507	0.307404	0.59551	-0.529891	0.265256	0.577774	0.177616	0.840838	0.993176
Unigene0000142	CYP2B4	3.32	1.55	8.58	93.21	132.57	41.31	105.6	10.5	11.72	4.4833	89.03	42.6067	4.31165	2.04716e-09	5.38679e-07	3.24844	1	1	-1.06321	0.294324	0.991169
Unigene0000143	HDAC4	0.81	1.14	1.44	2.65	1.53	1.37	1.87	1.09	1.97	1.13	1.85	1.6433	0.711202	0.310367	0.598137	0.540302	0.261183	0.57399	-0.1709	0.888779	0.997417
Unigene0000144	ABCD3	24.19	21.06	35.46	41.59	46.13	19.83	57.88	33.97	31.71	26.9033	35.85	41.1867	0.414188	0.611772	0.797387	0.614392	0.151759	0.427153	0.200204	0.497354	0.991169
Unigene0000145	--	2.98	1.77	1.15	3.69	2.7	1.35	3.35	3.73	4.41	1.9667	2.58	3.83	0.391619	0.830252	0.919422	0.961592	0.104302	0.342697	0.569973	0.158737	0.991169
Unigene0000146	IGHG3	0.16	1.08	0.43	48.47	29.48	6.09	0.99	3.96	13.63	0.5567	28.0133	6.1933	5.65316	2.91581e-12	1.7205e-09	3.47583	0.000215547	0.00451855	-2.17733	0.0227203	0.64199
Unigene0000148	--	45.22	64.81	68.42	26.08	159.46	81.76	70.53	57.59	46.76	59.4833	89.1	58.2933	0.58294	0.402354	0.673397	-0.0291546	0.89808	0.953812	-0.612095	0.411893	0.991169
Unigene0000149	FPGS	8.26	16.09	19.48	10.98	8.14	15.13	13.59	4.97	10.62	14.61	11.4167	9.7267	-0.355815	0.190658	0.474682	-0.586939	0.18937	0.484274	-0.231124	0.950876	0.997417
Unigene0000151	--	0	0.06	0	13.12	4.32	0	5.44	0	4.61	0.02	5.8133	3.35	8.18322	0.00884576	0.0874782	7.38802	0.0112111	0.0808127	-0.795205	0.856188	0.994565
Unigene0000152	C6	91.69	91.55	76.31	56.59	77.72	128.34	110.69	97.34	146.98	86.5167	87.55	118.337	0.0171291	0.714047	0.853477	0.451847	0.201209	0.499053	0.434718	0.236824	0.991169
Unigene0000153	--	0.04	0.08	0.08	21.87	0.51	6.47	0.43	0.04	2.78	0.0667	9.6167	1.0833	7.17243	8.80624e-10	2.55933e-07	4.02237	0.00470089	0.0438428	-3.15006	0.0169485	0.592718
Unigene0000154	TBPL1	5.47	8.35	6.28	3.72	2.8	6.11	7.77	7.56	3.95	6.7	4.21	6.4267	-0.670341	0.0529115	0.249586	-0.0600904	0.887384	0.947877	0.61025	0.123961	0.991169
Unigene0000155	METK1	6.76	3.3	3.27	1.76	2.67	3.04	0	0	2.02	4.4433	2.49	0.6733	-0.835497	0.0822969	0.313553	-2.72225	0.197566	0.494571	-1.88675	0.186635	0.991169
Unigene0000156	GIP	0.78	0.92	1.93	6.82	0.42	3.44	1.28	0.82	1.83	1.21	3.56	1.31	1.55687	0.133151	0.398153	0.11456	0.910823	0.960578	-1.44231	0.176025	0.991169
Unigene0000158	--	0	0.66	0	0.2	0.23	0.23	0	0.41	0	0.22	0.22	0.1367	0	0.948707	0.976256	-0.686842	0.875942	0.941512	-0.686842	0.885006	0.997415
Unigene0000159	LCLAT1	0.75	1.32	2.8	3.8	0.42	2.97	5.38	1.31	4.54	1.6233	2.3967	3.7433	0.56207	0.778549	0.887671	1.20536	0.0774276	0.287794	0.643294	0.187608	0.991169
Unigene0000160	--	0.63	0.76	1.01	0	0.13	0.27	0	0.35	0	0.8	0.1333	0.1167	-2.58496	0.0654113	0.279748	-2.77761	0.103103	0.340376	-0.192645	0.988141	0.997631
Unigene0000161	PROC	51.96	78.27	87.24	52.57	68.43	102.53	65.98	85.78	69.61	72.49	74.51	73.79	0.0396521	0.767852	0.884342	0.0256433	0.969923	0.983377	-0.0140087	0.734941	0.991169
Unigene0000163	TRIP10	0.79	0.82	0.81	2.31	0.99	1.72	1.01	0.76	1.38	0.8067	1.6733	1.05	1.05268	0.12213	0.381109	0.380345	0.523068	0.771429	-0.672336	0.427857	0.991169
Unigene0000164	MT-CO3	48873.5	37727.3	38056.8	25546.6	45802.4	25650.6	20847	28787.1	27748.1	41552.5	32333.2	25794	-0.361921	0.314935	0.60225	-0.687898	0.0349161	0.174911	-0.325977	0.675947	0.991169
Unigene0000165	HLA-A	0.86	1.32	0.74	0.69	4.81	3.43	0	3.56	3.48	0.9733	2.9767	2.3467	1.61269	0.0480362	0.237462	1.26961	0.281197	0.594284	-0.343085	0.79817	0.991169
Unigene0000166	--	3.12	2.78	5.86	3.11	1.36	3.66	3.28	3.29	4.64	3.92	2.71	3.7367	-0.532561	0.151436	0.42485	-0.0691018	0.824194	0.926639	0.463459	0.184845	0.991169
Unigene0000167	G3BP2	7.59	8.55	10.81	12.71	6.61	7.45	9.5	11.25	12.4	8.9833	8.9233	11.05	-0.00966813	0.421103	0.687556	0.298724	0.411058	0.709861	0.308392	0.116812	0.991169
Unigene0000168	--	0.09	0.43	0.09	2.57	2.22	0.73	0.38	0	0.16	0.2033	1.84	0.18	3.17779	0.00543949	0.0647485	-0.17585	0.905792	0.957785	-3.35364	0.00676637	0.390686
Unigene0000170	ERI2	1.02	0.72	0.72	0.74	1.14	0.64	0.86	1.06	0.42	0.82	0.84	0.78	0.0347654	0.848474	0.924463	-0.0721498	0.900054	0.954988	-0.106915	0.929012	0.997417
Unigene0000171	--	4.83	3.05	3.22	4.84	3.99	6.23	4.98	7.54	3.44	3.7	5.02	5.32	0.440162	0.646947	0.816584	0.523901	0.314087	0.627866	0.0837389	0.524567	0.991169
Unigene0000172	At3g45310	1.39	0.66	1.46	0.76	2.03	0.52	0	0	0.08	1.17	1.1033	0.0267	-0.0846398	0.850343	0.924463	-5.45533	0.000403954	0.00732259	-5.37069	0.00183898	0.210652
Unigene0000173	--	0.07	1.12	1.82	1.84	0.54	0.9	0.46	0.43	0.79	1.0033	1.0933	0.56	0.123932	0.86055	0.926958	-0.841302	0.412827	0.711306	-0.965235	0.422484	0.991169
Unigene0000174	--	0	0	0.79	0.45	0.49	0	0.28	0.15	1.03	0.2633	0.3133	0.4867	0.250808	0.961694	0.980187	0.886044	0.693264	0.864474	0.635236	0.683845	0.991169
Unigene0000175	--	0.26	0.58	2.1	3.84	0.54	0.61	0.23	1.18	0.88	0.98	1.6633	0.7633	0.763224	0.697744	0.844352	-0.360469	0.723184	0.882246	-1.12369	0.472286	0.991169
Unigene0000176	mt-co2	57857.8	48700.1	51052.7	32334.8	62351.5	29331.3	34259.3	45924.2	36509.4	52536.9	41339.2	38897.7	-0.34582	0.368075	0.645515	-0.433647	0.172854	0.45959	-0.0878269	0.978154	0.997417
Unigene0000177	MT-CO2	50.86	40.58	52.47	2243.74	3643.35	1969.77	2945.37	3019.91	2956.71	47.97	2618.95	2974	5.77071	1.7311e-31	2.2472e-27	5.95413	9.46751e-76	3.6538e-71	0.183413	0.550794	0.991169
Unigene0000178	--	2.06	1.82	0.83	1.06	0.2	0.36	0	0.05	0.09	1.57	0.54	0.0467	-1.53973	0.0124544	0.109215	-5.07223	5.06655e-06	0.000241102	-3.5325	0.0302004	0.70484
Unigene0000179	PEA15	0.11	0.11	0	1.76	0.11	1.87	2.04	0.1	1.75	0.0733	1.2467	1.2967	4.08746	0.0246837	0.163289	4.14419	0.0138881	0.0937527	0.0567319	0.764627	0.991169
Unigene0000180	--	0.41	0	0.14	1.39	0.14	0.43	0.59	0.25	0.76	0.1833	0.6533	0.5333	1.83335	0.419637	0.686785	1.54057	0.383324	0.687055	-0.292782	0.957002	0.997417
Unigene0000181	TOPBP1	4.38	4.58	4.05	5.69	2.25	3.8	4.52	3.87	4.03	4.3367	3.9133	4.14	-0.148189	0.226466	0.515462	-0.0669558	0.74846	0.898063	0.0812328	0.344051	0.991169
Unigene0000182	NLK	6.96	10.76	9.64	11.96	7.22	6.27	13.38	6.72	9.86	9.12	8.4833	9.9867	-0.104403	0.348871	0.629558	0.130969	0.817286	0.925868	0.235372	0.278814	0.991169
Unigene0000184	PYGL	53.86	28.12	59.21	72.28	9.28	62.97	104.47	27.43	64.1	47.0633	48.1767	65.3333	0.0337311	0.569936	0.774309	0.473216	0.448034	0.731564	0.439485	0.251024	0.991169
Unigene0000185	--	36.4	18.61	32.67	25.2	21.9	14.61	14.15	18.94	5.75	29.2267	20.57	12.9467	-0.506744	0.117252	0.373755	-1.1747	0.0391122	0.187115	-0.667961	0.486199	0.991169
Unigene0000186	GXYLT1	1.26	0.62	1.87	2.96	2.07	1.9	2.23	1.96	2.13	1.25	2.31	2.1067	0.885965	0.23066	0.519599	0.753034	0.17083	0.456281	-0.132931	0.821568	0.991169
Unigene0000187	GALNT1	3.35	3.98	3.53	3.52	2.56	3.07	6.62	5.71	5	3.62	3.05	5.7767	-0.24718	0.145351	0.416237	0.674248	0.0504648	0.220027	0.921428	0.00245804	0.237391
Unigene0000188	--	1.02	3.58	1.02	0	0	0	0	0.36	0	1.8733	0	0.12	-10.8714	7.20132e-05	0.00281292	-3.9645	0.00641558	0.0543094	6.90689	0.50356	0.991169
Unigene0000189	Ccdc189	0.63	0.63	0.38	0.49	0.2	0.71	0.8	0.04	0.58	0.5467	0.4667	0.4733	-0.228269	0.554292	0.766506	-0.207805	0.777742	0.907645	0.0204641	0.819024	0.991169
Unigene0000190	Cited2	6.26	7.73	3.08	10.72	9.14	26.51	16.16	14.17	7.05	5.69	15.4567	12.46	1.44173	0.0309246	0.186298	1.1308	0.03652	0.179414	-0.310925	0.907481	0.997417
Unigene0000191	--	2.44	3.28	2.12	1.46	0.89	1.14	1.02	0.49	0.86	2.6133	1.1633	0.79	-1.16763	0.000788061	0.0172127	-1.72597	0.000126632	0.00301203	-0.55834	0.548144	0.991169
Unigene0000192	gag-pol	0.03	0.08	0.03	15.55	1.03	4.09	0.49	0.17	0.26	0.0467	6.89	0.3067	7.20597	4.73845e-12	2.49371e-09	2.71621	0.0167045	0.106593	-4.48976	7.11093e-07	0.000632691
Unigene0000193	--	0.91	2.03	1.51	1.32	0.1	0.11	0.62	0.09	0.09	1.4833	0.51	0.2667	-1.54027	0.0746077	0.298974	-2.47573	0.0229323	0.132082	-0.93546	0.785962	0.991169
Unigene0000194	PALB2	1.63	2.11	1.75	1.97	1.91	0.65	1.04	1.39	0.94	1.83	1.51	1.1233	-0.277295	0.448263	0.701038	-0.704058	0.16949	0.454013	-0.426762	0.752365	0.991169
Unigene0000195	Pol	1.58	6.94	12.33	2.04	2.84	1.36	1.7	6.98	4.19	6.95	2.08	4.29	-1.74043	0.00761709	0.0802163	-0.696035	0.367754	0.673775	1.04439	0.0771501	0.92666
Unigene0000196	Coro7	5.23	2.44	3.35	2.51	1.84	2.57	0.97	1	1.03	3.6733	2.3067	1	-0.67128	0.0517955	0.246954	-1.87709	7.87616e-05	0.00208728	-1.20581	0.0393224	0.762709
Unigene0000197	CRY2	10.16	5.7	4.09	10.34	1.15	8.62	3.08	4.28	3.39	6.65	6.7033	3.5833	0.0115243	0.553706	0.765995	-0.892052	0.0571546	0.238281	-0.903576	0.432661	0.991169
Unigene0000198	Sp2	1.23	1.91	1.51	3.34	1.16	2.56	1.49	1.14	1.55	1.55	2.3533	1.3933	0.602437	0.522496	0.744501	-0.153728	0.657595	0.850089	-0.756165	0.340976	0.991169
Unigene0000199	ADARB1	2.62	2.92	2.14	3.09	2.57	2.99	2.6	3.34	5.38	2.56	2.8833	3.7733	0.171594	0.885149	0.941632	0.559696	0.217356	0.520697	0.388102	0.188141	0.991169
Unigene0000200	CARNS1	24.5	117.03	312.2	151.93	67.1	72.18	301.87	38.41	149.6	151.243	97.07	163.293	-0.639774	0.196019	0.481442	0.110594	0.916876	0.9632	0.750368	0.123562	0.991169
Unigene0000201	DDX60	1.43	1.42	1.79	6.72	7.32	1.9	1.97	14.49	3.21	1.5467	5.3133	6.5567	1.78045	0.00487723	0.0603364	2.0838	0.00312032	0.0325379	0.303345	0.516747	0.991169
Unigene0000202	Pcnx3	4.2	5.44	5.27	4.74	2.44	2.84	3.08	1.43	3.21	4.97	3.34	2.5733	-0.573398	0.0233863	0.158751	-0.949608	0.0159447	0.103438	-0.37621	0.781182	0.991169
Unigene0000203	--	0.94	0.52	0.31	1.08	0.11	1.88	0.73	0.78	1.85	0.59	1.0233	1.12	0.794489	0.706467	0.849654	0.924712	0.395901	0.698533	0.130223	0.702413	0.991169
Unigene0000204	ENTPD5	56.82	49.05	54.85	181.5	46.45	28.02	141.83	106.59	124.8	53.5733	85.3233	124.407	0.671425	0.61173	0.797377	1.21548	9.45627e-05	0.00241011	0.544052	0.11788	0.991169
Unigene0000205	--	2.04	2.3	2.62	2	1.78	1.39	2.83	2.83	2.15	2.32	1.7233	2.6033	-0.428923	0.138333	0.405909	0.166235	0.711227	0.874866	0.595158	0.0909223	0.972119
Unigene0000206	--	1.32	2.9	2.72	0.23	0	0.17	0.22	0.31	0	2.3133	0.1333	0.1767	-4.11686	1.43955e-05	0.000825651	-3.71087	0.000159123	0.00363159	0.405992	0.704111	0.991169
Unigene0000207	Tspan6	15.1	23.69	18.56	26.37	17.96	38.24	25.77	26.81	17.02	19.1167	27.5233	23.2	0.525824	0.472335	0.720112	0.279294	0.489496	0.761098	-0.24653	0.987828	0.997553
Unigene0000208	ITGB8	1.16	1.6	0.6	2.6	0.57	1.71	0.95	0.82	2.32	1.12	1.6267	1.3633	0.53842	0.759404	0.881576	0.28364	0.74602	0.896502	-0.25478	0.943284	0.997417
Unigene0000209	ALAS1	18.8	13.28	14.44	30.9	16.3	13.5	7.35	11.32	8.4	15.5067	20.2333	9.0233	0.383845	0.807199	0.905388	-0.781156	0.0389901	0.186734	-1.165	0.0481657	0.814382
Unigene0000210	--	0.63	0.21	0.63	0.2	0.43	4.44	0.74	0	0.59	0.49	1.69	0.4433	1.78617	0.295004	0.584042	-0.14439	0.889004	0.949135	-1.93056	0.289179	0.991169
Unigene0000211	--	0.1	0.05	0.05	1.1	2.06	0.48	1.34	3.32	1	0.0667	1.2133	1.8867	4.18587	0.000507959	0.0124729	4.82273	6.83146e-06	0.000303527	0.636864	0.361499	0.991169
Unigene0000212	GNPNAT1	35.53	23.62	23.45	2.42	1.22	1.9	1.53	3.04	2.94	27.5333	1.8467	2.5033	-3.89818	4.15104e-23	2.02073e-19	-3.45926	1.40565e-14	1.02355e-11	0.438927	0.220466	0.991169
Unigene0000213	MIMI_R826	2.76	0.74	0.16	10.75	1.16	5.92	2.05	2.45	2.32	1.22	5.9433	2.2733	2.28439	0.039348	0.212348	0.897928	0.34278	0.654557	-1.38646	0.128296	0.991169
Unigene0000214	TUBB2A	5.44	3.1	5.6	5.44	3.59	4.65	5.75	2.45	3.84	4.7133	4.56	4.0133	-0.0477139	0.546029	0.761265	-0.231947	0.599159	0.818284	-0.184233	0.936318	0.997417
Unigene0000215	--	0.28	1.7	0	0	0	0.3	0	0	0	0.66	0.1	0	-2.72247	0.193082	0.477331	-9.36632	0.071973	0.27507	-6.64386	0.647841	0.991169
Unigene0000216	GDCST	5.8	4.86	4.6	3.98	1.21	0.77	0	0.14	0	5.0867	1.9867	0.0467	-1.35637	0.00588311	0.068107	-6.76818	4.0101e-09	6.81771e-07	-5.41181	0.000433516	0.0833461
Unigene0000217	TMEM184B	3.99	2.92	4.21	10.74	3.99	6.11	7.65	3.37	4.22	3.7067	6.9467	5.08	0.906198	0.137774	0.405309	0.454706	0.359735	0.666759	-0.451492	0.76436	0.991169
Unigene0000218	PDK2	7.57	4.21	4.73	20.75	2.07	33.09	12.38	3.87	11.27	5.5033	18.6367	9.1733	1.75977	0.050154	0.242844	0.73714	0.207023	0.506764	-1.02263	0.353999	0.991169
Unigene0000219	--	2.9	7.26	8.64	13.23	6.98	20.55	15.22	8.99	17.5	6.2667	13.5867	13.9033	1.11642	0.142974	0.412371	1.14966	0.0388562	0.186422	0.0332393	0.627617	0.991169
Unigene0000220	Sdf2	3.08	3.54	7.21	6.43	3.28	2.58	3.65	3.88	4.88	4.61	4.0967	4.1367	-0.170316	0.445277	0.700025	-0.156298	0.720592	0.880753	0.0140182	0.603898	0.991169
Unigene0000221	PLPP5	5.34	11.02	2.22	5.49	3.6	10.48	3.95	1.66	10.53	6.1933	6.5233	5.38	0.0748933	0.784233	0.891348	-0.20311	0.663247	0.852853	-0.278003	0.862533	0.994565
Unigene0000222	Bbox1	13.2	5.82	14.03	21.02	6.34	20.31	6.57	25.01	13.51	11.0167	15.89	15.03	0.528431	0.694443	0.842242	0.448157	0.461272	0.739019	-0.0802741	0.666108	0.991169
Unigene0000223	--	3.69	2.77	1.33	0.29	0.32	0.11	0.36	0.67	0.67	2.5967	0.24	0.5667	-3.43555	0.000118425	0.00413626	-2.19609	0.0048868	0.0450468	1.23947	0.271533	0.991169
Unigene0000224	PHLDB2	28.22	18.1	8.92	12.54	6.46	6.63	4.3	3.94	5.16	18.4133	8.5433	4.4667	-1.10788	0.00470695	0.0590488	-2.04348	1.53657e-05	0.000582522	-0.9356	0.0681805	0.894985
Unigene0000225	CYP2D6	11.77	6.9	14.3	17.16	18.56	31.49	27.01	28.51	13.63	10.99	22.4033	23.05	1.02752	0.0967564	0.340049	1.06858	0.0369724	0.1808	0.0410533	0.63769	0.991169
Unigene0000226	--	0.67	0.6	0.97	2.34	1.32	3.71	1.34	1.46	1.88	0.7467	2.4567	1.56	1.71817	0.0125499	0.109633	1.06301	0.0560261	0.235155	-0.655156	0.45861	0.991169
Unigene0000227	pih1d1	16.09	13.19	15.52	13.41	7.92	10.29	14.64	8.88	5.44	14.9333	10.54	9.6533	-0.502661	0.0312584	0.187555	-0.629437	0.176099	0.464759	-0.126776	0.780716	0.991169
Unigene0000228	PLEKHH2	1.19	1.18	1.66	3.53	1.59	3.82	1.97	1.25	2.74	1.3433	2.98	1.9867	1.14949	0.0406595	0.21644	0.564532	0.23242	0.539082	-0.584963	0.466675	0.991169
Unigene0000230	--	2.19	0	0.17	1.42	0.17	8.88	0.15	0.78	0.94	0.7867	3.49	0.6233	2.1494	0.230726	0.519717	-0.335749	0.786106	0.910948	-2.48515	0.0940219	0.976434
Unigene0000231	RNF11	25.78	38.1	46.95	35.53	26.26	28.23	35.25	37.8	35.03	36.9433	30.0067	36.0267	-0.300031	0.150857	0.42421	-0.0362489	0.877213	0.941864	0.263782	0.17005	0.991169
Unigene0000232	CHIC2	2.7	3.97	4.07	6.22	5.42	2.96	5.37	4.73	5.82	3.58	4.8667	5.3067	0.442974	0.601189	0.791273	0.567846	0.124951	0.381958	0.124872	0.50086	0.991169
Unigene0000233	AAK1	1.18	1.04	2.51	3.83	1.14	3.53	2.55	1.86	4.77	1.5767	2.8333	3.06	0.845623	0.329361	0.613596	0.956654	0.0899785	0.313694	0.111031	0.477352	0.991169
Unigene0000234	TUBB2B	88.44	91.92	113.45	114.96	59.2	92.63	77.05	88.43	79.14	97.9367	88.93	81.54	-0.139179	0.1875	0.471281	-0.264341	0.346207	0.657086	-0.125162	0.670026	0.991169
Unigene0000235	--	1.46	3.31	5.73	2.58	2.94	1.7	1.88	2.57	1.71	3.5	2.4067	2.0533	-0.540319	0.290413	0.579052	-0.769387	0.236445	0.543882	-0.229068	0.95376	0.997417
Unigene0000236	RANBP3	1.42	2.46	2.95	3.19	1.67	3.88	1.57	2.49	2.46	2.2767	2.9133	2.1733	0.355748	0.833733	0.920514	-0.0670136	0.851002	0.929388	-0.422761	0.738644	0.991169
Unigene0000237	PARP12	13.82	8.01	8.28	18.92	8.04	13.33	7.15	20.5	9.77	10.0367	13.43	12.4733	0.420179	0.796158	0.898166	0.313567	0.582417	0.810663	-0.106612	0.678778	0.991169
Unigene0000238	--	0.1	0.41	0.05	0.14	244.72	0.87	0	4.9	0.53	0.1867	81.91	1.81	8.77743	1	1	3.27745	0.0247265	0.138924	-5.49998	1	1
Unigene0000239	GPT2	54.06	51.1	60.88	40.24	21.37	57.96	106.3	43.88	61.05	55.3467	39.8567	70.41	-0.473675	0.0662068	0.281849	0.347284	0.463907	0.740061	0.820959	0.0363827	0.744152
Unigene0000240	--	0.36	0.18	0.18	0	0	0	0.16	0.51	0.51	0.24	0	0.3933	-7.90689	0.337247	0.620909	0.712718	0.711992	0.875515	8.61961	0.185317	0.991169
Unigene0000241	--	0.4	0.53	0.4	1.24	1.1	1.54	1.16	0.99	1.23	0.4433	1.2933	1.1267	1.54463	0.197367	0.48294	1.3456	0.19515	0.49209	-0.199033	0.990745	0.998389
Unigene0000243	ABL1	1.9	1.98	2.33	5.86	4.53	4.92	2.67	3.44	5.25	2.07	5.1033	3.7867	1.30181	0.00279309	0.0415009	0.871298	0.0369341	0.180727	-0.430511	0.581742	0.991169
Unigene0000244	DSL1	1.91	2.36	2	5.34	1.68	4.31	2.58	3.74	2.87	2.09	3.7767	3.0633	0.853611	0.249939	0.541887	0.551599	0.220651	0.524219	-0.302011	0.96598	0.997417
Unigene0000245	--	0	0	0	2.43	0.24	2.99	0.83	1.1	0	0	1.8867	0.6433	10.8816	0.0124665	0.10928	9.32942	0.194192	0.490931	-1.5522	0.447743	0.991169
Unigene0000246	GLN4	1.34	0.17	0.83	0.63	0	0	0	0	0	0.78	0.21	0	-1.89308	0.207189	0.495114	-9.60733	0.0286891	0.153182	-7.71425	0.558907	0.991169
Unigene0000247	--	1.94	1.73	1.62	2.69	0.81	3.37	1.28	2.29	1.22	1.7633	2.29	1.5967	0.377042	0.909049	0.955388	-0.143242	0.786416	0.911025	-0.520284	0.777187	0.991169
Unigene0000248	--	2.66	0.92	1.73	7.19	1.33	9.49	8.74	2.75	7.85	1.77	6.0033	6.4467	1.76201	0.0329463	0.193407	1.8648	0.00227657	0.0260711	0.10279	0.559755	0.991169
Unigene0000249	--	0.32	0.37	0.23	0.64	0.14	2.86	0.24	0.21	0.81	0.3067	1.2133	0.42	1.98423	0.10111	0.348202	0.453718	0.706636	0.872204	-1.53051	0.229307	0.991169
Unigene0000250	Acmsd	34.87	48.33	28.92	27.48	51.36	37.55	40.98	45.17	34.73	37.3733	38.7967	40.2933	0.0539235	0.884758	0.941367	0.108532	0.819938	0.926639	0.0546085	0.733202	0.991169
Unigene0000251	H2-Eb1	5.9	3.79	4.76	25.27	9.28	28.53	9.65	9.77	24.16	4.8167	21.0267	14.5267	2.12611	7.12824e-05	0.00278717	1.5926	0.00146542	0.0190228	-0.533516	0.588953	0.991169
Unigene0000252	PGGHG	0.68	0.72	0.8	1.86	1.27	0.9	0.63	0.79	1.18	0.7333	1.3433	0.8667	0.873276	0.304487	0.592541	0.241008	0.761789	0.905939	-0.632268	0.519509	0.991169
Unigene0000253	SLC3A2	87.95	105.2	35.47	201.13	46.45	50.67	76.01	36.74	41.67	76.2067	99.4167	51.4733	0.383571	0.986707	0.993159	-0.566092	0.232951	0.539265	-0.949663	0.322259	0.991169
Unigene0000254	ESAM	0.26	0.09	0.26	2.27	0.4	1.61	0.95	0.2	1.29	0.2033	1.4267	0.8133	2.81073	0.00482914	0.0600158	2	0.0513877	0.222757	-0.81073	0.546337	0.991169
Unigene0000255	DFFA	2.3	2.31	3.86	1.44	0.7	1.01	0.57	0.99	0.68	2.8233	1.05	0.7467	-1.42701	0.00027718	0.00795906	-1.91886	0.000134212	0.00315448	-0.491853	0.734374	0.991169
Unigene0000256	CYP2C18	1887.92	1371.74	1277.7	617.89	383.17	1054.45	454.83	242.14	4286.3	1512.45	685.17	1661.09	-1.14236	0.00159679	0.0282918	0.13524	1	1	1.2776	0.106615	0.991169
Unigene0000257	--	0.56	1.29	0.6	1.88	1.19	0.86	0.64	0.92	1.75	0.8167	1.31	1.1033	0.681748	0.504396	0.738828	0.434049	0.585264	0.810663	-0.247698	0.955374	0.997417
Unigene0000258	GLO1	16.1	14.52	12.16	10.12	2.57	2.63	0	1.36	0	14.26	5.1067	0.4533	-1.48152	0.000480667	0.0119909	-4.97526	0.0204985	0.122613	-3.49374	0.0245666	0.664459
Unigene0000259	--	2.42	1.06	0.23	2.51	0.86	5.7	0.13	0.74	1.23	1.2367	3.0233	0.7	1.28968	0.26139	0.552697	-0.82103	0.34516	0.656424	-2.11071	0.0330049	0.724485
Unigene0000260	--	2.77	2.31	0.28	4.57	1.8	4.32	0.87	1.44	1.14	1.7867	3.5633	1.15	0.995957	0.37234	0.648874	-0.635637	0.399484	0.701296	-1.63159	0.018451	0.609074
Unigene0000261	TRIM11	1.03	0.91	1.36	1.81	0.17	1.05	0.62	0.42	1.07	1.1	1.01	0.7033	-0.123148	0.498875	0.735248	-0.645223	0.256169	0.567896	-0.522075	0.84361	0.993593
Unigene0000262	--	1.13	1.87	0.58	6.5	1.93	1.8	3.1	3.36	2.35	1.1933	3.41	2.9367	1.51477	0.0716172	0.293369	1.29918	0.0275262	0.149349	-0.215592	0.794511	0.991169
Unigene0000263	CYP2G1	87.72	39.06	149.67	221.39	70.45	158.32	179.52	16.12	31.35	92.15	150.053	75.6633	0.703419	0.471391	0.719534	-0.28439	0.68501	0.863999	-0.987809	0.396367	0.991169
Unigene0000264	PCYOX1	11.9	13.89	15.43	7.93	7.27	6.79	7.18	9.86	6.48	13.74	7.33	7.84	-0.906497	0.0018745	0.0316157	-0.809456	0.0279968	0.150821	0.0970405	0.480764	0.991169
Unigene0000265	NIPSNAP2	4.45	3.09	4.29	4.07	3.5	6.74	5.79	3.2	6.26	3.9433	4.77	5.0833	0.274574	0.923204	0.962442	0.366359	0.489456	0.761098	0.0917856	0.585817	0.991169
Unigene0000266	HABP2	42.57	50.57	46.78	39.66	58.31	80.91	55.1	73.07	84.2	46.64	59.6267	70.79	0.35439	0.671743	0.829949	0.601978	0.0744746	0.281131	0.247588	0.42198	0.991169
Unigene0000267	--	3.82	5.89	2.61	2.4	0.92	2.69	0.43	0.63	1.49	4.1067	2.0033	0.85	-1.03557	0.00955888	0.0918709	-2.27243	4.55323e-05	0.00135484	-1.23687	0.122679	0.991169
Unigene0000268	Gfpt1	1.93	1.2	2.03	8.67	1.43	7.15	7.1	2.13	6.32	1.72	5.75	5.1833	1.74115	0.0183049	0.137566	1.59147	0.00460613	0.0431362	-0.149682	0.789497	0.991169
Unigene0000269	--	0.75	3.61	3.17	1.79	4.86	3.38	0.74	1.04	5.24	2.51	3.3433	2.34	0.4136	0.610914	0.796993	-0.101179	0.806707	0.920339	-0.514779	0.508986	0.991169
Unigene0000270	SNX21	2.79	6.56	5.91	5.78	1.32	2.5	2.23	2.03	3.55	5.0867	3.2	2.6033	-0.668649	0.0767542	0.303488	-0.966361	0.0446704	0.204237	-0.297712	0.950066	0.997417
Unigene0000271	Napa	71.5	58.58	83.45	101.82	110.01	92.95	100.6	110.41	117.84	71.1767	101.593	109.617	0.513329	0.395431	0.666813	0.622991	0.0618453	0.250665	0.109661	0.485463	0.991169
Unigene0000272	Kiaa0753	0.13	0.53	0.53	1.2	0.87	0.98	0.58	1.03	0.58	0.3967	1.0167	0.73	1.35785	0.144984	0.415717	0.879969	0.292831	0.607168	-0.477878	0.744609	0.991169
Unigene0000273	SULT2B1	5.69	3.11	6.17	8.26	7.14	6.05	2.1	3.11	3.67	4.99	7.15	2.96	0.518903	0.515711	0.74063	-0.753443	0.0959029	0.325636	-1.27235	0.0225509	0.640618
Unigene0000274	--	116.39	279.71	192.81	79.59	464.01	128.32	101.56	67.32	308.47	196.303	223.973	159.117	0.190242	0.772628	0.884342	-0.303	0.490144	0.761458	-0.493242	0.472529	0.991169
Unigene0000275	--	0.09	1.42	0.85	0.88	1.07	0.2	0.33	0.35	0.61	0.7867	0.7167	0.43	-0.13445	0.820863	0.913859	-0.871416	0.443852	0.730265	-0.736966	0.604554	0.991169
Unigene0000276	ANAPC7	4.4	3.85	8.04	5.65	2.4	4.48	4.63	2.87	6.06	5.43	4.1767	4.52	-0.3786	0.150474	0.423644	-0.264629	0.488838	0.760592	0.113971	0.423872	0.991169
Unigene0000277	MT-ND5	8995.22	7562.18	9094.47	21451.2	31959.9	15391.9	14743	17166.5	20376.9	8550.62	22934.4	17428.8	1.42341	0.00651517	0.0727219	1.02737	0.00128527	0.0171956	-0.396039	0.579664	0.991169
Unigene0000278	Bace1	2.79	2.21	2.55	4.01	2.33	3.72	8.32	1.91	5.02	2.5167	3.3533	5.0833	0.414082	0.675936	0.830924	1.01426	0.0764588	0.285402	0.600179	0.141208	0.991169
Unigene0000279	Slmap	3.07	2.3	3.79	8.65	0.74	7.26	9.58	2.85	10.54	3.0533	5.55	7.6567	0.862103	0.476563	0.722889	1.32633	0.0174347	0.109746	0.464229	0.282424	0.991169
Unigene0000280	--	0.09	0.09	0.09	1.31	0.09	1.2	0.31	0	1.06	0.09	0.8667	0.4567	3.26748	0.0483183	0.2383	2.34314	0.216464	0.519831	-0.924336	0.651471	0.991169
Unigene0000281	TMEM203	5.37	6.91	5.71	1.38	1.24	0.83	1.38	1.08	1.59	5.9967	1.15	1.35	-2.38253	3.42292e-08	5.8118e-06	-2.1512	7.53882e-08	7.90613e-06	0.231326	0.494607	0.991169
Unigene0000283	--	1.15	5.16	2.24	0	1.14	0.42	0	0	0	2.85	0.52	0	-2.45438	0.0242875	0.161933	-11.4767	3.06187e-09	5.44546e-07	-9.02237	0.00801721	0.417889
Unigene0000284	ZNF777	2.2	0.74	2.09	1.57	0.22	0.66	1.29	0.68	1.17	1.6767	0.8167	1.0467	-1.03778	0.126481	0.387818	-0.679794	0.354613	0.663576	0.357983	0.471227	0.991169
Unigene0000285	NPEPPS	4.49	7	6.56	8.27	5.51	5.53	3.66	3.47	4.99	6.0167	6.4367	4.04	0.0973493	0.691531	0.840332	-0.574609	0.0682072	0.266442	-0.671958	0.223643	0.991169
Unigene0000286	--	0.75	0.88	0.12	1.06	1.43	0.4	0.11	0.12	0.47	0.5833	0.9633	0.2333	0.723715	0.645224	0.815805	-1.32193	0.328188	0.642392	-2.04564	0.1496	0.991169
Unigene0000288	ADAR	6.88	7.39	8.76	14.73	5.01	11.63	9.52	12.11	10.38	7.6767	10.4567	10.67	0.445871	0.736621	0.868749	0.475008	0.193377	0.489602	0.0291371	0.428597	0.991169
Unigene0000289	--	0.51	0.12	0.6	2.38	0.4	1.17	0.95	19.49	1.2	0.41	1.3167	7.2133	1.68319	0.100816	0.34776	4.13697	1	1	2.45378	1	1
Unigene0000290	CHGA	0.14	0	0.14	1.7	0.05	3.74	0.78	5.47	0.56	0.0933	1.83	2.27	4.29331	0.00245635	0.0380056	4.60416	9.50753e-05	0.00241875	0.310849	0.535021	0.991169
Unigene0000291	--	2.96	5.43	15.03	0.24	0.33	0.2	0.61	0.18	1.29	7.8067	0.2567	0.6933	-4.92674	6.8505e-11	2.69481e-08	-3.49309	4.12147e-06	0.000205769	1.43365	0.167756	0.991169
Unigene0000292	--	0.28	0	0.14	6.43	0.85	1.45	0.36	0.51	3.32	0.14	2.91	1.3967	4.37752	0.00294942	0.0431397	3.31849	0.0397195	0.189176	-1.05903	0.508563	0.991169
Unigene0000294	C6orf52	1.92	3.13	2.25	3.23	3.42	1.52	1.77	1.65	1.74	2.4333	2.7233	1.72	0.16244	0.979399	0.989356	-0.500525	0.261758	0.574795	-0.662965	0.413604	0.991169
Unigene0000295	--	1.74	5.76	7.36	3.58	3.6	2.11	2.29	4.62	2.83	4.9533	3.0967	3.2467	-0.677684	0.192205	0.476391	-0.60944	0.363749	0.670347	0.0682432	0.666276	0.991169
Unigene0000296	--	3.44	2.8	2.51	1.93	0.85	2.71	6.14	1.79	3.24	2.9167	1.83	3.7233	-0.672477	0.0758404	0.301732	0.352274	0.601523	0.819183	1.02475	0.0495517	0.818998
Unigene0000297	TARBP1	5.4	5.72	6.77	5.49	4.57	3.87	6.17	5.09	3.5	5.9633	4.6433	4.92	-0.360958	0.115927	0.371943	-0.277461	0.451825	0.732197	0.0834975	0.501522	0.991169
Unigene0000298	--	1.01	0.84	0.17	1.41	0	0.18	0.15	0	0	0.6733	0.53	0.05	-0.345329	0.614304	0.798003	-3.75132	0.0791261	0.291413	-3.40599	0.341987	0.991169
Unigene0000299	USP9X	6.8	9.3	8.65	12.32	5.89	9.85	8.28	4.91	9	8.25	9.3533	7.3967	0.181086	0.767046	0.884342	-0.157519	0.531297	0.778479	-0.338605	0.821678	0.991169
Unigene0000300	Irf2bp1	0.77	0.85	1.01	2.72	0.75	3.8	1.38	0.75	2.97	0.8767	2.4233	1.7	1.46689	0.0693242	0.288282	0.955434	0.169846	0.454411	-0.511458	0.709983	0.991169
Unigene0000301	GPALPP1	5.82	7.7	5.55	9.86	7.41	8.25	7.14	6.58	8.46	6.3567	8.5067	7.3933	0.420323	0.60448	0.793183	0.217955	0.611753	0.825157	-0.202369	0.976827	0.997417
Unigene0000302	--	1.7	2.92	1.56	7.19	3.25	3.79	2.73	1.52	4.74	2.06	4.7433	2.9967	1.20326	0.0483309	0.238313	0.540714	0.388846	0.691586	-0.662543	0.417308	0.991169
Unigene0000303	mybbp1a	4.58	4.19	4.73	11.82	7.02	12.6	7.44	7.17	6.42	4.5	10.48	7.01	1.21964	0.0059275	0.0683769	0.639489	0.0663271	0.261451	-0.580152	0.399482	0.991169
Unigene0000304	JUND	0.29	0.95	1.18	5.82	7.66	2.56	15.4	7.25	9.98	0.8067	5.3467	10.8767	2.7286	0.000183929	0.00584729	3.75312	5.08189e-11	1.63438e-08	1.02452	0.0585457	0.860095
Unigene0000305	--	0	0	0	1.11	0.46	0.63	0	0	0	0	0.7333	0	9.51833	0.0406947	0.216505	0	1	1	-9.51833	0.041809	0.778305
Unigene0000306	TPGS1	1.25	1.65	0.62	0.73	1.13	1.07	0.89	1.17	1.38	1.1733	0.9767	1.1467	-0.264675	0.584144	0.780867	-0.0331669	0.907216	0.958579	0.231508	0.632419	0.991169
Unigene0000307	pol	3.6	3.42	2.53	3.13	0.07	1.02	0.03	0.15	0.19	3.1833	1.4067	0.1233	-1.17826	0.0380333	0.208381	-4.6899	4.6287e-17	4.96209e-14	-3.51165	0.00203323	0.218842
Unigene0000308	AFF1	1.8	1.38	4.59	6.54	2.95	6.97	9.15	1.13	10.51	2.59	5.4867	6.93	1.08298	0.136815	0.403769	1.4199	0.0696104	0.269916	0.336925	0.434472	0.991169
Unigene0000309	MAPKAPK5	7.74	12.29	11.44	11.65	6.83	10.64	17.64	9.4	10.3	10.49	9.7067	12.4467	-0.111967	0.29955	0.588195	0.246745	0.587118	0.810663	0.358712	0.155335	0.991169
Unigene0000310	SDHC	27.12	18.39	21.95	57.02	61.4	60.74	56.13	56.97	25.21	22.4867	59.72	46.1033	1.40914	0.00227504	0.0362221	1.0358	0.0309894	0.16127	-0.373343	0.752202	0.991169
Unigene0000311	--	0	0.06	0.06	5.39	0.59	2.88	3.94	1.83	3.95	0.04	2.9533	3.24	6.2062	1.45332e-05	0.000832325	6.33985	2.74461e-07	2.34862e-05	0.13365	0.480262	0.991169
Unigene0000313	MDM2	10.23	12.53	12.99	16.82	7.31	8.53	15.69	9.63	10.75	11.9167	10.8867	12.0233	-0.130418	0.236623	0.525945	0.0128562	0.950663	0.979172	0.143275	0.297714	0.991169
Unigene0000315	--	0.98	0.49	0.33	0.77	0.85	6.23	3.13	10.05	1.31	0.6	2.6167	4.83	2.1247	0.0340067	0.196085	3.00899	0.000204945	0.00435062	0.884293	0.221175	0.991169
Unigene0000316	A1	0	0	0	0	0	0	0	1.08	0	0	0	0.36	0	1	1	8.49185	0.38437	0.687055	8.49185	0.352006	0.991169
Unigene0000317	trim72	1.95	1.9	1.73	0.39	0.6	0.44	0.32	1.27	0.2	1.86	0.4767	0.5967	-1.96425	0.00122341	0.0236566	-1.64031	0.0504581	0.220027	0.323944	0.609931	0.991169
Unigene0000318	UTP4	1.86	2.21	4.73	5.49	1.52	3.14	2.13	1.47	2.95	2.9333	3.3833	2.1833	0.205904	0.833127	0.920205	-0.426009	0.373191	0.67838	-0.631913	0.541734	0.991169
Unigene0000319	LOX1.4	1.25	1.77	0.83	1.51	0	0.16	0	0.19	0	1.2833	0.5567	0.0633	-1.20501	0.122063	0.381109	-4.34079	0.000359498	0.006696	-3.13578	0.249271	0.991169
Unigene0000320	SNRPB2	8.52	8.8	7.83	8.13	7.28	6.97	8.42	11.45	5.86	8.3833	7.46	8.5767	-0.168348	0.309209	0.596929	0.0328931	0.956898	0.981651	0.201241	0.37942	0.991169
Unigene0000321	--	3.94	3.78	4.27	3.77	2.9	6.31	4.92	3.73	3.28	3.9967	4.3267	3.9767	0.114459	0.780907	0.889203	-0.00723762	0.91951	0.964311	-0.121696	0.827508	0.991169
Unigene0000322	--	0.74	2.12	0.29	0.83	4.37	0.41	0.22	1.69	1.42	1.05	1.87	1.11	0.832649	0.403858	0.674551	0.0801703	0.951034	0.979276	-0.752479	0.466171	0.991169
Unigene0000323	FN1	7.82	6.98	8.51	8.95	7.15	6.17	0.01	4.86	5.21	7.77	7.4233	3.36	-0.0658474	0.409691	0.678705	-1.20945	0.427308	0.721333	-1.14361	0.398793	0.991169
Unigene0000324	--	1.1	3.48	9.73	1.71	4.25	0.1	0.32	0.51	1.1	4.77	2.02	0.6433	-1.23963	0.240574	0.530545	-2.89035	0.000881557	0.0130905	-1.65072	0.167554	0.991169
Unigene0000325	Crkl	7.9	5.92	8.06	19.24	4.13	13.07	10.69	5.6	13.96	7.2933	12.1467	10.0833	0.73591	0.429716	0.691709	0.467322	0.346399	0.657314	-0.268588	0.929792	0.997417
Unigene0000326	--	0.76	0.98	0.71	2.06	1.27	2.1	0.49	1.23	0.87	0.8167	1.81	0.8633	1.14817	0.0594608	0.265461	0.0801703	0.914925	0.96255	-1.068	0.162102	0.991169
Unigene0000328	--	0.15	1.81	1.05	0.56	0.93	0	1.32	0.42	0.7	1.0033	0.4967	0.8133	-1.01445	0.45436	0.705025	-0.302882	0.786468	0.911025	0.711569	0.583688	0.991169
Unigene0000329	--	1.09	1.77	2.03	1.52	3.09	2.29	0.59	0.63	0.63	1.63	2.3	0.6167	0.496762	0.638337	0.811815	-1.40231	0.107929	0.350194	-1.89907	0.0556618	0.842391
Unigene0000330	Mfge8	1.12	1.54	4.84	1.4	0.58	2.53	2.26	1.71	1.15	2.5	1.5033	1.7067	-0.733763	0.166175	0.444774	-0.550747	0.411476	0.710232	0.183016	0.488662	0.991169
Unigene0000331	NR1I2	6.61	7.71	11.22	14.24	8.87	9.47	11.86	9.1	14.77	8.5133	10.86	11.91	0.351228	0.773286	0.884665	0.484377	0.213806	0.516747	0.133149	0.320732	0.991169
Unigene0000332	Exosc5	2.15	1.72	3.35	1.14	0.22	1.13	1.95	0.87	1.6	2.4067	0.83	1.4733	-1.53585	0.00985924	0.0936924	-0.707952	0.209656	0.510972	0.827901	0.170244	0.991169
Unigene0000333	ACAD10	16.16	8.67	8.51	12.41	8.1	11.15	8.08	5.44	8.71	11.1133	10.5533	7.41	-0.0745928	0.416096	0.684694	-0.584746	0.123624	0.379978	-0.510153	0.431195	0.991169
Unigene0000334	gnb1	24.38	21.29	29.39	38.03	15.29	31.13	26.49	21.49	37.27	25.02	28.15	28.4167	0.170053	0.725327	0.861219	0.183656	0.712905	0.875918	0.0136024	0.478294	0.991169
Unigene0000335	--	99.83	93.1	111.18	85.74	104	69.7	118.76	107.88	92.74	101.37	86.48	106.46	-0.229192	0.328972	0.61322	0.0706807	0.893987	0.951843	0.299873	0.306799	0.991169
Unigene0000336	CES1	440.39	436.64	476.63	166.86	264.8	388.7	315.31	311.04	125.72	451.22	273.453	250.69	-0.722536	0.0538132	0.251797	-0.847927	0.0670064	0.263418	-0.12539	0.920692	0.997417
Unigene0000337	--	0.1	0.37	0.1	123.71	0.52	0.19	16.09	1.16	0.89	0.19	41.4733	6.0467	7.77004	1	1	4.99207	1	1	-2.77797	1	1
Unigene0000338	TECPR1	1.01	0.71	0.76	4.4	0.81	2.72	2.72	0.49	1.72	0.8267	2.6433	1.6433	1.67698	0.0200348	0.144702	0.991248	0.155815	0.434146	-0.685733	0.616719	0.991169
Unigene0000339	--	0.4	2.01	0.6	0.56	0.62	0.63	0.18	0.19	0.19	1.0033	0.6033	0.1867	-0.733774	0.479506	0.725002	-2.42626	0.115957	0.365825	-1.69249	0.377684	0.991169
Unigene0000340	TNRC18	1.88	2.18	0.84	6.06	1.48	3.56	1.32	0.49	1.66	1.6333	3.7	1.1567	1.17971	0.128602	0.391742	-0.497846	0.313243	0.62673	-1.67755	0.0180176	0.604429
Unigene0000341	MTMR9	6.23	6.98	8.94	9.04	5.2	7.6	6.36	7.3	6.92	7.3833	7.28	6.86	-0.0203338	0.41823	0.685619	-0.106064	0.693815	0.864474	-0.0857299	0.639404	0.991169
Unigene0000342	CAMSAP1	0.89	0.72	1.25	2.5	1.08	1.49	0.95	1.33	1.62	0.9533	1.69	1.3	0.825971	0.270964	0.56194	0.447459	0.405076	0.705152	-0.378512	0.84171	0.993176
Unigene0000343	CHERP	7.12	7.25	8.27	10.27	5.68	7.24	8.06	5.67	10.75	7.5467	7.73	8.16	0.0346289	0.484964	0.727773	0.11273	0.883206	0.945436	0.0781007	0.423615	0.991169
Unigene0000344	TRIM69	9.43	6.19	4.51	7.06	4.69	7.43	3.7	5.61	4.22	6.71	6.3933	4.51	-0.0697445	0.458397	0.708026	-0.573185	0.19782	0.494877	-0.503441	0.572144	0.991169
Unigene0000346	NAMPT	6.92	8.43	23.28	14.28	8.69	10.22	12.68	15.91	10.5	12.8767	11.0633	13.03	-0.218973	0.367302	0.644769	0.0170779	0.959211	0.981651	0.236051	0.21019	0.991169
Unigene0000348	PHC2	2.45	2.3	1.75	7.36	3.87	4.03	2.88	1.85	3.62	2.1667	5.0867	2.7833	1.23124	0.0580994	0.262211	0.361336	0.582713	0.810663	-0.869907	0.226229	0.991169
Unigene0000349	SCN1B	0	1.44	5.26	7.29	0.56	5.04	0.42	8.21	2.16	2.2333	4.2967	3.5967	0.944019	0.753123	0.877056	0.687462	0.694969	0.865052	-0.256557	0.825756	0.991169
Unigene0000350	--	0	0	0.58	0.27	0	0.31	0.51	0	1.5	0.1933	0.1933	0.67	0	0.905203	0.953227	1.79307	0.450615	0.731564	1.79307	0.3053	0.991169
Unigene0000351	SBNO2	1.17	1.28	1.06	0.69	0.88	1.35	2.51	0.59	2.07	1.17	0.9733	1.7233	-0.265503	0.578571	0.777002	0.558693	0.537218	0.783052	0.824196	0.27545	0.991169
Unigene0000352	RETSAT	7.15	2.97	11.07	8.78	7.09	9.31	4.57	9.57	5.14	7.0633	8.3933	6.4267	0.248895	0.961718	0.980187	-0.136279	0.814622	0.924473	-0.385173	0.7809	0.991169
Unigene0000353	Jph4	0.8	0.23	1.11	5.54	3.42	0.24	1.69	1.12	0.46	0.7133	3.0667	1.09	2.10402	0.0374682	0.206787	0.61168	0.419143	0.716576	-1.49234	0.182659	0.991169
Unigene0000354	FXR2	2.76	2.05	4.75	6.89	3.29	4.59	4.92	2.03	4.68	3.1867	4.9233	3.8767	0.627587	0.449686	0.70229	0.282769	0.662733	0.852623	-0.344819	0.843835	0.99376
Unigene0000356	--	0.67	2.16	5.51	9.59	2.79	5.56	1.3	0.63	3.01	2.78	5.98	1.6467	1.10506	0.302682	0.591069	-0.755536	0.383662	0.687055	-1.8606	0.0342881	0.735783
Unigene0000357	DPEP1	7.09	1.16	1.58	4.2	11.37	12.26	10.99	6.67	6.3	3.2767	9.2767	7.9867	1.50138	0.0815352	0.311886	1.28536	0.0936742	0.320892	-0.216013	0.857455	0.994565
Unigene0000358	--	1.36	0.62	3.13	8.41	0.64	0.59	1.62	0	3.84	1.7033	3.2133	1.82	0.91571	0.647579	0.816902	0.0955777	0.985985	0.992437	-0.820132	0.7506	0.991169
Unigene0000359	--	0.52	0.17	0	0	0.18	0	1.82	0.32	0.16	0.23	0.06	0.7667	-1.9386	0.480226	0.725093	1.73697	0.352254	0.662114	3.67557	0.0777251	0.927826
Unigene0000360	Slc9b2	1.43	1.01	0.59	0	0.09	0.76	0.07	0.12	0.04	1.01	0.2833	0.0767	-1.83378	0.0740379	0.297681	-3.71961	0.0001261	0.00300777	-1.88583	0.347421	0.991169
Unigene0000361	FEM1A	0.32	0.29	1.16	1.84	0.13	1.67	2.18	0.15	1.8	0.59	1.2133	1.3767	1.04019	0.452573	0.70378	1.22239	0.216468	0.519831	0.182203	0.61081	0.991169
Unigene0000362	TMEM135	18.98	20.09	17.32	9.99	11.64	9.91	23.46	12.56	17.41	18.7967	10.5133	17.81	-0.838257	0.00854687	0.0858302	-0.0777893	0.715835	0.877747	0.760467	0.0446599	0.796941
Unigene0000363	--	0.85	2.47	1.32	0.71	1.17	0.1	0.33	0.09	0.44	1.5467	0.66	0.2867	-1.22862	0.184685	0.468192	-2.43172	0.0114509	0.0820616	-1.20309	0.406111	0.991169
Unigene0000364	Ptpn9	0.95	0.92	0.66	3.38	1.39	3.09	1.01	0.86	1.9	0.8433	2.62	1.2567	1.63539	0.00715408	0.0770275	0.575427	0.366304	0.672246	-1.05996	0.124091	0.991169
Unigene0000366	ST7	3.42	6.32	6.81	3.51	9.24	7.92	3.29	1.87	7.45	5.5167	6.89	4.2033	0.320707	0.691162	0.840108	-0.392263	0.383447	0.687055	-0.71297	0.309803	0.991169
Unigene0000367	--	0.59	0.52	0.22	1.18	0.77	0.55	0.33	0.28	0.21	0.4433	0.8333	0.2733	0.910502	0.497142	0.735185	-0.69773	0.492786	0.763811	-1.60823	0.177215	0.991169
Unigene0000368	--	0.21	0.31	0.15	2.16	0.42	0.92	0.68	1.58	1.77	0.2233	1.1667	1.3433	2.38512	0.0248975	0.164312	2.58855	0.00207671	0.0245021	0.203425	0.461467	0.991169
Unigene0000369	ZFAND6	3.53	4.75	4.54	8.09	3.56	4.23	4.38	4.61	6.37	4.2733	5.2933	5.12	0.308815	0.964348	0.981408	0.260782	0.562284	0.800539	-0.0480327	0.595864	0.991169
Unigene0000370	--	0.47	0.54	0.4	1.44	1.53	2.84	1.71	0.06	3.12	0.47	1.9367	1.63	2.04284	0.0145043	0.119927	1.79414	0.121513	0.376277	-0.248704	0.891271	0.997417
Unigene0000371	Exosc6	15.64	19.51	14.71	15.86	11.88	19.27	16.68	21.83	14	16.62	15.67	17.5033	-0.0849152	0.36705	0.644444	0.0747093	0.873759	0.941297	0.159625	0.349112	0.991169
Unigene0000372	--	1.08	5.94	0.54	0	0.28	0.85	0	2.01	5.51	2.52	0.3767	2.5067	-2.74206	0.0574913	0.260584	-0.00765357	0.950471	0.979141	2.73441	0.120257	0.991169
Unigene0000374	--	11.95	15.47	15.5	2.26	9.16	3.26	4.82	33.37	12.98	14.3067	4.8933	17.0567	-1.5478	0.0204751	0.146623	0.253648	0.682881	0.863958	1.80145	0.0337421	0.731411
Unigene0000375	PWWP2B	7.57	5.91	10.99	5.65	4.2	5.91	4.09	4.31	4.47	8.1567	5.2533	4.29	-0.634747	0.0352518	0.200211	-0.927002	0.0149645	0.0987898	-0.292255	0.867345	0.995194
Unigene0000376	C12orf4	5.9	5.13	7.27	12.63	4.5	6.47	9.98	4.67	9.88	6.1	7.8667	8.1767	0.366943	0.90473	0.952858	0.422704	0.363561	0.670347	0.0557604	0.446279	0.991169
Unigene0000377	Vamp5	5.73	8.71	10.33	7.16	12.41	14.78	17.98	17.08	11.78	8.2567	11.45	15.6133	0.471716	0.520515	0.744242	0.919147	0.0287398	0.153389	0.447431	0.272338	0.991169
Unigene0000378	--	0.78	0.96	1.29	0.24	0.09	0.46	0	0.32	0.08	1.01	0.2633	0.1333	-1.93939	0.0334599	0.194834	-2.92125	0.0211502	0.125192	-0.981853	0.733706	0.991169
Unigene0000379	HNF1A	3.14	2.29	3.51	9.7	1.84	9.37	3.59	1.36	5.5	2.98	6.97	3.4833	1.22585	0.118794	0.376123	0.225156	0.803465	0.918896	-1.00069	0.284156	0.991169
Unigene0000381	--	5.89	0.1	0.78	0	0	0	0	0	0	2.2567	0	0	-11.14	6.91105e-05	0.00271863	-11.14	0.000113798	0.00278138	0	1	1
Unigene0000382	GNG5	28.18	45.78	29.89	25.66	23.79	18.99	10.68	20.75	16.86	34.6167	22.8133	16.0967	-0.60159	0.0473711	0.236092	-1.1047	0.00897304	0.0691763	-0.503115	0.532214	0.991169
Unigene0000384	--	3.68	3.8	0.29	0.33	2.47	0.62	0.26	0.49	0	2.59	1.14	0.25	-1.18392	0.245757	0.537104	-3.37295	0.00345682	0.0349696	-2.18903	0.103785	0.991169
Unigene0000386	Nif3l1	25.51	20.03	19.6	24.43	20.43	26.99	16.57	17.87	17.91	21.7133	23.95	17.45	0.141444	0.813064	0.909048	-0.315354	0.300978	0.61437	-0.456799	0.527958	0.991169
Unigene0000387	LIMS2	13.09	17.04	11.78	11.88	5.48	11.28	5.98	5.57	7.08	13.97	9.5467	6.21	-0.549263	0.024268	0.161924	-1.16967	0.000173937	0.00386457	-0.620404	0.35186	0.991169
Unigene0000388	--	3.1	1.99	1.23	5.86	5.13	5.3	5.27	2.66	3.52	2.1067	5.43	3.8167	1.36599	0.0364876	0.204016	0.857351	0.173223	0.460127	-0.508639	0.538787	0.991169
Unigene0000389	Mcl1	71.47	75.62	67.54	87.29	88.7	52.65	85.76	70.79	66.94	71.5433	76.2133	74.4967	0.0912261	0.810899	0.90753	0.0583585	0.94007	0.973807	-0.0328675	0.741768	0.991169
Unigene0000391	--	0.25	0.15	0.2	1.89	0.41	1.3	0.17	0.14	1.38	0.2	1.2	0.5633	2.58496	0.0107939	0.0997762	1.49399	0.248203	0.558121	-1.09097	0.406749	0.991169
Unigene0000393	CLASRP	1.06	3.07	1.29	2.04	1.83	1.12	0.88	0.49	0.77	1.8067	1.6633	0.7133	-0.119253	0.630079	0.805687	-1.34068	0.0493877	0.217136	-1.22143	0.144433	0.991169
Unigene0000394	ZNF558	0.2	0.1	0.3	0.67	0.74	0.54	1.25	0.67	0.09	0.2	0.65	0.67	1.70044	0.249387	0.541458	1.74416	0.219831	0.523653	0.0437214	0.820716	0.991169
Unigene0000395	--	0	1	2.81	2.95	1.54	1.05	1.02	1.54	2.62	1.27	1.8467	1.7267	0.540095	0.80286	0.902371	0.443161	0.723521	0.882518	-0.0969339	0.866519	0.994957
Unigene0000396	--	0.43	2.14	0.85	8.19	0	1.13	0.37	3.58	1.39	1.14	3.1067	1.78	1.44633	0.493149	0.73302	0.642843	0.572796	0.807256	-0.80349	0.875417	0.995987
Unigene0000397	--	1.42	1.63	1.42	0.95	0.79	0.8	0.62	0.57	1.18	1.49	0.8467	0.79	-0.815446	0.0782663	0.306086	-0.915388	0.103627	0.341526	-0.0999414	0.906095	0.997417
Unigene0000398	oaf	7.46	7.1	2.79	11.12	37.21	16.93	6.87	7	9.21	5.7833	21.7533	7.6933	1.91126	0.00490361	0.0606098	0.411708	0.471585	0.747183	-1.49956	0.0203288	0.629677
Unigene0000399	Abcc12	8.2	17.53	21.23	29.42	5.48	7.76	9.2	3.33	8.74	15.6533	14.22	7.09	-0.138548	0.35804	0.637657	-1.14261	0.016464	0.105548	-1.00406	0.298106	0.991169
Unigene0000400	BCO2	33.07	27.82	26.62	38.14	17.34	26.11	42.55	16.87	35.48	29.17	27.1967	31.6333	-0.101056	0.239097	0.528845	0.11696	0.911661	0.961041	0.218016	0.284313	0.991169
Unigene0000401	RAB14	10.59	8.44	12.46	37.88	11.65	17.34	24.21	24.3	17.23	10.4967	22.29	21.9133	1.08647	0.0759993	0.302033	1.06188	0.00606493	0.0522697	-0.0245877	0.471627	0.991169
Unigene0000402	--	0.1	0.63	0.52	0.88	1.94	1.43	1.1	1.26	0.78	0.4167	1.4167	1.0467	1.76553	0.112132	0.366349	1.32884	0.199392	0.496525	-0.436698	0.730008	0.991169
Unigene0000403	--	1.18	1.83	1.92	0.1	0	0	0	0	0	1.6433	0.0333	0	-5.62352	0.000201763	0.00623608	-10.6824	2.62246e-05	0.000873996	-5.05889	0.828102	0.991169
Unigene0000404	RRM2B	1.74	1.41	2.11	5.43	2.77	2.8	2.74	4.38	4.96	1.7533	3.6667	4.0267	1.06437	0.0633248	0.274868	1.19949	0.00661833	0.0554863	0.135117	0.371122	0.991169
Unigene0000405	IGLV3-1	0	1.44	0	4.71	1.24	1.01	0.42	0.67	0	0.48	2.32	0.3633	2.27302	0.227177	0.516142	-0.401741	0.894727	0.951927	-2.67476	0.118696	0.991169
Unigene0000406	MIEF2	1.56	2.27	5.05	3.22	0.86	1.82	2.71	0.92	2.67	2.96	1.9667	2.1	-0.589845	0.120934	0.379386	-0.495208	0.367953	0.673879	0.0946369	0.511833	0.991169
Unigene0000407	DCUN1D4	7.97	9.81	11.43	12.53	11.41	10.37	11.19	11.45	13.72	9.7367	11.4367	12.12	0.232167	0.932143	0.966825	0.31589	0.35827	0.665482	0.0837231	0.472832	0.991169
Unigene0000408	--	0	0.59	0.76	0.71	0.7	0.62	0.44	0.16	1.73	0.45	0.6767	0.7767	0.58852	0.733283	0.866623	0.787371	0.606615	0.822596	0.19885	0.779872	0.991169
Unigene0000409	--	0	0.35	0	0.66	1.09	0.55	0.46	0.16	0.49	0.1167	0.7667	0.37	2.71621	0.183898	0.467018	1.66513	0.486597	0.758793	-1.05107	0.508267	0.991169
Unigene0000410	PDPR	0.84	0.66	1.1	2.12	0.8	2.55	1.54	0.42	1.83	0.8667	1.8233	1.2633	1.07303	0.167791	0.446891	0.543686	0.47249	0.747683	-0.529343	0.669024	0.991169
Unigene0000411	NR5A2	8.54	12.93	27.34	16.65	9.76	14.35	17.29	7.81	14.02	16.27	13.5867	13.04	-0.260023	0.285364	0.575305	-0.31927	0.483288	0.755796	-0.0592477	0.678158	0.991169
Unigene0000412	Btbd1	21.19	29.74	29.23	28.83	14.55	16.31	17.1	16.21	12.77	26.72	19.8967	15.36	-0.425393	0.0459261	0.23186	-0.798742	0.0201243	0.12122	-0.373349	0.829729	0.991169
Unigene0000413	IMPA1	4.43	2.81	6.43	7.75	3.76	5.56	7.25	5.09	5.27	4.5567	5.69	5.87	0.32045	0.925809	0.963774	0.365382	0.450703	0.731564	0.0449319	0.420402	0.991169
Unigene0000414	TIGD1	0.91	0.96	0.74	0.77	0.99	1.19	0.69	0.65	1.05	0.87	0.9833	0.7967	0.176665	0.983459	0.991761	-0.127039	0.758488	0.904541	-0.303704	0.822192	0.991169
Unigene0000415	UPF1	2.69	3.26	3.36	5.12	2.05	3.71	2.79	1.24	3.18	3.1033	3.6267	2.4033	0.224825	0.847152	0.924463	-0.368782	0.307727	0.621437	-0.593607	0.49019	0.991169
Unigene0000416	TFT6	0.73	1.34	0.6	0.57	0.38	0.26	0	0.34	0	0.89	0.4033	0.1133	-1.14183	0.210551	0.498586	-2.97323	0.0706511	0.272236	-1.8314	0.479594	0.991169
Unigene0000417	GGCX	44.99	17.45	16.85	39.83	17.95	54.01	47.52	13.26	102.05	26.43	37.2633	54.2767	0.49558	0.734271	0.867029	1.03816	0.189881	0.485089	0.542575	0.268294	0.991169
Unigene0000418	--	0	0	0	0	1.48	3.41	0	0	2.5	0	1.63	0.8333	10.6707	0.0136862	0.115547	9.70275	0.181411	0.472568	-0.967906	0.624173	0.991169
Unigene0000419	ADAM9	1.73	2.42	2.79	4.74	2.17	5.17	1.91	1.23	4.06	2.3133	4.0267	2.4	0.799613	0.211177	0.499066	0.0530612	0.964971	0.981651	-0.746552	0.330715	0.991169
Unigene0000421	pol	0.43	0.29	0.47	1.74	1.52	3.37	0.32	0.27	0.85	0.3967	2.21	0.48	2.47805	1.91408e-05	0.00101454	0.275107	0.774013	0.907645	-2.20294	0.000928059	0.138698
Unigene0000423	Appl1	6.27	5.71	5.67	11.76	7.17	11.24	7.91	8.38	6.67	5.8833	10.0567	7.6533	0.773447	0.12837	0.391383	0.379454	0.316575	0.630943	-0.393992	0.727474	0.991169
Unigene0000424	Dcun1d2	4.49	6.67	5.94	4.18	2.75	2.67	1.95	2.71	2.6	5.7	3.2	2.42	-0.83289	0.00394324	0.052645	-1.23595	0.000689985	0.0109493	-0.403065	0.704591	0.991169
Unigene0000425	ERV3-1	3.67	1.43	3.22	42.99	117.59	2.05	40.21	3.25	39.67	2.7733	54.21	27.71	4.28887	7.74356e-06	0.000495039	3.32071	1.79601e-05	0.000654518	-0.968152	0.350769	0.991169
Unigene0000426	BTAF1	0.81	1.51	0.8	2.7	0.72	2.93	2.63	0.97	2.9	1.04	2.1167	2.1667	1.02521	0.389712	0.664538	1.05889	0.207311	0.507211	0.0336831	0.69902	0.991169
Unigene0000427	TMEM131	2.47	2.35	2.87	7.97	2.97	8.9	8.37	2.24	5.17	2.5633	6.6133	5.26	1.36736	0.0135542	0.114895	1.03704	0.0527048	0.226129	-0.330315	0.916498	0.997417
Unigene0000428	--	0.79	0.51	0.06	0.89	0.41	2.14	0.69	0.16	1.05	0.4533	1.1467	0.6333	1.3388	0.307455	0.59555	0.482393	0.75164	0.9002	-0.856409	0.491201	0.991169
Unigene0000429	Atp5mc3	148.81	167.61	151.83	214.54	208.61	271.77	200.19	200.71	167.94	156.083	231.64	189.613	0.569568	0.303071	0.591264	0.280744	0.418427	0.716294	-0.288824	0.831117	0.991169
Unigene0000431	TBC1D20	1.37	0.69	2.19	1.17	0.9	2.61	9.88	1.73	2.86	1.4167	1.56	4.8233	0.139046	0.888933	0.943684	1.76753	0.0181067	0.112945	1.62848	0.0152459	0.564661
Unigene0000432	DDX39B	7.97	8.06	8.58	16.97	6.84	15.97	12.43	6.81	13.76	8.2033	13.26	11	0.692799	0.300012	0.588568	0.423221	0.33034	0.643389	-0.269577	0.986654	0.997417
Unigene0000433	SBSPON	0.1	1.58	2.42	4.74	1.15	2.25	3.11	2.03	1.32	1.3667	2.7133	2.1533	0.989405	0.442401	0.700025	0.65591	0.445152	0.730873	-0.333495	0.956948	0.997417
Unigene0000435	Colec10	0.72	1.07	1.54	11.86	6.03	11.3	2.77	6.39	7.18	1.11	9.73	5.4467	3.13188	1.19452e-10	4.30737e-08	2.29481	2.41065e-05	0.000820407	-0.837066	0.247399	0.991169
Unigene0000436	SERINC2	12.2	10.83	11.05	16.41	10.77	13.6	13.34	15.82	18.11	11.36	13.5933	15.7567	0.258936	0.984097	0.992263	0.472	0.184973	0.478015	0.213063	0.206939	0.991169
Unigene0000437	slc25a1b	13.29	4.17	19.42	25.63	2.19	31.31	94.37	6.83	40.42	12.2933	19.71	47.2067	0.681052	0.680125	0.832579	1.94111	0.0189967	0.116538	1.26006	0.0799263	0.933687
Unigene0000438	--	0.09	0.27	0	2.99	0.64	0.66	0.16	0	0.5	0.12	1.43	0.22	3.57491	0.0146087	0.120406	0.874469	0.733863	0.889313	-2.70044	0.0598057	0.865398
Unigene0000439	PWWP3A	1.78	1.55	2.01	2.69	1.78	2.63	1.64	1.58	2.21	1.78	2.3667	1.81	0.410979	0.702821	0.847678	0.0241125	0.946691	0.977202	-0.386867	0.713061	0.991169
Unigene0000440	CLN5	8.37	6.35	5.82	26.59	9.34	16.03	11.46	14.86	10.81	6.8467	17.32	12.3767	1.33897	0.013104	0.112579	0.854149	0.0399706	0.189903	-0.484816	0.720827	0.991169
Unigene0000441	--	0.09	0.52	0.34	1.05	0.98	2	0.75	0.96	0	0.3167	1.3433	0.57	2.08478	0.0603805	0.267698	0.847997	0.535796	0.781983	-1.23678	0.421231	0.991169
Unigene0000442	MT-ND3	16417.6	19126.2	13708.6	7749.59	27029.4	6546.79	10024.1	13509.1	10570.2	16417.4	13775.3	11367.8	-0.25315	0.667047	0.826887	-0.530278	0.113551	0.360829	-0.277129	0.715745	0.991169
Unigene0000443	--	10.77	5.79	7.56	29.04	7.09	28.34	21.68	4.55	19.9	8.04	21.49	15.3767	1.4184	0.0353815	0.200567	0.935475	0.144059	0.415397	-0.482923	0.757648	0.991169
Unigene0000444	SLC4A2	4.78	6.46	5.63	8.47	4.94	4.86	4.37	4.63	6.97	5.6233	6.09	5.3233	0.115017	0.680528	0.832579	-0.0790957	0.703117	0.870309	-0.194112	0.909839	0.997417
Unigene0000446	TAF3	3.14	2.27	3.41	3.88	0.9	3.99	2.44	1.6	5.24	2.94	2.9233	3.0933	-0.00820181	0.529003	0.748221	0.0733461	0.972591	0.984904	0.081548	0.577465	0.991169
Unigene0000447	--	0.77	2.88	1.65	0.1	0.46	0.35	0	0.52	0	1.7667	0.3033	0.1733	-2.54205	0.0119491	0.106804	-3.34941	0.0173287	0.109258	-0.807355	0.764512	0.991169
Unigene0000448	--	0.24	0.16	0.24	0.37	0.08	0.84	2.59	0.3	0.07	0.2133	0.43	0.9867	1.01123	0.594313	0.787455	2.20945	0.110433	0.35457	1.19823	0.28271	0.991169
Unigene0000449	--	0.14	0.69	0.14	0.26	1.13	0.58	0.96	0.38	0.51	0.3233	0.6567	0.6167	1.02214	0.505559	0.738991	0.931469	0.509559	0.77027	-0.0906704	0.984212	0.997417
Unigene0000450	ECE1	21.05	15.49	9.78	43.51	16.89	27.55	13.79	12.09	16.63	15.44	29.3167	14.17	0.925048	0.170306	0.450052	-0.123833	0.643685	0.842836	-1.04888	0.0406977	0.772347
Unigene0000451	CREB1	1.63	2.06	2.45	5.03	2.98	2.73	2.58	2.15	2.82	2.0467	3.58	2.5167	0.806683	0.153298	0.427348	0.298238	0.45076	0.731579	-0.508445	0.501921	0.991169
Unigene0000452	--	5.91	8.59	9.21	3.87	7.13	3.02	1.12	4.59	2.2	7.9033	4.6733	2.6367	-0.758009	0.139916	0.40776	-1.58375	0.0124603	0.086927	-0.825737	0.384987	0.991169
Unigene0000454	--	0.07	0.13	0.66	3.23	2.61	1.82	1.69	1.73	1.17	0.2867	2.5533	1.53	3.15494	0.000834149	0.0179278	2.41609	0.0108334	0.0789303	-0.73885	0.410191	0.991169
Unigene0000456	Kdelr3	0.77	0.34	1.24	0.54	0.4	0.91	0.17	0.99	0.63	0.7833	0.6167	0.5967	-0.345135	0.473637	0.72044	-0.392701	0.652127	0.846366	-0.0475657	0.83863	0.99247
Unigene0000457	--	15.5	6.73	5.72	6.91	2.79	21.49	1.07	3.42	3.26	9.3167	10.3967	2.5833	0.158235	0.839647	0.923785	-1.85058	0.00214419	0.0250456	-2.00882	0.0220327	0.636827
Unigene0000458	NVL	9.5	12.97	21.34	38.87	30.95	39.83	21.62	44.1	35.32	14.6033	36.55	33.68	1.32357	0.00578981	0.0674069	1.20559	0.00824254	0.065092	-0.117979	0.804701	0.991169
Unigene0000459	pth2	0.29	0.41	0.18	4.17	4.37	5.02	1.18	4.32	0.66	0.2933	4.52	2.0533	3.94571	1.47444e-08	2.92962e-06	2.80735	0.00279993	0.0301584	-1.13835	0.263087	0.991169
Unigene0000460	CSNK1G1	0.6	1.79	1.36	3	1.54	4.4	1.77	1.11	1.88	1.25	2.98	1.5867	1.25338	0.120315	0.3786	0.344071	0.629609	0.832825	-0.909313	0.26897	0.991169
Unigene0000461	--	0.53	1.41	0.18	0.99	1.09	0.19	0	0	0.33	0.7067	0.7567	0.11	0.098628	0.955066	0.978375	-2.68353	0.172257	0.458634	-2.78215	0.196594	0.991169
Unigene0000462	UBC11	1.33	1.03	1.76	1.65	0	0	0	0	0.41	1.3733	0.55	0.1367	-1.32018	0.21908	0.507485	-3.32895	0.0218111	0.127539	-2.00877	0.615246	0.991169
Unigene0000463	--	0	0.25	0	0.11	0.89	0.13	3.55	0.69	2.85	0.0833	0.3767	2.3633	2.17632	0.319198	0.605586	4.82579	0.0010754	0.015174	2.64946	0.0270989	0.682957
Unigene0000465	Irf2bpl	4.76	5.97	4.2	11.37	7.49	6.76	4.9	6.38	4.47	4.9767	8.54	5.25	0.779056	0.162434	0.43963	0.0771377	0.885697	0.947124	-0.701919	0.301919	0.991169
Unigene0000466	TRIM7	0.4	0.06	3.34	0.45	0.26	0.39	0.25	0.95	1.82	1.2667	0.3667	1.0067	-1.7885	0.0614472	0.270246	-0.331451	0.750522	0.899398	1.45705	0.0422084	0.781254
Unigene0000467	SLC7A2	1.33	0.53	2.24	0.35	0.6	1.93	2.52	1.56	3.75	1.3667	0.96	2.61	-0.509555	0.371776	0.648415	0.933388	0.150701	0.425738	1.44294	0.0301538	0.70484
Unigene0000468	--	1.05	0.94	0.35	1.09	1.57	0.74	0.92	0.98	0.33	0.78	1.1333	0.7433	0.539026	0.707675	0.849866	-0.0694648	0.931756	0.970167	-0.608491	0.675124	0.991169
Unigene0000469	FEM1B	2.99	4.45	7.28	4.35	3.17	2.58	3.53	2.95	3.52	4.9067	3.3667	3.3333	-0.543422	0.101859	0.349405	-0.557778	0.179118	0.469014	-0.0143553	0.622182	0.991169
Unigene0000470	--	1	0.73	0.99	1.1	0.56	0.29	0	0.59	0.25	0.9067	0.65	0.28	-0.480133	0.412197	0.681185	-1.69515	0.167918	0.452153	-1.21501	0.537461	0.991169
Unigene0000471	--	0	0.27	0	2.26	1.66	0.85	3.29	2.5	5.98	0.09	1.59	3.9233	4.14296	0.0447638	0.228676	5.44601	0.000649887	0.0104244	1.30305	0.0985596	0.991169
Unigene0000472	--	5.16	4.43	6.31	3.9	2.89	3.59	2.62	1.84	2.88	5.3	3.46	2.4467	-0.61522	0.0241232	0.161152	-1.11517	0.00174329	0.0215325	-0.499954	0.490431	0.991169
Unigene0000473	RPL38	41.67	85.29	36.56	61.53	148.65	44.83	56.96	75.01	40.37	54.5067	85.0033	57.4467	0.641087	0.362846	0.640329	0.0757905	0.88069	0.943836	-0.565296	0.467552	0.991169
Unigene0000474	--	0.16	0.64	0.16	1.19	0.16	0.34	0.14	0.15	0.45	0.32	0.5633	0.2467	0.815917	0.78037	0.888824	-0.375509	0.796954	0.916255	-1.19143	0.608979	0.991169
Unigene0000475	Vrk3	9.86	12.93	9.27	6.62	6.76	11.79	2.27	3.26	1.6	10.6867	8.39	2.3767	-0.349069	0.208645	0.496819	-2.1688	2.45982e-06	0.000136142	-1.81973	0.00445538	0.323675
Unigene0000476	--	0.38	1.34	0.19	0.9	1.19	0.4	0.34	0.71	0.71	0.6367	0.83	0.5867	0.382573	0.874026	0.93524	-0.117997	0.913463	0.961898	-0.50057	0.794723	0.991169
Unigene0000477	Tbc1d8b	4.81	3.49	3.74	4.6	2.88	5.44	4.97	3.52	7.17	4.0133	4.3067	5.22	0.101771	0.679214	0.832572	0.379249	0.430421	0.722754	0.277478	0.249018	0.991169
Unigene0000478	SLC39A6	2.32	2.47	3.19	3.62	0.61	3.05	4.6	2.55	4.19	2.66	2.4267	3.78	-0.13245	0.382841	0.65913	0.50696	0.232441	0.539098	0.63941	0.0986443	0.991169
Unigene0000479	ERV3-1	8.71	19.07	0.78	2.32	0	0	0.03	0	0	9.52	0.7733	0.01	-3.6218	0.102691	0.350735	-9.89482	1.54589e-10	4.29213e-08	-6.27302	0.0296181	0.701462
Unigene0000480	--	2.2	1.14	1.99	3.01	2.64	4.02	2.68	4.35	3.69	1.7767	3.2233	3.5733	0.85938	0.217698	0.506212	1.0081	0.0528694	0.226609	0.148717	0.462209	0.991169
Unigene0000482	Sec16a	6.29	6.39	6.66	7.77	3.61	7.03	5.75	2.25	6.12	6.4467	6.1367	4.7067	-0.0710982	0.297379	0.586155	-0.453848	0.214218	0.517128	-0.38275	0.767839	0.991169
Unigene0000483	--	0.21	6.02	6.49	3.58	4.17	2.51	1.18	5.01	2.12	4.24	3.42	2.77	-0.310068	0.624187	0.802053	-0.614178	0.576448	0.809624	-0.30411	0.899523	0.997417
Unigene0000484	--	0.98	1.96	0.49	0.46	0.25	0.78	0.43	0.46	0	1.1433	0.4967	0.2967	-1.2029	0.296132	0.58532	-1.94633	0.225477	0.530212	-0.743435	0.827825	0.991169
Unigene0000485	--	0	0	0	0.45	0.25	0.25	0.21	0.22	1.57	0	0.3167	0.6667	8.30682	0.456195	0.706263	9.38082	0.162752	0.444427	1.074	0.493187	0.991169
Unigene0000486	--	2.07	2.08	0.55	2.13	1.14	1.75	0.42	1.41	0.83	1.5667	1.6733	0.8867	0.0950266	0.792229	0.895766	-0.821235	0.314481	0.628314	-0.916261	0.413177	0.991169
Unigene0000487	TMEM150A	17.28	10.45	13.58	16.69	9.05	20.67	17.81	13.24	23.82	13.77	15.47	18.29	0.167945	0.799966	0.900948	0.409527	0.394648	0.696991	0.241582	0.277433	0.991169
Unigene0000489	--	0.96	1	2.21	11.85	2.77	17.44	1.29	1.71	3.33	1.39	10.6867	2.11	2.94266	1.62918e-05	0.000897406	0.602158	0.309497	0.623501	-2.3405	0.0011905	0.160378
Unigene0000490	Rpl28	157.24	270.04	159.58	149.58	264.27	145.19	133.74	258.23	163.6	195.62	186.347	185.19	-0.0700649	0.713211	0.853049	-0.0790477	0.848248	0.927561	-0.00898282	0.831166	0.991169
Unigene0000491	--	1.82	2.37	3.08	1.91	1.22	1.68	1.24	1.99	2.41	2.4233	1.6033	1.88	-0.595918	0.0879831	0.324019	-0.36626	0.422803	0.717799	0.229658	0.406253	0.991169
Unigene0000492	Vpreb2	0	0	0	37.89	2.14	0.87	0.18	0.58	0	0	13.6333	0.2533	13.7349	2.47036e-06	0.00019674	7.98489	0.481419	0.754493	-5.74996	0.000273539	0.0626667
Unigene0000493	--	2.36	2.31	2.63	4.36	6.6	6.8	3.38	8.14	5.78	2.4333	5.92	5.7667	1.28266	0.0282521	0.176913	1.2448	0.0168694	0.107273	-0.0378595	0.83209	0.991169
Unigene0000494	CARNS1	2.58	14.66	48.52	37.77	12.22	20.5	102.47	4.79	49.75	21.92	23.4967	52.3367	0.100208	0.802429	0.9023	1.25557	0.205697	0.504874	1.15537	0.0744979	0.921675
Unigene0000496	VGLL4	0.68	0.68	1.02	2.85	1.32	2.38	2.56	1.44	2.98	0.7933	2.1833	2.3267	1.46053	0.0130771	0.112448	1.55227	0.00169717	0.0211151	0.0917321	0.46756	0.991169
Unigene0000497	UCKL1	2.97	1.01	1.86	2.99	1.56	2.22	2.16	1.66	1.57	1.9467	2.2567	1.7967	0.213187	0.890364	0.944521	-0.115683	0.773141	0.907645	-0.328871	0.910454	0.997417
Unigene0000498	UVRAG	4.28	2.08	2.33	6.31	4.06	9.83	2.3	2.05	3.38	2.8967	6.7333	2.5767	1.21693	0.0645414	0.277704	-0.168888	0.615119	0.827269	-1.38581	0.0165006	0.584468
Unigene0000499	PSMF1	18.78	21.36	25	17.83	13.34	13.98	12.7	19.16	12.63	21.7133	15.05	14.83	-0.528818	0.0239243	0.160473	-0.550063	0.143318	0.414264	-0.0212449	0.604919	0.991169
Unigene0000501	--	2.05	1.21	2.16	3.94	0.25	2.79	2	0.34	1.9	1.8067	2.3267	1.4133	0.364934	0.978062	0.98878	-0.354229	0.611317	0.8248	-0.719163	0.722583	0.991169
Unigene0000502	Tmem259	2.75	3.51	2.99	5.17	2.73	4.79	3.49	1.63	5.59	3.0833	4.23	3.57	0.456167	0.606741	0.794573	0.211433	0.784259	0.909774	-0.244734	0.952582	0.997417
Unigene0000503	--	6.14	5	7.2	9.15	5.84	7.03	7.09	10.95	9.45	6.1133	7.34	9.1633	0.263821	0.972694	0.985601	0.583913	0.14204	0.411944	0.320092	0.150656	0.991169
Unigene0000504	--	4.81	6.75	3.39	4.66	5.42	4.61	1.53	3.5	1.62	4.9833	4.8967	2.2167	-0.0253111	0.688573	0.838579	-1.16872	0.0562831	0.235717	-1.14341	0.1499	0.991169
Unigene0000505	NADK2	46.45	28.4	18.69	34.05	14.68	49.56	10.37	19.42	20.68	31.18	32.7633	16.8233	0.0714612	0.652652	0.817737	-0.890157	0.0532611	0.227731	-0.961619	0.181933	0.991169
Unigene0000506	--	0	0	0.33	1.57	1.04	0	0	0	0.31	0.11	0.87	0.1033	2.98351	0.333898	0.618176	-0.0901978	0.966517	0.981651	-3.07371	0.330592	0.991169
Unigene0000507	--	0	0	0	0.24	0	0.27	0	0	0	0	0.17	0	7.40939	0.708367	0.849866	0	1	1	-7.40939	0.682055	0.991169
Unigene0000508	UQCRFS1	220.65	262.28	277.02	189.3	179.76	171.47	261.89	300.87	188.44	253.317	180.177	250.4	-0.49153	0.0448285	0.228838	-0.0167074	0.942128	0.974917	0.474822	0.113676	0.991169
Unigene0000509	--	0.43	0.43	0.3	1.59	0.4	0.54	0.6	0.59	1.9	0.3867	0.8433	1.03	1.12501	0.333684	0.617859	1.41348	0.0874727	0.308464	0.288469	0.460227	0.991169
Unigene0000510	TLE1	8.91	6.26	7.52	16.57	7.11	14.21	17.97	8.72	12	7.5633	12.63	12.8967	0.739761	0.249288	0.541361	0.769904	0.0803295	0.293983	0.0301436	0.487383	0.991169
Unigene0000511	CNOT3	2.51	2.66	2.97	4.58	2.41	3.77	2.38	1.46	2.85	2.7133	3.5867	2.23	0.402577	0.728639	0.863091	-0.283023	0.404122	0.704284	-0.6856	0.318909	0.991169
Unigene0000513	Cul4a	13.82	13.33	11.18	8.8	8.09	10.8	5.27	9.57	7.11	12.7767	9.23	7.3167	-0.469109	0.0626272	0.27318	-0.804253	0.0386572	0.185883	-0.335144	0.794863	0.991169
Unigene0000514	BRD9	5.41	5.75	7.86	15.56	6.95	5.98	12.96	9.23	10.21	6.34	9.4967	10.8	0.582938	0.485086	0.727811	0.768477	0.0300651	0.157907	0.185538	0.268691	0.991169
Unigene0000515	Camk1	4.24	9.41	7.85	1.78	2.55	1.76	4.77	6.74	3.52	7.1667	2.03	5.01	-1.81982	9.80447e-05	0.00357514	-0.516492	0.28983	0.603866	1.30333	0.00851763	0.434501
Unigene0000516	NCOR1	4.12	4.79	4.66	7.31	3.03	7.3	5.81	2.53	6.65	4.5233	5.88	4.9967	0.37843	0.816295	0.911013	0.14358	0.858242	0.933754	-0.23485	0.97565	0.997417
Unigene0000517	ZKSCAN5	1.05	0.92	1.43	2.37	1.81	2.12	0.96	1.83	0.85	1.1333	2.1	1.2133	0.889817	0.209199	0.497438	0.0984037	0.877786	0.942189	-0.791413	0.383255	0.991169
Unigene0000518	DDT	43.43	89.11	66.31	42.51	90.08	41.72	27.44	53.56	35.86	66.2833	58.1033	38.9533	-0.190025	0.61602	0.798003	-0.766899	0.0853963	0.304735	-0.576874	0.430707	0.991169
Unigene0000519	--	0.06	0	0	6.73	0	0	0	0	0	0.02	2.2433	0	6.8095	1	1	-4.32193	0.781257	0.907645	-11.1314	1	1
Unigene0000520	NRAP	0.56	0.48	0.53	1.96	3.39	3.01	2.01	2.42	2.37	0.5233	2.7867	2.2667	2.41274	5.03538e-05	0.0021154	2.11477	5.82805e-06	0.000267764	-0.297968	0.758198	0.991169
Unigene0000522	Trmt13	1.2	2.96	1.7	1.24	0.75	0.63	1.24	0.8	1.15	1.9533	0.8733	1.0633	-1.16133	0.0200229	0.144697	-0.877344	0.10714	0.34852	0.28399	0.412616	0.991169
Unigene0000524	--	5.22	8.45	6.86	11.89	4.03	6.69	5.7	5.14	6.01	6.8433	7.5367	5.6167	0.139227	0.676746	0.831158	-0.284985	0.37717	0.681523	-0.424212	0.795634	0.991169
Unigene0000525	PRDM4	6.1	8.01	8.7	10.83	5.54	9.95	7.71	9	9.93	7.6033	8.7733	8.88	0.206493	0.858454	0.925597	0.223928	0.547569	0.789581	0.0174346	0.447717	0.991169
Unigene0000526	PON2	48.56	63.67	65.84	41.7	39.09	45.02	48.78	29.63	50.41	59.3567	41.9367	42.94	-0.501198	0.0418785	0.220248	-0.467088	0.11142	0.356437	0.03411	0.600966	0.991169
Unigene0000527	CAL1	3.21	4.45	3.56	2.77	0.64	0	0	0.34	0	3.74	1.1367	0.1133	-1.71823	0.0324393	0.1922	-5.04439	1.1734e-05	0.000470249	-3.32617	0.188609	0.991169
Unigene0000528	PLAU	0.7	1.55	0.28	1.38	2.4	1.56	1.23	6.1	0.65	0.8433	1.78	2.66	1.0777	0.262524	0.553923	1.65725	0.0874375	0.308407	0.579549	0.400943	0.991169
Unigene0000529	Stard5	2.33	1.95	4.64	1.09	0.4	4.38	0.68	0.6	2.05	2.9733	1.9567	1.11	-0.603683	0.340267	0.622648	-1.42152	0.0623896	0.251967	-0.817838	0.572082	0.991169
Unigene0000530	Agfg2	10.22	7.36	11.3	11.46	4.98	11.78	12	8.49	12.9	9.6267	9.4067	11.13	-0.0333528	0.425271	0.689637	0.209345	0.664594	0.853846	0.242698	0.223267	0.991169
Unigene0000531	--	1.4	0.62	1.08	1.46	0.32	0.58	0.14	0.43	0.14	1.0333	0.7867	0.2367	-0.393481	0.378134	0.654432	-2.12638	0.0360772	0.178451	-1.7329	0.263843	0.991169
Unigene0000532	--	1.39	0.56	1.05	2.39	1.72	0.64	3.02	2.07	0.98	1	1.5833	2.0233	0.662965	0.573508	0.776568	1.01673	0.162351	0.444085	0.353769	0.416651	0.991169
Unigene0000533	EX1	0.66	1.55	0.44	0.21	0	0	0	0	0.21	0.8833	0.07	0.07	-3.65753	0.0727664	0.295435	-3.65753	0.0761639	0.284759	0	0.985175	0.997417
Unigene0000534	DOT1L	0.88	2.5	1.12	3.84	1.11	1.86	2.19	1	3.77	1.5	2.27	2.32	0.59773	0.667635	0.82741	0.629162	0.404803	0.705084	0.0314325	0.626122	0.991169
Unigene0000535	--	8.29	9.79	12.1	4.17	2.63	3.15	21.7	13.92	9.22	10.06	3.3167	14.9467	-1.60082	8.53697e-08	1.21752e-05	0.571193	0.204341	0.503102	2.17202	3.36867e-07	0.000368234
Unigene0000536	Akap10	0.59	1.18	1.73	4.25	2.35	3.34	2.2	1.6	2.53	1.1667	3.3133	2.11	1.50589	0.0138165	0.116141	0.854851	0.118741	0.371449	-0.65104	0.335224	0.991169
Unigene0000537	ETNPPL	46.84	33.6	32.8	39.97	5.92	136.06	50.64	28.85	86.95	37.7467	60.65	55.48	0.684158	0.630632	0.806076	0.555619	0.307713	0.621437	-0.12854	0.898021	0.997417
Unigene0000538	--	1.02	0.29	0	0.27	0	0.15	0	0.68	0.27	0.4367	0.14	0.3167	-1.64111	0.339491	0.622383	-0.463567	0.795837	0.915976	1.17754	0.499095	0.991169
Unigene0000539	--	0.74	6.61	3.49	0.7	2.2	1.68	0.37	0.1	0.99	3.6133	1.5267	0.4867	-1.24295	0.137379	0.404726	-2.89232	0.00318988	0.0329957	-1.64938	0.144969	0.991169
Unigene0000540	--	0.7	0.22	0.37	1.61	2.61	0.91	1.18	0	0.3	0.43	1.71	0.4933	1.99159	0.027187	0.172768	0.198226	0.934735	0.971467	-1.79336	0.142565	0.991169
Unigene0000541	XBP1	32.27	46.74	49.91	29.14	45.23	24.32	10.79	13.63	10.08	42.9733	32.8967	11.5	-0.3855	0.2847	0.574685	-1.90181	1.73308e-07	1.62341e-05	-1.51631	0.00921376	0.449585
Unigene0000542	--	9.25	6.13	12.6	29.04	5.02	25.64	15.26	10.59	20.07	9.3267	19.9	15.3067	1.09333	0.186033	0.469805	0.714727	0.111143	0.355963	-0.378608	0.925158	0.997417
Unigene0000543	--	0	0.97	0	0	4.45	0	0	2.57	0.08	0.3233	1.4833	0.8833	2.19775	1	1	1.44994	0.672691	0.857625	-0.747813	1	1
Unigene0000544	NUDT14	1.48	1.23	1.22	0.75	0.38	1.43	0.43	1.15	0.57	1.31	0.8533	0.7167	-0.618386	0.221672	0.510966	-0.870193	0.223887	0.528566	-0.251807	0.971724	0.997417
Unigene0000545	--	0	0	0	0.32	1.16	0.59	0.69	2.73	0.42	0	0.69	1.28	9.43045	0.0138071	0.116109	10.3219	0.000982248	0.014219	0.891476	0.378296	0.991169
Unigene0000546	--	0.8	1.51	1.75	1.5	0.31	0.48	0.66	0.7	0.75	1.3533	0.7633	0.7033	-0.826132	0.110986	0.364663	-0.944237	0.123081	0.378792	-0.118105	0.76628	0.991169
Unigene0000547	TRA2B	6.23	8	5.64	6.3	8.81	5.9	4.42	5.4	4.27	6.6233	7.0033	4.6967	0.0804843	0.872429	0.934121	-0.49592	0.157119	0.435893	-0.576405	0.391663	0.991169
Unigene0000549	Hnf4g	8.77	7.82	6.08	8.17	9.45	10.22	8.18	5.83	11.98	7.5567	9.28	8.6633	0.296375	0.803686	0.902835	0.197172	0.758723	0.904556	-0.0992026	0.928782	0.997417
Unigene0000550	CTSD	30.37	39.8	48.27	112.62	55.27	121.12	95.57	52.55	58.43	39.48	96.3367	68.85	1.28696	0.00605853	0.0693951	0.802335	0.0423822	0.197395	-0.484628	0.620477	0.991169
Unigene0000551	--	0.6	0.24	0.12	1.79	1.79	0.63	0.37	5.01	0.89	0.32	1.4033	2.09	2.13271	0.0400136	0.214522	2.70736	0.0135854	0.0923068	0.574645	0.406825	0.991169
Unigene0000552	Golga2	2.78	3.51	4.05	8.34	2.16	6.37	4.16	3.43	5.5	3.4467	5.6233	4.3633	0.706224	0.411961	0.681057	0.340229	0.404256	0.704419	-0.365995	0.910479	0.997417
Unigene0000553	SENP1	0.74	0.59	0.49	3.16	0.95	1.73	0.97	0.71	1.09	0.6067	1.9467	0.9233	1.68203	0.0115283	0.104239	0.605948	0.298439	0.612457	-1.07608	0.137637	0.991169
Unigene0000554	NUCB2	25.73	26.51	19.06	15.98	30.66	53.39	33.02	23.41	38.47	23.7667	33.3433	31.6333	0.488459	0.545055	0.760756	0.412506	0.304707	0.618185	-0.0759528	0.93577	0.997417
Unigene0000555	CTCF	2.45	2.57	3.12	5.78	3.07	4.57	4.41	3.75	4.63	2.7133	4.4733	4.2633	0.721284	0.223765	0.512735	0.651916	0.0771051	0.287093	-0.0693684	0.618152	0.991169
Unigene0000556	--	4.56	7.74	3.49	3.12	9.8	6.3	1.69	9.48	2.45	5.2633	6.4067	4.54	0.283597	0.788836	0.894205	-0.213284	0.822899	0.926639	-0.496882	0.688566	0.991169
Unigene0000557	--	1.04	2.21	1.33	3.76	2.5	3.7	2.16	1.29	1.85	1.5267	3.32	1.7667	1.1208	0.0797162	0.308683	0.210645	0.751774	0.900266	-0.910153	0.162087	0.991169
Unigene0000558	Hdac11	0.75	0.55	0.74	1.95	0.51	1.1	0.59	1.16	2.56	0.68	1.1867	1.4367	0.803308	0.41761	0.685383	1.07912	0.116843	0.367419	0.275811	0.402342	0.991169
Unigene0000559	ANGPTL4	16.39	14.23	19.7	27.17	15.3	19.78	11.04	11.49	6.09	16.7733	20.75	9.54	0.306942	0.901835	0.951017	-0.814108	0.0545042	0.231279	-1.12105	0.0657715	0.887915
Unigene0000560	--	0.51	0	0	0.48	0	0	0	0.24	0	0.17	0.16	0.08	-0.0874628	0.882537	0.940137	-1.08746	0.775306	0.907645	-1	0.902217	0.997417
Unigene0000561	AMPD	0.34	0.17	0.68	0	0	0	0	0	0	0.3967	0	0	-8.63178	0.14779	0.42022	-8.63178	0.157829	0.436963	0	1	1
Unigene0000562	--	0.23	0.23	0.45	2.42	0.7	1.63	0.76	0.84	1.75	0.3033	1.5833	1.1167	2.38399	0.00310869	0.0445537	1.88022	0.0113374	0.0814186	-0.503766	0.728553	0.991169
Unigene0000563	LIPA	63.8	33.81	34.15	71.18	26.52	70.29	93.89	49.06	67.25	43.92	55.9967	70.0667	0.350463	0.950902	0.977403	0.67385	0.177272	0.466156	0.323387	0.181512	0.991169
Unigene0000564	--	15.89	9.62	9.93	30.34	23.44	34	21.77	58.37	36.2	11.8133	29.26	38.78	1.30851	0.00964833	0.0924568	1.7149	0.000978309	0.014178	0.406383	0.203054	0.991169
Unigene0000565	--	0	0.7	0	0	0.48	0	0.41	0.65	0.43	0.2333	0.16	0.4967	-0.544321	0.905371	0.953254	1.08989	0.61667	0.827991	1.63421	0.488673	0.991169
Unigene0000566	--	4.84	6.93	5.92	1.94	1.43	0.58	0	0.26	1.8	5.8967	1.3167	0.6867	-2.16301	0.000275267	0.00792314	-3.10222	0.00106428	0.0150618	-0.939208	0.562944	0.991169
Unigene0000567	--	5.3	6.52	3.17	5.02	3.65	2.69	2.79	5.4	1.97	4.9967	3.7867	3.3867	-0.400038	0.2163	0.50458	-0.5611	0.35335	0.663171	-0.161062	0.863133	0.994565
Unigene0000568	BCL9L	0.98	1.13	1.54	3.36	2.09	4.3	1.75	0.58	2.21	1.2167	3.25	1.5133	1.41751	0.0129852	0.112078	0.314796	0.68253	0.863704	-1.10271	0.125601	0.991169
Unigene0000569	--	2.76	1.83	1.12	2.58	2.53	5.67	3.63	2.98	3.49	1.9033	3.5933	3.3667	0.916795	0.230605	0.519566	0.822793	0.118051	0.369937	-0.0940019	0.844927	0.993811
Unigene0000570	RABIF	4.61	7	9.82	1.78	1.25	2.9	3.35	3.12	2.73	7.1433	1.9767	3.0667	-1.85353	3.65735e-05	0.00164852	-1.21993	0.00463822	0.0433736	0.633602	0.111014	0.991169
Unigene0000571	Commd3	1.7	1.89	1.69	2.19	1.17	2.1	0.84	1.52	1.29	1.76	1.82	1.2167	0.048363	0.633195	0.807781	-0.532641	0.261982	0.574895	-0.581004	0.56854	0.991169
Unigene0000572	--	0.92	0.5	0.42	2.67	1.34	1.33	1.29	0.74	0.31	0.6133	1.78	0.78	1.53713	0.0533	0.250599	0.346803	0.705764	0.871741	-1.19033	0.219702	0.991169
Unigene0000573	GIP	5.52	63.66	1.91	0.57	5.86	8.74	0.21	0.14	7.83	23.6967	5.0567	2.7267	-2.22843	0.137554	0.404968	-3.11947	0.076534	0.285655	-0.891048	0.576315	0.991169
Unigene0000574	CCND1	6.4	5.2	3.53	23	13.1	12.1	7.87	12.61	5.12	5.0433	16.0667	8.5333	1.67162	0.000759235	0.0167903	0.758732	0.144319	0.415618	-0.912889	0.231554	0.991169
Unigene0000575	TMEM165	15.61	16.84	14.86	15.37	10.28	13.54	16.93	14.93	11.52	15.77	13.0633	14.46	-0.27166	0.0987698	0.344361	-0.125115	0.664081	0.853642	0.146544	0.312721	0.991169
Unigene0000576	Spg7	6.26	3.99	5.79	12.65	3.37	15.83	10.52	3.61	16.15	5.3467	10.6167	10.0933	0.989619	0.210217	0.49849	0.916691	0.129427	0.389321	-0.0729282	0.778684	0.991169
Unigene0000577	--	2.44	2.76	1.72	0.18	0.13	0	0	0.06	0	2.3067	0.1033	0.02	-4.48043	7.64157e-07	7.78775e-05	-6.84967	6.39342e-07	4.58627e-05	-2.36923	0.506217	0.991169
Unigene0000578	--	0.16	0.11	0.86	1.31	0.33	0.79	0.8	0.6	0.5	0.3767	0.81	0.6333	1.10463	0.440094	0.700025	0.749677	0.461803	0.739579	-0.354957	0.980355	0.997417
Unigene0000579	--	1.14	0.53	0.77	10.44	2.78	7.4	5.68	4.67	7.92	0.8133	6.8733	6.09	3.07909	9.77798e-07	9.47248e-05	2.90452	9.06024e-09	1.33459e-06	-0.174568	0.781919	0.991169
Unigene0000580	--	0	0.34	0	1.8	0.43	0.71	0.15	0	1.79	0.1133	0.98	0.6467	3.11221	0.0627327	0.273342	2.51245	0.270364	0.583695	-0.59976	0.792729	0.991169
Unigene0000581	--	11.85	8.83	6.97	15.88	9.31	13.69	13.85	10.89	16.02	9.2167	12.96	13.5867	0.491749	0.582638	0.779707	0.559875	0.207525	0.507476	0.0681258	0.400804	0.991169
Unigene0000582	TLR2-2	3.09	3.53	5.06	0.8	1.09	1.2	0.79	0.98	1.34	3.8933	1.03	1.0367	-1.91836	5.15993e-05	0.00215379	-1.90905	2.74704e-05	0.00090535	0.00930774	0.800681	0.991169
Unigene0000583	SERINC1	7.31	8.27	9.1	32.31	12.76	22.21	26.87	17.47	23.98	8.2267	22.4267	22.7733	1.44684	0.00101478	0.0207563	1.46897	6.47164e-06	0.000291435	0.0221303	0.418391	0.991169
Unigene0000584	DDIT3	0.42	1.87	1.27	1.43	1.4	1.25	0.89	0.32	0.71	1.1867	1.36	0.64	0.196692	0.990457	0.99521	-0.890771	0.30503	0.618342	-1.08746	0.282556	0.991169
Unigene0000585	--	3.18	4.99	2.82	0.48	2.4	1.72	0.53	0.88	0.64	3.6633	1.5333	0.6833	-1.25649	0.0804596	0.309908	-2.4225	0.000137097	0.0032125	-1.16601	0.256423	0.991169
Unigene0000586	MRPL43	5.2	5.17	6.74	2.83	8.76	2.88	3.17	3.01	2.77	5.7033	4.8233	2.9833	-0.241775	0.649413	0.816902	-0.93488	0.0117058	0.0834584	-0.693105	0.350776	0.991169
Unigene0000587	--	0	0.38	2.2	2.31	2.22	0.67	0.33	1.41	0.71	0.86	1.7333	0.8167	1.01114	0.461047	0.710162	-0.0745893	0.986952	0.992869	-1.08573	0.326117	0.991169
Unigene0000588	UBTD1	4.7	3.14	2.53	5.46	3.41	4.28	2.6	4.58	6.08	3.4567	4.3833	4.42	0.342647	0.877269	0.936884	0.354665	0.583355	0.810663	0.012018	0.624652	0.991169
Unigene0000589	PITPNB	8.73	14.52	15.43	15.48	5.5	7.5	18.28	10.58	10.53	12.8933	9.4933	13.13	-0.441639	0.0754875	0.300961	0.0262416	0.991976	0.995557	0.46788	0.0926528	0.973915
Unigene0000590	SVBP	0.2	2.17	2.16	2.77	14.27	2.29	0	5.14	2.75	1.51	6.4433	2.63	2.09326	0.0457074	0.231319	0.800514	0.54342	0.786301	-1.29274	0.314581	0.991169
Unigene0000591	--	1.17	1.37	0.65	5.3	0.47	1.72	1.94	3.34	0.79	1.0633	2.4967	2.0233	1.23141	0.325241	0.610566	0.92814	0.22328	0.527843	-0.303269	0.832918	0.991169
Unigene0000592	LSM3	8.67	9.18	7.97	7.79	8	5.44	5.67	9.75	4.59	8.6067	7.0767	6.67	-0.282385	0.267144	0.558897	-0.367768	0.431128	0.722754	-0.0853832	0.81461	0.991169
Unigene0000593	--	6.94	24.03	3.61	10.68	28.21	14.32	5.15	0.89	32.37	11.5267	17.7367	12.8033	0.62176	0.454061	0.704894	0.151544	0.991689	0.99544	-0.470215	0.587327	0.991169
Unigene0000594	Rnf121	2.87	3.17	5.83	4.89	1.72	3.7	6.34	3	6.62	3.9567	3.4367	5.32	-0.203276	0.329949	0.614145	0.427141	0.452961	0.732759	0.630416	0.0845838	0.950484
Unigene0000595	Fhl1	0.81	4.33	1.7	4.7	1.03	2.41	1.96	0.97	1.37	2.28	2.7133	1.4333	0.251032	0.90021	0.950436	-0.66966	0.321184	0.635111	-0.920692	0.361168	0.991169
Unigene0000597	tor4a-b	3.84	2.42	2.16	7.07	3.17	3.88	2.19	1.75	2.96	2.8067	4.7067	2.3	0.745848	0.35299	0.633662	-0.287224	0.455044	0.734534	-1.03307	0.0940146	0.976434
Unigene0000598	CYP3A29	53.79	45.08	55.65	46.87	36.65	108.09	24.08	41.38	56.41	51.5067	63.87	40.6233	0.310379	0.877161	0.936868	-0.342451	0.321446	0.635368	-0.65283	0.415808	0.991169
Unigene0000599	WIPI2	1.88	2.32	3.53	9.25	3	7.84	9.05	2.65	7.15	2.5767	6.6967	6.2833	1.37794	0.0320174	0.190452	1.28602	0.0258156	0.143147	-0.091913	0.743653	0.991169
Unigene0000600	--	0.49	0.28	0.28	11	4.92	4.22	1.6	1.76	2.67	0.35	6.7133	2.01	4.2616	2.45344e-09	6.08577e-07	2.52177	0.000980378	0.0141973	-1.73983	0.00673021	0.390138
Unigene0000601	TRIM27	5.33	2.82	9.64	12.55	8.37	6.5	6.69	20.25	7.77	5.93	9.14	11.57	0.624162	0.463433	0.712287	0.964285	0.117991	0.369864	0.340123	0.289	0.991169
Unigene0000602	--	0.89	0.87	0.91	1.1	0.73	1.46	0.94	0.85	0.15	0.89	1.0967	0.6467	0.301248	0.915785	0.958796	-0.460783	0.549026	0.790678	-0.762031	0.546304	0.991169
Unigene0000603	LONRF1	120.41	143.46	145.74	114.62	119.3	190.27	140.02	204.63	166.19	136.537	141.397	170.28	0.0504597	0.703458	0.847879	0.318621	0.371578	0.676781	0.268161	0.303193	0.991169
Unigene0000604	--	0.79	1.18	1.11	2.2	1.42	2.14	0.92	0.91	0.73	1.0267	1.92	0.8533	0.903138	0.27693	0.567111	-0.266787	0.678391	0.86125	-1.16993	0.158251	0.991169
Unigene0000605	REFA1	1.1	1.69	1.97	1.3	0.38	0.39	0	0.27	0	1.5867	0.69	0.09	-1.20133	0.0487512	0.239631	-4.13993	0.000803711	0.0122165	-2.9386	0.135493	0.991169
Unigene0000606	Psph	39.15	35.28	60.78	58.92	25.48	63.65	91.69	39.26	65.95	45.07	49.35	65.6333	0.130883	0.709968	0.850921	0.542261	0.238971	0.546519	0.411379	0.152066	0.991169
Unigene0000607	SIGMAR1	16.8	6.12	10.58	27.77	9.06	29.45	47.18	36.31	18.92	11.1667	22.0933	34.1367	0.984413	0.215065	0.503728	1.61212	0.00381797	0.0376653	0.627711	0.0813715	0.940214
Unigene0000608	--	1.31	0.66	0.47	0.35	0.48	0	0	0.7	0.35	0.8133	0.2767	0.35	-1.5557	0.179027	0.460929	-1.21649	0.33623	0.649177	0.339206	0.795489	0.991169
Unigene0000609	--	0.45	0	0.23	1.06	0.23	0	0	0.21	0	0.2267	0.43	0.07	0.923764	0.831501	0.919547	-1.69515	0.612064	0.825334	-2.61891	0.49916	0.991169
Unigene0000610	TRIM25	8.97	5.15	8.03	6.43	7.51	13.3	4.02	10.49	5.38	7.3833	9.08	6.63	0.29842	0.843345	0.924463	-0.155263	0.748003	0.897862	-0.453683	0.682565	0.991169
Unigene0000611	--	1.03	1.42	0.59	0.56	0.39	0.46	0.43	0.3	0.86	1.0133	0.47	0.53	-1.10838	0.0773709	0.304326	-0.935045	0.19166	0.487067	0.173332	0.684941	0.991169
Unigene0000612	--	32.21	61.03	48.93	0	6.35	7.72	8.46	5.18	13.33	47.39	4.69	8.99	-3.33692	0.000170591	0.00550414	-2.39819	3.40181e-07	2.7756e-05	0.938733	0.405729	0.991169
Unigene0000613	--	1153.87	3048.74	1977.16	967.06	8427.38	2264.5	3512.8	4092.3	2390.49	2059.92	3886.31	3331.86	0.915812	0.217557	0.506092	0.693739	0.130994	0.392505	-0.222073	0.764554	0.991169
Unigene0000614	ZNF274	1.84	2.03	2.15	3.25	1.03	2.92	1.91	1.42	1.4	2.0067	2.4	1.5767	0.258233	0.909009	0.955375	-0.347923	0.359215	0.666439	-0.606157	0.572724	0.991169
Unigene0000615	CYP3A29	360.28	347.71	202.94	121.91	86.76	197.76	101.55	168.76	394.87	303.643	135.477	221.727	-1.16433	0.00143496	0.0264797	-0.453595	0.298058	0.611973	0.710738	0.115717	0.991169
Unigene0000617	WSB2	1.47	1.28	1.57	8.69	1.32	10.41	4.72	3.01	6.82	1.44	6.8067	4.85	2.24088	0.00302673	0.04378	1.75192	0.000194177	0.00421003	-0.488964	0.781371	0.991169
Unigene0000618	--	6.49	2.93	5.58	7.28	2.35	4.89	4.91	2.37	6.16	5	4.84	4.48	-0.046921	0.454404	0.705061	-0.158429	0.640498	0.840259	-0.111508	0.745095	0.991169
Unigene0000619	Erbb2	6.87	7.19	7.18	14.85	8.86	21.81	11.02	8.01	12.7	7.08	15.1733	10.5767	1.09972	0.0399571	0.214337	0.579064	0.106629	0.347443	-0.520653	0.511322	0.991169
Unigene0000620	--	0.85	0.92	1.11	9.45	0.37	0	3.73	0	0	0.96	3.2733	1.2433	1.76965	0.518833	0.742765	0.373107	1	1	-1.39655	0.824484	0.991169
Unigene0000621	Macrod2	0.61	0.54	0.66	9.76	2.4	9.34	2.51	1.33	5.14	0.6033	7.1667	2.9933	3.57028	2.5554e-10	8.50578e-08	2.31073	4.1155e-05	0.00125756	-1.25955	0.103277	0.991169
Unigene0000622	SLCO1A2	17.81	23.1	12.93	14.1	5.26	6.01	27.79	7.25	97.61	17.9467	8.4567	44.2167	-1.08555	0.00113339	0.0223261	1.30087	0.104803	0.343701	2.38643	0.000516804	0.0949624
Unigene0000623	Slc25a10	1.1	0.55	3.89	6.42	4.25	3.12	2.02	0.56	1.86	1.8467	4.5967	1.48	1.31566	0.126214	0.387458	-0.319326	0.65259	0.846597	-1.63499	0.0210058	0.630816
Unigene0000625	--	0.09	0.18	0.36	1.62	0.85	1.15	1.28	0.59	1.02	0.21	1.2067	0.9633	2.52257	0.0353772	0.200567	2.19765	0.0511865	0.222259	-0.32492	0.926027	0.997417
Unigene0000626	--	0	0	0.78	0.49	0	0.55	1.37	0	1.21	0.26	0.3467	0.86	0.415037	0.977159	0.988351	1.72583	0.481946	0.755102	1.31079	0.436294	0.991169
Unigene0000628	--	2.11	3.22	9.46	6.72	9.11	7.21	35.66	5.57	7.91	4.93	7.68	16.38	0.639519	0.401772	0.673019	1.73228	0.0234282	0.13397	1.09276	0.0877025	0.962557
Unigene0000629	--	1.41	1.79	2.48	1.37	2.38	1.28	1.01	1.19	1.37	1.8933	1.6767	1.19	-0.175333	0.641907	0.81436	-0.669967	0.220679	0.524219	-0.494634	0.594372	0.991169
Unigene0000630	--	0.47	2.74	1.32	0.22	0.08	0	0.27	0.36	1.09	1.51	0.1	0.5733	-3.91648	0.000763484	0.0168343	-1.3971	0.123705	0.380108	2.51937	0.068805	0.89808
Unigene0000631	--	0.14	0	0	1.02	0	0.29	0.12	0.13	0.25	0.0467	0.4367	0.1667	3.22607	0.315354	0.602662	1.8365	0.538963	0.784262	-1.38957	0.63027	0.991169
Unigene0000632	ACSM3	64.81	47.74	46.61	88.68	58.5	102.36	112.7	109.08	121.46	53.0533	83.18	114.413	0.648793	0.284261	0.574303	1.10874	0.00133258	0.0176365	0.459947	0.0537112	0.837148
Unigene0000633	RNF38	2.75	2.25	2.77	4.6	2.01	4.59	3.05	0.9	3.83	2.59	3.7333	2.5933	0.527512	0.583515	0.780265	0.00185556	0.879677	0.943211	-0.525657	0.624574	0.991169
Unigene0000634	--	1.16	1.41	1.11	2.67	2.1	3.94	2.62	3.32	1.62	1.2267	2.9033	2.52	1.24297	0.0487536	0.239631	1.03868	0.0580978	0.240705	-0.204286	0.938066	0.997417
Unigene0000635	--	3.34	2.48	4.44	5.38	3.14	3.07	2.33	2.13	3.74	3.42	3.8633	2.7333	0.17585	0.858194	0.925423	-0.323335	0.437022	0.726378	-0.499185	0.598117	0.991169
Unigene0000636	--	2.76	3.82	5.33	0.91	1.51	1.71	1	4.23	1.58	3.97	1.3767	2.27	-1.52796	0.0066522	0.0736185	-0.806447	0.263822	0.576409	0.721513	0.274785	0.991169
Unigene0000637	--	2.36	1.82	2.89	4.15	0.84	4.5	8.9	6.67	3.96	2.3567	3.1633	6.51	0.424698	0.887417	0.942972	1.46591	0.00886769	0.0685569	1.04121	0.0411046	0.775195
Unigene0000638	--	1.83	0.54	0	2.21	0	0.45	0.28	0.1	0.2	0.79	0.8867	0.1933	0.166539	0.819495	0.91304	-2.03076	0.177477	0.466356	-2.1973	0.300571	0.991169
Unigene0000640	--	0.27	0.11	0.11	4.33	0.23	5.4	1.43	0.66	2.83	0.1633	3.32	1.64	4.34529	0.000130038	0.00445524	3.3278	0.000475844	0.00828338	-1.01749	0.441831	0.991169
Unigene0000641	--	9.8	5.8	11.71	17.57	4.28	18.11	20.16	7.83	23.47	9.1033	13.32	17.1533	0.549127	0.688731	0.838683	0.914022	0.0969221	0.327366	0.364895	0.273908	0.991169
Unigene0000642	--	4.57	5.32	5.15	5.36	3.14	6.69	6.57	4.75	5.11	5.0133	5.0633	5.4767	0.0143173	0.533654	0.751652	0.127528	0.791072	0.91364	0.113211	0.409155	0.991169
Unigene0000643	--	5.57	1.4	1.09	7.3	2.77	6.42	9.74	16.01	4.53	2.6867	5.4967	10.0933	1.03274	0.311195	0.598698	1.90951	0.0121167	0.085613	0.876774	0.0413595	0.777196
Unigene0000645	--	43.57	31.81	35.12	15.34	30.97	33.2	10.71	36.17	25.56	36.8333	26.5033	24.1467	-0.474838	0.217612	0.506101	-0.609188	0.220415	0.523896	-0.13435	0.995684	0.999344
Unigene0000648	--	1.2	1.41	0.56	0.92	0.87	0.59	0.55	0.79	0.98	1.0567	0.7933	0.7733	-0.413521	0.430648	0.692593	-0.450358	0.51384	0.77027	-0.0368368	0.856684	0.994565
Unigene0000649	--	0.2	0	0.2	1.87	0.62	2.65	0.09	1.21	2.8	0.1333	1.7133	1.3667	3.6837	0.00604713	0.0693154	3.35755	0.0281567	0.151375	-0.326144	0.931874	0.997417
Unigene0000650	--	7.03	2.78	3.01	10.12	8.9	12.64	8.85	13.21	14.94	4.2733	10.5533	12.3333	1.30426	0.0410222	0.217576	1.52913	0.00514856	0.0468309	0.224864	0.330149	0.991169
Unigene0000651	--	0.26	0.52	0.26	1.68	0.53	0	1.35	0.24	1.44	0.3467	0.7367	1.01	1.08746	0.691361	0.840284	1.54273	0.345464	0.656482	0.455271	0.649562	0.991169
Unigene0000652	--	4.79	4.04	3.03	4.48	5.29	1.95	4.68	3.75	3.14	3.9533	3.9067	3.8567	-0.0171314	0.757367	0.879972	-0.0357151	0.884659	0.946434	-0.0185837	0.823646	0.991169
Unigene0000653	--	0.48	0.29	0	1.9	0.3	4.39	0	0.63	1.62	0.2567	2.1967	0.75	3.09735	0.0256863	0.167391	1.54699	0.412229	0.710928	-1.55035	0.310666	0.991169
Unigene0000654	--	1.8	1.45	1.54	2.24	1.6	0.69	3.42	0.56	0.88	1.5967	1.51	1.62	-0.0805146	0.60326	0.792115	0.0209307	0.965832	0.981651	0.101445	0.698515	0.991169
Unigene0000655	--	0	0	0.13	2.29	0.27	0.14	0.57	0.48	1.56	0.0433	0.9	0.87	4.37638	0.0647267	0.278133	4.32747	0.0235192	0.134263	-0.0489096	0.790898	0.991169
Unigene0000656	--	2.62	2.46	2.6	4.28	3.26	3.19	1.78	2.1	2.93	2.56	3.5767	2.27	0.482472	0.510672	0.738991	-0.173452	0.554211	0.794198	-0.655923	0.293879	0.991169
Unigene0000657	--	0.4	0.65	0.54	9.14	1.28	1.89	3.66	3.56	3	0.53	4.1033	3.4067	2.95273	0.000663026	0.0152258	2.6843	9.19954e-07	6.1108e-05	-0.268436	0.804242	0.991169
Unigene0000658	--	0	0.33	0	7.08	6.49	3.2	2.09	0.6	6.74	0.11	5.59	3.1433	5.66727	1.05773e-06	0.000101459	4.83672	0.000616435	0.0100225	-0.830553	0.386225	0.991169
Unigene0000659	--	4.47	2.76	3.21	11.72	4.36	11.97	2.96	1.16	3.77	3.48	9.35	2.63	1.42588	0.0203281	0.145981	-0.404025	0.36957	0.674642	-1.8299	0.00543872	0.360484
Unigene0000660	--	0.93	0.93	0	2.02	10.69	5.05	0	0.14	0.57	0.62	5.92	0.2367	3.25526	0.00265243	0.0399908	-1.38941	0.439609	0.727724	-4.64467	0.000104322	0.0302367
Unigene0000661	Rbbp6	1.37	3.21	2.11	4.86	2.6	2.24	3	1.49	2.95	2.23	3.2333	2.48	0.535979	0.55288	0.765476	0.153296	0.819571	0.926639	-0.382682	0.766606	0.991169
Unigene0000662	--	1	2.36	6.28	3.58	1.04	1.25	1.34	0.38	0.71	3.2133	1.9567	0.81	-0.715673	0.161356	0.438392	-1.98808	0.0119013	0.0845558	-1.2724	0.228888	0.991169
Unigene0000663	--	0.2	0	0.1	0.09	0.21	15.06	1.94	3.18	1.31	0.1	5.12	2.1433	5.67807	1	1	4.42178	0.000277357	0.00548925	-1.25629	0.461432	0.991169
Unigene0000664	--	0.62	1.24	0.2	0.29	3.62	1.41	3.25	3.73	2.1	0.6867	1.7733	3.0267	1.36878	0.22996	0.519283	2.14005	0.00941323	0.0716115	0.771266	0.42236	0.991169
Unigene0000665	--	0.1	0.1	0.19	0.09	0.59	2.01	0.25	0.71	3.63	0.13	0.8967	1.53	2.78606	0.0745389	0.298892	3.55695	0.00948262	0.0719974	0.770888	0.514004	0.991169
Unigene0000666	--	2.61	2.61	4.49	1.12	0.51	1.04	1.11	2.16	0.98	3.2367	0.89	1.4167	-1.86263	0.000406361	0.0105502	-1.19201	0.0548939	0.232268	0.670623	0.205636	0.991169
Unigene0000667	--	1.09	0.48	0.27	0.83	0.28	0.36	0.95	0.7	0.63	0.6133	0.49	0.76	-0.32389	0.510122	0.738991	0.309328	0.781347	0.907722	0.633218	0.294295	0.991169
Unigene0000668	--	2.28	2.07	1.92	2.59	1.99	1.44	0.31	1.47	0.98	2.09	2.0067	0.92	-0.058702	0.540116	0.756357	-1.1838	0.0641988	0.256536	-1.1251	0.210146	0.991169
Unigene0000669	rasgef1a	0.74	0.49	0.61	3.41	0.66	2.33	7.17	0.98	4.65	0.6133	2.1333	4.2667	1.79837	0.0165399	0.130154	2.79837	6.14604e-05	0.0017188	1	0.0715112	0.912452
Unigene0000670	MBL	88.53	121.24	47.42	46.94	75.81	44.22	86.85	66.1	96.14	85.73	55.6567	83.03	-0.623246	0.149308	0.421859	-0.0461674	0.807131	0.920687	0.577078	0.170411	0.991169
Unigene0000672	APMAP	37.1	39.91	52.95	41.44	37.79	13.12	51.62	41.73	24.1	43.32	30.7833	39.15	-0.492884	0.17585	0.456827	-0.146021	0.713742	0.876155	0.346863	0.34131	0.991169
Unigene0000673	--	5.15	3.46	3.05	1.31	4.08	2.72	5.14	7.1	2.36	3.8867	2.7033	4.8667	-0.523794	0.314503	0.601748	0.324401	0.57308	0.807366	0.848195	0.17944	0.991169
Unigene0000674	--	0.12	0.37	0.37	1.61	1.02	1.04	0.86	0.46	0.69	0.2867	1.2233	0.67	2.09337	0.10012	0.346647	1.22479	0.340492	0.653211	-0.868585	0.508326	0.991169
Unigene0000676	--	2.95	1.01	1.22	2.01	0.52	1.91	2.85	2.08	3.41	1.7267	1.48	2.78	-0.222392	0.405445	0.675653	0.687095	0.310927	0.624673	0.909488	0.0381345	0.756431
Unigene0000677	--	0	0	0	0	0.29	0.3	1.49	0	0	0	0.1967	0.4967	7.61961	0.645117	0.815742	8.95613	0.415937	0.713814	1.33653	0.633685	0.991169
Unigene0000678	--	1.4	0.88	0.43	5.31	1.81	1.84	1.15	1.95	0.89	0.9033	2.9867	1.33	1.72521	0.0680493	0.28573	0.558096	0.527524	0.774917	-1.16711	0.266583	0.991169
Unigene0000679	--	2.35	1.66	4.06	2.78	2.36	1.53	1.64	0.9	5.08	2.69	2.2233	2.54	-0.274882	0.418506	0.685753	-0.0827777	0.798004	0.916904	0.192104	0.663882	0.991169
Unigene0000680	--	0.37	0.59	0.29	4.81	1.98	4.89	0.97	0.55	2.53	0.4167	3.8933	1.35	3.22404	2.26169e-05	0.0011424	1.69599	0.0771498	0.287211	-1.52805	0.0648573	0.883534
Unigene0000681	X-element\ORF2	0	0	0	2.05	0.15	0.46	0.13	0.14	1.63	0	0.8867	0.6333	9.79225	0.0407753	0.216705	9.30682	0.0743296	0.280786	-0.485427	0.920454	0.997417
Unigene0000682	--	3.86	3.87	6.46	10.69	3.35	5.22	3.79	1.87	3.88	4.73	6.42	3.18	0.440733	0.833743	0.920514	-0.572813	0.295367	0.609154	-1.01355	0.2629	0.991169
Unigene0000683	Ppp1r3g	19.58	18.88	31.23	18.27	11.76	25.66	28.27	19.18	34.92	23.23	18.5633	27.4567	-0.323533	0.163427	0.440904	0.241167	0.604303	0.820961	0.564701	0.0682552	0.894985
Unigene0000684	--	0.93	1.11	0.37	0.35	0	0.78	0.49	0.34	0.34	0.8033	0.3767	0.39	-1.09271	0.361283	0.639717	-1.04252	0.416751	0.714564	0.0501858	0.839538	0.99261
Unigene0000685	--	0.08	0.89	1.13	0.53	0.25	0.51	1.21	0.6	1.88	0.7	0.43	1.23	-0.703018	0.406882	0.67648	0.813231	0.434332	0.724163	1.51625	0.0574573	0.855021
Unigene0000686	--	0.25	0.62	0.37	1.16	0.64	0.13	0.11	0.69	0.46	0.4133	0.6433	0.42	0.638261	0.774335	0.885162	0.0230836	0.989324	0.994219	-0.615177	0.815675	0.991169
Unigene0000687	--	2.41	2.88	0.39	1.71	0.81	0.89	0.57	0.18	1.09	1.8933	1.1367	0.6133	-0.736119	0.201376	0.48777	-1.62619	0.0632252	0.253802	-0.890066	0.451946	0.991169
Unigene0000688	--	0.21	0.07	0.5	0.53	0	3.77	0.38	0.73	2.32	0.26	1.4333	1.1433	2.46279	0.129483	0.392981	2.13666	0.0639209	0.25569	-0.326128	0.924907	0.997417
Unigene0000689	--	0	0.59	0	0.82	0.61	0	1.03	1.23	0.95	0.1967	0.4767	1.07	1.27723	0.644827	0.815742	2.44379	0.121628	0.376484	1.16656	0.282232	0.991169
Unigene0000690	--	32.69	13.89	29.63	2.56	4.95	5.78	4.95	6.05	7.32	25.4033	4.43	6.1067	-2.51964	7.10131e-06	0.000468734	-2.05656	2.85536e-05	0.000933871	0.463078	0.374216	0.991169
Unigene0000691	--	0.24	0.71	1.49	1.11	0.57	0.83	0.76	0.29	0.59	0.8133	0.8367	0.5467	0.0408062	0.822804	0.915313	-0.573185	0.549495	0.791206	-0.613992	0.693621	0.991169
Unigene0000692	BORCS5	1.59	0.75	1.3	7.15	3.58	4.64	2.21	6.94	2.03	1.2133	5.1233	3.7267	2.07811	0.000154967	0.00509716	1.61891	0.0148456	0.0982232	-0.459197	0.840966	0.993176
Unigene0000693	TIGAR	3.29	3.96	7.53	4.14	2	2.36	4.34	3.95	3.01	4.9267	2.8333	3.7667	-0.798112	0.0197351	0.143587	-0.387323	0.388643	0.691333	0.410788	0.111834	0.991169
Unigene0000695	Bcar1	21.5	33.17	16.74	12.73	15.72	17.48	13.88	10.61	12.82	23.8033	15.31	12.4367	-0.636689	0.0685705	0.286771	-0.936564	0.0110498	0.0800218	-0.299874	0.747147	0.991169
Unigene0000696	TAPT1	0.8	1.41	1.68	3.12	1.27	2.08	2.21	0.97	2.75	1.2967	2.1567	1.9767	0.733996	0.331169	0.615494	0.608262	0.282354	0.595149	-0.125734	0.799626	0.991169
Unigene0000697	--	6.88	2.54	0.21	2.97	4.92	10.94	0.28	2.26	0.79	3.21	6.2767	1.11	0.967425	0.44021	0.700025	-1.53201	0.171741	0.457739	-2.49944	0.0119175	0.506267
Unigene0000698	--	4.94	4.19	6.08	12.68	3.39	7.3	6.53	2.68	7.47	5.07	7.79	5.56	0.619638	0.545423	0.760889	0.133099	0.897102	0.953429	-0.486538	0.737875	0.991169
Unigene0000699	--	0.07	0	0.15	0.75	0.08	0.46	1.16	0.34	0.27	0.0733	0.43	0.59	2.5518	0.201434	0.487878	3.00817	0.0487855	0.215841	0.456378	0.484023	0.991169
Unigene0000700	--	0.06	0	0	0	0.06	0	0.61	5.52	2.86	0.02	0.02	2.9967	0	0.957519	0.978375	7.22721	1.60459e-06	9.70626e-05	7.22721	9.59849e-07	0.000749446
Unigene0000701	--	0	0.07	0.14	0.54	0.96	1.14	1.63	1.07	1.33	0.07	0.88	1.3433	3.65208	0.0104687	0.0978618	4.26232	0.000402114	0.00729953	0.610242	0.328615	0.991169
Unigene0000702	PFAS	3.1	2.53	12.35	0.43	0	0	0	0	0	5.9933	0.1433	0	-5.38591	1.09446e-06	0.000103705	-12.5491	1.56902e-08	2.11724e-06	-7.16323	0.558907	0.991169
Unigene0000704	LZTR1	1.69	1.64	1.25	5.38	2.77	2.87	4.02	3.15	2.71	1.5267	3.6733	3.2933	1.2667	0.0161515	0.128264	1.10916	0.00866602	0.0674834	-0.157541	0.773678	0.991169
Unigene0000705	--	3.81	7.09	6.37	6.09	4.57	3.79	3.24	5.29	3.39	5.7567	4.8167	3.9733	-0.257199	0.286574	0.576433	-0.534884	0.259876	0.572405	-0.277685	0.950333	0.997417
Unigene0000707	Gaa	1.13	0.54	0.44	7.93	0.94	11.78	14.59	0.87	13.72	0.7033	6.8833	9.7267	3.29083	9.1691e-05	0.00340078	3.78966	8.57407e-06	0.00036291	0.498838	0.402519	0.991169
Unigene0000708	--	3.92	4.03	5.41	0.05	0.11	0.05	0	0.05	0.19	4.4533	0.07	0.08	-5.99139	1.566e-12	1.04792e-09	-5.79874	4.14285e-12	1.73788e-09	0.192645	0.912441	0.997417
Unigene0000709	--	0.95	0.63	1.17	2.32	2.08	3.27	2.01	1.88	2.27	0.9167	2.5567	2.0533	1.47979	0.00637836	0.0716054	1.1635	0.00679989	0.0565262	-0.316296	0.786864	0.991169
Unigene0000710	--	4.32	7.02	5.76	2.67	2.44	5.5	2.14	1.97	3.03	5.7	3.5367	2.38	-0.688572	0.094969	0.336899	-1.26	0.00516104	0.0469211	-0.571429	0.54007	0.991169
Unigene0000711	--	1.3	0.98	1.05	1.28	1.46	0.87	0.55	1.75	1.82	1.11	1.2033	1.3733	0.116477	0.900887	0.950685	0.307122	0.683593	0.863999	0.190646	0.613649	0.991169
Unigene0000712	--	1.24	1.95	1	5.74	1.85	2.38	0.68	0.36	1.81	1.3967	3.3233	0.95	1.25064	0.145111	0.415898	-0.555988	0.419989	0.717386	-1.80663	0.0455254	0.803452
Unigene0000713	--	0	0	0	2.78	0	0.38	0	0.05	0.53	0	1.0533	0.1933	10.0407	0.110235	0.363288	7.59495	0.160165	0.44073	-2.4458	0.245819	0.991169
Unigene0000714	--	0.74	2.03	1.67	10.59	0.93	5.55	1.91	1.56	3.18	1.48	5.69	2.2167	1.94283	0.028376	0.17736	0.582795	0.332943	0.645927	-1.36004	0.163629	0.991169
Unigene0000715	--	0.81	1.11	0.59	5.39	1.61	2.81	1.88	0.96	3.16	0.8367	3.27	2	1.96657	0.0128506	0.111555	1.25728	0.101576	0.337011	-0.709291	0.51711	0.991169
Unigene0000716	--	0.12	0	0.12	2.76	0.13	0.39	0.11	0.34	1.83	0.08	1.0933	0.76	3.77259	0.0697273	0.289053	3.24793	0.0935975	0.320715	-0.524662	0.928491	0.997417
Unigene0000717	--	15.66	19.75	37.21	0.4	0.33	1.8	0	1.19	0.89	24.2067	0.8433	0.6933	-4.84316	1.0642e-13	9.63816e-11	-5.12571	2.28425e-11	7.94199e-09	-0.282554	0.973953	0.997417
Unigene0000718	--	1.05	1.28	1.42	2.38	0.23	0.24	0.39	0	0.56	1.25	0.95	0.3167	-0.395929	0.387925	0.66368	-1.98089	0.0436165	0.201257	-1.58496	0.404363	0.991169
Unigene0000719	--	3.84	4.17	2.59	4.62	3.56	3.23	1.88	2	3.87	3.5333	3.8033	2.5833	0.106235	0.78861	0.894053	-0.451796	0.313363	0.626904	-0.558031	0.496697	0.991169
Unigene0000720	--	1.5	2.84	0.17	0.47	3.79	0.7	0.29	0	0.62	1.5033	1.6533	0.3033	0.137213	0.906433	0.953929	-2.30919	0.10247	0.338983	-2.4464	0.092702	0.973915
Unigene0000721	--	0.5	0.5	0.8	1.78	0.78	1.43	1.75	1.35	1.16	0.6	1.33	1.42	1.14839	0.196905	0.482159	1.24286	0.0551708	0.232965	0.0944647	0.520665	0.991169
Unigene0000722	--	9.57	4.73	10.83	2.19	2.68	0.96	4.74	3.38	5.58	8.3767	1.9433	4.5667	-2.10784	8.09424e-05	0.00307234	-0.875235	0.0362825	0.1789	1.23261	0.019034	0.616031
Unigene0000724	--	5.17	6.7	10.67	5.54	2.61	5.46	11.94	0.94	5.51	7.5133	4.5367	6.13	-0.72782	0.0587524	0.263857	-0.293566	0.654634	0.847824	0.434254	0.413402	0.991169
Unigene0000725	STAU1	11.32	17.84	12.04	21.72	22.37	17.53	24.84	23.33	20.05	13.7333	20.54	22.74	0.580754	0.328201	0.612466	0.72755	0.0479921	0.213456	0.146796	0.429881	0.991169
Unigene0000726	NME4	103.56	257.27	128.56	68.36	179.02	187.66	114.21	237.16	236.34	163.13	145.013	195.903	-0.169837	0.636554	0.81021	0.26412	0.616616	0.827991	0.433956	0.383569	0.991169
Unigene0000727	--	31.11	11.49	14.24	46.41	19.43	16.57	83.41	72.13	90.06	18.9467	27.47	81.8667	0.535913	0.70618	0.849521	2.11133	2.22318e-05	0.00077227	1.57542	1.16998e-05	0.00596977
Unigene0000729	--	0	0	0	0.21	0.71	0.72	0	0.42	0.42	0	0.5467	0.28	9.09452	0.186189	0.469896	8.12928	0.4935	0.763812	-0.965235	0.662084	0.991169
Unigene0000730	--	5.83	9.57	13.68	0.07	0.58	0.24	3.56	0.21	0.52	9.6933	0.2967	1.43	-5.03008	2.30196e-12	1.48863e-09	-2.76098	0.000925918	0.0136026	2.2691	0.0526535	0.835483
Unigene0000732	F2R	14.34	9.12	9.98	16.35	4.31	17.32	16.65	14.75	9.97	11.1467	12.66	13.79	0.183665	0.755609	0.878742	0.30701	0.517866	0.770595	0.123345	0.390984	0.991169
Unigene0000733	--	0.4	0.26	0	4.08	0	0.84	1.04	0.12	0.61	0.22	1.64	0.59	2.89812	0.158007	0.433401	1.42321	0.417741	0.715668	-1.47491	0.505775	0.991169
Unigene0000734	--	0.66	0.17	0.16	0.46	0	1.04	0.29	0.15	0.61	0.33	0.5	0.35	0.599462	0.890026	0.944377	0.0848889	0.987058	0.992902	-0.514573	0.889769	0.997417
Unigene0000735	--	0	0.13	0.27	1.26	1.11	0.57	0.24	0.88	0.62	0.1333	0.98	0.58	2.87774	0.0771981	0.304015	2.12102	0.21021	0.51187	-0.756729	0.635752	0.991169
Unigene0000736	--	0.94	0.73	1.35	0.98	0.32	0.22	0.64	0.29	0.29	1.0067	0.5067	0.4067	-0.990477	0.200519	0.486958	-1.30767	0.178172	0.467451	-0.31719	0.98992	0.998085
Unigene0000737	Gch1	5.64	10.12	3.26	11.13	5.01	22.15	40.24	6.62	21.34	6.34	12.7633	22.7333	1.00945	0.230294	0.519389	1.84225	0.00729102	0.0595403	0.832804	0.132355	0.991169
Unigene0000738	--	6.92	5.46	3.81	19.81	11.41	16.78	2.71	19.73	3.28	5.3967	16	8.5733	1.56793	0.0059087	0.0682354	0.667788	0.403217	0.703698	-0.900144	0.48628	0.991169
Unigene0000739	OGA	8.69	6.69	5.54	15.35	9.62	9.79	6.48	5.27	6.9	6.9733	11.5867	6.2167	0.732545	0.211482	0.499382	-0.165707	0.527374	0.774878	-0.898252	0.0592706	0.862156
Unigene0000740	--	0.43	0.22	0.22	0.51	2.3	4.07	0.14	0.3	0.35	0.29	2.2933	0.2633	2.98332	0.00221667	0.0355751	-0.139163	0.8662	0.937331	-3.12248	0.00188911	0.214467
Unigene0000741	--	1.34	1.01	1.45	0	0	0	0	0.1	0.1	1.2667	0	0.0667	-10.3068	0.00017176	0.00552813	-4.24793	0.00291142	0.0309278	6.05889	0.627747	0.991169
Unigene0000742	--	5.74	24.33	9.44	1.24	3.88	1.63	0.77	2.67	0.62	13.17	2.25	1.3533	-2.54926	0.0011027	0.0218968	-3.28267	0.000117389	0.00283801	-0.733408	0.589347	0.991169
Unigene0000743	--	0.5	0.25	0.12	3.62	0.26	0	0.11	0.12	0.12	0.29	1.2933	0.1167	2.15697	0.313169	0.600555	-1.31366	0.431068	0.722754	-3.47063	0.103328	0.991169
Unigene0000744	--	0.73	0.45	0.74	4.66	0.35	2.81	0.71	0.34	1.98	0.64	2.6067	1.01	2.02606	0.024513	0.162733	0.658211	0.432953	0.723488	-1.36785	0.213533	0.991169
Unigene0000745	ALDOB	2.59	2.16	5.58	7.25	1.78	3.18	1.13	0.8	2	3.4433	4.07	1.31	0.241223	0.905194	0.953227	-1.39424	0.091317	0.316801	-1.63546	0.137927	0.991169
Unigene0000746	--	4.31	12.34	3.87	4.33	3.26	2.67	1.2	7.15	1.37	6.84	3.42	3.24	-1	0.0484985	0.238807	-1.078	0.22423	0.528858	-0.0780025	0.797367	0.991169
Unigene0000747	SKIL	1.17	0.7	1.06	3.36	0.6	3	2.38	1.41	2.47	0.9767	2.32	2.0867	1.24819	0.127992	0.390668	1.09526	0.0181486	0.113133	-0.152925	0.765099	0.991169
Unigene0000748	--	35.29	22.5	38.6	4.06	12.22	16.96	0.24	14.88	15.37	32.13	11.08	10.1633	-1.53596	0.00615528	0.0700491	-1.66055	0.0662504	0.261245	-0.124584	0.982581	0.997417
Unigene0000749	--	18.06	46.37	16.26	6.11	109.86	9.62	16.88	17.93	62.03	26.8967	41.8633	32.28	0.63826	1	1	0.263213	0.780883	0.907645	-0.375047	1	1
Unigene0000750	X-element\ORF2	2.05	2.56	3.38	8.91	3.03	6.87	3.26	2.38	6.4	2.6633	6.27	4.0133	1.23523	0.0447422	0.228676	0.591568	0.295097	0.609039	-0.643664	0.473136	0.991169
Unigene0000751	--	6.1	3.09	5.09	3.5	1.37	2.89	7.44	6.97	6.83	4.76	2.5867	7.08	-0.879867	0.00938811	0.0908792	0.572788	0.199857	0.496932	1.45266	2.34274e-05	0.0100709
Unigene0000752	--	1.3	1.39	0.46	0.69	0.67	0.68	1.14	0.69	0.17	1.05	0.68	0.6667	-0.626783	0.348297	0.629052	-0.655352	0.504928	0.76984	-0.0285692	0.852369	0.994511
Unigene0000754	--	1.15	0.43	0.57	0.13	0.45	0.3	0.25	0.54	0.27	0.7167	0.2933	0.3533	-1.28876	0.291456	0.579993	-1.02027	0.401519	0.701772	0.268489	0.808462	0.991169
Unigene0000755	--	0.46	0	0.46	1.5	1.9	0.73	0	0.21	0.21	0.3067	1.3767	0.14	2.16644	0.188704	0.472532	-1.13124	0.654395	0.847712	-3.29768	0.0712783	0.912452
Unigene0000756	--	0	0.13	0	2.77	0.14	2.27	0	0	0.5	0.0433	1.7267	0.1667	5.31637	0.00773704	0.0810195	1.94342	0.678329	0.861212	-3.37295	0.0687473	0.898044
Unigene0000757	DDR1	2.72	1.51	1.63	2.21	0.79	0.89	0.7	0.74	1.33	1.9533	1.2967	0.9233	-0.591131	0.0682393	0.286031	-1.08101	0.0184416	0.114309	-0.489884	0.714669	0.991169
Unigene0000758	--	0.26	0.39	0.78	1.94	1.74	0.82	0.68	0.12	0.6	0.4767	1.5	0.4667	1.65391	0.15824	0.433586	-0.0305883	0.956057	0.981646	-1.6845	0.169472	0.991169
Unigene0000759	--	1.74	1.89	2.59	0.81	0.9	1.22	0.51	1.89	0.94	2.0733	0.9767	1.1133	-1.08601	0.117258	0.373755	-0.897066	0.295296	0.609039	0.188947	0.696034	0.991169
Unigene0000760	--	0.51	1.02	0.25	4.14	3.4	0.67	1.44	3.54	2.59	0.5933	2.7367	2.5233	2.2055	0.0463858	0.233085	2.08842	0.0212101	0.125392	-0.117089	0.901605	0.997417
Unigene0000761	--	2.82	2.49	6.71	4.01	0.75	3	2.35	0.31	2.8	4.0067	2.5867	1.82	-0.631308	0.0978936	0.342254	-1.13846	0.087359	0.308317	-0.507156	0.786294	0.991169
Unigene0000762	--	0.8	2.42	0.67	0.63	1.39	0	0.12	0.62	0.25	1.2967	0.6733	0.33	-0.945415	0.429641	0.691709	-1.97427	0.100734	0.335026	-1.02885	0.579373	0.991169
Unigene0000763	--	7.88	10.97	13.71	12.16	32.04	9.53	25.08	19.52	9.89	10.8533	17.91	18.1633	0.722627	0.287683	0.576611	0.742891	0.130416	0.391471	0.0202637	0.896512	0.997417
Unigene0000766	--	1.21	0.7	1.39	3.04	1.19	6.92	0.28	0.47	1.18	1.1	3.7167	0.6433	1.75651	0.0419253	0.220449	-0.773865	0.298097	0.612004	-2.53037	0.00601297	0.373131
Unigene0000767	--	0.47	0	0.12	2.77	1.47	0.62	1.45	0.22	0.66	0.1967	1.62	0.7767	3.04217	0.0366147	0.204433	1.98154	0.224679	0.529413	-1.06063	0.447427	0.991169
Unigene0000768	ARHGAP26	0.52	0.41	0.4	1.78	0.59	1.31	1.05	1.02	1.55	0.4433	1.2267	1.2067	1.46828	0.0463098	0.232858	1.44456	0.00846187	0.0663354	-0.0237161	0.616641	0.991169
Unigene0000769	--	0.89	0.51	0.77	6.17	1.28	4.39	2.28	2.06	2.67	0.7233	3.9467	2.3367	2.4479	0.000563929	0.0134734	1.69172	0.00152143	0.0194957	-0.756183	0.450836	0.991169
Unigene0000770	RPS15A	20.2	33.58	19.79	28.7	48.65	24.36	35.32	36.02	30.53	24.5233	33.9033	33.9567	0.467272	0.495994	0.735007	0.46954	0.235015	0.541562	0.00226772	0.821775	0.991169
Unigene0000771	--	0.09	0.09	0.19	1.57	0.39	1.38	0.16	0.09	0.52	0.1233	1.1133	0.2567	3.17425	0.0238986	0.160418	1.05733	0.572431	0.807013	-2.11692	0.115386	0.991169
Unigene0000772	--	7.04	7.04	8.38	12.51	3.68	8.12	5.3	4.41	5.14	7.4867	8.1033	4.95	0.114192	0.590336	0.784993	-0.596895	0.0363405	0.178956	-0.711087	0.365855	0.991169
Unigene0000773	--	0.88	0.49	0.39	4.73	2.41	4.21	2.3	3.35	2.08	0.5867	3.7833	2.5767	2.68904	0.000718389	0.016125	2.13489	0.00587919	0.0512643	-0.554152	0.649005	0.991169
Unigene0000774	--	0.95	0.36	1.54	0	0.12	0.13	0.21	1.22	0.33	0.95	0.0833	0.5867	-3.51096	0.0195868	0.142871	-0.695386	0.562944	0.801035	2.81558	0.100046	0.991169
Unigene0000775	--	0.39	0	0	1.26	0.6	0.41	0.85	0.54	0.9	0.13	0.7567	0.7633	2.54115	0.276909	0.567111	2.5538	0.20564	0.504826	0.0126553	0.829404	0.991169
Unigene0000776	--	0.31	2.41	0	1.46	0.43	1.98	0.27	0.58	1.07	0.9067	1.29	0.64	0.508727	0.865308	0.929795	-0.5025	0.699997	0.868429	-1.01123	0.462196	0.991169
Unigene0000777	SAMD9L	0.87	1.06	0.59	9.04	1.7	4.24	2.5	3.05	3.71	0.84	4.9933	3.0867	2.57154	5.14303e-05	0.00214904	1.87759	1.81206e-05	0.000659742	-0.693954	0.53595	0.991169
Unigene0000778	FUCA1	16.96	11.67	21.17	26.08	33.44	55.83	35.15	19.12	34.29	16.6	38.45	29.52	1.2118	0.0321375	0.190874	0.830509	0.0540792	0.230032	-0.381291	0.646286	0.991169
Unigene0000779	--	0.23	0	0	0	0	0.24	0	0	0	0.0767	0.08	0	0.0614005	0.957519	0.978375	-6.26053	0.781257	0.907645	-6.32193	0.827156	0.991169
Unigene0000780	--	3.91	2.25	2.24	2.7	0.83	5.19	4.5	0.55	2.19	2.8	2.9067	2.4133	0.0539388	0.702719	0.847656	-0.2144	0.683621	0.863999	-0.268338	0.989496	0.99807
Unigene0000781	--	1	1.99	1.1	2.07	1.94	2.68	2.13	1.65	2.16	1.3633	2.23	1.98	0.709905	0.487495	0.729928	0.538362	0.472667	0.747683	-0.171543	0.971137	0.997417
Unigene0000782	--	0.5	0.4	0.1	0.75	5.83	0.53	0.53	1.22	0.56	0.3333	2.37	0.77	2.82985	0.0184998	0.138283	1.20789	0.311038	0.624748	-1.62196	0.14985	0.991169
Unigene0000783	--	3.03	3.81	3.48	2.76	1.47	2.03	2.86	1.97	3.07	3.44	2.0867	2.6333	-0.721208	0.0175799	0.134824	-0.385518	0.268365	0.581495	0.33569	0.209283	0.991169
Unigene0000784	--	3.58	1.53	2.11	3.38	1.31	3.42	2.41	1.07	1.49	2.4067	2.7033	1.6567	0.167703	0.789251	0.89448	-0.538753	0.293348	0.607585	-0.706456	0.461152	0.991169
Unigene0000785	SCAF11	1.23	2.21	2.77	6.75	3.56	7.23	7.45	3.59	7.87	2.07	5.8467	6.3033	1.49798	0.00340129	0.047579	1.60648	0.000422336	0.00758103	0.108501	0.442799	0.991169
Unigene0000786	SMIM14	6.13	3.51	3.8	9.28	2.28	6.61	10.19	4.72	14.41	4.48	6.0567	9.7733	0.435025	0.879737	0.938412	1.12535	0.0369574	0.180773	0.690327	0.0717563	0.912452
Unigene0000787	tc3a	0.8	1.1	0.89	1.11	0.41	1.05	0.26	0.37	0.65	0.93	0.8567	0.4267	-0.118497	0.646061	0.816069	-1.12412	0.219759	0.523653	-1.00562	0.484603	0.991169
Unigene0000788	--	0.46	0.15	0.08	1.72	1.74	0.89	1.14	0.07	1.21	0.23	1.45	0.8067	2.65635	0.0165228	0.130123	1.81034	0.198285	0.495371	-0.846008	0.473721	0.991169
Unigene0000789	--	1.43	1.19	0.47	1.33	2.7	0.88	1.35	0.44	1.11	1.03	1.6367	0.9667	0.668116	0.563428	0.772339	-0.0915539	0.857267	0.933062	-0.75967	0.47901	0.991169
Unigene0000790	--	0	0.13	0.39	1.23	0.41	0.69	2.3	0.12	1.83	0.1733	0.7767	1.4167	2.16375	0.232899	0.522144	3.03088	0.0501122	0.2191	0.867133	0.331395	0.991169
Unigene0000791	--	1.24	1.89	1.82	0.79	0.34	0.96	0.29	0.24	0.48	1.65	0.6967	0.3367	-1.24393	0.0289044	0.179409	-2.29307	0.00147599	0.0190894	-1.04915	0.416476	0.991169
Unigene0000792	CFDP2	2.26	0	0.1	1.44	0.74	7.49	8.65	2.2	11.46	0.7867	3.2233	7.4367	2.03473	0.205917	0.493309	3.24083	0.00915322	0.0701868	1.2061	0.123776	0.991169
Unigene0000793	--	0.64	0.34	0.89	2.56	1.9	0.79	1.54	0.66	3.66	0.6233	1.75	1.9533	1.48928	0.0694263	0.288429	1.64786	0.035372	0.176326	0.158583	0.667417	0.991169
Unigene0000794	--	0.65	0	0.18	1.47	0.19	2.55	0	0.09	0.35	0.2767	1.4033	0.1467	2.34264	0.139773	0.407704	-0.915608	0.592672	0.813967	-3.25824	0.0341205	0.734396
Unigene0000795	--	0.79	0.83	0.22	0.54	0.41	0.65	0.25	0.47	0.37	0.6133	0.5333	0.3633	-0.201634	0.565465	0.77385	-0.755378	0.34128	0.653659	-0.553744	0.695445	0.991169
Unigene0000796	--	0.5	0.67	0.83	1.55	0	0.35	0	0.08	0.08	0.6667	0.6333	0.0533	-0.0740006	0.673669	0.830924	-3.64386	0.0146081	0.0972457	-3.56986	0.127985	0.991169
Unigene0000797	LAMP2	25.74	40.52	30.2	43.48	20.81	38.61	23.41	23.9	24.78	32.1533	34.3	24.03	0.0932403	0.605784	0.793802	-0.420132	0.162801	0.44453	-0.513372	0.503429	0.991169
Unigene0000798	--	0	0	0	2.23	0	1.61	0	0	0.2	0	1.28	0.0667	10.3219	0.069735	0.289053	6.05889	0.846392	0.926639	-4.26303	0.113171	0.991169
Unigene0000799	--	4.66	6.49	5.02	5.57	4.82	0.82	1.36	3.25	1.69	5.39	3.7367	2.1	-0.528533	0.312843	0.600284	-1.3599	0.0276333	0.149573	-0.831363	0.496646	0.991169
Unigene0000800	ZBTB41	47.87	27.32	19.97	45.24	22.16	27.86	30.71	53.68	38.75	31.72	31.7533	41.0467	0.00151528	0.495718	0.734816	0.371872	0.499504	0.766801	0.370357	0.11101	0.991169
Unigene0000801	--	0.68	0.29	0.58	0.63	0.6	0.82	0.25	0.81	0.72	0.5167	0.6833	0.5933	0.403356	0.862336	0.928087	0.199609	0.879227	0.942994	-0.203747	0.993894	0.998828
Unigene0000802	--	13.89	6.13	12.17	2.94	2.9	4.19	3.19	3.54	6.15	10.73	3.3433	4.2933	-1.68229	0.00114861	0.0225235	-1.32148	0.0136277	0.0925124	0.360811	0.416731	0.991169
Unigene0000803	St14	6.37	6.92	3.92	6.25	4.5	10.08	6.43	4.18	9.28	5.7367	6.9433	6.63	0.275416	0.94887	0.976381	0.208796	0.760281	0.905351	-0.0666196	0.792765	0.991169
Unigene0000804	--	1.6	1	0	0.93	0.41	1.26	0.52	1.3	1.85	0.8667	0.8667	1.2233	0	0.833949	0.92061	0.497268	0.763346	0.906567	0.497268	0.52736	0.991169
Unigene0000805	--	0	0	0	0.14	0.62	0	0	0.42	0	0	0.2533	0.14	7.98489	0.358289	0.637657	7.12928	0.542771	0.785627	-0.85561	0.783365	0.991169
Unigene0000806	--	0.72	0.96	0	0	0	0.25	0.84	0	0	0.56	0.0833	0.28	-2.74846	0.26879	0.560156	-1	0.674908	0.859316	1.74846	0.626365	0.991169
Unigene0000807	AOX1	12.75	4.54	16.71	15.43	5.09	7.77	19.11	12.05	19.31	11.3333	9.43	16.8233	-0.265243	0.263935	0.555155	0.569891	0.318106	0.632004	0.835134	0.006577	0.387884
Unigene0000808	--	0.82	1.5	1.56	3.57	8.28	2.61	2.16	2.93	4.24	1.2933	4.82	3.11	1.89794	0.0112814	0.102759	1.26582	0.0359708	0.17816	-0.632119	0.414437	0.991169
Unigene0000809	--	0	0.14	0.67	1.01	0.7	0.72	4.16	0	4.28	0.27	0.81	2.8133	1.58496	0.35697	0.63694	3.38125	0.0354771	0.17669	1.79629	0.116098	0.991169
Unigene0000810	--	0.51	0.68	0	2.06	0.35	5.02	0.45	0.32	0.95	0.3967	2.4767	0.5733	2.6424	0.0806932	0.310311	0.531447	0.788911	0.912554	-2.11095	0.116909	0.991169
Unigene0000811	NR1D2	3.24	1.33	2.78	5.14	2.15	5.16	4.36	2.85	2.14	2.45	4.15	3.1167	0.76033	0.354746	0.634893	0.347222	0.552537	0.79326	-0.413107	0.815263	0.991169
Unigene0000812	--	1	1.09	0.36	0.93	0.75	2.15	0.52	0.34	0.76	0.8167	1.2767	0.54	0.644563	0.593945	0.787455	-0.596788	0.378979	0.683603	-1.24135	0.169952	0.991169
Unigene0000813	--	22.66	37.61	29.27	8.55	13.93	5.52	8.8	9.38	17.94	29.8467	9.3333	12.04	-1.67711	0.000636896	0.0147814	-1.30973	0.000561278	0.00936946	0.367371	0.447307	0.991169
Unigene0000815	--	7.94	11.23	10.84	0.58	0.48	3.61	0.18	1.74	0	10.0033	1.5567	0.64	-2.68395	5.13309e-05	0.00214718	-3.96627	0.000137513	0.00321444	-1.28232	0.490033	0.991169
Unigene0000817	--	0.27	0.07	0.07	0.63	0.28	2.36	2.32	0.95	3.21	0.1367	1.09	2.16	2.99559	0.0285952	0.178186	3.9823	6.91589e-05	0.00188492	0.986703	0.183763	0.991169
Unigene0000819	--	0.58	0.19	0	1.44	0.4	0.61	0.17	0.54	0.18	0.2567	0.8167	0.2967	1.66985	0.448049	0.700869	0.208947	0.938646	0.973247	-1.4609	0.480311	0.991169
Unigene0000820	--	2.3	3.37	5.94	5.84	1.42	10.84	3.29	1.6	9.56	3.87	6.0333	4.8167	0.640622	0.584438	0.781015	0.315702	0.71918	0.879725	-0.32492	0.890455	0.997417
Unigene0000821	HAO1	50.29	68.42	42.74	20.93	11.66	32	22.56	43.92	19.71	53.8167	21.53	28.73	-1.3217	0.000264917	0.0076992	-0.905495	0.0568475	0.237497	0.41621	0.198011	0.991169
Unigene0000822	MST1	10.68	8.39	16.73	24.51	11.17	21.29	21.09	12.84	12.41	11.9333	18.99	15.4467	0.670243	0.337565	0.621331	0.372298	0.420426	0.717799	-0.297944	0.973359	0.997417
Unigene0000823	Slc12a7	1.37	0.6	1.8	4.72	1.91	3.92	5.71	1.11	2.2	1.2567	3.5167	3.0067	1.48461	0.0226807	0.155745	1.25856	0.0743438	0.280794	-0.226044	0.933005	0.997417
Unigene0000824	--	5.39	2.27	7.5	5.33	11.02	26.26	16.16	8.79	17.55	5.0533	14.2033	14.1667	1.49092	0.0542232	0.252895	1.48719	0.0069047	0.0572199	-0.00372921	0.853258	0.994565
Unigene0000825	PLXNB3	1.49	1.16	2.22	7.23	1.55	4.5	2.92	2.66	4.28	1.6233	4.4267	3.2867	1.44726	0.0321024	0.190811	1.01767	0.0178766	0.111835	-0.429596	0.850228	0.99422
Unigene0000826	--	0	0.4	0	1.31	0.41	0.21	0	0	2.04	0.1333	0.6433	0.68	2.27053	0.381466	0.65753	2.3505	0.464551	0.740691	0.0799683	0.888244	0.997417
Unigene0000827	CD2AP	3.49	3.65	4.51	11.9	4.06	8.91	8.1	3.98	8.55	3.8833	8.29	6.8767	1.09408	0.0493407	0.240642	0.824414	0.0537325	0.229104	-0.269663	0.977702	0.997417
Unigene0000828	--	0.2	0.4	0.2	1.41	0.1	0.21	0	0	0	0.2667	0.5733	0	1.10434	0.640918	0.813636	-8.05889	0.113373	0.360413	-9.16323	0.0552009	0.842137
Unigene0000829	--	2.35	2.97	2.01	7.95	2.42	14.26	4.87	2.72	9.18	2.4433	8.21	5.59	1.74853	0.0105807	0.0985071	1.194	0.0216335	0.126788	-0.554534	0.622871	0.991169
Unigene0000831	--	2.59	1.91	2.57	4.37	2.16	3.05	2.43	1.66	1.95	2.3567	3.1933	2.0133	0.438315	0.746432	0.873485	-0.227162	0.587428	0.810794	-0.665477	0.441183	0.991169
Unigene0000832	--	0	0.56	0.28	0.92	0.73	0.59	0.25	2.36	0.39	0.28	0.7467	1	1.41504	0.413374	0.682137	1.8365	0.220229	0.523768	0.421464	0.569052	0.991169
Unigene0000833	--	2.66	2.45	0.95	4.18	4.95	0.79	1.96	3.17	3.17	2.02	3.3067	2.7667	0.711022	0.524163	0.744571	0.453794	0.557421	0.79629	-0.257229	0.894873	0.997417
Unigene0000834	ARHGEF16	3.19	2.84	2.36	4.1	2.18	3.01	2.41	1.76	2.32	2.7967	3.0967	2.1633	0.147008	0.731649	0.865428	-0.370452	0.262075	0.575032	-0.51746	0.507856	0.991169
Unigene0000835	Map3k13	3.73	3.19	4.49	6.86	2.6	3.81	5.14	2.67	6.1	3.8033	4.4233	4.6367	0.21787	0.803113	0.902458	0.285824	0.582095	0.810663	0.067954	0.439249	0.991169
Unigene0000837	--	0	0.46	0	8.12	0.1	0.58	0.4	0.95	0	0.1533	2.9333	0.45	4.2578	0.0197439	0.143587	1.55325	0.45553	0.734534	-2.70454	0.164252	0.991169
Unigene0000838	--	2	1.28	2.38	1.12	2.72	26.87	5.38	0.45	11.43	1.8867	10.2367	5.7533	2.43983	0.0196881	0.143395	1.60856	0.0919055	0.317567	-0.831276	0.523802	0.991169
Unigene0000839	BPI	2.83	4.26	6.16	10.75	2.38	5.36	2.83	5.86	3.98	4.4167	6.1633	4.2233	0.480753	0.800225	0.901083	-0.0645758	0.896607	0.95306	-0.545329	0.771713	0.991169
Unigene0000840	--	0.95	0.7	0.95	2.49	0.26	2.88	0.39	1.36	1.71	0.8667	1.8767	1.1533	1.11462	0.361384	0.639717	0.41226	0.646798	0.844301	-0.702363	0.686734	0.991169
Unigene0000841	--	2.05	0.6	0.24	3.49	1.12	0.38	0.21	0.22	0.22	0.9633	1.6633	0.2167	0.78797	0.718496	0.856713	-2.15256	0.0920307	0.317803	-2.94053	0.037472	0.753605
Unigene0000842	--	2.69	0.27	0.27	0.63	1.53	1.42	0.94	3	2.37	1.0767	1.1933	2.1033	0.148425	0.977066	0.988334	0.966106	0.426494	0.72051	0.81768	0.302688	0.991169
Unigene0000843	--	3.06	3.43	4.77	3.9	0.55	2.39	2.3	0.91	3.14	3.7533	2.28	2.1167	-0.719139	0.0679593	0.285717	-0.826378	0.0890972	0.311797	-0.10724	0.756452	0.991169
Unigene0000844	MRPS9	19.18	27.13	22.51	23.35	17.54	11.96	21.33	26.76	21.06	22.94	17.6167	23.05	-0.380924	0.124827	0.384887	0.00690136	0.973624	0.98555	0.387826	0.155576	0.991169
Unigene0000845	--	0	0	0	0.83	0	1.87	0.11	0.24	0.59	0	0.9	0.3133	9.81378	0.0392169	0.211989	8.29155	0.17724	0.466156	-1.52223	0.433628	0.991169
Unigene0000846	--	1.71	2.18	2.32	0.73	0.64	0	0	1.45	0.87	2.07	0.4567	0.7733	-2.18042	0.0289079	0.179409	-1.42047	0.205783	0.504977	0.759949	0.587218	0.991169
Unigene0000847	--	0.46	1.04	1.09	5.65	1.37	2.31	1.92	0.7	3.48	0.8633	3.11	2.0333	1.84892	0.0228191	0.15629	1.23586	0.116491	0.366819	-0.613068	0.657347	0.991169
Unigene0000848	LUC7L	4.95	5	4.14	6.12	4.32	7.09	3.56	2.93	5.19	4.6967	5.8433	3.8933	0.315154	0.848584	0.924463	-0.270631	0.349423	0.659631	-0.585786	0.355262	0.991169
Unigene0000849	--	35.72	33.67	26.61	28.05	25.58	27.24	31.85	30	24.86	32	26.9567	28.9033	-0.24743	0.202925	0.489636	-0.146836	0.605737	0.821977	0.100594	0.440298	0.991169
Unigene0000850	--	0.32	3.81	0.13	1.19	25.06	2.49	1.09	6.18	7.83	1.42	9.58	5.0333	2.75413	0.0967261	0.339973	1.82562	0.0832732	0.300591	-0.928512	0.325469	0.991169
Unigene0000851	--	2.48	2.28	1.54	0.96	0	0.44	0.45	0.19	0.48	2.1	0.4667	0.3733	-2.16993	0.00863527	0.0863062	-2.49185	0.00244986	0.0275331	-0.321928	0.955582	0.997417
Unigene0000852	--	1.48	0.58	1.02	0.12	0	0.2	0	0.12	0.12	1.0267	0.1067	0.08	-3.26679	0.00184001	0.0312396	-3.68182	0.00156904	0.0198994	-0.415037	0.962763	0.997417
Unigene0000853	--	0.39	0.26	0.16	3.46	0.47	2.78	5.54	2.52	1.78	0.27	2.2367	3.28	3.05032	0.000127477	0.00438945	3.60266	1.34681e-08	1.87645e-06	0.552346	0.180597	0.991169
Unigene0000854	--	0.33	1.23	0.89	0.21	0.35	0.24	0.39	0.1	0.1	0.8167	0.2667	0.1967	-1.61471	0.139818	0.407704	-2.05399	0.115148	0.364164	-0.439285	0.886394	0.997417
Unigene0000855	--	1.93	5.11	3.83	0.32	1.99	0.6	0.1	0.21	0.11	3.6233	0.97	0.14	-1.90126	0.0318773	0.190112	-4.69382	3.58246e-06	0.00018459	-2.79256	0.0564638	0.849489
Unigene0000856	Qrich1	4.53	5.69	5.99	7.11	3.83	6.32	5.33	4.72	6.34	5.4033	5.7533	5.4633	0.0905484	0.630507	0.806066	0.0159318	0.935539	0.971932	-0.0746166	0.648009	0.991169
Unigene0000857	--	1.26	1.76	1.88	5.73	2.67	3.81	2.76	5.4	3.76	1.6333	4.07	3.9733	1.31721	0.0148283	0.121497	1.28253	0.0077908	0.0623151	-0.034679	0.587477	0.991169
Unigene0000858	--	26.15	37.98	30.23	24.01	40.02	23.41	6.03	22.09	22.57	31.4533	29.1467	16.8967	-0.109882	0.622598	0.801112	-0.896474	0.0820492	0.29797	-0.786592	0.290898	0.991169
Unigene0000859	--	0.35	0	0.29	17.73	5.28	26.21	7.12	4.27	14.35	0.2133	16.4067	8.58	6.26503	4.71856e-14	4.71179e-11	5.3298	2.52534e-11	8.62482e-09	-0.935233	0.27169	0.991169
Unigene0000860	CYP2C18	27.41	31.09	25.67	4.91	11.97	49.57	4.56	55.68	45.91	28.0567	22.15	35.3833	-0.341037	0.453969	0.704858	0.334726	0.662455	0.852623	0.675763	0.360396	0.991169
Unigene0000861	--	12.82	4.76	10.85	2.64	0.83	6.07	1.06	0.28	0.84	9.4767	3.18	0.7267	-1.57535	0.00781871	0.0815895	-3.70501	2.53719e-08	3.08889e-06	-2.12966	0.044221	0.793923
Unigene0000862	--	0.32	0.44	0.89	4.24	1.19	3.64	1.67	0.62	2.38	0.55	3.0233	1.5567	2.45864	0.000253453	0.00747118	1.50096	0.0272071	0.148189	-0.95768	0.2613	0.991169
Unigene0000863	--	0.23	0.46	0.45	2.97	0	2.4	2.39	0.63	0.84	0.38	1.79	1.2867	2.23589	0.234827	0.524056	1.75957	0.204065	0.502649	-0.476321	0.955928	0.997417
Unigene0000864	--	3.51	3.16	2.15	1.85	1.3	6.36	26.56	2.76	4.6	2.94	3.17	11.3067	0.108667	0.842022	0.924463	1.94329	0.0193621	0.118246	1.83462	0.0248744	0.667369
Unigene0000865	--	1.54	1.03	1.18	2.7	0.96	2.71	0.51	0.48	1.16	1.25	2.1233	0.7167	0.764403	0.394775	0.666813	-0.802554	0.134972	0.399892	-1.56696	0.0357271	0.740457
Unigene0000866	--	3.4	2.65	1.45	13.23	7.76	5.3	4.4	6.29	3.16	2.5	8.7633	4.6167	1.80955	0.00396341	0.0528419	0.884923	0.13015	0.391008	-0.924628	0.239885	0.991169
Unigene0000867	--	0.52	0.35	0.17	0.65	0	0.55	0.46	0.16	1.87	0.3467	0.4	0.83	0.206451	0.888944	0.943684	1.25956	0.359264	0.666439	1.05311	0.338547	0.991169
Unigene0000868	--	29.08	27.64	38.13	18.76	5.8	38.61	15.58	20.81	26.44	31.6167	21.0567	20.9433	-0.586408	0.130603	0.394985	-0.594194	0.0767605	0.286141	-0.00778599	0.676278	0.991169
Unigene0000869	pol	0.31	0.79	1.83	0.59	1.17	0.14	0.23	0.15	1.76	0.9767	0.6333	0.7133	-0.624901	0.447581	0.700349	-0.45329	0.561496	0.799742	0.171611	0.901223	0.997417
Unigene0000870	--	0.45	3.02	1.8	0.42	0.16	0	0.26	0	0.14	1.7567	0.1933	0.1333	-3.18368	0.0117496	0.105579	-3.71973	0.00889817	0.0687226	-0.536053	0.935556	0.997417
Unigene0000871	C15orf62	1.3	0.31	0	0.64	0.55	2.75	0	0.43	0.92	0.5367	1.3133	0.45	1.29113	0.423996	0.688818	-0.254101	0.814099	0.924237	-1.54524	0.278656	0.991169
Unigene0000873	--	0.13	0	0.13	1.68	0.66	0.95	0.67	0	4.41	0.0867	1.0967	1.6933	3.6615	0.031951	0.190283	4.28824	0.0265865	0.14614	0.626741	0.546223	0.991169
Unigene0000874	--	1.09	0.64	0.89	3.29	0.89	2.53	2.97	0.98	2.17	0.8733	2.2367	2.04	1.35675	0.0740053	0.297656	1.22396	0.0481277	0.213954	-0.132781	0.779392	0.991169
Unigene0000875	--	1.55	1.79	2.82	8.11	2.13	4.39	5.21	2.99	4.55	2.0533	4.8767	4.25	1.24793	0.0554898	0.255903	1.04949	0.0138595	0.0936578	-0.198433	0.779329	0.991169
Unigene0000876	--	3.34	6.47	7.45	0	0	0.24	0	0	0.21	5.7533	0.08	0.07	-6.16825	1.34846e-07	1.79843e-05	-6.3609	1.87773e-07	1.73783e-05	-0.192645	0.982806	0.997417
Unigene0000877	AMDHD1	9.21	9.45	8.59	22.23	9.06	29.58	10.84	8.97	10.26	9.0833	20.29	10.0233	1.15948	0.0425474	0.221951	0.142069	0.7345	0.8895	-1.01741	0.106084	0.991169
Unigene0000878	--	70.43	102.15	95.29	122.7	117.28	118.77	112.4	203.88	138.51	89.29	119.583	151.597	0.421446	0.523744	0.744501	0.763668	0.0551754	0.232965	0.342222	0.217543	0.991169
Unigene0000880	--	3.41	4.61	0.76	7.08	2.96	4.43	4.9	24.67	4.25	2.9267	4.8233	11.2733	0.720772	0.512058	0.738991	1.94558	0.0162621	0.104636	1.22481	0.0296405	0.701462
Unigene0000881	--	1.42	0.86	0.56	1.04	0.94	1.34	0.98	1.09	1.18	0.9467	1.1067	1.0833	0.225292	0.987332	0.993563	0.194549	0.846203	0.926639	-0.0307435	0.790223	0.991169
Unigene0000882	--	1.5	0.54	1.28	2.01	1.89	3.17	1.32	0.7	1.1	1.1067	2.3567	1.04	1.09053	0.263629	0.554861	-0.0896372	0.854723	0.931633	-1.18016	0.194609	0.991169
Unigene0000883	--	0.16	0.4	0.12	2.03	0.25	1.4	2.12	0.19	1.76	0.2267	1.2267	1.3567	2.4361	0.0246927	0.163321	2.58142	0.0107656	0.0786589	0.145323	0.612948	0.991169
Unigene0000884	--	0	0	0	0	1.8	0	0	0	0.27	0	0.6	0.09	9.22882	0.338903	0.621971	6.49185	0.846392	0.926639	-2.73697	0.405314	0.991169
Unigene0000885	--	0.97	1.13	1.28	0.75	1	0.68	0.42	1.95	1.35	1.1267	0.81	1.24	-0.476067	0.519492	0.743354	0.138279	0.900745	0.955427	0.614346	0.474521	0.991169
Unigene0000886	--	1.6	2.19	1.76	1.5	1.22	1.42	0.81	4.43	1.53	1.85	1.38	2.2567	-0.422857	0.195794	0.481235	0.286668	0.663232	0.852853	0.709525	0.19457	0.991169
Unigene0000887	--	1.86	1.02	0.17	0.16	0.52	0.36	0.59	0.16	0.31	1.0167	0.3467	0.3533	-1.55223	0.227047	0.51605	-1.52474	0.250829	0.561337	0.0274807	0.938008	0.997417
Unigene0000890	--	0.07	0.26	0.13	0.06	0.14	0.28	0.29	0.31	1.65	0.1533	0.16	0.75	0.0614005	0.93717	0.969843	2.29022	0.075234	0.28267	2.22882	0.0665475	0.892266
Unigene0000891	--	0.35	0.24	0.71	5.41	0.12	3.49	1.14	0.22	1.54	0.4333	3.0067	0.9667	2.79462	0.036736	0.20472	1.15754	0.355231	0.664042	-1.63707	0.265348	0.991169
Unigene0000892	--	3.14	2.22	3.82	2.1	3.61	3.11	1.97	5.96	8.4	3.06	2.94	5.4433	-0.0577155	0.703349	0.847879	0.830959	0.180109	0.470612	0.888674	0.130503	0.991169
Unigene0000893	Cyp3a1	145.76	96.08	41.81	74.48	132.44	98.57	41.44	334.71	181.62	94.55	101.83	185.923	0.107013	0.935523	0.968963	0.975558	0.191634	0.487067	0.868545	0.165116	0.991169
Unigene0000894	Sirt1	4.67	6.95	14.03	10.88	9.43	6.46	16.72	7.21	13.03	8.55	8.9233	12.32	0.0616583	0.793052	0.896298	0.527006	0.323067	0.63716	0.465348	0.174215	0.991169
Unigene0000895	--	0	0.48	0.19	2.69	2.78	3.45	0.51	5.55	3.48	0.2233	2.9733	3.18	3.73481	0.000262537	0.00767586	3.83176	0.00103687	0.0148042	0.0969456	0.716436	0.991169
Unigene0000896	TAT	18.91	11.58	39.96	38.06	13.82	58.28	48.23	18.26	61.93	23.4833	36.72	42.8067	0.644929	0.534676	0.752526	0.866198	0.158545	0.438367	0.221269	0.437171	0.991169
Unigene0000897	Pol	19	22.87	23.17	7.31	34.85	6.59	3.18	2.95	1.64	21.68	16.25	2.59	-0.415925	0.576064	0.776939	-3.06534	4.45608e-12	1.84918e-09	-2.64942	0.00155212	0.192177
Unigene0000898	--	0	0	0	0	0	2.33	0	0	0.21	0	0.7767	0.07	9.60115	0.24915	0.541222	6.12928	0.846392	0.926639	-3.47187	0.310908	0.991169
Unigene0000899	--	0	0	0.43	2.22	0.22	2.28	0.95	0.2	0.6	0.1433	1.5733	0.5833	3.45638	0.0947407	0.336523	2.02495	0.366832	0.6729	-1.43143	0.4178	0.991169
Unigene0000900	--	16.4	18.02	16.26	11.24	6.97	5.39	4.36	9.5	5.48	16.8933	7.8667	6.4467	-1.10263	0.000544072	0.0131441	-1.38983	0.00216312	0.0251677	-0.287199	0.985462	0.997417
Unigene0000901	--	20.5	23.92	48.74	26.78	14.92	47.98	92.69	38.66	76.86	31.0533	29.8933	69.4033	-0.0549244	0.555432	0.767125	1.16026	0.0174859	0.109926	1.21518	0.00690919	0.392691
Unigene0000902	--	0	0	0.17	0	0	0.19	0	0.98	2.62	0.0567	0.0633	1.2	0.160465	0.957519	0.978375	4.40439	0.0600472	0.245891	4.24393	0.0493178	0.817526
Unigene0000903	--	0.4	0.6	0.2	1.32	1.04	1.49	1.23	0.37	1.31	0.4	1.2833	0.97	1.68182	0.261734	0.553156	1.27798	0.379112	0.683759	-0.403839	0.853505	0.994565
Unigene0000904	CHMP7	1.13	0.82	1.21	2.14	0.54	1.57	1.82	0.92	3.33	1.0533	1.4167	2.0233	0.427538	0.867844	0.931338	0.941772	0.118423	0.370786	0.514234	0.196115	0.991169
Unigene0000905	--	1.24	0.16	0	0.29	0.32	1.31	0.14	0	0	0.4667	0.64	0.0467	0.455679	0.91456	0.958173	-3.32193	0.20957	0.510828	-3.77761	0.116631	0.991169
Unigene0000906	--	0.38	0.86	1.32	9.85	1.96	0.8	1.16	0.88	0.79	0.8533	4.2033	0.9433	2.30035	0.0377176	0.207371	0.144658	0.87068	0.939211	-2.15569	0.0565506	0.849833
Unigene0000907	--	1.85	0.95	1.49	6.47	1.6	3.4	3.39	1.16	1.79	1.43	3.8233	2.1133	1.41882	0.0448809	0.229012	0.563505	0.373551	0.67838	-0.855311	0.383541	0.991169
Unigene0000908	--	1.32	0.25	0.98	1.85	0.17	2.61	0.72	0.54	0.77	0.85	1.5433	0.6767	0.860515	0.6272	0.80395	-0.329018	0.667273	0.855052	-1.18953	0.382356	0.991169
Unigene0000909	--	0.56	0.98	1.39	1.96	3.03	0.89	3.43	4.03	1.82	0.9767	1.96	3.0933	1.00492	0.349096	0.629671	1.66322	0.0351311	0.175487	0.658309	0.330274	0.991169
Unigene0000910	GTF2IRD2	1.02	1.56	1.55	2.55	1.23	1.57	1.87	1.84	2.35	1.3767	1.7833	2.02	0.373397	0.831581	0.919547	0.553176	0.213152	0.515909	0.179779	0.306798	0.991169
Unigene0000911	--	1.3	0.15	1.44	1.49	0.3	0.92	0.25	1.21	0.67	0.9633	0.9033	0.71	-0.0927766	0.705146	0.848857	-0.440216	0.713093	0.875918	-0.347439	0.982734	0.997417
Unigene0000912	KCTD9	1.01	0.93	1.73	4	0.5	1.92	3.26	1.02	1.99	1.2233	2.14	2.09	0.806793	0.538988	0.755456	0.772685	0.232366	0.539021	-0.0341079	0.636821	0.991169
Unigene0000913	--	2.64	3.37	4.18	2.81	2.85	2.28	1.58	1.56	2.34	3.3967	2.6467	1.8267	-0.359943	0.351306	0.632104	-0.894906	0.113067	0.359912	-0.534963	0.600993	0.991169
Unigene0000914	--	1.19	2.93	0.36	0.77	4.81	1.25	0.8	0.51	0.51	1.4933	2.2767	0.6067	0.608387	0.548739	0.762592	-1.29956	0.166812	0.450572	-1.90795	0.0592828	0.862156
Unigene0000916	--	1.02	0.91	0.54	1.06	1.09	1.96	1.44	0.92	1.49	0.8233	1.37	1.2833	0.734627	0.417984	0.685469	0.640347	0.322833	0.637022	-0.0942799	0.889715	0.997417
Unigene0000917	Shmt2	26.35	23.03	21.17	18.57	20.65	25.47	15.77	19.69	14.53	23.5167	21.5633	16.6633	-0.125103	0.405941	0.676002	-0.497007	0.138213	0.40517	-0.371903	0.684065	0.991169
Unigene0000919	--	2.17	2.73	5.98	0.69	0.33	1.02	0.97	0.69	1.68	3.6267	0.68	1.1133	-2.41504	2.6436e-05	0.0012805	-1.70376	0.00287889	0.0307174	0.711279	0.210278	0.991169
Unigene0000920	--	0	0	0	0.15	0.17	0.17	0	0	0.59	0	0.1633	0.1967	7.35168	0.547437	0.761905	7.61961	0.515855	0.77027	0.267933	0.893141	0.997417
Unigene0000921	--	3.08	5.72	4.79	4.46	5.7	1.05	0.87	5.73	3.6	4.53	3.7367	3.4	-0.277759	0.537196	0.754026	-0.413976	0.548373	0.790179	-0.136217	0.976118	0.997417
Unigene0000922	ALLC	19.14	15.87	10.8	8.04	7.61	8.31	11.93	14.06	12.83	15.27	7.9867	12.94	-0.935035	0.00543159	0.0647072	-0.238862	0.469157	0.745362	0.696172	0.0264545	0.679671
Unigene0000923	--	4.24	4.9	3.02	3	2.26	5.4	6.4	5.88	4.55	4.0533	3.5533	5.61	-0.189936	0.384379	0.660194	0.468892	0.298311	0.612328	0.658828	0.083498	0.948013
Unigene0000924	PRDX3	6.56	5.45	2.54	3.08	4.96	3.64	2.76	3.94	2.93	4.85	3.8933	3.21	-0.316979	0.399404	0.670197	-0.595411	0.221176	0.524701	-0.278433	0.809093	0.991169
Unigene0000925	--	0	0	0.17	2.13	0.64	0.46	0.15	0.33	0.73	0.0567	1.0767	0.4033	4.24793	0.0158392	0.126532	2.8314	0.157346	0.436331	-1.41653	0.313032	0.991169
Unigene0000926	GK	4.36	9.34	10.9	16.86	7.56	12.74	12.33	5.24	20.07	8.2	12.3867	12.5467	0.595092	0.453819	0.704786	0.613608	0.300195	0.613542	0.0185161	0.624692	0.991169
Unigene0000927	--	0.84	0.24	0.12	1.12	0.25	1.52	0.95	0.78	0.67	0.4	0.9633	0.8	1.26804	0.471076	0.71926	1	0.440577	0.728352	-0.268035	0.968076	0.997417
Unigene0000928	Stra6l	17.55	13.9	14.64	14.96	6.69	17.87	13.3	3.85	12.71	15.3633	13.1733	9.9533	-0.221871	0.206443	0.494008	-0.62624	0.143502	0.414638	-0.404369	0.760887	0.991169
Unigene0000930	--	5.19	10.17	3.68	1.69	3.25	1.49	0.96	0.88	3	6.3467	2.1433	1.6133	-1.56614	0.0104946	0.0980334	-1.97595	0.00179862	0.0220781	-0.409812	0.653026	0.991169
Unigene0000931	--	17.69	4.17	1.5	13.78	6.08	39.6	4.56	5.91	6.54	7.7867	19.82	5.67	1.34788	0.224003	0.51288	-0.457657	0.471056	0.746651	-1.80554	0.0167853	0.588622
Unigene0000932	--	0.96	4.05	7.94	2.34	0.89	0.41	0.93	0.9	1.07	4.3167	1.2133	0.9667	-1.83094	0.013968	0.117134	-2.15883	0.00647472	0.0547021	-0.327886	0.982772	0.997417
Unigene0000933	--	0.34	1.03	0.34	0.48	0.71	0	0	0.16	0.16	0.57	0.3967	0.1067	-0.523035	0.686642	0.837135	-2.41785	0.195611	0.492621	-1.89482	0.460341	0.991169
Unigene0000934	--	3.13	7.38	3.85	1.55	0	0	0.65	0.34	1.2	4.7867	0.5167	0.73	-3.21172	0.00172435	0.029899	-2.71305	0.000902267	0.013321	0.498663	0.609704	0.991169
Unigene0000935	--	0	0	0	1.62	0	0	0.51	0.27	0.27	0	0.54	0.35	9.07682	0.481322	0.725093	8.45121	0.431171	0.722754	-0.625604	0.968671	0.997417
Unigene0000937	MOCS1	3.59	3.93	3.93	4.9	3.98	5.43	3.95	6.83	7.6	3.8167	4.77	6.1267	0.321676	0.78236	0.890155	0.682789	0.0961974	0.326093	0.361113	0.197347	0.991169
Unigene0000938	--	3.15	3.8	2.37	3.29	6.78	13.85	2.99	4.64	2.62	3.1067	7.9733	3.4167	1.35982	0.0564645	0.258123	0.137222	0.808514	0.92151	-1.22259	0.123801	0.991169
Unigene0000940	--	15.14	25.24	25.69	15.94	17.76	13.51	16.32	22.29	15.7	22.0233	15.7367	18.1033	-0.484903	0.12011	0.378229	-0.282777	0.462279	0.739758	0.202125	0.402326	0.991169
Unigene0000941	--	2.77	4.8	4.02	5.88	5.34	3	5.05	29.54	6.19	3.8633	4.74	13.5933	0.295041	0.855796	0.924677	1.81498	0.0109401	0.0794673	1.51994	0.0211477	0.632141
Unigene0000942	--	2.62	7.35	4.77	9.14	1.24	7.07	7.69	2.02	6.73	4.9133	5.8167	5.48	0.243491	0.853727	0.924463	0.157474	0.860599	0.934794	-0.0860167	0.717979	0.991169
Unigene0000943	IYD	72.77	72.03	65.58	29.43	48.18	42.41	34.46	64.51	57	70.1267	40.0067	51.99	-0.809723	0.0304606	0.184833	-0.431729	0.227935	0.533475	0.377994	0.324215	0.991169
Unigene0000944	--	23.61	17.25	20.3	19	18.89	9.23	3.92	4.63	5.42	20.3867	15.7067	4.6567	-0.376249	0.223436	0.512334	-2.13026	7.21057e-09	1.09128e-06	-1.75401	0.00232144	0.231193
Unigene0000945	--	0.42	0	0	0.99	0	1.12	1.3	0.59	2.57	0.14	0.7033	1.4867	2.32878	0.44853	0.701283	3.40858	0.0626455	0.252631	1.0798	0.318163	0.991169
Unigene0000946	--	3.23	0.33	0	0.31	0.48	0.21	0	0.06	0	1.1867	0.3333	0.02	-1.83188	0.137972	0.405572	-5.89077	0.00332354	0.0339956	-4.05889	0.0579577	0.856471
Unigene0000947	--	2.73	1.6	2.27	4.9	1.29	1.32	1.6	1.17	2.86	2.2	2.5033	1.8767	0.186347	0.814737	0.910109	-0.229331	0.646069	0.844301	-0.415678	0.896283	0.997417
Unigene0000948	DIS3	1.71	2.09	1.54	4.28	2.25	3.31	4.2	3.6	3.36	1.78	3.28	3.72	0.881819	0.0957963	0.338415	1.06343	0.00420872	0.0402945	0.181607	0.233925	0.991169
Unigene0000949	--	2.67	0.98	2.66	6.07	2.48	2.25	3.9	2.32	5.71	2.1033	3.6	3.9767	0.775319	0.483095	0.726452	0.918882	0.185509	0.478776	0.143563	0.494639	0.991169
Unigene0000950	--	5.53	1.47	1.57	0	0.12	0	0	0	0.21	2.8567	0.04	0.07	-6.15819	2.27945e-05	0.00114653	-5.35083	0.000113344	0.00277557	0.807355	0.830517	0.991169
Unigene0000951	CDC73	1.41	1.96	2.58	8.86	1.91	8.26	6.09	1.84	7.95	1.9833	6.3433	5.2933	1.67731	0.0116925	0.105381	1.41625	0.0141233	0.0948923	-0.261065	0.96955	0.997417
Unigene0000952	--	0.97	1.75	2.13	3.99	0.4	1.44	0.17	0.54	0.36	1.6167	1.9433	0.3567	0.265511	0.906494	0.953967	-2.18037	0.064791	0.258181	-2.44589	0.129778	0.991169
Unigene0000953	--	0.58	2.17	1.33	0.08	0	0	0	0	0.08	1.36	0.0267	0.0267	-5.67243	0.000229496	0.0069122	-5.67243	0.000274387	0.00544723	0	0.985175	0.997417
Unigene0000954	ADAMTS9	0.99	0.81	3.92	1.08	0.69	0.71	0.3	0.43	0.58	1.9067	0.8267	0.4367	-1.20568	0.0328023	0.193027	-2.12645	0.00250323	0.0278809	-0.920773	0.258477	0.991169
Unigene0000955	--	4.02	0.77	1.62	3.36	0.71	2.08	1.5	2.55	1.03	2.1367	2.05	1.6933	-0.0597379	0.584186	0.780867	-0.335496	0.651085	0.845696	-0.275758	0.887951	0.997417
Unigene0000956	--	0.63	0.52	0.62	0.39	0.54	0.55	0.55	1.85	0.19	0.59	0.4933	0.8633	-0.258152	0.674766	0.830924	0.549203	0.60655	0.822596	0.807355	0.386018	0.991169
Unigene0000957	--	2.78	2.01	1.46	1.8	1.75	3.5	0.74	2.23	1.29	2.0833	2.35	1.42	0.173767	0.931253	0.966389	-0.553003	0.411334	0.71014	-0.72677	0.504822	0.991169
Unigene0000960	--	0.38	0.38	0.83	3.4	1.88	2.48	0.73	0.85	4.44	0.53	2.5867	2.0067	2.28703	0.00408604	0.0537954	1.92074	0.050549	0.22016	-0.366293	0.814371	0.991169
Unigene0000961	AXDND1	0.13	0.11	0.34	4.23	2.1	11.08	1.91	3.83	0.92	0.1933	5.8033	2.22	4.90772	6.4625e-11	2.56812e-08	3.5214	2.46582e-06	0.000136142	-1.38632	0.149082	0.991169
Unigene0000962	ALDH3A2	30.46	15.24	35.67	35.8	15.81	83.31	35.01	23.62	42.95	27.1233	44.9733	33.86	0.729535	0.445506	0.700025	0.320047	0.559924	0.798415	-0.409488	0.768694	0.991169
Unigene0000963	--	1.22	3.36	1.31	3.14	0.42	1.72	0.45	0	0.76	1.9633	1.76	0.4033	-0.15773	0.525287	0.745265	-2.28326	0.0254067	0.141632	-2.12553	0.135231	0.991169
Unigene0000964	--	4.92	4.8	8.27	11.44	3.44	7.58	7.05	4.77	10.88	5.9967	7.4867	7.5667	0.320163	0.999118	0.999418	0.335497	0.551401	0.792419	0.0153344	0.548402	0.991169
Unigene0000965	--	2.15	1.05	1.59	1.49	0.46	1.05	0.14	0.1	0.26	1.5967	1	0.1667	-0.675063	0.129268	0.392684	-3.26003	6.35534e-05	0.00176964	-2.58496	0.0188152	0.614732
Unigene0000966	AMPD3	5.12	6.72	7.06	11.1	4.34	5.66	4.19	5.33	7.25	6.3	7.0333	5.59	0.158857	0.704112	0.848172	-0.172504	0.550847	0.79197	-0.33136	0.927668	0.997417
Unigene0000967	--	0.94	2.42	0.82	1.98	1.16	1.24	0.36	0.11	0	1.3933	1.46	0.1567	0.0674279	0.782078	0.889973	-3.15277	0.00398749	0.0388021	-3.2202	0.00674596	0.390459
Unigene0000970	--	0.73	0.24	0.96	1.58	0.25	0.77	1.48	0.23	2.7	0.6433	0.8667	1.47	0.429911	0.962915	0.980683	1.19218	0.423279	0.71788	0.762267	0.441254	0.991169
Unigene0000971	--	0.51	0.64	1.02	0.72	0.53	3.24	0.45	0.24	0.6	0.7233	1.4967	0.43	1.04902	0.447238	0.700025	-0.750324	0.474767	0.749196	-1.79934	0.174197	0.991169
Unigene0000973	--	0.9	0.33	1.46	2.82	0.51	0.69	0.86	0.84	1.06	0.8967	1.34	0.92	0.579589	0.833872	0.920604	0.0370621	0.994011	0.996363	-0.542527	0.848321	0.99422
Unigene0000974	--	1.69	0.8	3.62	4.9	1.84	3.94	24.52	2.81	6.85	2.0367	3.56	11.3933	0.805667	0.462816	0.71176	2.48391	0.00306384	0.0321312	1.67824	0.0109992	0.484812
Unigene0000975	--	0.23	3.52	1.24	6.68	1.99	1.32	2.19	0.95	4.95	1.6633	3.33	2.6967	1.00144	0.48117	0.725093	0.6971	0.523308	0.77155	-0.304345	0.985186	0.997417
Unigene0000977	GPN1	6.31	7.45	5.47	6.18	5.04	4.88	5.37	6.54	4.68	6.41	5.3667	5.53	-0.256298	0.198478	0.484488	-0.213045	0.537508	0.783345	0.0432532	0.527886	0.991169
Unigene0000978	BXL2	3.55	2.93	2.56	1.82	1.01	1.1	1.28	2.3	3.39	3.0133	1.31	2.3233	-1.20179	0.00136407	0.0255765	-0.375164	0.378733	0.683235	0.826629	0.057265	0.853826
Unigene0000980	--	0.32	0.16	0	2.36	0.33	0.83	0.42	0.59	0.73	0.16	1.1733	0.58	2.87447	0.122462	0.381624	1.85798	0.292765	0.60713	-1.01649	0.591967	0.991169
Unigene0000982	--	8.7	5.37	8.23	10.26	13.15	7.61	6.74	6.12	2.32	7.4333	10.34	5.06	0.476155	0.52862	0.747896	-0.554872	0.303979	0.617413	-1.03103	0.170151	0.991169
Unigene0000985	--	88.53	111.67	98.15	304.98	295.55	209.15	244.75	327.92	266.48	99.45	269.893	279.717	1.44035	0.00110832	0.0219617	1.49192	1.03792e-05	0.000422089	0.0515769	0.566653	0.991169
Unigene0000986	--	5.72	7.48	3.36	0.64	0.51	0.36	0.23	8.18	0.56	5.52	0.5033	2.99	-3.45508	1.9142e-11	8.56857e-09	-0.884523	0.430637	0.722754	2.57056	1	1
Unigene0000988	--	0.44	0.59	0.44	0.96	0.46	0.47	0.9	0.27	1.37	0.49	0.63	0.8467	0.36257	0.949912	0.97693	0.789012	0.551257	0.792394	0.426442	0.582519	0.991169
Unigene0000989	--	91.03	81.55	167.3	39.93	113.77	25.43	125.18	133.73	56.68	113.293	59.71	105.197	-0.924018	0.148693	0.421265	-0.106974	0.844026	0.926639	0.817045	0.229427	0.991169
Unigene0000990	--	0	0.58	0	0	1.98	0	0	0.54	1.96	0.1933	0.66	0.8333	1.77138	0.479221	0.724796	2.1078	0.381104	0.685692	0.336428	0.960153	0.997417
Unigene0000991	--	0.55	0	0.18	2.56	0.38	2.7	0.16	0	0.68	0.2433	1.88	0.28	2.94973	0.0765151	0.303072	0.202493	0.9929	0.995908	-2.74723	0.0937966	0.975894
Unigene0000992	--	0	0	0	0.72	0	0	1.01	0.9	1.25	0	0.24	1.0533	7.90689	0.578415	0.776939	10.0407	0.0155828	0.101775	2.13386	0.142754	0.991169
Unigene0000993	--	0.36	0.9	0.18	1.01	0	1.71	0	0	0.34	0.48	0.9067	0.1133	0.917538	0.718335	0.856678	-2.08246	0.317373	0.63107	-3	0.242404	0.991169
Unigene0000994	mvpA	20.39	31.86	17.58	8.89	14.92	10.15	6.51	11	9.53	23.2767	11.32	9.0133	-1.04001	0.0215904	0.151444	-1.36875	0.00173423	0.0214654	-0.328741	0.726746	0.991169
Unigene0000995	--	1.23	2.09	2.45	0.8	1.78	0.91	1.62	1.26	1.49	1.9233	1.1633	1.4567	-0.725344	0.31614	0.603432	-0.400938	0.539907	0.785044	0.324406	0.633351	0.991169
Unigene0000996	--	0.8	1.41	0.4	1.13	0.41	1.27	0.53	0.37	0.19	0.87	0.9367	0.3633	0.10652	0.879853	0.93851	-1.25972	0.360761	0.668147	-1.36624	0.461962	0.991169
Unigene0000997	--	6.65	2.31	4.8	4.82	1.68	4.73	2.56	1.39	4.35	4.5867	3.7433	2.7667	-0.293123	0.29698	0.586105	-0.729297	0.178491	0.468159	-0.436175	0.765046	0.991169
Unigene0000998	--	6.63	0	3.83	0.2	0.88	15.34	7.87	7.36	0.79	3.4867	5.4733	5.34	0.650571	0.788793	0.894183	0.614991	0.630929	0.833486	-0.03558	0.862784	0.994565
Unigene0000999	MICU3	2.17	3.09	4.23	10.43	6.87	14.48	6.57	6.95	9.36	3.1633	10.5933	7.6267	1.74364	0.000339646	0.00921715	1.26961	0.000773898	0.0118803	-0.474032	0.544716	0.991169
Unigene0001000	Slc7a11	17.62	10.31	13.36	22.6	12.27	19.18	20.26	13.15	31.17	13.7633	18.0167	21.5267	0.388502	0.77661	0.886621	0.645295	0.188047	0.48234	0.256793	0.244486	0.991169
Unigene0001001	--	0.44	0.83	0.48	2.32	0.81	3.22	0.27	0.16	1.3	0.5833	2.1167	0.5767	1.8594	0.0203953	0.146302	-0.0165829	0.893469	0.95156	-1.87598	0.0553616	0.842137
Unigene0001002	NRP1	1.49	2.54	2.62	8.96	3.16	7.74	3.25	2.38	3.98	2.2167	6.62	3.2033	1.57844	0.00266042	0.0400958	0.531182	0.197306	0.494264	-1.04726	0.0750173	0.922561
Unigene0001003	--	2.61	1.58	2.85	5.88	2.07	5.37	2.98	1.95	6.03	2.3467	4.44	3.6533	0.919947	0.181704	0.464191	0.6386	0.269209	0.582215	-0.281346	0.952438	0.997417
Unigene0001004	--	2.28	0.62	1.03	1.36	1.29	0	0.54	0.19	0	1.31	0.8833	0.2433	-0.568537	0.557189	0.768063	-2.42856	0.107935	0.350194	-1.86002	0.428757	0.991169
Unigene0001005	--	0.2	0.6	0	0	1.85	0.42	1.4	0.37	2.96	0.2667	0.7567	1.5767	1.50462	0.442541	0.700025	2.56377	0.103501	0.341258	1.05915	0.541179	0.991169
Unigene0001007	--	0.7	0	0.17	0.82	0.9	0.74	0.92	0.81	1.3	0.29	0.82	1.01	1.49957	0.426332	0.690299	1.80023	0.250412	0.560727	0.300659	0.663304	0.991169
Unigene0001008	--	0.23	1.27	0	0.11	0	0.24	0	0	0	0.5	0.1167	0	-2.09954	0.238263	0.527961	-8.96578	0.0834238	0.30099	-6.86625	0.568977	0.991169
Unigene0001009	Uroc1	13.35	20.29	10.69	10.1	20.3	68.98	32.94	86.35	44.13	14.7767	33.1267	54.4733	1.16467	0.141575	0.410382	1.88223	0.000212468	0.00446855	0.717557	0.217093	0.991169
Unigene0001010	TMEM38B	3.47	2.29	4.2	3.29	16.85	3.21	9.38	2.05	9.35	3.32	7.7833	6.9267	1.2292	0.101762	0.349271	1.06098	0.0932681	0.320066	-0.168227	0.7763	0.991169
Unigene0001011	--	2.49	1.17	0.5	0.16	0.34	0.35	0.15	0.15	0.15	1.3867	0.2833	0.15	-2.29105	0.0539818	0.252312	-3.20859	0.0214228	0.126055	-0.917538	0.703353	0.991169
Unigene0001012	--	2.76	3.05	3.06	3.94	2.64	3.18	0.85	0.95	5.41	2.9567	3.2533	2.4033	0.137947	0.752245	0.876856	-0.298935	0.531105	0.778334	-0.436882	0.677961	0.991169
Unigene0001013	--	0.69	0	0	4.89	0.08	7.06	1.28	2	1.29	0.23	4.01	1.5233	4.1239	0.122895	0.382306	2.72753	0.0474961	0.212352	-1.39637	0.325502	0.991169
Unigene0001015	PPP2R3A	1.03	0.85	1.65	3.08	0.86	3.76	1.69	1.76	2.25	1.1767	2.5667	1.9	1.12519	0.143196	0.412624	0.691294	0.130962	0.392486	-0.433897	0.799324	0.991169
Unigene0001016	--	6.11	3.58	6.4	14.96	0.89	13.59	9.48	1.56	10.86	5.3633	9.8133	7.3	0.871613	0.518575	0.742645	0.444767	0.599612	0.818284	-0.426847	0.911239	0.997417
Unigene0001017	--	0.93	2.98	2.79	2.46	1.58	3.05	2.16	3.87	1.66	2.2333	2.3633	2.5633	0.0816245	0.817506	0.911711	0.198823	0.750189	0.899215	0.117198	0.557262	0.991169
Unigene0001018	--	6.51	8.9	8.07	0.05	2.08	6.27	1	1.35	0.82	7.8267	2.8	1.0567	-1.48297	0.0934211	0.334238	-2.88888	2.08706e-10	5.36972e-08	-1.40591	0.260637	0.991169
Unigene0001019	--	1.75	0.72	2.82	3.28	1.65	3.65	0.9	2.45	1.2	1.7633	2.86	1.5167	0.69771	0.499112	0.735458	-0.217401	0.764726	0.907508	-0.915111	0.340958	0.991169
Unigene0001020	--	0.42	3.08	2.11	0.1	0.55	0.34	0	0	0.3	1.87	0.33	0.1	-2.5025	0.0189543	0.140251	-4.22497	0.00250819	0.027928	-1.72247	0.410401	0.991169
Unigene0001021	--	1.43	3.41	0.34	2.55	8.24	2.8	0.48	0.32	1.33	1.7267	4.53	0.71	1.39152	0.125215	0.385616	-1.2821	0.148862	0.422949	-2.67362	0.00164021	0.198389
Unigene0001022	Marveld3	0.14	0	0	0	0	3	0.25	0	1.06	0.0467	1	0.4367	4.42146	0.122114	0.381109	3.22607	0.260752	0.573598	-1.1954	0.627478	0.991169
Unigene0001023	MYO1E	3.91	3.17	3.7	4.01	3.08	3.3	1.48	1.28	4.47	3.5933	3.4633	2.41	-0.0531615	0.436118	0.696389	-0.57629	0.201541	0.499612	-0.523128	0.519906	0.991169
Unigene0001024	--	0.54	0.27	0.34	1.4	2.74	0.93	0.48	0.82	0.38	0.3833	1.69	0.56	2.14035	0.0223677	0.154805	0.546827	0.597537	0.817901	-1.59352	0.0960804	0.984109
Unigene0001025	--	0.33	0.22	0.11	1.87	0.69	0.7	1.07	0.41	0.52	0.22	1.0867	0.6667	2.30433	0.101409	0.348844	1.59946	0.234828	0.541317	-0.704872	0.695169	0.991169
Unigene0001026	--	0	0	0.24	0.23	0	0	1.07	0	1.36	0.08	0.0767	0.81	-0.0614005	0.957519	0.978375	3.33985	0.218574	0.522206	3.40125	0.194842	0.991169
Unigene0001027	NCEH1	9.83	12.05	10	3.77	1.7	4.54	16.58	8.73	10.33	10.6267	3.3367	11.88	-1.67121	1.56291e-06	0.000138963	0.160846	0.752671	0.900759	1.83206	1.39448e-05	0.00681346
Unigene0001028	--	0.42	0.54	1.49	1.4	0.12	0.44	0.31	0.17	0.33	0.8167	0.6533	0.27	-0.321928	0.473052	0.720391	-1.59679	0.0894012	0.312303	-1.27486	0.444385	0.991169
Unigene0001030	--	4.26	4.03	6.86	0.66	0.65	0.2	0.76	0.83	0.68	5.05	0.5033	0.7567	-3.3267	5.6812e-10	1.68892e-07	-2.73855	4.29736e-10	1.00514e-07	0.588144	0.27772	0.991169
Unigene0001031	--	0.43	0.44	0.65	0.41	0.22	0.69	0.38	0.4	0.4	0.5067	0.44	0.3933	-0.203533	0.771096	0.884342	-0.365284	0.800928	0.918444	-0.161751	0.952023	0.997417
Unigene0001032	--	0	0.27	0	0.83	1.47	0.75	0.47	1.16	1.57	0.09	1.0167	1.0667	3.49778	0.0220887	0.153584	3.56704	0.0157493	0.102533	0.0692627	0.849176	0.99422
Unigene0001033	RHOT2	3.26	4.32	6.8	5.94	3.43	5.26	4.28	3.59	4.54	4.7933	4.8767	4.1367	0.0248661	0.594008	0.787455	-0.212561	0.552337	0.793078	-0.237427	0.982129	0.997417
Unigene0001035	--	0.89	1.57	1.56	0.84	1.27	0.94	1.08	1.98	0.21	1.34	1.0167	1.09	-0.398386	0.504675	0.738991	-0.297905	0.789257	0.912735	0.100481	0.772845	0.991169
Unigene0001036	--	1.37	1.53	0.15	0.43	0.16	0.16	0.07	0.07	0.28	1.0167	0.25	0.14	-2.02385	0.0400255	0.214522	-2.86035	0.0191721	0.11739	-0.836501	0.720726	0.991169
Unigene0001037	--	3.5	1.89	1.66	1.86	3.39	2.84	1.98	3.75	1.8	2.35	2.6967	2.51	0.198516	0.949384	0.976695	0.0950266	0.906884	0.958467	-0.10349	0.932791	0.997417
Unigene0001039	ITGB2	30.6	35.24	25.38	40.83	42.06	57	73.09	62.88	37.31	30.4067	46.63	57.76	0.616871	0.278615	0.56893	0.925683	0.0277683	0.149967	0.308812	0.280044	0.991169
Unigene0001040	Slc27a2	17.42	12.09	20.37	16.62	6.88	15.14	7.45	6.51	28.91	16.6267	12.88	14.29	-0.368366	0.0966012	0.339657	-0.218493	0.569228	0.805367	0.149873	0.547988	0.991169
Unigene0001041	--	0.44	0.05	0.22	2.03	0.06	1.15	6.87	0.3	3.59	0.2367	1.08	3.5867	2.1901	0.145053	0.415852	3.92172	0.000287599	0.00564849	1.73161	0.0503642	0.823807
Unigene0001042	--	1.39	3.68	3.9	8.51	6.67	9.21	2.66	3.41	3.29	2.99	8.13	3.12	1.44311	0.0306849	0.185472	0.0614005	0.93876	0.973247	-1.38171	0.027773	0.687143
Unigene0001043	--	1.57	0.75	4.31	5.41	0.54	11.27	14.13	8.23	18.04	2.21	5.74	13.4667	1.377	0.222	0.511236	2.60727	3.53488e-05	0.00111002	1.23027	0.0560135	0.845706
Unigene0001044	--	3.51	7.04	4.56	6.2	2.42	2.99	2.22	3.91	2.99	5.0367	3.87	3.04	-0.380136	0.209318	0.49769	-0.728398	0.173308	0.460258	-0.348262	0.955012	0.997417
Unigene0001045	tc3a	4.35	0.95	0.89	0.99	0.58	5.71	0.73	1.4	3.27	2.0633	2.4267	1.8	0.233999	0.94785	0.975825	-0.19698	0.697895	0.8672	-0.430979	0.795199	0.991169
Unigene0001046	--	0.51	1.2	1.7	0.64	0	0.9	0.9	0.95	2.38	1.1367	0.5133	1.41	-1.14684	0.27305	0.563671	0.310886	0.79457	0.915548	1.45773	0.182958	0.991169
Unigene0001047	--	1.25	0.56	0.96	1.55	0.14	5.99	0.24	1.55	4.38	0.9233	2.56	2.0567	1.47122	0.307561	0.595637	1.15538	0.332789	0.645816	-0.315836	0.936012	0.997417
Unigene0001049	Trim14	1.77	1.17	2.36	6.72	4.53	11.25	1.49	7.32	6.59	1.7667	7.5	5.1333	2.08586	0.000123029	0.00427028	1.53887	0.0150161	0.098978	-0.546995	0.635527	0.991169
Unigene0001050	--	0.57	1.28	0.57	5.83	1.12	1.07	0.73	0.18	1.83	0.8067	2.6733	0.9133	1.7286	0.0932175	0.33381	0.179169	0.937782	0.972839	-1.54943	0.189863	0.991169
Unigene0001051	--	9.95	15.55	9.39	1.58	10.54	1.69	3.77	2.35	2.51	11.63	4.6033	2.8767	-1.3371	0.107366	0.358845	-2.01538	8.35235e-06	0.000356179	-0.678281	0.428033	0.991169
Unigene0001052	--	1.09	1.14	0.75	1.99	0.73	2.1	1.04	0.88	0.57	0.9933	1.6067	0.83	0.693721	0.526268	0.745947	-0.259167	0.659267	0.850825	-0.952887	0.34071	0.991169
Unigene0001053	--	0.43	1.13	3.11	0.77	1.66	0.32	0.53	0.44	1.09	1.5567	0.9167	0.6867	-0.763991	0.362433	0.640059	-1.18078	0.131469	0.393285	-0.416787	0.672329	0.991169
Unigene0001054	--	2.26	3.71	3.62	5.07	3.97	1.81	3.97	3.45	5.17	3.1967	3.6167	4.1967	0.178092	0.945855	0.97489	0.392676	0.437593	0.726562	0.214583	0.466457	0.991169
Unigene0001055	--	5.84	4.83	4.8	2.97	2.89	1.47	1.45	0.83	2.36	5.1567	2.4433	1.5467	-1.07759	0.0320023	0.19042	-1.73728	0.00287023	0.0306505	-0.659688	0.523899	0.991169
Unigene0001056	--	1.92	1.59	0.94	0.67	0.94	0.48	0.13	0.18	0.28	1.4833	0.6967	0.1967	-1.0903	0.054317	0.253029	-2.91502	3.14357e-05	0.00100931	-1.82472	0.0588331	0.861039
Unigene0001059	--	3.62	12.23	0.39	0.81	3.74	2.74	0.07	0.22	0.66	5.4133	2.43	0.3167	-1.15556	0.220916	0.51016	-4.09548	0.000163431	0.0036993	-2.93992	0.00531212	0.356555
Unigene0001060	--	7.91	5.37	4.65	26.88	11.13	25.69	5.4	3.65	7.81	5.9767	21.2333	5.62	1.82892	0.000595362	0.014069	-0.088771	0.714299	0.876616	-1.91769	0.000307859	0.0669226
Unigene0001061	--	1.14	1.43	0.95	2.4	0.79	0.7	0.58	0.09	0.27	1.1733	1.2967	0.3133	0.144195	0.822767	0.915313	-1.90484	0.0541392	0.230216	-2.04904	0.121911	0.991169
Unigene0001062	--	1.02	0.95	1.34	16.95	1.5	6.6	1.64	0.73	5.97	1.1033	8.35	2.78	2.91991	7.66302e-05	0.00294905	1.33322	0.0730083	0.277542	-1.58669	0.12566	0.991169
Unigene0001063	jockey\pol	0	0	0.6	3.1	0	0.48	0.13	0.28	0.14	0.2	1.1933	0.1833	2.57693	0.317362	0.603986	-0.125531	0.97426	0.985961	-2.70246	0.224022	0.991169
Unigene0001065	--	0.21	0.31	0	0.1	0.11	0.22	0.27	0.48	1.44	0.1733	0.1433	0.73	-0.274175	0.796646	0.898534	2.07435	0.175014	0.463164	2.34852	0.0773415	0.926717
Unigene0001066	--	2.09	0.96	1.33	3.24	0.86	4.1	2.2	1.71	3.92	1.46	2.7333	2.61	0.904693	0.370857	0.647362	0.838081	0.183771	0.476376	-0.0666116	0.748829	0.991169
Unigene0001068	--	0.47	3.05	1.14	0.88	0.56	1.28	0	0.06	0.63	1.5533	0.9067	0.23	-0.776723	0.231331	0.520327	-2.75566	0.0218089	0.127539	-1.97894	0.167467	0.991169
Unigene0001069	SLC38A2	4.7	7.06	16.32	45.03	18.37	26.96	99.35	5.81	76.25	9.36	30.12	60.47	1.68614	0.00500511	0.0614693	2.69164	0.00089562	0.0132582	1.0055	0.10392	0.991169
Unigene0001070	Sh2d4a	1.12	0.54	0.22	2.02	1.08	1.03	0.63	0.57	1.07	0.6267	1.3767	0.7567	1.13541	0.254733	0.546783	0.27196	0.82	0.926639	-0.863449	0.305082	0.991169
Unigene0001071	--	8.07	36.62	42.93	25.3	18.85	13.96	8.11	9.07	11.13	29.2067	19.37	9.4367	-0.592474	0.17418	0.454941	-1.62995	0.00432997	0.0412608	-1.03747	0.0536016	0.837148
Unigene0001072	--	0	0.06	0.06	1.84	1.66	0.76	1.15	0.28	0.67	0.04	1.42	0.7	5.14975	0.000210246	0.0064471	4.12928	0.00611223	0.0525286	-1.02046	0.312827	0.991169
Unigene0001073	--	0.6	0.71	0.75	0.71	0.28	1.43	0.47	0.6	0.35	0.6867	0.8067	0.4733	0.232363	0.959292	0.979257	-0.536753	0.491839	0.762919	-0.769116	0.611913	0.991169
Unigene0001074	SLC29A3	1.61	0.94	3.47	5.89	2.52	3.28	3.55	1.7	4.04	2.0067	3.8967	3.0967	0.95744	0.228183	0.51751	0.625915	0.329209	0.642973	-0.331524	0.882485	0.997394
Unigene0001075	--	0.19	0.19	0.18	1.65	0.91	1.27	0.77	0.52	0.65	0.1867	1.2767	0.6467	2.77385	0.0013128	0.0248745	1.79256	0.0444755	0.203799	-0.981288	0.259432	0.991169
Unigene0001077	--	0	0.38	0.25	1.05	0.9	1.19	0.66	0.7	0.93	0.21	1.0467	0.7633	2.31734	0.109762	0.362461	1.86192	0.184609	0.477499	-0.455417	0.788896	0.991169
Unigene0001078	IL6R	1.44	1.86	2.22	7.33	3.41	9.11	2.82	1.77	3.84	1.84	6.6167	2.81	1.8464	0.000879023	0.0186148	0.610864	0.243777	0.551989	-1.23553	0.0506285	0.824794
Unigene0001079	--	0	0	0.26	0	0	0	2.73	0.24	0	0.0867	0	0.99	-6.43741	0.772604	0.884342	3.51388	0.18723	0.481301	9.95128	0.115531	0.991169
Unigene0001080	--	0.76	0.34	0.42	2.53	0.17	2.14	0.81	0.08	1.49	0.5067	1.6133	0.7933	1.67094	0.20905	0.497205	0.64689	0.648304	0.844301	-1.02405	0.533712	0.991169
Unigene0001081	--	3.58	1.19	1.24	4.85	2.79	2.99	3.18	3.97	3.45	2.0033	3.5433	3.5333	0.822705	0.352969	0.633662	0.818627	0.190783	0.486192	-0.00407733	0.534071	0.991169
Unigene0001082	--	10.47	1.36	7.63	5.4	2.33	18.96	22.93	12.01	0.42	6.4867	8.8967	11.7867	0.455788	0.844488	0.924463	0.861607	0.418093	0.716049	0.405819	0.506845	0.991169
Unigene0001083	HSPA13	2.4	4.73	6.89	5.8	1.16	2.92	3.88	2.56	4.79	4.6733	3.2933	3.7433	-0.504903	0.117541	0.37398	-0.320128	0.436226	0.725627	0.184775	0.311623	0.991169
Unigene0001084	--	0.19	0.09	1.39	1.13	0.39	0.98	2.04	0.17	3.81	0.5567	0.8333	2.0067	0.58208	0.802088	0.902128	1.84992	0.152098	0.427867	1.26784	0.15245	0.991169
Unigene0001085	--	0.22	0.22	0.11	2.47	0.57	2.55	1.35	0.41	4.09	0.1833	1.8633	1.95	3.34534	0.00782439	0.081605	3.41093	0.00624704	0.0533744	0.0655883	0.753487	0.991169
Unigene0001086	--	1.38	1.1	1	1.2	0.47	1.36	0.4	1.88	1.02	1.16	1.01	1.1	-0.19977	0.53376	0.751699	-0.0766213	0.914078	0.962197	0.123148	0.646446	0.991169
Unigene0001087	--	8.89	9.98	1.48	7.24	6.11	7.77	6.33	0.9	14.04	6.7833	7.04	7.09	0.053581	0.77685	0.886787	0.0637912	0.927012	0.968101	0.0102102	0.860904	0.994565
Unigene0001088	--	0.21	0	0.21	0	1.76	2.91	0.19	0	1.78	0.14	1.5567	0.6567	3.47496	0.082521	0.31396	2.22973	0.38344	0.687055	-1.24523	0.48569	0.991169
Unigene0001090	--	0.58	0	0.29	3.29	1.41	1.44	0.63	1.07	0.54	0.29	2.0467	0.7467	2.81915	0.0113052	0.102891	1.36441	0.272563	0.585714	-1.45474	0.125834	0.991169
Unigene0001091	GLS2	2.39	1.22	1.73	0.61	0.46	2.05	0.89	0.6	0.72	1.78	1.04	0.7367	-0.775294	0.150545	0.423676	-1.27279	0.0209803	0.124587	-0.4975	0.729317	0.991169
Unigene0001093	RPL12	4.03	2.91	5.17	9.57	2.34	3.66	4.98	2.98	5.74	4.0367	5.19	4.5667	0.36257	0.997984	0.999061	0.177977	0.786092	0.910948	-0.184593	0.772987	0.991169
Unigene0001094	--	0.51	1.09	0.96	0.84	2.19	0.54	0.17	0.36	0.3	0.8533	1.19	0.2767	0.47978	0.635595	0.80957	-1.62496	0.0679999	0.265916	-2.10474	0.0467848	0.810033
Unigene0001095	--	0	0	0	1.13	1.25	0.26	0	0.9	0.23	0	0.88	0.3767	9.78136	0.0872218	0.322659	8.55714	0.398396	0.700336	-1.22422	0.580676	0.991169
Unigene0001096	--	0.27	0.27	0	0.75	0.28	0.28	0	0	0	0.18	0.4367	0	1.27854	0.677336	0.831534	-7.49185	0.609897	0.823891	-8.77039	0.378632	0.991169
Unigene0001097	--	1.48	0.42	0.95	4.25	1.2	4.91	3.52	0.69	3.15	0.95	3.4533	2.4533	1.86199	0.055442	0.255903	1.36874	0.148995	0.42324	-0.493246	0.774891	0.991169
Unigene0001098	--	6.16	4.68	3.13	17.08	8.41	13.39	16.34	55.75	21.57	4.6567	12.96	31.22	1.4767	0.00467515	0.0587508	2.7451	3.01675e-06	0.000161117	1.2684	0.00595488	0.37166
Unigene0001099	--	8.45	14.72	18.07	11.11	20.87	11.27	5.03	15.04	17.44	13.7467	14.4167	12.5033	0.0686558	0.953342	0.978375	-0.136769	0.762138	0.905939	-0.205425	0.855444	0.994565
Unigene0001100	--	0	0	0.3	1.68	1.86	2.85	0.53	1.12	1.11	0.1	2.13	0.92	4.41278	0.0227871	0.156236	3.20163	0.15729	0.43624	-1.21115	0.381704	0.991169
Unigene0001101	--	1	0.33	0	0.62	3.77	1.05	0	0.31	0.31	0.4433	1.8133	0.2067	2.03218	0.233803	0.523048	-1.10109	0.646345	0.844301	-3.13327	0.0880206	0.963542
Unigene0001102	--	0.73	0.34	0.95	7.45	3.95	6.76	3.35	3.61	9.35	0.6733	6.0533	5.4367	3.16834	2.11874e-07	2.62777e-05	3.01333	4.65548e-06	0.000225998	-0.155007	0.912141	0.997417
Unigene0001103	--	2.79	2.19	0.71	0.51	0.51	0.81	0.19	0.81	0.96	1.8967	0.61	0.6533	-1.63659	0.013013	0.11212	-1.53757	0.0538412	0.229373	0.09901	0.748597	0.991169
Unigene0001104	Tns2	3.47	2.92	2.82	11.79	3.47	13.12	15.66	4.58	16.81	3.07	9.46	12.35	1.6236	0.00514607	0.0624909	2.0082	9.84328e-05	0.00248021	0.384599	0.273042	0.991169
Unigene0001105	--	0	0.58	0.57	3.41	0.4	3.24	0.84	0.54	1.07	0.3833	2.35	0.8167	2.61599	0.086362	0.321046	1.09115	0.478939	0.752453	-1.52484	0.275241	0.991169
Unigene0001106	--	3.44	1.51	2.22	3.33	1.64	6.48	1.99	1.44	2.87	2.39	3.8167	2.1	0.675303	0.521696	0.744501	-0.186621	0.621276	0.829792	-0.861924	0.301877	0.991169
Unigene0001107	GART	71.54	54.86	103.99	91.36	105.79	120.6	98.66	103.39	106.76	76.7967	105.917	102.937	0.463814	0.501944	0.737483	0.422641	0.274334	0.587996	-0.0411727	0.752759	0.991169
Unigene0001108	--	2.99	0.81	2.47	8.72	4.88	6.04	3	2.08	6.24	2.09	6.5467	3.7733	1.64726	0.0174573	0.134276	0.852337	0.257935	0.570098	-0.794921	0.269649	0.991169
Unigene0001109	--	1.25	0.1	0.35	0.84	0	2.69	0.39	1.12	1.67	0.5667	1.1767	1.06	1.05413	0.598107	0.788781	0.903492	0.427296	0.721333	-0.150641	0.915456	0.997417
Unigene0001111	--	1.08	0.43	0.21	0.61	0.45	0.68	0	0	1	0.5733	0.58	0.3333	0.0166787	0.860634	0.927024	-0.782409	0.642893	0.842162	-0.799087	0.748332	0.991169
Unigene0001112	Cyp4a12a	8.08	4.11	18.17	27.68	9.31	15.1	4.76	7.42	8.63	10.12	17.3633	6.9367	0.778835	0.406887	0.67648	-0.544895	0.307551	0.621342	-1.32373	0.0220382	0.636827
Unigene0001114	--	1.02	0.68	0.68	4.14	0	0.07	0.78	0	0.7	0.7933	1.4033	0.4933	0.822859	0.852958	0.924463	-0.685364	0.480967	0.754398	-1.50822	0.574628	0.991169
Unigene0001116	--	7.63	8.78	10.21	17.49	25.35	19.04	14.1	38.17	6.25	8.8733	20.6267	19.5067	1.21696	0.0129448	0.111942	1.13642	0.0661091	0.26099	-0.0805434	0.854362	0.994565
Unigene0001117	--	2163.42	2836.59	2283.12	370.09	370.79	351.35	373.36	465.71	369.03	2427.71	364.077	402.7	-2.73728	1.88415e-16	3.05735e-13	-2.59182	2.80175e-15	2.40284e-12	0.145463	0.402966	0.991169
Unigene0001118	--	0	0	0	0	0	0	0	0	0	0	0	0	0	1	1	0	1	1	0	1	1
Unigene0001119	--	0.5	0.5	1.69	0.76	0.39	0.86	0.61	0.35	0.88	0.8967	0.67	0.6133	-0.420411	0.435653	0.696044	-0.5479	0.486064	0.758294	-0.12749	0.916489	0.997417
Unigene0001120	--	72.99	71.8	128.2	76.36	30.52	114.38	87.75	48.56	141.28	90.9967	73.7533	92.53	-0.303105	0.239158	0.528921	0.0241075	0.918495	0.96398	0.327213	0.315224	0.991169
Unigene0001121	--	18.29	25.69	24.93	48.39	4.39	24.2	15.92	8.43	16.41	22.97	25.66	13.5867	0.15977	0.681	0.832784	-0.757559	0.030268	0.158628	-0.91733	0.426889	0.991169
Unigene0001122	--	1.14	0.86	1.28	2.59	0.74	2.41	0.25	0.48	2.07	1.0933	1.9133	0.9333	0.807355	0.377756	0.653924	-0.228269	0.660506	0.851692	-1.03562	0.324223	0.991169
Unigene0001123	--	0	0	0	2	0.97	0.42	0.7	0.37	0.62	0	1.13	0.5633	10.1421	0.00603481	0.0692252	9.13785	0.0406593	0.192041	-1.00426	0.515026	0.991169
Unigene0001124	--	11.11	10.15	13.66	18.87	7.1	18.42	15.04	23.83	19.2	11.64	14.7967	19.3567	0.346181	0.911723	0.956558	0.733739	0.0642281	0.256624	0.387558	0.137272	0.991169
Unigene0001125	--	2.31	0.25	1.23	0.62	0.09	1.74	1.44	0	1.07	1.2633	0.8167	0.8367	-0.629416	0.392023	0.6663	-0.59451	0.568426	0.804765	0.0349056	0.842479	0.993356
Unigene0001126	tlcd4b	1.14	1.51	1.01	5	4.79	3.76	8.33	1.64	3.52	1.22	4.5167	4.4967	1.88838	0.000297973	0.00838363	1.88197	0.00365686	0.0364958	-0.0064025	0.793044	0.991169
Unigene0001127	GSS	13.48	8.61	10.06	39.62	6.37	13.65	16.62	13.43	11.46	10.7167	19.88	13.8367	0.891462	0.375825	0.651857	0.36864	0.400224	0.701749	-0.522821	0.848521	0.99422
Unigene0001128	G6PC	20.54	20.63	17.53	26.6	9.1	19.77	12.43	5.13	13.96	19.5667	18.49	10.5067	-0.0816528	0.300135	0.588691	-0.897093	0.0236682	0.134843	-0.81544	0.278413	0.991169
Unigene0001129	--	0.62	1.28	1.37	10.11	0.54	2.7	2.41	2.21	1.15	1.09	4.45	1.9233	2.02948	0.0503445	0.243282	0.819281	0.185329	0.478584	-1.2102	0.389706	0.991169
Unigene0001130	--	1.77	1.44	1.32	2.74	0.8	4.02	2.03	1.29	2.16	1.51	2.52	1.8267	0.738875	0.508936	0.738991	0.274665	0.692889	0.864474	-0.46421	0.776832	0.991169
Unigene0001131	Slc35d2	13.28	12.47	10.69	10.48	10.84	6.02	10.34	17.01	10.72	12.1467	9.1133	12.69	-0.41451	0.160115	0.436393	0.0631316	0.911252	0.960768	0.477641	0.181788	0.991169
Unigene0001132	--	32.01	29.16	22.6	9.04	19.4	10.1	11.45	17.44	8.9	27.9233	12.8467	12.5967	-1.12008	0.0200127	0.14465	-1.14843	0.00816747	0.0646049	-0.0283521	0.885537	0.997415
Unigene0001133	--	0.49	1.65	0.08	1.5	2.89	3.6	0.68	0.15	2.94	0.74	2.6633	1.2567	1.84764	0.054908	0.254322	0.764005	0.575225	0.808848	-1.08363	0.253029	0.991169
Unigene0001134	--	2.02	2.26	1.66	5.93	2.56	2.5	2.78	4.89	5.42	1.98	3.6633	4.3633	0.887657	0.25698	0.548375	1.13993	0.0272973	0.148441	0.252274	0.310387	0.991169
Unigene0001135	--	1.22	0.81	1.93	4.22	0.51	3.1	1.15	1.26	2.02	1.32	2.61	1.4767	0.983512	0.390445	0.665157	0.161806	0.857298	0.933068	-0.821706	0.50421	0.991169
Unigene0001136	--	0.26	1.17	0.78	0.24	0.27	0	0	0	0	0.7367	0.17	0	-2.11548	0.137737	0.405259	-9.52487	0.0132314	0.090459	-7.40939	0.478712	0.991169
Unigene0001137	--	1	1.25	1.83	3.67	3.32	1.67	2.3	0.62	1.86	1.36	2.8867	1.5933	1.0858	0.116323	0.372358	0.228441	0.783235	0.90904	-0.857356	0.298087	0.991169
Unigene0001138	--	0	0.13	0	0	8.03	0.83	0.12	0.49	0.24	0.0433	2.9533	0.2833	6.09072	0.0457714	0.231496	2.70895	0.283536	0.596605	-3.38177	0.0272528	0.682957
Unigene0001139	--	0.99	1.27	1.74	3.12	4.73	3.59	3.53	3.03	4.42	1.3333	3.8133	3.66	1.51602	0.00829039	0.08432	1.45681	0.000680526	0.0108303	-0.059209	0.902451	0.997417
Unigene0001140	Ggact	5.15	5.07	5.99	5.6	7.1	12.08	8.09	20.63	11	5.4033	8.26	13.24	0.612292	0.362381	0.640025	1.29298	0.00730376	0.0595928	0.680689	0.132067	0.991169
Unigene0001141	--	4.68	6.14	5.57	3.72	2.84	3.47	3.57	2.82	3.73	5.4633	3.3433	3.3733	-0.708494	0.0108045	0.0998271	-0.695607	0.0296799	0.156566	0.0128877	0.580527	0.991169
Unigene0001142	--	0.32	1.44	0	0.3	1.16	0.17	0.42	0.74	0.15	0.5867	0.5433	0.4367	-0.110703	0.929851	0.965657	-0.426009	0.811041	0.922613	-0.315305	0.884705	0.997415
Unigene0001143	--	0.34	1.01	0.5	0.47	0.17	0	0.15	0.16	1.1	0.6167	0.2133	0.47	-1.53138	0.290827	0.579134	-0.39183	0.731196	0.887531	1.13955	0.503497	0.991169
Unigene0001144	--	0	0	0	1.65	1.52	1.09	0.13	0.82	0.14	0	1.42	0.3633	10.4717	0.001801	0.0308163	8.50515	0.164868	0.447451	-1.96653	0.171545	0.991169
Unigene0001145	--	0.5	0.5	0.6	1.69	0.1	1.06	0.88	0.19	1.03	0.5333	0.95	0.7	0.83289	0.689739	0.83915	0.392317	0.77458	0.907645	-0.440573	0.931877	0.997417
Unigene0001146	ERV3-1	1.92	1.23	2.83	3.68	0.54	2.08	1.61	0.57	3.78	1.9933	2.1	1.9867	0.0752063	0.647601	0.816902	-0.00483315	0.877141	0.941864	-0.0800395	0.774181	0.991169
Unigene0001147	--	0.5	1	0.83	5.78	2.76	3.88	4.03	2.33	2.8	0.7767	4.14	3.0533	2.41426	0.000541761	0.013098	1.97502	0.0026025	0.0286639	-0.439246	0.754435	0.991169
Unigene0001148	SLC39A9	12.02	16.87	14.57	9.08	6.35	7.28	10.19	6.42	9.87	14.4867	7.57	8.8267	-0.93636	0.000328954	0.00901406	-0.714785	0.0202748	0.121727	0.221575	0.239577	0.991169
Unigene0001149	SULT1C2	76.75	54.8	98.63	2.93	1.38	14.78	0.85	3.34	0.73	76.7267	6.3633	1.64	-3.59187	7.96994e-08	1.15383e-05	-5.54796	5.92942e-18	7.6278e-15	-1.95609	0.0789734	0.933193
Unigene0001150	--	0.72	2.41	0.64	2.02	0.17	3.97	0.21	0.45	0.6	1.2567	2.0533	0.42	0.708366	0.69579	0.843163	-1.58114	0.0889926	0.311797	-2.28951	0.0680746	0.894985
Unigene0001151	--	0	0.19	0.39	1.09	0	1.84	0.68	0.54	0.9	0.1933	0.9767	0.7067	2.33678	0.307367	0.595499	1.86994	0.280374	0.593718	-0.466836	0.919574	0.997417
Unigene0001152	--	0.22	1.12	0.22	1.25	0	0.47	0	0	0.21	0.52	0.5733	0.07	0.140863	0.880703	0.938902	-2.89308	0.240302	0.547843	-3.03395	0.392618	0.991169
Unigene0001153	--	2.48	0.54	0.21	1.71	0.11	0.23	0.09	0.5	0.2	1.0767	0.6833	0.2633	-0.65591	0.375847	0.651866	-2.03161	0.117517	0.368875	-1.3757	0.571478	0.991169
Unigene0001154	TRIR	11.35	12.81	13.54	12.32	10.77	8.63	9.05	10.09	7.79	12.5667	10.5733	8.9767	-0.249172	0.203743	0.490636	-0.48535	0.129162	0.389091	-0.236179	0.960133	0.997417
Unigene0001155	ZNF326	1.27	1.59	1.63	4.6	0.9	3.28	0.79	0.57	1.82	1.4967	2.9267	1.06	0.967505	0.229137	0.518176	-0.497689	0.247839	0.557717	-1.46519	0.060256	0.867678
Unigene0001156	--	0.54	3.06	0.71	3.36	0.93	1.33	1.42	0	0	1.4367	1.8733	0.4733	0.382882	0.955693	0.978375	-1.6018	0.342499	0.654296	-1.98468	0.319095	0.991169
Unigene0001157	--	0.95	2.54	0.94	0.59	0.65	0.67	3.6	0.59	0	1.4767	0.6367	1.3967	-1.21373	0.299475	0.588166	-0.0803565	0.954574	0.98086	1.13338	0.43867	0.991169
Unigene0001158	--	0.43	0.19	0.8	4.97	1.47	3.46	2.39	2.59	4.83	0.4733	3.3	3.27	2.80154	0.000637526	0.0147873	2.78836	9.14193e-05	0.00234811	-0.0131754	0.625154	0.991169
Unigene0001159	--	0.17	0.58	0.34	2.69	1.25	1.64	0.71	0.05	0.43	0.3633	1.86	0.3967	2.35594	0.00554383	0.0656065	0.126633	0.955313	0.981142	-2.2293	0.0250553	0.668474
Unigene0001160	--	0.47	0	0.47	1.11	1.47	0.5	0.42	1.54	0.66	0.3133	1.0267	0.8733	1.7122	0.351441	0.632166	1.47883	0.384634	0.687103	-0.233364	0.974223	0.997417
Unigene0001161	--	1.01	1.12	1.01	1.66	1.05	1.07	0.44	1.27	0.85	1.0467	1.26	0.8533	0.267622	0.983694	0.991895	-0.294621	0.654416	0.847712	-0.562242	0.683021	0.991169
Unigene0001163	--	0.17	0.17	1.17	0.16	0.7	0.18	0.59	1.26	0.31	0.5033	0.3467	0.72	-0.537965	0.724754	0.861051	0.516483	0.697402	0.866961	1.05445	0.439274	0.991169
Unigene0001164	--	5.29	12.96	5.65	12.63	0.1	0.1	1.89	0.09	0.27	7.9667	4.2767	0.75	-0.897489	1	1	-3.40901	0.00014218	0.00330552	-2.51152	1	1
Unigene0001165	TWISTNB	4.63	7.3	6.66	8.85	3.81	3.59	4.82	3.46	7.58	6.1967	5.4167	5.2867	-0.194087	0.265315	0.556692	-0.229134	0.485202	0.757599	-0.0350469	0.635883	0.991169
Unigene0001166	--	3.25	9.87	87.94	14.65	20.48	2.74	25.99	6.43	21.04	33.6867	12.6233	17.82	-1.41608	0.123724	0.383381	-0.91868	0.307941	0.621634	0.497404	0.456358	0.991169
Unigene0001167	--	0.19	0	1.74	18.55	69.39	21.16	39.9	21.56	0.18	0.6433	36.3667	20.5467	5.82091	4.32261e-09	9.90233e-07	4.99719	0.0148293	0.0981658	-0.823712	0.507894	0.991169
Unigene0001168	--	10.07	5.9	10.54	5.5	2.16	1.38	1.38	5.11	2.68	8.8367	3.0133	3.0567	-1.55214	0.00215717	0.0349946	-1.53154	0.0169722	0.107678	0.020599	0.654112	0.991169
Unigene0001170	--	0.21	0.48	0.27	1.47	0.21	0.58	0.3	0.06	0.76	0.32	0.7533	0.3733	1.23522	0.41459	0.683304	0.222392	0.912804	0.961782	-1.01282	0.55941	0.991169
Unigene0001171	--	0.82	1.03	0.31	0.67	0.53	0.11	1.35	0	2.68	0.72	0.4367	1.3433	-0.721465	0.417818	0.685383	0.899749	0.549783	0.791468	1.62121	0.219368	0.991169
Unigene0001173	SELENOT	50.29	107.28	57.77	66.54	61.27	55.89	78.65	113.16	49.63	71.78	61.2333	80.48	-0.229265	0.315717	0.603145	0.165048	0.721762	0.881529	0.394313	0.206182	0.991169
Unigene0001174	--	0.57	0.19	0.47	0.62	0.2	0.4	1.08	0.18	1.23	0.41	0.4067	0.83	-0.0117772	0.783572	0.89104	1.01749	0.416719	0.714564	1.02926	0.267036	0.991169
Unigene0001176	--	0.27	1.17	0.71	2.09	0.28	2.27	0.24	0	0.25	0.7167	1.5467	0.1633	1.10979	0.423114	0.688255	-2.13348	0.103648	0.341551	-3.24327	0.021322	0.632141
Unigene0001177	--	0.36	0.18	0.36	0.5	0	0.19	0	0.5	1.16	0.3	0.23	0.5533	-0.383329	0.705642	0.849195	0.883186	0.650449	0.845354	1.26651	0.450354	0.991169
Unigene0001178	--	1.12	0.8	0.8	0.3	0	0	0	0	0	0.9067	0.1	0	-3.18057	0.0479318	0.237299	-9.82443	0.00939188	0.0714948	-6.64386	0.719025	0.991169
Unigene0001179	--	1.44	1.7	1.78	4.16	2.73	3.94	3.01	3.15	2.76	1.64	3.61	2.9733	1.1383	0.019435	0.142223	0.858385	0.0280778	0.151131	-0.279918	0.931719	0.997417
Unigene0001180	--	0.82	0.66	0.94	2.5	1.04	0.83	1.27	0.56	1.43	0.8067	1.4567	1.0867	0.852626	0.351649	0.632166	0.429865	0.535838	0.781983	-0.422761	0.809647	0.991169
Unigene0001181	EDEM3	1.7	1.96	2.18	4.7	0.84	2.97	5.37	1.72	5.39	1.9467	2.8367	4.16	0.543191	0.731629	0.865428	1.09558	0.0378717	0.183431	0.552387	0.158285	0.991169
Unigene0001182	--	0.09	0.18	0	2.05	1.23	2.99	3.04	5.61	6.28	0.09	2.09	4.9767	4.53743	0.000382203	0.0101049	5.78911	5.33077e-08	5.86806e-06	1.25168	0.0153873	0.567274
Unigene0001183	--	5.9	3.19	4.79	1.89	1.36	2.13	1.22	1.88	2.45	4.6267	1.7933	1.85	-1.36733	0.00286441	0.0423025	-1.32245	0.0119517	0.0847733	0.0448816	0.682055	0.991169
Unigene0001184	--	1.8	1.62	1.07	1.18	0.74	0.19	0.16	2.18	0.67	1.4967	0.7033	1.0033	-1.08947	0.218073	0.506448	-0.576952	0.617445	0.8284	0.51252	0.564388	0.991169
Unigene0001185	--	47.45	39.79	53.51	12.63	36.14	19.55	26	29.56	26.44	46.9167	22.7733	27.3333	-1.04276	0.0474492	0.236268	-0.779439	0.016019	0.103763	0.263316	0.588869	0.991169
Unigene0001186	--	1.12	0.84	0.66	7.66	2.41	0.78	7.74	3.9	7.66	0.8733	3.6167	6.4333	2.05006	0.0166505	0.130575	2.88096	8.44867e-10	1.79154e-07	0.830906	0.0901429	0.970548
Unigene0001187	--	0.75	0.79	0.75	0.54	0.65	1.1	0.69	0.81	0.58	0.7633	0.7633	0.6933	0	0.765865	0.884342	-0.138764	0.80445	0.919158	-0.138764	0.925153	0.997417
Unigene0001188	FAM117B	0.66	0.56	2.14	2.25	0.62	1.26	1.5	0.57	3.07	1.12	1.3767	1.7133	0.297681	0.972597	0.985554	0.613307	0.452484	0.732445	0.315627	0.372354	0.991169
Unigene0001190	--	3.8	4.1	3.66	10.25	3.58	11.45	2.93	2.95	3.81	3.8533	8.4267	3.23	1.12886	0.0663277	0.282086	-0.254573	0.391469	0.694015	-1.38343	0.0223054	0.638924
Unigene0001191	--	0	0	0.23	0.86	0.48	1.83	0.91	0.43	0.75	0.0767	1.0567	0.6967	3.78478	0.034794	0.198772	3.1838	0.0722993	0.275852	-0.60098	0.723151	0.991169
Unigene0001193	Fbxl21	8.88	13.78	10.94	10.71	6.6	6.83	9.34	8.06	10.16	11.2	8.0467	9.1867	-0.477036	0.038733	0.210379	-0.285885	0.309998	0.624106	0.19115	0.220511	0.991169
Unigene0001194	--	4.41	2.42	0.41	1.87	0.34	0.18	2.55	1.09	1.32	2.4133	0.7967	1.6533	-1.59898	0.04885	0.23975	-0.54565	0.47086	0.746484	1.05333	0.135888	0.991169
Unigene0001195	--	0.24	0.16	0.7	0.59	1.13	0.58	3.36	0.07	3.64	0.3667	0.7667	2.3567	1.06413	0.379679	0.65594	2.68421	0.0260823	0.144046	1.62008	0.133669	0.991169
Unigene0001196	--	1.16	1.08	0.17	2.64	1.63	0.44	0.51	0.39	1.62	0.8033	1.57	0.84	0.966694	0.482171	0.725595	0.0643906	0.955467	0.981199	-0.902303	0.460628	0.991169
Unigene0001197	--	0.46	0.08	0.68	2.7	0	1.76	0.6	0.28	0.99	0.4067	1.4867	0.6233	1.87016	0.267729	0.559508	0.616157	0.626749	0.831122	-1.25401	0.477751	0.991169
Unigene0001198	ZNF326	1.21	1.57	0.98	1.72	1.62	0.9	0.47	0.5	0.92	1.2533	1.4133	0.63	0.173332	0.954515	0.978375	-0.992346	0.0930514	0.319581	-1.16568	0.153527	0.991169
Unigene0001199	--	0	0	0	0.17	0.18	0	0.93	0.33	0.5	0	0.1167	0.5867	6.86625	0.679943	0.832572	9.1964	0.0851107	0.304093	2.33015	0.193056	0.991169
Unigene0001200	GNA12	3.41	5.45	8.14	14.26	4.15	6.03	13.32	4.94	8.8	5.6667	8.1467	9.02	0.52371	0.688799	0.838683	0.670627	0.191271	0.486819	0.146918	0.361904	0.991169
Unigene0001201	--	0.18	0.72	0	0.84	0.75	0.38	0	0.17	0	0.3	0.6567	0.0567	1.1302	0.58931	0.784511	-2.40439	0.424171	0.718645	-3.53459	0.134525	0.991169
Unigene0001203	PLCG2	3.6	4.72	4.92	3.96	3.25	2.67	2.51	1.91	2.09	4.4133	3.2933	2.17	-0.42232	0.102738	0.350781	-1.02417	0.00321546	0.0331803	-0.601853	0.37712	0.991169
Unigene0001204	--	0.12	0	0	2.02	0.62	1.9	0.11	0.22	0.89	0.04	1.5133	0.4067	5.24159	0.00322246	0.0456941	3.34577	0.161775	0.443143	-1.89581	0.151946	0.991169
Unigene0001205	--	0.72	0.72	0.36	0.81	0.74	1.52	0.69	1.2	0.93	0.6	1.0233	0.94	0.770242	0.525817	0.74568	0.647698	0.448154	0.731564	-0.122543	0.894619	0.997417
Unigene0001206	--	9.42	2.23	2.28	5.35	3.42	16.58	18.17	10.3	25.78	4.6433	8.45	18.0833	0.86379	0.451624	0.703554	1.96143	0.00539542	0.0485148	1.09764	0.0467909	0.810033
Unigene0001208	--	0	0.29	0	0	0.3	0.62	0.77	0.27	0	0.0967	0.3067	0.3467	1.66558	0.672442	0.83035	1.84246	0.593246	0.814224	0.176878	0.896536	0.997417
Unigene0001209	--	1.89	2.91	5.39	9	2.95	6.13	7.42	4.14	7.19	3.3967	6.0267	6.25	0.827241	0.322235	0.608295	0.879737	0.0934976	0.320543	0.0524959	0.461334	0.991169
Unigene0001210	Arl5c	0.99	1.93	2.56	4.32	0.89	4.02	5.64	0.81	2.16	1.8267	3.0767	2.87	0.752155	0.470368	0.718553	0.651837	0.379054	0.683686	-0.100317	0.771991	0.991169
Unigene0001211	--	1.03	1.81	0.19	0.36	4.39	0.82	0.06	0.06	0.42	1.01	1.8567	0.18	0.87836	0.402912	0.673896	-2.48829	0.0312633	0.161887	-3.36665	0.00570674	0.364834
Unigene0001212	--	0.36	0.07	0	0.94	0.07	0.84	0.19	1.14	1.61	0.1433	0.6167	0.98	2.10512	0.274058	0.564675	2.77341	0.0518662	0.223899	0.668291	0.371487	0.991169
Unigene0001213	--	0.15	0	0.6	0	0	0.16	1.45	0	0.28	0.25	0.0533	0.5767	-2.22882	0.416338	0.684968	1.20581	0.564363	0.802433	3.43463	0.153977	0.991169
Unigene0001214	--	1.45	0.91	0.72	1.69	1.31	4.01	1.74	1.35	1.01	1.0267	2.3367	1.3667	1.18648	0.326342	0.611102	0.412694	0.701109	0.869118	-0.773791	0.563512	0.991169
Unigene0001215	--	0.7	1.75	3.3	0	0	0	0	0.16	0.16	1.9167	0	0.1067	-10.9044	0.000433089	0.0110889	-4.16742	0.00584301	0.0510988	6.73697	0.627747	0.991169
Unigene0001217	--	1.63	1.33	1.43	1.98	2.15	2.31	0.86	5.14	2.92	1.4633	2.1467	2.9733	0.55284	0.481717	0.725191	1.02282	0.137567	0.404288	0.469983	0.340689	0.991169
Unigene0001218	--	0	0	0	0.32	1.06	0	0	0.63	0	0	0.46	0.21	8.84549	0.451815	0.703554	7.71425	0.648569	0.844301	-1.13124	0.741995	0.991169
Unigene0001219	--	2.06	0.59	1.32	0.41	0.76	1.56	1.03	0.55	0.41	1.3233	0.91	0.6633	-0.540238	0.476416	0.7228	-0.996371	0.316895	0.63107	-0.456133	0.819814	0.991169
Unigene0001220	--	0.38	0.29	0.57	1.44	0.1	2.03	0.25	0.18	0.36	0.4133	1.19	0.2633	1.52558	0.308091	0.596069	-0.650416	0.564966	0.802876	-2.176	0.138268	0.991169
Unigene0001221	--	0.76	5.13	2.64	6.55	3.33	2.2	2.16	0	1.06	2.8433	4.0267	1.0733	0.502003	0.772074	0.884342	-1.40549	0.234446	0.540727	-1.90749	0.138656	0.991169
Unigene0001222	--	7.72	9.07	8.21	3.98	3.85	2.53	4.2	2.97	5.19	8.3333	3.4533	4.12	-1.2709	0.0183584	0.137706	-1.01625	0.0606303	0.247556	0.254655	0.566778	0.991169
Unigene0001223	--	2.12	1.31	1.24	1.75	1.16	2.57	1.04	1.91	1.04	1.5567	1.8267	1.33	0.230753	0.956967	0.978375	-0.227034	0.700724	0.868953	-0.457787	0.779875	0.991169
Unigene0001224	--	0	0.79	0.47	5.46	0.49	3.5	0.69	0.29	2.2	0.42	3.15	1.06	2.90689	0.0352651	0.200234	1.3356	0.386839	0.689764	-1.57129	0.245468	0.991169
Unigene0001225	Taf9	3.41	4.94	2.46	6.28	6.16	4.14	4.11	4.31	4.86	3.6033	5.5267	4.4267	0.617077	0.363639	0.640998	0.296889	0.528871	0.775984	-0.320189	0.750919	0.991169
Unigene0001226	--	0.21	0.27	0.27	0.7	1.7	0.58	0.36	0.7	0.13	0.25	0.9933	0.3967	1.99035	0.0629172	0.273871	0.665999	0.567704	0.80428	-1.32435	0.265749	0.991169
Unigene0001227	Apeh	4.22	3.72	4.39	5.69	2.58	6.94	5.51	4	5.68	4.11	5.07	5.0633	0.302847	0.964152	0.981327	0.300949	0.463437	0.739854	-0.00189828	0.570847	0.991169
Unigene0001228	--	0.15	0.15	0	0	0	0.81	0	0	2.42	0.1	0.27	0.8067	1.43296	0.699827	0.845832	3.01197	0.26236	0.575098	1.57901	0.540675	0.991169
Unigene0001229	TRAPPC4	43.17	78.34	93.35	33.45	34.03	28.31	46.97	75.81	41.39	71.62	31.93	54.7233	-1.16545	0.00148482	0.0270449	-0.388206	0.405867	0.705314	0.777244	0.0388674	0.759851
Unigene0001230	--	1.73	1.79	1.41	3.75	0.7	0.91	1.94	1.15	1.95	1.6433	1.7867	1.68	0.120645	0.703624	0.847911	0.0318361	0.962406	0.981651	-0.0888093	0.699074	0.991169
Unigene0001231	--	0	0	0	2.09	0	1.68	1.96	1.49	2.37	0	1.2567	1.94	10.2954	0.157972	0.433401	10.9218	0.0103764	0.0766864	0.626455	0.46046	0.991169
Unigene0001232	--	2.43	0.55	1.21	1.03	0.11	0.7	0.39	0.72	1.23	1.3967	0.6133	0.78	-1.18724	0.135376	0.401285	-0.840442	0.329328	0.64308	0.346803	0.563274	0.991169
Unigene0001233	--	0.62	1.04	2.69	5.35	1.27	2.3	0.54	0.48	3.17	1.45	2.9733	1.3967	1.03603	0.309058	0.596807	-0.0540652	0.870455	0.9391	-1.09009	0.318432	0.991169
Unigene0001234	--	3.77	5.18	1.95	2.55	4.91	1.62	2.75	2.21	2.27	3.6333	3.0267	2.41	-0.263564	0.587666	0.783142	-0.592261	0.25605	0.567743	-0.328697	0.739389	0.991169
Unigene0001235	--	0.64	0.64	1.28	0	0	0	0	0	0	0.8533	0	0	-9.73697	0.0119112	0.106588	-9.73697	0.0136978	0.0928575	0	1	1
Unigene0001237	--	1.89	0.27	1.61	2.02	0.28	0.57	0.47	0	0.75	1.2567	0.9567	0.4067	-0.393514	0.570202	0.774382	-1.62768	0.283238	0.596215	-1.23417	0.62726	0.991169
Unigene0001238	--	0.95	0	0	0	0.33	0	0	0	0	0.3167	0.11	0	-1.52546	0.640479	0.813493	-8.30682	0.498408	0.766236	-6.78136	0.827156	0.991169
Unigene0001239	--	0.27	0.13	0.53	1.25	0.41	0.14	0	0.75	0.74	0.31	0.6	0.4967	0.952694	0.673446	0.830894	0.68001	0.694902	0.865052	-0.272685	0.970728	0.997417
Unigene0001240	SLC4A1	4.99	7.9	5.35	18.93	4.03	10.48	4.69	6.42	5.14	6.08	11.1467	5.4167	0.874469	0.28008	0.57002	-0.166666	0.62946	0.832718	-1.04114	0.186478	0.991169
Unigene0001241	--	0.57	1.71	0.94	0.53	0.59	0.4	0.5	0.7	0.18	1.0733	0.5067	0.46	-1.08299	0.302543	0.590913	-1.22239	0.341905	0.653811	-0.139403	0.952065	0.997417
Unigene0001242	--	0	0	0	0.55	0	0.31	0	0	1.36	0	0.2867	0.4533	8.16323	0.621367	0.800355	8.82443	0.463633	0.739854	0.661198	0.753626	0.991169
Unigene0001243	--	1.05	0	0.52	0	0	0	0	0	0	0.5233	0	0	-9.03159	0.254211	0.546297	-9.03159	0.274276	0.587996	0	1	1
Unigene0001244	--	2.6	2.51	3.34	4.24	0.29	1.2	0.33	9.37	7.16	2.8167	1.91	5.62	-0.560416	0.17143	0.451213	0.996581	0.258508	0.570969	1.557	0.0479442	0.814382
Unigene0001245	--	0.77	0.31	1.77	3.9	0.08	0.49	0.2	1.51	0.36	0.95	1.49	0.69	0.649313	0.891451	0.945134	-0.461331	0.702508	0.870003	-1.11064	0.683951	0.991169
Unigene0001246	PPP1R9A	0.57	0.35	1.06	2.68	2.32	1.72	2.05	0.78	3.15	0.66	2.24	1.9933	1.76296	0.00426827	0.0553991	1.59465	0.0148007	0.0980946	-0.168316	0.977975	0.997417
Unigene0001247	--	2.6	3.95	7.17	0.56	0.15	0.16	0.78	0.21	1.17	4.5733	0.29	0.72	-3.97912	2.78461e-08	4.90697e-06	-2.66718	0.000113964	0.00278369	1.31194	0.168737	0.991169
Unigene0001248	--	175.93	135.9	205.66	136.4	178.25	412.73	311.44	118.94	520.68	172.497	242.46	317.02	0.491178	0.564426	0.77319	0.878005	0.119397	0.372896	0.386827	0.428186	0.991169
Unigene0001250	Gda	20.83	21.69	29.76	45.74	4.28	23.53	42.75	11.48	47.47	24.0933	24.5167	33.9	0.0251288	0.520351	0.744144	0.492651	0.415751	0.713814	0.467522	0.238587	0.991169
Unigene0001251	--	0.14	0.14	0	1.16	0.86	0.73	0.12	0.26	1.67	0.0933	0.9167	0.6833	3.29593	0.0612518	0.269902	2.87213	0.150629	0.425645	-0.423808	0.825073	0.991169
Unigene0001252	--	1.4	3.32	0.22	9.15	8.44	3.42	7.87	8.29	16.63	1.6467	7.0033	10.93	2.08849	0.0208353	0.148242	2.73067	0.000514956	0.00876651	0.64218	0.166981	0.991169
Unigene0001253	--	1.41	0.35	0.17	0.49	0.18	3.16	0.31	0.33	0.16	0.6433	1.2767	0.2667	0.988744	0.635731	0.809637	-1.27053	0.396622	0.699019	-2.25927	0.199599	0.991169
Unigene0001254	HACL1	18.42	6.67	27.99	17.66	16.68	20.59	75.93	29.3	27.68	17.6933	18.31	44.3033	0.0494259	0.768247	0.884342	1.32421	0.0339203	0.171503	1.27478	0.00583006	0.367467
Unigene0001255	AKR1D1	0.51	0.47	3.15	11.87	1.38	7.81	2.56	1.13	9	1.3767	7.02	4.23	2.35029	0.0122156	0.108233	1.61948	0.0708524	0.272677	-0.730813	0.585319	0.991169
Unigene0001256	ADH1	0.53	0.82	0.6	3.59	2.63	2.75	1.36	1.06	2.66	0.65	2.99	1.6933	2.20163	6.05869e-06	0.000409635	1.38135	0.0111042	0.0802516	-0.820279	0.188115	0.991169
Unigene0001257	--	0.22	0.11	0	1.46	0.12	0.24	0.49	0	1.98	0.11	0.6067	0.8233	2.4634	0.279466	0.56955	2.90397	0.15281	0.42887	0.440573	0.618612	0.991169
Unigene0001258	--	0	0	0.78	0.98	0.54	1.38	0.92	0.24	0.73	0.26	0.9667	0.63	1.89451	0.403438	0.674134	1.27684	0.567279	0.803944	-0.617667	0.788597	0.991169
Unigene0001259	--	0.72	1.16	1.01	0	0.15	0.15	0	0.4	0.67	0.9633	0.1	0.3567	-3.26804	0.0304192	0.184723	-1.43346	0.263975	0.576449	1.83458	0.424221	0.991169
Unigene0001260	--	19.47	13.79	40.05	9.17	2.27	4.17	4.36	10.49	7.62	24.4367	5.2033	7.49	-2.23154	2.74685e-06	0.000214515	-1.70601	0.00187053	0.0226969	0.52553	0.130599	0.991169
Unigene0001261	--	0.11	0.23	0.11	0.11	0.12	0	0.3	5.82	6.56	0.15	0.0767	4.2267	-0.968291	0.60849	0.795798	4.81649	0.000128692	0.00305541	5.78478	5.03995e-05	0.0185407
Unigene0001262	--	2.75	2.21	2.74	2.32	2.56	2.33	0.48	2.05	1.54	2.5667	2.4033	1.3567	-0.0948592	0.724325	0.860791	-0.91983	0.336394	0.649382	-0.82497	0.555755	0.991169
Unigene0001263	--	0	0.86	1.29	3.42	0.45	0.45	0.57	0.2	1	0.7167	1.44	0.59	1.00669	0.680255	0.832579	-0.280587	0.838863	0.926639	-1.28728	0.519302	0.991169
Unigene0001264	SERPINA3	95.04	69.96	71.47	49.01	74.84	82.1	58.54	97.11	89.65	78.8233	68.65	81.7667	-0.199363	0.412002	0.681057	0.0528901	0.975518	0.986562	0.252253	0.421495	0.991169
Unigene0001265	--	1.72	0.4	0.79	0.99	0.14	0.7	0.35	0.25	0.12	0.97	0.61	0.24	-0.669176	0.373088	0.649568	-2.01495	0.106869	0.347962	-1.34577	0.520915	0.991169
Unigene0001266	--	0.88	0.88	0.63	3.07	1.22	3.05	1.72	1.19	2.73	0.7967	2.4467	1.88	1.61877	0.0257876	0.167714	1.23868	0.0514739	0.222929	-0.380085	0.82413	0.991169
Unigene0001267	LIX1L	2.37	2.15	2.36	5.16	1.38	3.59	2.34	1.92	3.56	2.2933	3.3767	2.6067	0.558154	0.632963	0.807644	0.18476	0.759132	0.904737	-0.373394	0.893021	0.997417
Unigene0001268	MAP2K1	6.78	10.22	13.43	12.1	5.52	12.39	11.8	8.01	8	10.1433	10.0033	9.27	-0.020051	0.487309	0.729802	-0.129891	0.708758	0.873484	-0.10984	0.700889	0.991169
Unigene0001270	--	1.55	0.55	0.3	1.64	3.32	0.05	1.01	3.13	2.1	0.8	1.67	2.08	1.06178	0.394807	0.666813	1.37851	0.103053	0.340274	0.316735	0.715095	0.991169
Unigene0001272	--	0	0	0	0.24	2.12	0	0.45	0.48	0.24	0	0.7867	0.39	9.61961	0.157999	0.433401	8.60733	0.328436	0.642392	-1.01228	0.585727	0.991169
Unigene0001274	--	5.7	1.56	4.79	2.01	1.15	1.84	1.56	1.79	0.89	4.0167	1.6667	1.4133	-1.26903	0.00776543	0.0811836	-1.5069	0.0150035	0.0989357	-0.237864	0.93444	0.997417
Unigene0001275	PSAP	136.3	157.62	175.02	402.35	203.72	320.04	267.17	239.15	298.56	156.313	308.703	268.293	0.98178	0.0209602	0.148652	0.77937	0.00656188	0.0551727	-0.20241	0.855925	0.994565
Unigene0001276	--	0.25	0.13	0	0.94	0.78	0.26	0.66	0.35	1.4	0.1267	0.66	0.8033	2.38143	0.194886	0.479872	2.66496	0.0999215	0.333424	0.283533	0.700905	0.991169
Unigene0001277	--	1.33	3.11	0.69	3.78	10.13	8.32	3.84	0.32	20.97	1.71	7.41	8.3767	2.11548	0.00402781	0.0533172	2.29238	0.0366212	0.179721	0.176903	0.888267	0.997417
Unigene0001278	--	1.01	0.58	1.29	0.94	0	1.22	0.13	0	0.27	0.96	0.72	0.1333	-0.415037	0.54381	0.75982	-2.848	0.0487096	0.2157	-2.43296	0.293026	0.991169
Unigene0001279	--	3.31	2.11	0.1	1.22	0.52	0.74	0.18	0.28	0.09	1.84	0.8267	0.1833	-1.15433	0.165124	0.443429	-3.32716	0.00870408	0.0676841	-2.17284	0.140003	0.991169
Unigene0001281	--	1.74	0.96	0.89	2.96	0.39	0.66	0.67	0.37	0.91	1.1967	1.3367	0.65	0.159618	0.690464	0.839774	-0.88051	0.0937016	0.320957	-1.04013	0.388957	0.991169
Unigene0001282	--	5.8	8.68	8.78	8.63	2.7	8.02	2.08	2.96	5.31	7.7533	6.45	3.45	-0.265518	0.239657	0.529393	-1.16822	0.0132511	0.0905295	-0.902703	0.292676	0.991169
Unigene0001283	--	0.75	1.7	1.31	0	0	0	0	0	0.18	1.2533	0	0.06	-10.2916	0.00436558	0.0560915	-4.38466	0.0144992	0.096782	5.90689	0.799613	0.991169
Unigene0001284	SULT2B1	1.7	0.16	0	1.59	1.92	3.92	0.2	2.02	0.43	0.62	2.4767	0.8833	1.99806	0.137136	0.4045	0.51069	0.74789	0.897855	-1.48737	0.208691	0.991169
Unigene0001285	--	0.46	0.86	1.32	3.44	0.54	3.04	1.31	2.36	1.02	0.88	2.34	1.5633	1.41093	0.158985	0.434798	0.82905	0.241675	0.54981	-0.581883	0.797212	0.991169
Unigene0001286	TRADD	1.51	6.12	0.78	1.89	4.08	2.08	1.49	0.3	2.39	2.8033	2.6833	1.3933	-0.063117	0.84678	0.924463	-1.0086	0.213499	0.516267	-0.945486	0.255226	0.991169
Unigene0001287	--	2.66	9.14	0.57	2.84	5.1	6.21	0.5	0.88	5.3	4.1233	4.7167	2.2267	0.193957	0.960989	0.980066	-0.888925	0.379441	0.684064	-1.08288	0.294929	0.991169
Unigene0001288	--	25.58	49.45	2.54	17.24	597.97	145.62	167.41	34.96	342.52	25.8567	253.61	181.63	3.294	0.0300897	0.183535	2.81239	0.00249116	0.0277945	-0.481609	0.538222	0.991169
Unigene0001289	FST	0.41	14.8	1.01	28.78	11.63	8.27	4.5	6.63	10.04	5.4067	16.2267	7.0567	1.58556	0.175024	0.455957	0.384247	0.710968	0.874807	-1.20131	0.0796682	0.933193
Unigene0001290	--	1044.72	904.01	1137.58	582.91	1224.47	1324.76	1193.05	1580.63	1119.4	1028.77	1044.05	1297.69	0.0212657	0.820662	0.91374	0.335029	0.369604	0.674642	0.313763	0.416943	0.991169
Unigene0001291	--	0.81	1.27	1.03	0.43	0.72	0.49	0.1	0.43	0.54	1.0367	0.5467	0.3567	-0.923219	0.268043	0.559804	-1.5393	0.141146	0.41003	-0.616085	0.713955	0.991169
Unigene0001292	--	0.78	1.17	0.97	2.55	1.81	1.85	0.34	0	2.71	0.9733	2.07	1.0167	1.08862	0.358671	0.638045	0.0628409	0.958679	0.981651	-1.02578	0.499245	0.991169
Unigene0001294	--	4.9	3.61	9.04	8.42	1.79	3.88	12.13	2.55	5.36	5.85	4.6967	6.68	-0.316799	0.251046	0.54293	0.191411	0.821544	0.926639	0.508211	0.217659	0.991169
Unigene0001295	--	0	0	0	0.62	0	0.7	1.36	0.21	0.62	0	0.44	0.73	8.78136	0.39189	0.666161	9.51175	0.0979213	0.329216	0.730393	0.545301	0.991169
Unigene0001296	--	0	0	0	0.1	7.65	0	0	0	1.43	0	2.5833	0.4767	11.335	1	1	8.89684	0.181411	0.472568	-2.43818	1	1
Unigene0001297	--	0.51	0.25	1.26	0.47	0.52	0.27	0.22	0	0.24	0.6733	0.42	0.1533	-0.680932	0.597827	0.788688	-2.13465	0.27979	0.59339	-1.45372	0.568979	0.991169
Unigene0001299	--	4.14	6.06	10.4	7.02	1.41	8.39	15.56	5.83	12.86	6.8667	5.6067	11.4167	-0.292467	0.320584	0.606593	0.73346	0.17682	0.465611	1.02593	0.0381841	0.756431
Unigene0001300	--	0.93	1.78	0.92	0.94	0.48	0.49	0.34	0.07	0.93	1.21	0.6367	0.4467	-0.926397	0.136284	0.40311	-1.43774	0.118772	0.371517	-0.51134	0.788739	0.991169
Unigene0001301	--	0.05	0	0.2	2.69	0.92	2.25	0.22	7.61	0.05	0.0833	1.9533	2.6267	4.5509	2.31737e-05	0.0011585	4.9782	1	1	0.427295	1	1
Unigene0001302	--	0.35	0.06	1.38	1.95	0.96	0	0.81	0.48	0.16	0.5967	0.97	0.4833	0.70106	0.755785	0.878841	-0.303907	0.816528	0.925498	-1.00497	0.611192	0.991169
Unigene0001303	--	0.66	0.42	0.14	1.93	1.9	1.29	1.28	0.53	1.66	0.4067	1.7067	1.1567	2.06926	0.0156143	0.125404	1.50805	0.0944522	0.322618	-0.561208	0.535594	0.991169
Unigene0001304	CACTIN	6.07	9.89	8.91	11.02	8.97	10.95	11.48	9.76	10.33	8.29	10.3133	10.5233	0.315067	0.801396	0.901664	0.344148	0.383379	0.687055	0.0290811	0.538885	0.991169
Unigene0001305	--	0	0.19	0	0.53	0	1.19	1.98	0.18	1.75	0.0633	0.5733	1.3033	3.17834	0.29628	0.58544	4.3631	0.0299531	0.157533	1.18476	0.340617	0.991169
Unigene0001306	--	0.37	0	0.99	1.74	0.26	0.79	1.74	0.69	2.54	0.4533	0.93	1.6567	1.03666	0.637479	0.811041	1.86964	0.131811	0.393989	0.832981	0.238131	0.991169
Unigene0001307	--	0.74	0.88	0.66	3.63	1.17	4.24	1.45	1.1	2.15	0.76	3.0133	1.5667	1.98729	0.0022372	0.0357952	1.04363	0.0498371	0.218573	-0.943662	0.229632	0.991169
Unigene0001308	--	1	0.7	0.7	2.72	0	2.01	0.44	0.37	0.84	0.8	1.5767	0.55	0.978806	0.631305	0.8064	-0.540568	0.516069	0.77027	-1.51937	0.371738	0.991169
Unigene0001309	--	0.48	0.48	0.7	1.22	0.72	0.74	1.03	1.1	1.91	0.5533	0.8933	1.3467	0.69105	0.520884	0.744253	1.28317	0.0483421	0.214592	0.592122	0.184845	0.991169
Unigene0001310	--	57.7	82.43	92.05	23.19	52.27	19.36	34.12	48.63	26.71	77.3933	31.6067	36.4867	-1.29198	0.0147721	0.121292	-1.08484	0.0083332	0.0655932	0.20714	0.630548	0.991169
Unigene0001311	--	0.92	1.15	1.37	0.43	0.71	0.97	0.6	0	0.21	1.1467	0.7033	0.27	-0.705166	0.466851	0.715255	-2.08641	0.170996	0.456494	-1.38125	0.511049	0.991169
Unigene0001313	tc1a	1.5	1.4	0.1	0.37	1.44	0.95	0.96	1.02	1.3	1	0.92	1.0933	-0.120294	0.842219	0.924463	0.128733	0.953603	0.980534	0.249028	0.74201	0.991169
Unigene0001314	--	1.25	1.76	2.25	0.94	1.04	0.4	0.44	1.75	0.7	1.7533	0.7933	0.9633	-1.1441	0.128838	0.391929	-0.863993	0.338957	0.651829	0.280108	0.650107	0.991169
Unigene0001315	--	1.56	0.99	2.28	4.91	1.07	2.91	4.87	1.21	4.25	1.61	2.9633	3.4433	0.88016	0.389382	0.664358	1.09675	0.109488	0.352683	0.216585	0.429162	0.991169
Unigene0001317	--	0.16	0.16	0.21	2.23	0.77	0.11	0.97	1.38	2.21	0.1767	1.0367	1.52	2.55285	0.0486727	0.239453	3.10497	0.000176945	0.00391549	0.552119	0.33602	0.991169
Unigene0001318	tdo2	18.91	32.97	53.53	34.51	39.86	33.28	31.04	24.77	26.36	35.1367	35.8833	27.39	0.0303366	0.784837	0.891723	-0.359328	0.380022	0.6846	-0.389665	0.591424	0.991169
Unigene0001319	loxl2	1.28	0.49	0.86	1.95	1.11	1.16	0.53	0.65	1.75	0.8767	1.4067	0.9767	0.68218	0.492266	0.73302	0.155838	0.940518	0.973927	-0.526342	0.616626	0.991169
Unigene0001320	--	1.27	2.12	1.68	3.16	3.49	7.57	9.25	0.79	10.6	1.69	4.74	6.88	1.48786	0.204113	0.490939	2.02539	0.072756	0.27702	0.537522	0.510468	0.991169
Unigene0001321	RNF146	2.24	2.65	3.06	5.74	3.51	4.71	5.09	3.81	4.84	2.65	4.6533	4.58	0.812272	0.116143	0.372172	0.789355	0.0278972	0.150453	-0.0229169	0.556191	0.991169
Unigene0001322	--	3.35	3.7	0.49	0.23	0.05	0.26	0.3	0.46	0.6	2.5133	0.18	0.4533	-3.80353	1.0094e-05	0.000611352	-2.47096	0.00207333	0.0244878	1.33258	0.141739	0.991169
Unigene0001324	--	0.09	0.09	0.53	0.92	0.18	0.09	1.25	0.41	1.24	0.2367	0.3967	0.9667	0.745071	0.802846	0.902371	2.03016	0.0915362	0.317115	1.28509	0.158345	0.991169
Unigene0001327	--	0.34	0.86	0.26	1.68	1.94	2.71	4.27	2.94	1.99	0.4867	2.11	3.0667	2.11624	0.0210847	0.149295	2.65567	0.000672483	0.0107156	0.539428	0.261326	0.991169
Unigene0001328	--	0	1.51	0.75	1.76	0.78	0	0	0.35	0	0.7533	0.8467	0.1167	0.168506	0.958698	0.979011	-2.6909	0.354765	0.663666	-2.8594	0.40124	0.991169
Unigene0001330	PALMD	9.23	4.24	6.17	9.85	9.18	14.49	18.68	6.76	10.05	6.5467	11.1733	11.83	0.771227	0.239387	0.529153	0.853618	0.125561	0.382884	0.0823904	0.599611	0.991169
Unigene0001332	--	1.08	0.22	0.21	0	0	0	0	0	0	0.5033	0	0	-8.97537	0.147408	0.419824	-8.97537	0.156595	0.435117	0	1	1
Unigene0001333	--	0	0.22	7.55	0.31	0.34	0.58	0.19	0.31	0	2.59	0.41	0.1667	-2.65926	0.0550791	0.254751	-3.95791	0.0265291	0.145908	-1.29866	0.539754	0.991169
Unigene0001334	--	0.61	0.3	1.66	1.13	2.19	2.08	0.53	1.97	3.1	0.8567	1.8	1.8667	1.07119	0.361016	0.639717	1.12366	0.311515	0.625306	0.0524674	0.868826	0.995401
Unigene0001335	--	1.37	1.07	1.78	1.39	0.55	2.26	0.99	0.39	1.55	1.4067	1.4	0.9767	-0.00685367	0.676437	0.831012	-0.526342	0.384034	0.687055	-0.519489	0.714716	0.991169
Unigene0001336	ALB	110531	117758	98116.6	65467.2	69484.5	133184	96753.8	112781	92512	108802	89378.7	100682	-0.283699	0.252742	0.544467	-0.11189	0.6619	0.852501	0.171808	0.434437	0.991169
Unigene0001337	SAMD9L	8.47	5.51	12.11	10.21	3.92	9.2	12.52	7.68	12.43	8.6967	7.7767	10.8767	-0.161311	0.295583	0.584735	0.322702	0.511041	0.77027	0.484013	0.0697122	0.903397
Unigene0001338	SECISBP2	3.65	2.94	3.75	3.16	5	6.77	5.07	4.69	5.65	3.4467	4.9767	5.1367	0.529978	0.45196	0.703707	0.575631	0.105428	0.344959	0.0456527	0.711311	0.991169
Unigene0001339	ETV6	0.59	1.6	1.55	3.69	1.56	1.82	1.33	3.64	2.07	1.2467	2.3567	2.3467	0.918672	0.274249	0.564949	0.912537	0.151657	0.427142	-0.00613479	0.604817	0.991169
Unigene0001341	--	0.3	0.4	0.1	0.37	2.17	0.11	0.26	0	0.19	0.2667	0.8833	0.15	1.72792	0.217598	0.5061	-0.830075	0.604967	0.821471	-2.558	0.108068	0.991169
Unigene0001343	MKKS	1.27	2.13	1.27	1.87	0.66	0.27	0.41	1.74	2.8	1.5567	0.9333	1.65	-0.737996	0.140472	0.408706	0.084006	0.971361	0.984059	0.822002	0.199186	0.991169
Unigene0001344	--	0.78	0.85	0.56	1.59	0.73	0.82	0.68	0.59	0.99	0.73	1.0467	0.7533	0.519834	0.766	0.884342	0.0453919	0.983228	0.990802	-0.474442	0.785681	0.991169
Unigene0001345	--	4.38	5.74	1.54	2.39	2.09	1.92	2.01	2.07	1	3.8867	2.1333	1.6933	-0.865424	0.0808461	0.310531	-1.19867	0.0702528	0.271235	-0.333243	0.878737	0.99692
Unigene0001346	--	0.54	0.13	0.27	0.5	0	1.42	1.06	0.12	0.62	0.3133	0.64	0.6	1.03037	0.673523	0.830894	0.937264	0.551322	0.792417	-0.0931094	0.903832	0.997417
Unigene0001347	--	0.14	0.07	0.07	0.74	0.07	1.22	0.76	0.2	0.74	0.0933	0.6767	0.5667	2.85798	0.0848477	0.318599	2.60204	0.0637786	0.25528	-0.255945	0.983333	0.997417
Unigene0001348	--	0.92	1.56	0.98	1.78	1.61	2.37	0.45	0.59	1.34	1.1533	1.92	0.7933	0.735297	0.389069	0.664302	-0.53981	0.401995	0.702159	-1.27511	0.118578	0.991169
Unigene0001349	--	0	0	0	2.6	0	3.56	3.13	0.92	0.55	0	2.0533	1.5333	11.0038	0.012938	0.111942	10.5825	0.00579347	0.0508097	-0.421296	0.974887	0.997417
Unigene0001350	SLC2A2	70.51	50.17	34.69	43.48	63.43	52.9	35.04	35.89	48.69	51.79	53.27	39.8733	0.0406497	0.78822	0.893813	-0.377249	0.27021	0.583461	-0.417899	0.523746	0.991169
Unigene0001351	Lgals1	14.26	28.07	20.06	9.79	22.89	21.55	16.27	23.39	25.25	20.7967	18.0767	21.6367	-0.202224	0.559756	0.769795	0.0571259	0.936511	0.97239	0.25935	0.523509	0.991169
Unigene0001353	--	2712.52	2345.19	1677.1	1225.04	3156.56	2873.41	2232.33	5503.19	1930.73	2244.94	2418.34	3222.08	0.10734	0.983096	0.991642	0.521319	0.326324	0.640874	0.413979	0.404401	0.991169
Unigene0001354	MOV10	0.91	1.33	1.4	8.83	3.73	4.69	4.31	17.21	5.07	1.2133	5.75	8.8633	2.24459	9.3462e-07	9.19138e-05	2.86887	2.64988e-06	0.000144241	0.624287	0.124635	0.991169
Unigene0001355	--	0.8	0.48	0.96	1.65	0	0.17	0.42	0	0.6	0.7467	0.6067	0.34	-0.29956	0.608788	0.796073	-1.13493	0.397184	0.699444	-0.835369	0.853534	0.994565
Unigene0001356	--	0	1.84	1.3	0.73	0.54	0.69	0.23	0.49	0.24	1.0467	0.6533	0.32	-0.679911	0.49596	0.734984	-1.70966	0.248343	0.558285	-1.02975	0.548951	0.991169
Unigene0001357	THNSL1	13.96	13.6	7.54	3.22	5.21	10.05	11.22	7.27	5.57	11.7	6.16	8.02	-0.925506	0.0475438	0.236396	-0.544834	0.217463	0.520728	0.380672	0.367263	0.991169
Unigene0001358	--	0.85	0.54	1.61	1.59	1.28	1.47	0.88	1.8	1.58	1	1.4467	1.42	0.532733	0.683036	0.834507	0.505891	0.528168	0.775218	-0.0268416	0.777135	0.991169
Unigene0001359	--	3.8	6.31	3.67	5.58	9.88	4.47	20.83	1.52	24.52	4.5933	6.6433	15.6233	0.532366	0.503359	0.73848	1.76609	0.0357267	0.17745	1.23372	0.139575	0.991169
Unigene0001360	--	0.39	0.55	0.78	0.95	1.14	2.15	0.14	0.44	0.88	0.5733	1.4133	0.4867	1.30166	0.185994	0.469798	-0.23644	0.768687	0.907645	-1.5381	0.148842	0.991169
Unigene0001361	--	0.31	0.31	0.46	0.58	0	0.33	0.14	0.14	1.3	0.36	0.3033	0.5267	-0.247093	0.716044	0.854836	0.548893	0.785729	0.910812	0.795986	0.555218	0.991169
Unigene0001362	--	1.41	1.13	0.28	1.71	0.58	1.93	0	0	0.13	0.94	1.4067	0.0433	0.581548	0.792974	0.896262	-4.43911	0.0172609	0.108926	-5.02066	0.00825034	0.426596
Unigene0001363	--	10.04	5.45	3.16	3.21	0.94	0.41	0	0.42	0	6.2167	1.52	0.14	-2.03207	0.000978681	0.0202161	-5.47264	1.55433e-07	1.49592e-05	-3.44057	0.0420965	0.780148
Unigene0001364	--	2.19	1.78	2.25	1.92	0.43	3.78	0.18	0.39	3.13	2.0733	2.0433	1.2333	-0.0210275	0.626123	0.803391	-0.749389	0.316568	0.630943	-0.728362	0.602275	0.991169
Unigene0001365	Sccpdh	1.44	0.26	0.52	0.61	0.41	0.69	0.46	0.73	0.73	0.74	0.57	0.64	-0.376563	0.581354	0.778872	-0.209453	0.804215	0.919081	0.16711	0.724881	0.991169
Unigene0001366	--	1.14	2.18	0.66	2.04	3.72	2.7	0.91	2.65	1.06	1.3267	2.82	1.54	1.08789	0.209972	0.49849	0.215124	0.795543	0.915976	-0.872765	0.374141	0.991169
Unigene0001367	--	1.02	5.3	4.58	5.58	7.4	4.32	10.16	1.91	1.9	3.6333	5.7667	4.6567	0.666444	0.479636	0.725087	0.358004	0.699999	0.868429	-0.30844	0.857173	0.994565
Unigene0001368	--	0.14	0.14	0	0.38	0.56	2.15	0.12	0.38	0.38	0.0933	1.03	0.2933	3.46411	0.0527185	0.249159	1.65208	0.433312	0.723817	-1.81203	0.231734	0.991169
Unigene0001369	--	1.38	0.25	1.04	2	1.13	2.08	0.26	1.09	1.67	0.89	1.7367	1.0067	0.964444	0.341699	0.622833	0.177709	0.915849	0.9628	-0.786735	0.457252	0.991169
Unigene0001370	--	0.23	0.08	9.14	0.36	0.08	0.08	0.41	0.07	0.29	3.15	0.1733	0.2567	-4.18373	1	1	-3.61738	1	1	0.566347	0.582294	0.991169
Unigene0001373	GCDH	0.25	0.16	0.56	2.12	0.67	2.65	0.62	0.52	1.56	0.3233	1.8133	0.9	2.48755	0.00241249	0.0375396	1.4769	0.0698776	0.270463	-1.01065	0.264597	0.991169
Unigene0001374	--	0.23	0.45	0.22	0	0.47	0	0	0	0.21	0.3	0.1567	0.07	-0.937264	0.722852	0.85988	-2.09954	0.4513	0.732073	-1.16227	0.764516	0.991169
Unigene0001375	--	0	0.12	0.12	0.81	0.64	1.96	0.32	0	1.84	0.08	1.1367	0.72	3.82867	0.0239876	0.160732	3.16993	0.145715	0.41811	-0.65874	0.695347	0.991169
Unigene0001379	CNST	1.35	2.18	2.6	4	1.11	1.95	1.98	1.51	2.83	2.0433	2.3533	2.1067	0.203781	0.791255	0.895493	0.0440375	0.99143	0.995338	-0.159744	0.752784	0.991169
Unigene0001380	--	1.71	4.43	0.26	0.66	0.73	0.67	0.23	0.03	0.79	2.1333	0.6867	0.35	-1.63543	0.0342989	0.197128	-2.60768	0.0111109	0.0802851	-0.972255	0.396791	0.991169
Unigene0001381	--	4.74	3.73	4.79	13.02	3.24	10.85	10.29	2.04	4.81	4.42	9.0367	5.7133	1.03174	0.175582	0.456558	0.370286	0.618115	0.828808	-0.661458	0.611388	0.991169
Unigene0001382	--	1.29	1.11	0.83	5.44	0.1	1.17	2.02	2.06	1.37	1.0767	2.2367	1.8167	1.05478	0.590337	0.784993	0.754722	0.295645	0.609394	-0.300057	0.835152	0.991931
Unigene0001383	Btn2a2	0.64	0.46	0.53	7.45	2.71	6.28	2.92	6.07	4.28	0.5433	5.48	4.4233	3.33427	2.73621e-09	6.61858e-07	3.02522	2.77564e-08	3.3475e-06	-0.309042	0.986724	0.997417
Unigene0001385	--	0.57	0	0.19	23.21	0.59	1.2	0.33	0.53	0.18	0.2533	8.3333	0.3467	5.03978	1	1	0.452512	0.833654	0.926639	-4.58727	0.00247266	0.237692
Unigene0001386	Rab43	3.24	5.25	5.29	3.45	2.31	3.22	9.79	1.01	7.66	4.5933	2.9933	6.1533	-0.617789	0.0226585	0.155738	0.421827	0.606496	0.822596	1.03962	0.0793288	0.933193
Unigene0001389	--	2.19	0.41	2.93	9.79	2.62	11.12	7.07	7.13	5.34	1.8433	7.8433	6.5133	2.08915	0.0157039	0.125838	1.82108	0.00810423	0.0641836	-0.268071	0.917463	0.997417
Unigene0001390	--	4.59	5.35	7.47	0.99	1.28	0.46	1.41	1.85	1.5	5.8033	0.91	1.5867	-2.67294	1.75254e-06	0.000152249	-1.87088	5.1819e-05	0.00150139	0.802061	0.19591	0.991169
Unigene0001391	--	0	0.09	0.09	0.58	0.83	0.37	0.47	0.41	0.5	0.06	0.5933	0.46	3.30581	0.0537357	0.251571	2.9386	0.0794978	0.292307	-0.367209	0.832355	0.991169
Unigene0001392	F5	24.02	21.42	35.58	31.46	25.09	54.98	49.97	29.5	64.28	27.0067	37.1767	47.9167	0.461082	0.58535	0.781532	0.827212	0.0476935	0.212867	0.36613	0.246608	0.991169
Unigene0001393	mts	0.74	1.02	1.25	4.25	1.13	4.26	4.23	0.69	4.52	1.0033	3.2133	3.1467	1.67927	0.0187754	0.13946	1.64902	0.0237719	0.135272	-0.0302463	0.749634	0.991169
Unigene0001394	ttc39a	2.09	3.51	3.73	9.95	8.8	28.11	57.48	9	9.81	3.11	15.62	25.43	2.32841	7.87497e-05	0.00300081	3.03154	1.59631e-05	0.000596385	0.703137	0.244559	0.991169
Unigene0001397	RTase	1.08	0.43	0.89	6.15	1.4	8.08	1.46	1.8	3.13	0.8	5.21	2.13	2.70321	0.000359344	0.00959169	1.41278	0.0267342	0.14666	-1.29043	0.118319	0.991169
Unigene0001398	--	0.14	0.28	0	6.47	3.86	4.24	1.46	0.26	5.02	0.14	4.8567	2.2467	5.11647	8.87294e-06	0.000551113	4.00429	0.00840947	0.0660185	-1.11218	0.293777	0.991169
Unigene0001399	--	0.61	1.07	0.46	1.28	0.16	0.64	0.4	0	1.42	0.7133	0.6933	0.6067	-0.0410273	0.749044	0.875158	-0.233672	0.803949	0.919081	-0.192645	0.957816	0.997417
Unigene0001400	--	1.79	0.45	0.3	2.93	3.08	1.89	2.87	5.41	3.33	0.8467	2.6333	3.87	1.63702	0.14588	0.417211	2.19247	0.0179035	0.111948	0.555443	0.280929	0.991169
Unigene0001401	--	7.74	9.91	8.84	13.73	5.47	20.28	8.63	9.51	13.42	8.83	13.16	10.52	0.575674	0.537635	0.754389	0.252649	0.543195	0.786034	-0.323025	0.903921	0.997417
Unigene0001402	--	0	0.93	1.23	6.28	1.07	3.17	1.81	0.29	2.6	0.72	3.5067	1.5667	2.28403	0.0562541	0.257676	1.12163	0.388637	0.691333	-1.1624	0.338774	0.991169
Unigene0001403	--	3.31	5.8	8.44	0	0	0	0	0	0	5.85	0	0	-12.5142	2.21315e-07	2.72749e-05	-12.5142	2.89327e-07	2.44332e-05	0	1	1
Unigene0001404	--	0.19	0.26	0.06	2.27	0.2	2.63	0.84	0.36	2.67	0.17	1.7	1.29	3.32193	0.00694942	0.0755798	2.92376	0.0101097	0.0753208	-0.398164	0.899947	0.997417
Unigene0001405	DUSP4	7.37	7.71	7.22	1.9	1.42	4.1	9.32	3.54	6.85	7.4333	2.4733	6.57	-1.58755	0.000127869	0.00439517	-0.178116	0.572881	0.807288	1.40944	0.00510831	0.347862
Unigene0001407	--	1.21	2.73	2.26	0.43	4.86	1.76	0.8	6.91	0	2.0667	2.35	2.57	0.185355	0.850621	0.924463	0.314463	0.754811	0.901899	0.129108	0.883164	0.997394
Unigene0001410	--	59.04	69.02	44.16	15.58	32.71	23.1	10.04	18.66	22.82	57.4067	23.7967	17.1733	-1.27046	0.0060657	0.0693955	-1.74105	2.44244e-05	0.000827578	-0.470589	0.504333	0.991169
Unigene0001411	tmub1	3.9	1.99	3.27	8.06	3.85	7.13	9.42	8.24	10.75	3.0533	6.3467	9.47	1.05561	0.0841763	0.317039	1.63298	0.000117444	0.00283801	0.577365	0.0252766	0.671611
Unigene0001412	--	11.07	9.37	6.65	1.61	2.3	1.75	2.17	3.26	5.26	9.03	1.8867	3.5633	-2.25889	2.37417e-06	0.000192224	-1.3415	0.00371647	0.0368808	0.917388	0.0926712	0.973915
Unigene0001413	--	0.39	0.26	0.13	0.37	3.93	0	0	0.92	0.49	0.26	1.4333	0.47	2.46279	0.079022	0.307098	0.854149	0.569454	0.805518	-1.60864	0.315608	0.991169
Unigene0001414	--	0.95	0.64	4.26	3.71	0.33	5.36	1.53	2.07	2.36	1.95	3.1333	1.9867	0.684224	0.733635	0.866809	0.0268757	0.99111	0.995262	-0.657348	0.729215	0.991169
Unigene0001415	--	0	0	0.2	0.57	0.63	0	0.35	0.19	0.38	0.0667	0.4	0.3067	2.58496	0.422011	0.688003	2.20163	0.441449	0.728985	-0.383329	0.906947	0.997417
Unigene0001416	--	0.74	1.73	0.92	1.44	0.57	0.78	0.32	1.49	0.69	1.13	0.93	0.8333	-0.28102	0.433601	0.695178	-0.439357	0.611692	0.825104	-0.158337	0.843639	0.993593
Unigene0001417	--	0.26	0	1.55	0.97	0.27	3.02	4.1	2.18	5.07	0.6033	1.42	3.7833	1.23486	0.559442	0.769502	2.64863	0.0308614	0.16082	1.41377	0.114668	0.991169
Unigene0001418	--	0	0.58	0	0.18	3.4	0.41	0	0	0.72	0.1933	1.33	0.24	2.78226	0.134319	0.399657	0.311944	0.961101	0.981651	-2.47032	0.174058	0.991169
Unigene0001419	--	1.25	5.43	1.52	2.34	10.49	0.44	0.37	2.07	1.55	2.7333	4.4233	1.33	0.694473	0.499761	0.735996	-1.03924	0.271677	0.585161	-1.73371	0.13239	0.991169
Unigene0001422	NR1H4	16.87	13.57	13.08	20.86	10.42	22.85	35.75	10.12	26.48	14.5067	18.0433	24.1167	0.31475	0.932757	0.967178	0.733314	0.173129	0.459993	0.418565	0.213744	0.991169
Unigene0001423	Ccni	0.32	0.13	0.26	4.38	0.3	2.39	1.64	0.72	2.47	0.2367	2.3567	1.61	3.31582	0.00065358	0.0150566	2.76613	0.000193963	0.00420777	-0.549687	0.81983	0.991169
Unigene0001424	--	2.7	3.12	3.68	2.78	3.72	1.14	0.59	2.73	3.22	3.1667	2.5467	2.18	-0.314355	0.448129	0.700938	-0.538637	0.369494	0.674642	-0.224282	0.896513	0.997417
Unigene0001425	--	0.41	0	0.1	2.78	0.42	1.95	0.45	1.05	0.76	0.17	1.7167	0.7533	3.336	0.0218779	0.152611	2.14775	0.142817	0.41336	-1.18825	0.384232	0.991169
Unigene0001426	CROT	7.9	7.31	10.84	38.24	26.62	17.1	23.38	27.46	23.59	8.6833	27.32	24.81	1.65364	0.00066035	0.015181	1.5146	1.64051e-05	0.00060877	-0.139036	0.814069	0.991169
Unigene0001428	--	0	0.19	0	1.06	0.39	0	0.83	0.18	0.35	0.0633	0.4833	0.4533	2.93198	0.365363	0.642698	2.83954	0.256765	0.568533	-0.0924462	0.902149	0.997417
Unigene0001430	--	0.15	0.3	0.3	0.99	0.31	1.44	0.93	1.84	0.57	0.25	0.9133	1.1133	1.86921	0.258503	0.550072	2.15489	0.0934706	0.320479	0.285672	0.586887	0.991169
Unigene0001431	Rnf2	2.49	2.5	2.67	9.14	1.37	5.94	12.31	3.2	10.25	2.5533	5.4833	8.5867	1.10267	0.20133	0.487691	1.74972	0.00143023	0.0186767	0.647045	0.13805	0.991169
Unigene0001432	Unc45a	2.86	3.2	3.42	5.41	2.08	4.11	5.03	3.15	3.99	3.16	3.8667	4.0567	0.291166	0.977423	0.988433	0.36037	0.369379	0.674642	0.0692044	0.400422	0.991169
Unigene0001433	--	0.44	1.76	0.44	0	0	0	0.19	0.41	0	0.88	0	0.2	-9.78136	0.0403905	0.21579	-2.1375	0.234396	0.540669	7.64386	0.513841	0.991169
Unigene0001434	--	0.87	1.04	3.62	1.05	0.81	0.46	0.83	1.21	0.97	1.8433	0.7733	1.0033	-1.25315	0.0896996	0.327207	-0.877516	0.279415	0.593026	0.375639	0.4778	0.991169
Unigene0001435	--	1.53	0.48	0	1.43	0.79	6.98	0.17	3.66	0.89	0.67	3.0667	1.5733	2.19444	0.113365	0.368003	1.23159	0.387802	0.690831	-0.962847	0.568766	0.991169
Unigene0001436	--	4.06	1.74	4.33	10.7	2.55	8.87	10.16	1.62	8.76	3.3767	7.3733	6.8467	1.12672	0.232922	0.522145	1.0198	0.217442	0.52071	-0.106915	0.81018	0.991169
Unigene0001437	--	1.04	2.86	1.19	5.2	2.14	4.28	1.36	1.17	3.69	1.6967	3.8733	2.0733	1.19087	0.0819784	0.312935	0.289249	0.729371	0.886208	-0.901624	0.224968	0.991169
Unigene0001438	--	0.15	0.15	0.6	1.55	0.94	1.11	0.13	0	1.4	0.3	1.2	0.51	2	0.163076	0.440561	0.765535	0.734019	0.889436	-1.23447	0.45425	0.991169
Unigene0001439	MSL3	4.92	5.09	5.88	8.98	4.52	6.3	7.3	4.25	7.89	5.2967	6.6	6.48	0.317381	0.905031	0.953123	0.290909	0.525266	0.773311	-0.0264722	0.587504	0.991169
Unigene0001440	--	0.48	1.43	0.63	0.74	1.15	0.17	0.97	0.74	0.29	0.8467	0.6867	0.6667	-0.302184	0.729324	0.863464	-0.344828	0.77292	0.907645	-0.0426443	0.928244	0.997417
Unigene0001441	--	0.39	0.15	0	6.64	0.08	0.24	0.2	0.65	0.36	0.18	2.32	0.4033	3.68806	0.0386816	0.210333	1.16398	0.455213	0.734534	-2.52408	0.148752	0.991169
Unigene0001442	--	0.22	0	0	0.42	0.46	2.11	0	0	0.41	0.0733	0.9967	0.1367	3.76457	0.105325	0.355101	0.89812	0.87633	0.941512	-2.86645	0.193355	0.991169
Unigene0001443	--	0.9	0.9	0.45	0.84	0	1.43	0.08	0	0	0.75	0.7567	0.0267	0.0127673	0.773258	0.884665	-4.81378	0.00561774	0.0498139	-4.82655	0.0487162	0.814382
Unigene0001444	SULT3A1	79.34	71.79	67.23	21.08	24.24	56.27	54.02	65.84	58.37	72.7867	33.8633	59.41	-1.10395	0.00681641	0.0746298	-0.292968	0.309684	0.623727	0.810982	0.0568562	0.852041
Unigene0001446	--	0.14	0.81	1.75	0.63	0.56	0.72	5.34	0.5	1.76	0.9	0.6367	2.5333	-0.499387	0.560797	0.770468	1.49304	0.189442	0.484321	1.99243	0.0386638	0.759743
Unigene0001447	--	1.47	6.61	6.56	6.3	4.7	6.34	6.68	7.78	6	4.88	5.78	6.82	0.244188	0.961259	0.980187	0.482891	0.451388	0.732073	0.238702	0.363027	0.991169
Unigene0001448	Pol	4.74	13.03	11.52	20.54	8.07	9.47	25	6.53	28.16	9.7633	12.6933	19.8967	0.378625	0.861155	0.927181	1.02708	0.0949989	0.323772	0.648456	0.110074	0.991169
Unigene0001449	--	1.84	0.34	1.17	0.78	0	0	1.61	0	0.47	1.1167	0.26	0.6933	-2.10262	0.125721	0.386494	-0.687578	0.58999	0.812007	1.41504	0.412838	0.991169
Unigene0001450	--	9.47	9.15	8.33	7.19	6.87	4.55	7.25	13	11.11	8.9833	6.2033	10.4533	-0.534207	0.0699316	0.28954	0.21864	0.628512	0.832195	0.752848	0.048117	0.814382
Unigene0001451	Rnf216	1.31	1.92	2.61	4.05	1.41	2.81	3.02	1.64	2.9	1.9467	2.7567	2.52	0.501919	0.660641	0.823192	0.372418	0.446334	0.731564	-0.129501	0.726367	0.991169
Unigene0001453	--	0	0	0	1.24	0	1	0	0	0	0	0.7467	0	9.54432	0.157972	0.433401	0	1	1	-9.54432	0.166402	0.991169
Unigene0001454	--	4.06	7.19	5.92	12.9	7.48	20.21	4.09	6.8	4.65	5.7233	13.53	5.18	1.24123	0.0383086	0.209291	-0.143904	0.748303	0.897903	-1.38514	0.0354395	0.740339
Unigene0001455	CFDP2	0	0	0.26	0	1.1	0.84	0	0	5.06	0.0867	0.6467	1.6867	2.89947	0.197941	0.483875	4.28255	0.0922675	0.318106	1.38308	0.546145	0.991169
Unigene0001456	--	0.46	0.7	0.92	1.74	1.44	1.23	0.41	0.65	1.19	0.6933	1.47	0.75	1.0842	0.326406	0.611132	0.113341	0.959846	0.981651	-0.970854	0.388439	0.991169
Unigene0001457	CFDP2	49	58.25	49.76	48.16	28.3	123.22	86.46	9.85	48.25	52.3367	66.56	48.1867	0.346833	0.862825	0.928422	-0.119188	0.761846	0.905939	-0.466021	0.734469	0.991169
Unigene0001458	Slc38a3	0.6	0.64	1.13	6.92	2.79	6.6	11.12	0.87	6.15	0.79	5.4367	6.0467	2.7828	6.53304e-08	9.86135e-06	2.93622	0.000108006	0.00267157	0.153418	0.58755	0.991169
Unigene0001459	--	7.32	13.16	13.35	9.12	8.24	1.68	11.1	7.68	6.89	11.2767	6.3467	8.5567	-0.82927	0.11699	0.373661	-0.39822	0.350381	0.65988	0.43105	0.363709	0.991169
Unigene0001460	--	0	0.33	0	0.86	49.53	0.26	0.22	0.08	2.79	0.11	16.8833	1.03	7.26195	1	1	3.22707	0.0878296	0.309255	-4.03488	1	1
Unigene0001461	--	2.62	0.96	25.07	3.5	5.41	5.24	4.51	6.98	1.3	9.55	4.7167	4.2633	-1.01773	0.225057	0.513954	-1.16352	0.282351	0.595149	-0.145786	0.942127	0.997417
Unigene0001462	--	1.28	0.26	0.13	2.39	1.19	2.3	0.45	0.12	1.55	0.5567	1.96	0.7067	1.81597	0.157529	0.433401	0.344216	0.903799	0.957047	-1.47175	0.219511	0.991169
Unigene0001463	--	1.09	0.31	0	3.5	1.13	5.93	0.96	0.87	4.2	0.4667	3.52	2.01	2.91511	0.0251825	0.165269	2.10673	0.138099	0.40499	-0.80838	0.524013	0.991169
Unigene0001464	--	0.86	0.26	1.02	5.52	1.06	1.18	1.73	0.72	1.19	0.7133	2.5867	1.2133	1.85845	0.0978749	0.342219	0.766328	0.416297	0.714226	-1.09212	0.386367	0.991169
Unigene0001465	--	0	0	0	1.93	0	0.64	0	2.6	0	0	0.8567	0.8667	9.74259	0.0510995	0.245256	9.75933	0.0661181	0.26099	0.0167433	0.764981	0.991169
Unigene0001466	--	0.74	0.58	1.02	0.81	0.89	0.35	0.5	0.42	1.61	0.78	0.6833	0.8433	-0.190885	0.610876	0.796993	0.112629	0.976882	0.987292	0.303513	0.621704	0.991169
Unigene0001467	--	0.53	0.8	0.62	1.24	0.55	0.09	0.31	0.16	0.08	0.65	0.6267	0.1833	-0.0527415	0.753933	0.877526	-1.82597	0.125184	0.382196	-1.77323	0.31886	0.991169
Unigene0001468	Rfc5	0.45	0.77	0.45	3.8	2.52	3.33	1.38	2.1	2.85	0.5567	3.2167	2.11	2.53068	3.18774e-05	0.00148497	1.92236	0.00197298	0.0235957	-0.608323	0.447518	0.991169
Unigene0001469	--	2.69	2.69	1.78	3.35	0.62	2.52	4.45	1.67	5	2.3867	2.1633	3.7067	-0.141741	0.622979	0.80139	0.635125	0.511142	0.77027	0.776866	0.265888	0.991169
Unigene0001470	--	1.68	0.27	0.53	1.73	0.36	0.65	0.77	0.41	1.23	0.8267	0.9133	0.8033	0.143836	0.817714	0.911787	-0.041307	0.88205	0.944821	-0.185143	0.892813	0.997417
Unigene0001471	--	2.74	4.9	2.14	0.73	2.02	1.65	1.37	0.73	0.91	3.26	1.4667	1.0033	-1.15233	0.143798	0.413868	-1.70007	0.0399883	0.189944	-0.54774	0.685875	0.991169
Unigene0001472	--	0	0.11	0	1.92	0.33	0.23	1.32	0.1	1.2	0.0367	0.8267	0.8733	4.49476	0.0388771	0.210897	4.57399	0.0192555	0.117677	0.0792267	0.727023	0.991169
Unigene0001473	--	0.75	1.88	0.75	0	0	0	0	0	0	1.1267	0	0	-10.1378	0.00768312	0.0806843	-10.1378	0.00899409	0.069297	0	1	1
Unigene0001474	C8A	61.17	63.59	26.56	31.87	47.36	61.92	17.34	44.31	42.5	50.44	47.05	34.7167	-0.100374	0.590326	0.784993	-0.53894	0.267556	0.580634	-0.438566	0.609582	0.991169
Unigene0001475	--	0	0	0	0.21	0	0.24	1.37	0	0.62	0	0.15	0.6633	7.22882	0.708367	0.849866	9.37359	0.191745	0.487067	2.14477	0.290037	0.991169
Unigene0001476	--	10.29	3.77	2.21	12.55	2.42	5.85	3.29	4.41	7.44	5.4233	6.94	5.0467	0.355756	0.93691	0.969718	-0.103849	0.755495	0.902361	-0.459605	0.849014	0.99422
Unigene0001477	--	0	0	0	2.13	0.21	1.75	0.54	0.39	0.77	0	1.3633	0.5667	10.4129	0.0244278	0.162368	9.14636	0.130029	0.390735	-1.26657	0.480853	0.991169
Unigene0001478	--	3.06	1.23	1.68	4.58	0.32	3.07	1.21	0.86	2.14	1.99	2.6567	1.4033	0.416849	0.992084	0.996127	-0.503911	0.475344	0.749827	-0.920759	0.563486	0.991169
Unigene0001480	--	0.34	0	0.17	1.44	0	0.54	1.2	0.48	0.64	0.17	0.66	0.7733	1.95693	0.483131	0.726464	2.18556	0.201679	0.499802	0.228624	0.660449	0.991169
Unigene0001483	--	2.29	1.62	1.87	5.6	2.31	3.85	2.6	3.34	3.15	1.9267	3.92	3.03	1.02475	0.134389	0.39979	0.653211	0.196784	0.493743	-0.371536	0.870391	0.995463
Unigene0001484	ADH1	16.32	6.4	13.16	48.56	23.99	53.1	72.94	36.75	75.99	11.96	41.8833	61.8933	1.80816	0.00136581	0.0255967	2.37157	1.81544e-06	0.000107295	0.563408	0.0682601	0.894985
Unigene0001486	ZW10	1.85	2.83	2.93	2.23	1.23	1.93	1.32	1.67	1.65	2.5367	1.7967	1.5467	-0.497611	0.0620146	0.271726	-0.713772	0.0634611	0.254458	-0.21616	0.926826	0.997417
Unigene0001487	--	9.67	7.47	5.85	8.91	3.06	3.52	3.65	4.78	5.51	7.6633	5.1633	4.6467	-0.569669	0.0561936	0.257611	-0.721776	0.0650757	0.258607	-0.152107	0.735337	0.991169
Unigene0001488	--	0.81	0.15	0.92	3.34	1.51	1.34	1.38	0.5	2.07	0.6267	2.0633	1.3167	1.71921	0.0520998	0.247526	1.07112	0.232746	0.539265	-0.648087	0.537421	0.991169
Unigene0001490	--	0.87	0.53	1.22	2.13	0.9	2.4	0.61	0.33	0.16	0.8733	1.81	0.3667	1.05139	0.433346	0.694981	-1.25206	0.33543	0.648561	-2.30345	0.0927929	0.973915
Unigene0001491	--	0.46	0	0	0.43	0.48	0.24	0	0.22	0.43	0.1533	0.3833	0.2167	1.32193	0.664404	0.82514	0.498806	0.918457	0.963966	-0.823122	0.748845	0.991169
Unigene0001492	--	0.38	2.5	0.19	0.9	0.2	0	0.34	0.18	0.18	1.0233	0.3667	0.2333	-1.48074	0.27869	0.568984	-2.13281	0.176499	0.465176	-0.652077	0.901418	0.997417
Unigene0001493	--	2.57	1.41	1.24	0.95	0.16	5.35	0.14	0.51	1.67	1.74	2.1533	0.7733	0.307484	0.993693	0.996969	-1.16993	0.162369	0.444095	-1.47741	0.294274	0.991169
Unigene0001494	--	0	0.48	4.01	0.08	0.08	0.51	0.14	0	0.52	1.4967	0.2233	0.22	-2.74448	0.0512039	0.245396	-2.76618	0.0855438	0.3048	-0.0216951	0.953874	0.997417
Unigene0001495	--	1.5	11.15	2.72	6.44	1.61	2.13	3.59	1.63	10.1	5.1233	3.3933	5.1067	-0.59438	0.223978	0.512877	-0.00470087	0.912918	0.96183	0.589679	0.232013	0.991169
Unigene0001496	--	4.43	5.92	2.94	1.74	2.52	2.58	0.23	0.84	0.9	4.43	2.28	0.6567	-0.958273	0.0432653	0.224178	-2.75407	2.17196e-05	0.000757889	-1.7958	0.0353398	0.740339
Unigene0001497	--	3.4	2.14	2.03	8.27	3.92	8.41	6.47	3.98	5.96	2.5233	6.8667	5.47	1.44428	0.0316959	0.189381	1.11621	0.0459268	0.207717	-0.328069	0.888107	0.997417
Unigene0001498	--	20.41	27.76	21.05	8.84	13.04	6.75	9.68	10.93	6.91	23.0733	9.5433	9.1733	-1.27366	0.00276876	0.0412654	-1.33071	0.00041867	0.00753275	-0.0570472	0.86581	0.994918
Unigene0001500	--	0.11	0.68	0.11	3.29	0	1.2	0.5	0.42	0.21	0.3	1.4967	0.3767	2.31872	0.214409	0.502832	0.328326	0.829219	0.926639	-1.99039	0.287645	0.991169
Unigene0001501	ITIH3	401.48	280.08	367.54	621.85	339.76	833.31	492.07	338.37	416.96	349.7	598.307	415.8	0.774767	0.210033	0.49849	0.249772	0.55732	0.796204	-0.524995	0.512642	0.991169
Unigene0001502	--	0.49	0.49	0	0.76	0	1.9	0.57	1.07	0	0.3267	0.8867	0.5467	1.44057	0.545375	0.760875	0.742842	0.693159	0.864474	-0.69773	0.865901	0.994918
Unigene0001503	--	2.75	4.28	5.16	0	0	0	0	0	2.55	4.0633	0	0.85	-11.9884	6.32498e-05	0.00253416	-2.25713	0.0905814	0.314994	9.73132	0.306445	0.991169
Unigene0001504	--	0.36	1.07	0.27	1.17	0.28	1.22	0.16	0.08	0.41	0.5667	0.89	0.2167	0.651305	0.745333	0.872472	-1.38702	0.261797	0.574815	-2.03833	0.152568	0.991169
Unigene0001505	--	19.59	8.8	12.7	23.92	12	20.95	2.54	18.92	3.14	13.6967	18.9567	8.2	0.46888	0.695899	0.843246	-0.740129	0.369821	0.674701	-1.20901	0.275693	0.991169
Unigene0001506	--	0.48	0.36	0.48	1.47	0.75	0	0.32	0	0.11	0.44	0.74	0.1433	0.750022	0.749242	0.875284	-1.61813	0.31311	0.626565	-2.36815	0.282233	0.991169
Unigene0001507	--	5.29	8.32	7.71	1.36	1.41	5.97	1.36	1.27	3.31	7.1067	2.9133	1.98	-1.2865	0.0264474	0.170074	-1.84367	0.000418096	0.00752944	-0.55717	0.63597	0.991169
Unigene0001508	--	0	0	0	0	0	0	1.02	0	0.22	0	0	0.4133	0	1	1	8.69116	0.374976	0.679645	8.69116	0.343733	0.991169
Unigene0001510	SCLY	11.26	9.05	14.33	14.91	2.24	14.04	11.02	3.43	9.44	11.5467	10.3967	7.9633	-0.151355	0.371562	0.648187	-0.536032	0.209427	0.510608	-0.384677	0.926422	0.997417
Unigene0001511	--	0.28	0.28	0.98	3.29	2.91	2.82	0.99	2.23	5.23	0.5133	3.0067	2.8167	2.5502	0.00974485	0.093084	2.45602	0.0183992	0.114124	-0.0941761	0.935322	0.997417
Unigene0001512	--	79.74	88.38	92.53	24.69	131.78	57.8	186.54	314.71	280.76	86.8833	71.4233	260.67	-0.282684	0.643993	0.815558	1.58507	1.32126e-05	0.000515063	1.86776	0.00858981	0.437018
Unigene0001513	--	14.89	16.01	6.79	6.23	26.44	4.09	3.8	9.96	3.03	12.5633	12.2533	5.5967	-0.036045	0.951641	0.9777	-1.16658	0.0827484	0.299382	-1.13053	0.233056	0.991169
Unigene0001514	--	16.12	12.83	22.06	32.58	13.47	25.69	22.73	23.93	23.69	17.0033	23.9133	23.45	0.491998	0.633233	0.807803	0.46377	0.253688	0.565178	-0.0282273	0.509106	0.991169
Unigene0001515	PRORSD1	10.02	11.56	12.02	8.35	11.77	6.27	11.1	19.56	10.63	11.2	8.7967	13.7633	-0.34847	0.298719	0.587465	0.297331	0.494364	0.764721	0.645801	0.153872	0.991169
Unigene0001516	--	2.68	2.82	2.33	0.75	0.35	0.49	0.7	0.25	0.56	2.61	0.53	0.5033	-2.29999	5.00633e-05	0.00210925	-2.37446	0.000189188	0.00412272	-0.0744782	0.84965	0.99422
Unigene0001517	--	0.43	0.75	0.25	4.41	0.45	1.83	0.71	1.39	2.36	0.4767	2.23	1.4867	2.22599	0.0372659	0.206207	1.64103	0.0533583	0.227945	-0.584963	0.802729	0.991169
Unigene0001519	--	0.55	0.83	0.37	1.12	0	0.39	1.53	0.17	0.85	0.5833	0.5033	0.85	-0.212806	0.617066	0.798134	0.543142	0.650969	0.845629	0.755949	0.388568	0.991169
Unigene0001520	--	0.17	0.33	0	1.09	0	0.88	0.29	0	0.46	0.1667	0.6567	0.25	1.9782	0.445563	0.700025	0.584963	0.841122	0.926639	-1.39323	0.60311	0.991169
Unigene0001521	--	9.29	7.78	8.82	11.13	8.5	7	8.63	11.52	21.45	8.63	8.8767	13.8667	0.0406575	0.610571	0.796993	0.684189	0.146991	0.420303	0.643531	0.0790313	0.933193
Unigene0001523	--	1.14	0.49	0.32	1.37	0.25	2.06	1.57	1.06	0.83	0.65	1.2267	1.1533	0.916232	0.567317	0.773994	0.827298	0.381504	0.68615	-0.0889337	0.796809	0.991169
Unigene0001524	Gpd1	9.07	10.77	14.47	31.76	19.14	32.19	9.62	18.84	10.94	11.4367	27.6967	13.1333	1.27605	0.00341485	0.0477153	0.199567	0.644431	0.84347	-1.07648	0.0838233	0.948255
Unigene0001528	--	9.04	19.22	1.91	0	0.71	0.87	0.12	0.13	0	10.0567	0.5267	0.0833	-4.25512	1.98148e-05	0.00104063	-6.91504	1.71038e-07	1.60605e-05	-2.65992	0.245704	0.991169
Unigene0001529	Cpsf7	2.33	2.94	2.58	5.21	3.5	3.76	2.27	3.02	3.25	2.6167	4.1567	2.8467	0.667697	0.264796	0.556327	0.121543	0.825322	0.926639	-0.546153	0.457465	0.991169
Unigene0001530	--	5.45	4.82	0.81	6.28	7.32	1.82	8.67	9.47	7.01	3.6933	5.14	8.3833	0.476845	0.716869	0.85548	1.1826	0.100323	0.334119	0.705756	0.185773	0.991169
Unigene0001531	--	2.1	0.53	1.3	2.45	0.41	2.21	0.69	0.98	0.61	1.31	1.69	0.76	0.367456	0.994876	0.99771	-0.785495	0.394313	0.696695	-1.15295	0.423232	0.991169
Unigene0001532	--	0	0	0	0.27	0.91	1.23	0.26	0	0.27	0	0.8033	0.1767	9.64985	0.023801	0.160181	7.46489	0.51186	0.77027	-2.18497	0.196669	0.991169
Unigene0001533	--	0	0	0	0.1	7.99	0	0	0.58	0.19	0	2.6967	0.2567	11.397	1	1	8.00375	0.229954	0.536035	-3.39321	1	1
Unigene0001535	--	0.46	0.46	0.76	0.72	0	1.14	0.27	0.29	0.57	0.56	0.62	0.3767	0.146841	0.889526	0.944048	-0.572138	0.629432	0.832718	-0.71898	0.803415	0.991169
Unigene0001536	--	0	0	0	0.14	1.09	0.32	0	0.14	0.28	0	0.5167	0.14	9.01309	0.0857391	0.320269	7.12928	0.571509	0.806565	-1.88381	0.322553	0.991169
Unigene0001538	--	0.36	0.54	0.12	2.79	6.11	0.63	0.26	0.11	0.5	0.34	3.1767	0.29	3.22391	0.00107408	0.0214727	-0.229482	0.788185	0.91207	-3.45339	0.000605713	0.104387
Unigene0001539	--	7.5	3.11	7.56	11.36	14.99	14.2	4.69	6.72	6.74	6.0567	13.5167	6.05	1.15814	0.0530302	0.250018	-0.00158887	0.923042	0.965864	-1.15973	0.03301	0.724485
Unigene0001540	--	0.39	1.17	1.71	2.08	3.22	1.76	0.19	1.14	0.72	1.09	2.3533	0.6833	1.11038	0.171677	0.451287	-0.673667	0.467653	0.744068	-1.78404	0.0486872	0.814382
Unigene0001541	MAP3K8	0.77	1.41	2.12	7.2	3.65	2.01	2.66	1.73	2.23	1.4333	4.2867	2.2067	1.58048	0.0301751	0.183858	0.622495	0.277503	0.590879	-0.957988	0.229717	0.991169
Unigene0001542	--	0	0	0	1.72	0.48	0	1.01	0	0.21	0	0.7333	0.4067	9.51833	0.223067	0.512107	8.6677	0.374976	0.679645	-0.850622	0.824548	0.991169
Unigene0001544	--	1.55	0.75	1.37	1.5	0.12	1.57	0.65	0.11	1.33	1.2233	1.0633	0.6967	-0.202224	0.507047	0.738991	-0.812277	0.296219	0.609868	-0.610053	0.768059	0.991169
Unigene0001545	CBR1	949.55	561.19	705.09	1302.96	93.86	456.16	700.12	295.85	177.63	738.61	617.66	391.2	-0.258	0.270756	0.561855	-0.916906	0.0858247	0.305219	-0.658907	0.803813	0.991169
Unigene0001546	--	3.69	3.33	2.02	0	0	0.58	1.62	1.03	1.37	3.0133	0.1933	1.34	-3.9622	0.00126164	0.0242035	-1.16913	0.11437	0.362624	2.79307	0.0681035	0.894985
Unigene0001547	--	5.19	2.36	3.05	0.11	3.53	35.2	38.92	3.95	61.23	3.5333	12.9467	34.7	1.87348	0.1548	0.429597	3.29583	5.41477e-05	0.00155485	1.42235	0.387386	0.991169
Unigene0001548	SLC38A3	0.25	0.42	1.17	0.55	0	1.77	0.73	0.55	2.57	0.6133	0.7733	1.2833	0.334419	0.974361	0.986854	1.06515	0.316823	0.63107	0.730734	0.444385	0.991169
Unigene0001550	--	0.8	0.71	0.2	1.5	0.52	0.74	0	0.19	0	0.57	0.92	0.0633	0.690672	0.7223	0.859619	-3.16993	0.0811869	0.295933	-3.8606	0.0384558	0.757843
Unigene0001551	--	0.93	2.21	2.19	3.03	1.92	3.55	0.91	2.05	1.62	1.7767	2.8333	1.5267	0.673327	0.522897	0.744501	-0.218788	0.767178	0.907645	-0.892115	0.375417	0.991169
Unigene0001552	--	1.23	0.68	1.53	1.04	7.06	2.47	3.83	4.81	2.4	1.1467	3.5233	3.68	1.61949	0.0571071	0.259613	1.68226	0.00574268	0.0505537	0.0627648	0.923246	0.997417
Unigene0001553	--	0	0	0.3	0	0.63	2.4	0	1.41	0.7	0.1	1.01	0.7033	3.33628	0.141289	0.41023	2.81421	0.211725	0.514075	-0.522075	0.850019	0.99422
Unigene0001554	SWAP70	2.43	2.91	1.63	5.01	2.05	4.7	1.33	1.91	3.77	2.3233	3.92	2.3367	0.754657	0.296727	0.585952	0.00825579	0.892105	0.950812	-0.746402	0.33528	0.991169
Unigene0001555	--	0.1	0.2	3.31	0	0.31	0.21	0.18	0	0.09	1.2033	0.1733	0.09	-2.79542	0.0775824	0.304616	-3.74097	0.0276604	0.149573	-0.945552	0.691714	0.991169
Unigene0001556	--	0.98	1.53	0	1.32	0.23	0.81	2.1	1.62	0.51	0.8367	0.7867	1.41	-0.0889005	0.723773	0.860449	0.75297	0.54372	0.786499	0.841871	0.225757	0.991169
Unigene0001557	--	0.16	0	0	0.45	0.16	0.34	3.34	0.15	1.33	0.0533	0.3167	1.6067	2.56986	0.395131	0.666813	4.91289	0.0107229	0.078421	2.34303	0.0593195	0.862156
Unigene0001558	--	3.57	2.41	2.56	2.4	1.2	2.89	0.51	2.39	1.39	2.8467	2.1633	1.43	-0.396018	0.247295	0.53905	-0.993258	0.161701	0.4431	-0.597241	0.699559	0.991169
Unigene0001559	SRP68	8.3	9.21	8.39	7.5	4.07	6.93	4.6	4.57	6.87	8.6333	6.1667	5.3467	-0.485427	0.0212124	0.149852	-0.691278	0.0183253	0.113775	-0.205851	0.925612	0.997417
Unigene0001560	--	1.39	1.16	2.07	4.75	3.82	4.15	2.23	1.94	3.01	1.54	4.24	2.3933	1.46113	0.116567	0.372788	0.636091	0.493408	0.763812	-0.825043	0.39702	0.991169
Unigene0001561	--	0.45	1.18	0.99	3.14	0.56	4.7	2.55	1.27	2.7	0.8733	2.8	2.1733	1.68082	0.110202	0.363242	1.31531	0.0814077	0.296392	-0.365517	0.922089	0.997417
Unigene0001562	--	1.28	5.13	1.7	9.04	18.97	2.55	4.49	0.93	2.12	2.7033	10.1867	2.5133	1.91387	0.0312573	0.187555	-0.105137	0.866072	0.93727	-2.01901	0.0289854	0.697427
Unigene0001563	--	1.14	0.92	0.92	4.11	1.98	3.37	0.44	2.58	1.19	0.9933	3.1533	1.4033	1.66653	0.0167767	0.131327	0.498508	0.555669	0.7953	-1.16802	0.262207	0.991169
Unigene0001564	--	18.67	14.22	10.42	13.17	37.5	17.08	15.02	30.22	11.77	14.4367	22.5833	19.0033	0.645521	0.357653	0.637657	0.396515	0.472832	0.747683	-0.249006	0.827623	0.991169
Unigene0001565	--	0.27	1.07	0.53	0.37	0	0.28	0.23	0	0.12	0.6233	0.2167	0.1167	-1.52453	0.236549	0.525945	-2.41761	0.148451	0.422288	-0.893085	0.841439	0.993176
Unigene0001566	--	0.42	0.3	0.36	6.13	2.4	5.79	1.93	0.17	2.38	0.36	4.7733	1.4933	3.72893	5.30788e-08	8.3016e-06	2.05247	0.0454798	0.206545	-1.67646	0.0719606	0.912452
Unigene0001568	ANGPTL3	58.78	11.33	11.17	2.81	2.12	7.24	6.75	7.75	17.41	27.0933	4.0567	10.6367	-2.73957	3.42626e-05	0.0015735	-1.34889	0.0362548	0.178822	1.39068	0.0096372	0.458205
Unigene0001569	--	9.88	9.69	3.81	0.38	1.04	0.43	0.88	1.5	1.12	7.7933	0.6167	1.1667	-3.65968	1.14055e-05	0.000680209	-2.73985	0.000179426	0.00395239	0.91983	0.403474	0.991169
Unigene0001570	--	1.47	2	2.2	2.26	1.74	3.22	1.29	2.45	2.44	1.89	2.4067	2.06	0.34865	0.855791	0.924677	0.124258	0.884142	0.946038	-0.224392	0.998606	0.999712
Unigene0001571	--	1.39	1.24	0.92	0	0	0	0	0	0	1.1833	0	0	-10.2086	0.00185388	0.0313766	-10.2086	0.00218725	0.0253507	0	1	1
Unigene0001572	--	0.57	2.29	0.71	15.18	0.59	7.37	3.5	4.51	10.6	1.19	7.7133	6.2033	2.69639	0.0186906	0.139042	2.38208	0.00305804	0.0320965	-0.314311	0.92939	0.997417
Unigene0001574	--	0.16	0	0	0	0	0	0	0.61	0.76	0.0533	0	0.4567	-5.73697	0.772604	0.884342	3.09803	0.263504	0.576093	8.835	0.182791	0.991169
Unigene0001575	--	0.84	0.97	0.72	4.73	0.25	2.67	0	2.02	1.01	0.8433	2.55	1.01	1.59632	0.223979	0.512877	0.26018	0.83771	0.926639	-1.33614	0.503557	0.991169
Unigene0001576	--	0.66	1.45	0.98	2.09	0.41	1.46	0.92	0.43	1.29	1.03	1.32	0.88	0.357894	0.977828	0.988669	-0.227069	0.698077	0.867277	-0.584963	0.733197	0.991169
Unigene0001577	--	1.18	1.35	1.67	2.75	1.56	5.95	0.29	0.31	0.7	1.4	3.42	0.4333	1.28857	0.127859	0.390415	-1.69188	0.0338536	0.171278	-2.98045	0.000984833	0.143463
Unigene0001579	--	0.79	0.95	16.94	7.07	2.61	1.16	16.85	2.05	13.34	6.2267	3.6133	10.7467	-0.78513	0.322994	0.608879	0.787357	0.486689	0.7589	1.57249	0.0292477	0.6987
Unigene0001580	--	3.99	4.51	4.48	0.8	3.66	3.04	6.78	3.53	4.79	4.3267	2.5	5.0333	-0.791328	0.194967	0.479918	0.218258	0.67872	0.861362	1.00959	0.144475	0.991169
Unigene0001581	--	0.7	2.88	3.89	1.46	1.71	0.09	1.07	0.49	1.37	2.49	1.0867	0.9767	-1.19624	0.180105	0.462274	-1.35021	0.0844069	0.302702	-0.153971	0.969372	0.997417
Unigene0001582	--	1.6	2.78	0.54	6.24	3.64	2.66	2.24	1.41	2.97	1.64	4.18	2.2067	1.34981	0.0918174	0.331056	0.428173	0.591938	0.81347	-0.921634	0.182861	0.991169
Unigene0001584	--	2.89	6.45	3.39	3.4	4.53	5.37	2.37	3.99	7.55	4.2433	4.4333	4.6367	0.0631938	0.841665	0.924463	0.12789	0.901437	0.955851	0.0646962	0.745932	0.991169
Unigene0001585	KDELR2	69.13	74.16	70.71	76.67	77.87	67.61	61.45	97.93	54.68	71.3333	74.05	71.3533	0.0539233	0.695589	0.843054	0.000404437	0.986235	0.992536	-0.0535189	0.73883	0.991169
Unigene0001586	--	0.18	0.71	0.18	0.66	0.73	2.8	0.31	0.49	0.66	0.3567	1.3967	0.4867	1.96934	0.191622	0.475493	0.448358	0.783858	0.909544	-1.52098	0.290259	0.991169
Unigene0001588	Pcca	11.04	11.35	10.37	13.79	14.82	14.73	21.03	21.3	13.78	10.92	14.4467	18.7033	0.403764	0.577067	0.776939	0.776323	0.0458824	0.207587	0.372559	0.213091	0.991169
Unigene0001589	--	2.64	6.51	0.81	2.09	5.25	2.14	0.71	0.38	4.34	3.32	3.16	1.81	-0.0712587	0.864178	0.929196	-0.875194	0.371667	0.676846	-0.803935	0.457381	0.991169
Unigene0001590	ANAPC13	0.8	1.22	2.15	1.4	0.72	1.8	2.16	1.23	1.75	1.39	1.3067	1.7133	-0.0891937	0.567173	0.773994	0.301721	0.618936	0.828808	0.390915	0.258099	0.991169
Unigene0001591	LAMTOR2	45.88	73.13	30.54	18.88	42.62	16.57	19.34	23.06	16.51	49.85	26.0233	19.6367	-0.937788	0.0863864	0.321072	-1.34404	0.00238449	0.0270025	-0.406256	0.60035	0.991169
Unigene0001593	--	6.06	0.04	4.85	0.08	0.54	1.16	0.58	0.2	0.33	3.65	0.5933	0.37	-2.62098	0.0177026	0.135178	-3.3023	0.00226479	0.025967	-0.681318	0.60413	0.991169
Unigene0001594	--	0.34	0	0.11	3.24	0.12	4.25	2.64	0.21	1.97	0.15	2.5367	1.6067	4.0799	0.00846138	0.0853058	3.42104	0.0183231	0.113775	-0.658863	0.769451	0.991169
Unigene0001595	--	4.26	2.58	2.24	53.73	2.49	3.43	1.34	9.87	0	3.0267	19.8833	3.7367	2.71576	1	1	0.304022	0.847723	0.927295	-2.41174	1	1
Unigene0001596	--	1.24	0.77	1.24	3.75	0.3	2.62	0.75	0.62	1.15	1.0833	2.2233	0.84	1.03725	0.460182	0.709391	-0.367016	0.598205	0.818105	-1.40426	0.266274	0.991169
Unigene0001597	Slc27a2	0.37	0	0.05	4.44	0.38	6.22	0.68	0.55	1.61	0.14	3.68	0.9467	4.71621	0.000104233	0.00372751	2.75743	0.0254299	0.141671	-1.95878	0.0553631	0.842137
Unigene0001598	--	0	0	0.18	0.51	0	0	0.48	2.88	0.51	0.06	0.17	1.29	1.5025	0.8317	0.919547	4.42626	0.0224499	0.130169	2.92376	0.0605708	0.867678
Unigene0001600	--	0	0	0	1.37	1.97	0.93	1.54	0.55	1.5	0	1.4233	1.1967	10.4751	0.00171632	0.0298129	10.2248	0.00331676	0.0339442	-0.250252	0.892107	0.997417
Unigene0001601	--	0.34	0.14	0.47	1.73	0.52	1.15	2.11	0.68	1.41	0.3167	1.1333	1.4	1.83954	0.0324564	0.192207	2.14439	0.0031926	0.0330127	0.304855	0.339709	0.991169
Unigene0001602	--	13.44	5.7	5.07	13.25	3.97	10.52	9.83	6.6	5.9	8.07	9.2467	7.4433	0.196365	0.786706	0.893041	-0.11662	0.747187	0.897317	-0.312985	0.981448	0.997417
Unigene0001603	CEBPG	12.81	11.69	16.17	13.39	12.42	9.29	8.41	12.05	13.03	13.5567	11.7	11.1633	-0.212494	0.281709	0.571637	-0.280235	0.36516	0.671237	-0.0677407	0.778119	0.991169
Unigene0001604	--	39.79	45.78	46.51	26.29	11.71	26.6	22.49	15.77	20.62	44.0267	21.5333	19.6267	-1.03181	0.000271118	0.00783267	-1.16556	5.76048e-05	0.00163106	-0.133756	0.739331	0.991169
Unigene0001605	--	1.39	1.62	0.18	3.63	0.1	0.29	1.01	5.34	1.85	1.0633	1.34	2.7333	0.333639	0.860261	0.926787	1.36207	0.127045	0.385392	1.02843	0.133333	0.991169
Unigene0001606	HDHD5	8.07	6.03	8.45	12.08	4.86	12.56	7.42	11.97	7.79	7.5167	9.8333	9.06	0.387588	0.827519	0.917936	0.269418	0.539012	0.784286	-0.118169	0.690102	0.991169
Unigene0001607	--	7.03	3.19	7.56	12.3	0.59	9.49	5.16	5.55	14.21	5.9267	7.46	8.3067	0.331955	0.921694	0.961648	0.487049	0.485666	0.758014	0.155094	0.536569	0.991169
Unigene0001608	--	1.74	0.42	0.35	3.77	0.22	4.92	0.12	0.39	0.39	0.8367	2.97	0.3	1.82774	0.157259	0.43321	-1.47969	0.154427	0.43165	-3.30743	0.0051407	0.348103
Unigene0001609	--	0.43	1.43	1.84	0	0.74	0	0	0.53	0.13	1.2333	0.2467	0.22	-2.32193	0.15708	0.432963	-2.48699	0.0858634	0.305272	-0.165059	0.936742	0.997417
Unigene0001610	--	0	0	0	0.33	0.37	0.19	0	0.82	0	0	0.2967	0.2733	8.2127	0.334331	0.618382	8.09452	0.422986	0.717799	-0.118181	0.936901	0.997417
Unigene0001612	--	1.16	1.65	0.67	11.64	1.8	14.47	0.93	0.72	1.26	1.16	9.3033	0.97	3.00362	0.000348731	0.00941162	-0.258068	0.689603	0.864474	-3.26169	0.000104108	0.0302367
Unigene0001613	--	0.1	0	0	3.22	0.97	0.77	0.09	0.39	0.58	0.0333	1.6533	0.3533	5.63227	0.00146545	0.0268315	3.40599	0.144802	0.416109	-2.22628	0.0817174	0.942096
Unigene0001614	--	55.51	52.46	28.53	26.92	19.08	59.41	312.9	56.2	58.08	45.5	35.1367	142.393	-0.372889	0.229338	0.518371	1.64594	0.0200237	0.121009	2.01883	0.00263121	0.249177
Unigene0001615	Cactin	0.25	2.54	0.25	0.71	1.05	1.61	0.44	1.65	4.01	1.0133	1.1233	2.0333	0.148677	0.984894	0.992534	1.00474	0.490402	0.761675	0.856061	0.414512	0.991169
Unigene0001616	--	3.01	2.43	3.91	14.07	1.12	1.85	8.72	9.88	10.41	3.1167	5.68	9.67	0.865887	0.617731	0.79849	1.63351	0.000177041	0.00391549	0.767625	0.106723	0.991169
Unigene0001617	--	1.28	1.37	1.7	9.52	5.39	5.87	3.45	10.99	11.21	1.45	6.9267	8.55	2.25611	7.59261e-05	0.0029334	2.55987	3.41645e-05	0.00108252	0.303763	0.335036	0.991169
Unigene0001618	--	0.12	0.35	0.35	1.85	0.84	0.25	0.1	0	0.33	0.2733	0.98	0.1433	1.84212	0.221318	0.510549	-0.931287	0.589627	0.811883	-2.77341	0.102969	0.991169
Unigene0001619	--	0.66	0.66	0	1.85	3.41	3.72	0	0.2	1.02	0.44	2.9933	0.4067	2.76618	0.0298831	0.18304	-0.113657	0.906721	0.958381	-2.87983	0.0314435	0.711833
Unigene0001621	--	0.42	1.01	0.13	2.23	1.13	2.12	0.48	0.43	0.97	0.52	1.8267	0.6267	1.81263	0.0447954	0.228758	0.269187	0.822166	0.926639	-1.54344	0.0383511	0.756718
Unigene0001622	--	5.38	5.03	4.81	13.51	2.38	3.82	8.16	8.37	8.06	5.0733	6.57	8.1967	0.372959	0.959461	0.979297	0.692103	0.0625519	0.252333	0.319144	0.206617	0.991169
Unigene0001623	--	2.34	1.59	4.03	1.69	2.45	2.01	2.53	1.33	3.24	2.6533	2.05	2.3667	-0.372182	0.345433	0.6264	-0.164949	0.662913	0.852623	0.207233	0.579305	0.991169
Unigene0001624	--	5.27	16.38	6.89	11.98	6.04	5.68	1.72	1.83	18.5	9.5133	7.9	7.35	-0.268098	0.308128	0.596083	-0.372207	0.555857	0.795436	-0.104108	0.937224	0.997417
Unigene0001625	--	4.09	10.31	7.21	18.73	24.39	18.23	9.47	26.63	17.65	7.2033	20.45	17.9167	1.50536	0.0100427	0.0948816	1.31457	0.0212426	0.125481	-0.190799	0.976343	0.997417
Unigene0001626	Abhd6	0.27	2.46	1.58	11.3	5.43	8.33	10.07	4.26	4.21	1.4367	8.3533	6.18	2.53963	0.000391088	0.0102493	2.10488	0.00309573	0.0323688	-0.434745	0.762636	0.991169
Unigene0001627	--	0	1.24	0	1.44	0.32	0.98	0	0.57	0.57	0.4133	0.9133	0.38	1.14384	0.693014	0.841085	-0.121306	0.966508	0.981651	-1.26514	0.62279	0.991169
Unigene0001628	--	12.16	19.43	11.72	3.91	13.75	1.77	1.13	7.78	1.63	14.4367	6.4767	3.5133	-1.15641	0.125108	0.38543	-2.03883	0.00722317	0.0591478	-0.882411	0.416474	0.991169
Unigene0001629	--	0	0.57	0.34	1.59	0.94	2.63	0.5	0.11	0.95	0.3033	1.72	0.52	2.50343	0.0468394	0.234528	0.777608	0.652157	0.846376	-1.72583	0.138158	0.991169
Unigene0001630	--	0.24	1.2	0.95	0	0.49	0.25	0	0.44	0	0.7967	0.2467	0.1467	-1.69141	0.343513	0.624808	-2.44144	0.262365	0.575098	-0.750022	0.838583	0.99247
Unigene0001631	--	0.7	0.08	0	0.51	0.8	0.25	0.07	2.09	0.07	0.26	0.52	0.7433	1	0.586432	0.782338	1.5155	0.381108	0.685692	0.515498	0.600785	0.991169
Unigene0001632	--	0.85	0.57	0.28	0.27	0	1.2	0.75	0	0.26	0.5667	0.49	0.3367	-0.209719	0.784469	0.891425	-0.751179	0.671579	0.856688	-0.541461	0.91132	0.997417
Unigene0001633	--	23.4	12.99	30.88	67.22	17.71	90.37	185.87	37.7	41.39	22.4233	58.4333	88.32	1.38179	0.0554899	0.255903	1.97774	0.00312474	0.0325751	0.595949	0.215477	0.991169
Unigene0001634	--	1.31	1.6	0.72	2.04	1.73	1.92	0.45	1.42	0.81	1.21	1.8967	0.8933	0.648459	0.524485	0.744751	-0.437737	0.567561	0.804158	-1.0862	0.26195	0.991169
Unigene0001635	--	0	0	0	7.01	0	0.09	1.15	0	0	0	2.3667	0.3833	11.2086	1	1	8.58246	0.172997	0.459907	-2.62619	1	1
Unigene0001636	--	0.91	0.81	0.53	3.43	0.71	3.37	1.63	1.11	1.95	0.75	2.5033	1.5633	1.73889	0.0179781	0.136125	1.05966	0.0354246	0.176451	-0.679225	0.527266	0.991169
Unigene0001637	--	0.45	0.72	0.45	3.12	0.77	1.74	0.83	0.53	1.24	0.54	1.8767	0.8667	1.79714	0.0107218	0.0994164	0.682518	0.28763	0.601197	-1.11462	0.165384	0.991169
Unigene0001638	--	0	0	0.23	0	0.24	0.48	0.2	0	1.27	0.0767	0.24	0.49	1.64636	0.67291	0.830579	2.67611	0.400962	0.701749	1.02975	0.664614	0.991169
Unigene0001639	--	1.01	0.71	2.28	2.8	1.22	1.1	1.5	0.97	1.53	1.3333	1.7067	1.3333	0.356144	0.912968	0.957134	0	0.953162	0.980317	-0.356144	0.894561	0.997417
Unigene0001640	lrrc14	3.82	2.75	5.67	3.21	1.58	2.24	1.07	1.29	1.94	4.08	2.3433	1.4333	-0.800007	0.018948	0.140251	-1.50919	0.00116973	0.0160767	-0.709188	0.361338	0.991169
Unigene0001641	--	0	1.57	0	0.29	0	0.33	0.14	0	0	0.5233	0.2067	0.0467	-1.34042	0.485013	0.727811	-3.48727	0.269005	0.581869	-2.14684	0.629159	0.991169
Unigene0001642	--	1.12	2	0.74	1.16	1.03	0.53	0.11	1.04	0.12	1.2867	0.9067	0.4233	-0.504994	0.438099	0.698204	-1.60377	0.200676	0.49837	-1.09878	0.543817	0.991169
Unigene0001643	--	0.31	0.31	0.39	2.34	1.21	1.74	1.51	6.13	1.31	0.3367	1.7633	2.9833	2.38891	0.00907968	0.0886691	3.14753	0.000502135	0.00863498	0.75862	0.176072	0.991169
Unigene0001645	--	0	0.13	0	1.6	0.27	2.36	0.12	0.37	0.86	0.0433	1.41	0.45	5.02407	0.00969874	0.0928029	3.37638	0.152379	0.428221	-1.6477	0.264928	0.991169
Unigene0001646	--	1.06	0.85	0.21	0.99	1.53	1.57	0.56	0.39	0.99	0.7067	1.3633	0.6467	0.948037	0.530042	0.748657	-0.128008	0.870426	0.9391	-1.07604	0.428229	0.991169
Unigene0001647	--	0.42	0.14	0	0.92	2.48	1.34	0.74	0.26	3.14	0.1867	1.58	1.38	3.08139	0.030571	0.185245	2.88613	0.0750729	0.282497	-0.195256	0.85814	0.994565
Unigene0001648	Bmpr1a	0.61	0.66	0.76	2.52	0.55	2.3	2.73	0.28	4.08	0.6767	1.79	2.3633	1.40344	0.0656013	0.280344	1.80431	0.0279327	0.150587	0.400864	0.42417	0.991169
Unigene0001649	--	0.14	0	0.14	0	0	1.34	0.49	0	0.26	0.0933	0.4467	0.25	2.25873	0.452516	0.70378	1.42146	0.586631	0.810663	-0.83727	0.798762	0.991169
Unigene0001650	CPT1A	11.56	20.44	28.78	62.94	22.54	16.08	30.89	3.43	25.88	20.26	33.8533	20.0667	0.740664	0.412857	0.681717	-0.0138332	0.902776	0.956448	-0.754497	0.518661	0.991169
Unigene0001651	RASA2	0.68	1.05	0.87	3.84	2.29	2.67	1.7	0.48	0.97	0.8667	2.9333	1.05	1.75899	0.000540125	0.0130731	0.27684	0.704635	0.871183	-1.48215	0.0296751	0.701462
Unigene0001652	SLC39A14	10.79	11.3	19.83	12.65	12.57	12.85	13.77	8.92	16.66	13.9733	12.69	13.1167	-0.138984	0.419992	0.687047	-0.0912751	0.716334	0.87802	0.0477091	0.612946	0.991169
Unigene0001653	Il1r1	10.34	12.72	3.61	15.38	29.7	19.41	59.3	8.77	31.37	8.89	21.4967	33.1467	1.27386	0.0531261	0.250115	1.89861	0.00758458	0.0611604	0.624751	0.317182	0.991169
Unigene0001654	--	0.15	0.46	0.91	1	0.32	0.64	0.94	0	1.28	0.5067	0.6533	0.74	0.366782	0.95621	0.978375	0.546488	0.763394	0.906597	0.179706	0.776594	0.991169
Unigene0001655	--	0.55	0.67	0.79	5.32	2.53	4.13	4.77	2.22	3.47	0.67	3.9933	3.4867	2.57536	4.0862e-05	0.00180423	2.37962	6.91532e-05	0.00188492	-0.195745	0.896135	0.997417
Unigene0001656	--	1.11	0.81	0.71	0.57	1.05	1.6	1.42	0.75	1.41	0.8767	1.0733	1.1933	0.291998	0.907916	0.954615	0.444897	0.638666	0.838968	0.152899	0.740655	0.991169
Unigene0001657	--	0.2	0.2	0	8.22	10.7	5.77	1.03	5.27	2	0.1333	8.23	2.7667	5.94778	3.41401e-06	0.000255683	4.37504	0.00304883	0.0320434	-1.57274	0.0935773	0.974993
Unigene0001658	--	0	0	0	0	1.62	0.17	0.14	0.44	0.15	0	0.5967	0.2433	9.22078	0.106945	0.357935	7.92679	0.32397	0.638071	-1.29399	0.480103	0.991169
Unigene0001659	--	2.75	4.35	5.19	17.77	1.08	3.13	0.58	0.05	0.72	4.0967	7.3267	0.45	0.838706	0.623838	0.801912	-3.18645	5.62424e-06	0.000261227	-4.02516	0.000239601	0.056396
Unigene0001660	tc3a	0.16	0.16	0.16	1.2	1.17	0.85	0	0.15	0.6	0.16	1.0733	0.25	2.74595	0.079256	0.307364	0.643856	0.811223	0.922682	-2.1021	0.191147	0.991169
Unigene0001661	L1cam	2.02	6.63	2.62	20.2	2.4	11.84	5.66	10.35	14.61	3.7567	11.48	10.2067	1.6116	0.0678144	0.285444	1.44199	0.0152336	0.0999847	-0.169611	0.751464	0.991169
Unigene0001663	Eci2	0.9	0.65	0.26	1.5	0.8	2.17	0.51	0.6	0.36	0.6033	1.49	0.49	1.30429	0.202076	0.48819	-0.300174	0.716214	0.87802	-1.60446	0.0952378	0.980281
Unigene0001664	--	0.6	1.01	1.48	7.82	1.12	2.76	1.62	2.13	3.36	1.03	3.9	2.37	1.92083	0.0214605	0.150859	1.20224	0.037749	0.18309	-0.718587	0.606998	0.991169
Unigene0001666	--	0.35	0.24	1.18	1.66	0.61	1.5	0.52	0	0.33	0.59	1.2567	0.2833	1.09082	0.443186	0.700025	-1.05821	0.463342	0.739854	-2.14903	0.141693	0.991169
Unigene0001667	--	1.51	0.35	1.04	0.43	0.36	0.37	0.51	0.97	0.54	0.9667	0.3867	0.6733	-1.32193	0.162073	0.439295	-0.521698	0.588757	0.811729	0.80023	0.377296	0.991169
Unigene0001668	--	0	0	0	0.33	1.09	0	3.99	2.94	0.81	0	0.4733	2.58	8.88671	0.198941	0.485219	11.3332	0.000159352	0.00363467	2.44644	0.0515276	0.830098
Unigene0001669	--	3.23	1.68	2.12	3.26	0.8	2.52	1.58	2.1	2.58	2.3433	2.1933	2.0867	-0.0954371	0.479496	0.725002	-0.167362	0.684009	0.863999	-0.0719249	0.695689	0.991169
Unigene0001671	NEMF	4.58	4.89	4.71	7.51	2.16	4.73	3.82	4.93	5.18	4.7267	4.8	4.6433	0.0222113	0.460675	0.709853	-0.0256623	0.853101	0.930676	-0.0478736	0.541365	0.991169
Unigene0001672	Rab43	2.46	4.91	5.24	3.26	1.47	2.42	8.24	1.34	7.06	4.2033	2.3833	5.5467	-0.818553	0.0108127	0.0998551	0.400087	0.588384	0.811561	1.21864	0.0215396	0.632141
Unigene0001673	ELMO3	10.51	8.85	8.69	8.62	4.36	8.36	5.19	5.05	7.98	9.35	7.1133	6.0733	-0.394441	0.0516468	0.246507	-0.622478	0.0391381	0.187192	-0.228037	0.962442	0.997417
Unigene0001674	SLC19A1	2.3	1.5	2.17	3.49	1.38	2.23	4.42	2.58	4.22	1.99	2.3667	3.74	0.250088	0.905711	0.953355	0.91027	0.0505731	0.220215	0.660182	0.0410523	0.775195
Unigene0001675	--	1.42	2.28	0.99	1.06	1.18	0.6	0.75	2.52	0.93	1.5633	0.9467	1.4	-0.723697	0.316679	0.603598	-0.159199	0.86259	0.935854	0.564498	0.446695	0.991169
Unigene0001676	--	0.27	0.48	0.27	3.89	1.97	3.67	1.37	0.76	1.01	0.34	3.1767	1.0467	3.22391	2.32571e-05	0.00116119	1.6222	0.0614877	0.249804	-1.60171	0.0268761	0.682957
Unigene0001678	--	0	0.42	0.17	2.88	0.43	0.44	0.07	0.08	2.17	0.1967	1.25	0.7733	2.6681	0.0816032	0.312102	1.97534	0.27112	0.584773	-0.692766	0.776	0.991169
Unigene0001679	--	0.12	0.12	22.07	2.65	15.85	2.61	0	0.22	0.99	7.4367	7.0367	0.4033	-0.0797639	1	1	-4.20461	1	1	-4.12485	0.000374263	0.0776639
Unigene0001681	--	0	0	0	0.85	0	1.44	0	0	0	0	0.7633	0	9.57617	0.195823	0.481235	0	1	1	-9.57617	0.202573	0.991169
Unigene0001682	MET	5.76	4.44	3.55	6.22	3.21	4.23	3.04	2.49	6.51	4.5833	4.5533	4.0133	-0.00947414	0.435232	0.695914	-0.191596	0.534543	0.781171	-0.182122	0.924859	0.997417
Unigene0001683	--	1.99	2.65	0.66	0.62	0	0.47	0.97	0.82	0	1.7667	0.3633	0.5967	-2.28166	0.0546006	0.253561	-1.56603	0.241635	0.549751	0.715631	0.576427	0.991169
Unigene0001684	PLIN3	14.18	21.27	48.67	18.69	23.52	13.87	21.48	22.54	26.28	28.04	18.6933	23.4333	-0.584963	0.186728	0.470462	-0.258924	0.569716	0.805782	0.326038	0.314839	0.991169
Unigene0001685	--	0	0.13	0	0.74	0.14	0.42	1.04	0	0.61	0.0433	0.4333	0.55	3.32193	0.215643	0.503946	3.66588	0.149167	0.423505	0.343954	0.68129	0.991169
Unigene0001686	--	4.25	2.13	2.35	41.9	38.78	60.02	117.22	52.05	103.52	2.91	46.9	90.93	4.0105	1.5876e-12	1.04792e-09	4.96567	8.30474e-21	1.3935e-17	0.955168	0.0183728	0.608537
Unigene0001687	ACSM3	96.14	52.6	76.98	40.75	31.28	64.59	90.29	40.74	86.46	75.24	45.54	72.4967	-0.724366	0.0270268	0.172349	-0.0535852	0.761807	0.905939	0.67078	0.0715618	0.912452
Unigene0001688	C15orf39	1.48	1.99	2.99	4.42	1.25	3.39	3.58	2.04	6.66	2.1533	3.02	4.0933	0.487977	0.729799	0.863975	0.926704	0.0892515	0.312031	0.438728	0.197589	0.991169
Unigene0001689	ZFYVE16	2.47	1.98	2.63	8.45	2.3	3.68	4.58	2.11	3.29	2.36	4.81	3.3267	1.02725	0.133816	0.398952	0.49529	0.288292	0.602125	-0.53196	0.701753	0.991169
Unigene0001690	Znf830	7.36	8.88	7.57	8.3	2.49	3.39	6.73	4.82	5.33	7.9367	4.7267	5.6267	-0.74771	0.0111927	0.102252	-0.496253	0.108955	0.351728	0.251457	0.206146	0.991169
Unigene0001691	--	0.67	1.77	1.55	3.02	2.08	2.35	2.5	4.34	2.93	1.33	2.4833	3.2567	0.900852	0.215188	0.503864	1.29197	0.0202572	0.12166	0.391118	0.203957	0.991169
Unigene0001692	--	0	0	0.45	0	0	0.95	0	0.21	0.21	0.15	0.3167	0.14	1.078	0.80317	0.902458	-0.0995357	0.979631	0.988457	-1.17754	0.762852	0.991169
Unigene0001693	--	4.84	9.58	19.39	3.6	0.13	4.98	1.09	8.9	0.12	11.27	2.9033	3.37	-1.95671	0.00749451	0.0793381	-1.74167	0.131219	0.392964	0.215038	0.610275	0.991169
Unigene0001694	--	0.66	0.76	0.09	1.5	0.78	0.9	0.66	0.09	0.53	0.5033	1.06	0.4267	1.07448	0.446881	0.700025	-0.238405	0.794988	0.915679	-1.31288	0.311267	0.991169
Unigene0001696	--	0.97	1.11	1.37	0.13	0.57	0.15	0.06	0	0.13	1.15	0.2833	0.0633	-2.02106	0.032546	0.192468	-4.18253	0.000434517	0.00774564	-2.16146	0.23369	0.991169
Unigene0001697	Tulp3	1.03	1.01	2.1	3.82	0.82	3	2.77	1.16	3.66	1.38	2.5467	2.53	0.883942	0.343575	0.624834	0.874469	0.141752	0.411427	-0.00947275	0.631952	0.991169
Unigene0001698	Pol	82.43	174.9	82.99	79.44	0.42	0.74	0.32	0.43	0.63	113.44	26.8667	0.46	-2.07804	1	1	-7.94608	2.0354e-62	3.92761e-58	-5.86804	1	1
Unigene0001699	--	0.23	1.15	0.23	0	3.08	0	0.5	0	0	0.5367	1.0267	0.1667	0.93587	0.545288	0.760875	-1.68706	0.374991	0.679645	-2.62293	0.265623	0.991169
Unigene0001700	GLUD1	296.18	389.79	206.88	231.73	202.5	241.34	361.98	356.73	224.17	297.617	225.19	314.293	-0.402313	0.110966	0.364648	0.0786564	0.889676	0.949537	0.480969	0.100315	0.991169
Unigene0001701	--	5.66	6.81	5.49	2.69	1.72	4.93	1.72	1.91	1.53	5.9867	3.1133	1.72	-0.943293	0.00936912	0.0907639	-1.79934	4.04861e-07	3.22161e-05	-0.856051	0.249073	0.991169
Unigene0001702	--	0.45	0.51	0.51	4.7	1.05	3.36	5.08	0.65	5.03	0.49	3.0367	3.5867	2.63163	0.00105211	0.0211841	2.87179	0.000586312	0.00969474	0.240155	0.50122	0.991169
Unigene0001703	FAM20C	9.74	11.4	8.24	3.79	4.64	4.91	2.82	2.49	7.77	9.7933	4.4467	4.36	-1.13908	0.0015812	0.0281436	-1.16747	0.0100224	0.0748877	-0.0283961	0.88457	0.997415
Unigene0001704	--	43.96	41.73	49.47	9.15	18.71	5.24	4.72	3.72	21.06	45.0533	11.0333	9.8333	-2.02977	0.000265244	0.00770295	-2.19588	0.000130231	0.00308533	-0.166116	0.819582	0.991169
Unigene0001705	--	0.13	0.13	0	0.59	0.26	3.72	0.11	0.23	1.17	0.0867	1.5233	0.5033	4.13561	0.0189522	0.140251	2.53797	0.207468	0.507434	-1.59765	0.297669	0.991169
Unigene0001706	U2SURP	4.84	6.04	5.6	8.26	5.31	5.69	2.98	4.01	5.49	5.4933	6.42	4.16	0.224891	0.941699	0.972463	-0.401098	0.204562	0.503478	-0.62599	0.313209	0.991169
Unigene0001707	--	1.47	2.94	5.61	1.26	0.87	2.62	0.54	1.1	1.94	3.34	1.5833	1.1933	-1.07688	0.0544943	0.25337	-1.48485	0.0276859	0.14962	-0.407968	0.785988	0.991169
Unigene0001708	--	1.27	0.27	0.09	1.44	0.75	0.95	0	2.78	2.02	0.5433	1.0467	1.6	0.945893	0.569898	0.774286	1.55816	0.300387	0.613655	0.61227	0.460007	0.991169
Unigene0001709	--	1.62	1.42	1.71	1.8	0.94	2.46	2.48	0.66	2.54	1.5833	1.7333	1.8933	0.130584	0.842526	0.924463	0.257963	0.805278	0.919524	0.127379	0.664505	0.991169
Unigene0001710	--	0.3	0.15	0.75	1.26	0	0.79	0	0.14	0.14	0.4	0.6833	0.0933	0.77259	0.81323	0.909155	-2.09954	0.293013	0.607399	-2.87213	0.25984	0.991169
Unigene0001712	--	0.32	0.63	0.31	1.67	0.43	0.22	0.18	0.29	0.49	0.42	0.7733	0.32	0.880701	0.659345	0.822259	-0.392317	0.728426	0.885565	-1.27302	0.4707	0.991169
Unigene0001713	tdrp	0.83	0.52	0.44	2.6	0.51	6.22	3.21	1.33	2.84	0.5967	3.11	2.46	2.38192	0.00753348	0.0796157	2.04366	0.000439355	0.00780665	-0.338256	0.927301	0.997417
Unigene0001714	--	4.26	13.52	5.67	12.44	10.16	6.71	16.86	7.09	22.07	7.8167	9.77	15.34	0.321805	0.831472	0.919547	0.972673	0.110885	0.355462	0.650868	0.123129	0.991169
Unigene0001715	--	1.14	1.52	0.94	1.41	0.98	0.6	0.17	1.41	0.18	1.2	0.9967	0.5867	-0.267851	0.626387	0.803529	-1.03242	0.442021	0.729344	-0.76457	0.745184	0.991169
Unigene0001716	--	0.28	0.35	2.35	2.21	2.51	0.51	1.4	1.04	0.78	0.9933	1.7433	1.0733	0.811499	0.497815	0.735185	0.111748	0.900477	0.955201	-0.69975	0.52689	0.991169
Unigene0001717	DNAJC12	17.44	111.79	296.52	59.29	75.13	29.93	226.38	45.91	155.04	141.917	54.7833	142.443	-1.37324	0.0556538	0.256282	0.00534407	0.979842	0.988525	1.37858	0.0228061	0.643466
Unigene0001718	--	0.59	0.29	0.53	3.07	0.24	0.99	0.98	1.69	2.4	0.47	1.4333	1.69	1.60864	0.204987	0.491869	1.84629	0.013914	0.0938291	0.237649	0.439568	0.991169
Unigene0001719	--	0	0	0	1.8	0	0	3.09	0	0.89	0	0.6	1.3267	9.22882	0.481322	0.725093	10.3736	0.108418	0.350873	1.14477	0.474402	0.991169
Unigene0001720	LRP5	6.08	5.57	5.03	9.9	6.99	9.27	11.8	4.46	10.61	5.56	8.72	8.9567	0.649243	0.213405	0.50159	0.687877	0.147568	0.420958	0.0386338	0.59972	0.991169
Unigene0001721	NRG4	11.91	12.55	7.76	14.92	11.46	7.19	6.76	6.84	8.95	10.74	11.19	7.5167	0.059216	0.692357	0.840677	-0.514829	0.123841	0.380314	-0.574045	0.401527	0.991169
Unigene0001722	--	0	0	0	0.85	0.52	0.43	0.98	0.19	0.38	0	0.6	0.5167	9.22882	0.0193139	0.141674	9.01309	0.0278096	0.150127	-0.215729	0.987262	0.997518
Unigene0001723	--	0.39	2.48	0.26	0	2.69	0.27	0	0	0.12	1.0433	0.9867	0.04	-0.0805655	0.986019	0.992877	-4.70506	0.0148541	0.0982456	-4.62449	0.0424415	0.78301
Unigene0001724	--	0.15	0	0.29	1.5	0.3	1.08	0	0.27	0	0.1467	0.96	0.09	2.71049	0.138074	0.405572	-0.704544	0.846494	0.926667	-3.41504	0.112191	0.991169
Unigene0001725	--	4.83	6.84	5.28	4.7	1.57	4.97	1.85	3.12	3.75	5.65	3.7467	2.9067	-0.592643	0.0570572	0.259462	-0.958885	0.0215251	0.126518	-0.366242	0.890002	0.997417
Unigene0001726	--	0.9	0.72	0.18	1.52	0.75	0.95	0.32	0.34	1.34	0.6	1.0733	0.6667	0.839064	0.659288	0.822215	0.152003	0.985403	0.992061	-0.687061	0.699958	0.991169
Unigene0001728	--	5.16	7.58	6.57	8.47	4.09	7.91	7.94	6.2	10.54	6.4367	6.8233	8.2267	0.0841629	0.645405	0.815848	0.353994	0.424625	0.719201	0.269831	0.228295	0.991169
Unigene0001729	--	0.92	0.21	0.31	0.86	0.74	0.65	0.09	2.77	1.33	0.48	0.75	1.3967	0.643856	0.717945	0.856345	1.54088	0.225229	0.529887	0.897025	0.320958	0.991169
Unigene0001730	gfm1	20.71	22.53	24.18	25.8	19.54	16.47	37.25	30.64	24.58	22.4733	20.6033	30.8233	-0.125336	0.305727	0.593817	0.455809	0.207023	0.506764	0.581145	0.0501433	0.821539
Unigene0001731	--	18.86	2.58	6.09	13.25	32.81	56.13	87.4	70.65	26.81	9.1767	34.0633	61.62	1.89218	0.0295676	0.181765	2.74736	0.000310426	0.00596055	0.855179	0.150714	0.991169
Unigene0001732	--	0	0	0.29	0.14	0.08	0.39	0.06	0.2	2.39	0.0967	0.2033	0.8833	1.07276	0.704283	0.848298	3.19187	0.0878411	0.309255	2.11911	0.120855	0.991169
Unigene0001733	Cpped1	45.41	49.22	82.66	31.16	17.05	9.33	20.62	21.55	21.65	59.0967	19.18	21.2733	-1.62347	7.84468e-05	0.0029922	-1.47403	2.9915e-05	0.000969363	0.149443	0.379889	0.991169
Unigene0001734	--	4.04	0.28	0.69	0.13	0.29	1.03	0.37	0	0	1.67	0.4833	0.1233	-1.78876	0.119236	0.376757	-3.75921	0.0218161	0.127548	-1.97046	0.415823	0.991169
Unigene0001735	Ggt5	0.07	0	0.2	3.05	5.58	4.64	1.46	1.43	3.1	0.09	4.4233	1.9967	5.61907	3.63595e-08	6.05122e-06	4.47152	3.36569e-05	0.00106819	-1.14754	0.0983659	0.991169
Unigene0001736	--	8.86	8.37	5.8	0.98	3.55	1.7	1.48	1.45	1.12	7.6767	2.0767	1.35	-1.88621	0.00185383	0.0313766	-2.50752	1.16673e-09	2.36987e-07	-0.62131	0.427714	0.991169
Unigene0001737	TMC6	0.63	0.86	0.88	8.58	1.09	4.51	1.42	0.9	3.97	0.79	4.7267	2.0967	2.5809	0.000384704	0.0101366	1.40817	0.034552	0.173596	-1.17273	0.241952	0.991169
Unigene0001738	COPG2	0.57	0.73	0.57	1.93	1.22	0.77	0.82	0.79	0.42	0.6233	1.3067	0.6767	1.06782	0.202536	0.489059	0.118441	0.87908	0.942971	-0.949374	0.332085	0.991169
Unigene0001739	--	0	0.16	0	1.04	0.33	1.18	0	0.15	0.3	0.0533	0.85	0.15	3.99435	0.0697703	0.289118	1.49185	0.707032	0.872217	-2.5025	0.185309	0.991169
Unigene0001740	--	51.42	62.56	46.72	28.76	51.58	26.59	16.19	69.66	22.87	53.5667	35.6433	36.24	-0.587703	0.15277	0.426546	-0.563753	0.365489	0.671586	0.0239507	0.792956	0.991169
Unigene0001741	--	0	0.47	0	2.42	0	0.99	1.86	0.22	0.66	0.1567	1.1367	0.9133	2.85904	0.298534	0.587323	2.54344	0.23102	0.537547	-0.315596	0.945314	0.997417
Unigene0001742	COL6A6	4.72	6.69	8.55	17.37	7.57	13.46	4.4	5.09	10.45	6.6533	12.8	6.6467	0.943995	0.0760146	0.302033	-0.00144631	0.890871	0.950103	-0.945441	0.120223	0.991169
Unigene0001743	--	0.47	0.63	0.53	4.27	0.16	10.25	0.58	0.44	7.57	0.5433	4.8933	2.8633	3.17091	0.00228831	0.0364035	2.39779	1	1	-0.773122	0.62135	0.991169
Unigene0001744	--	21.15	4.38	11.53	21.85	3.78	30.04	37.14	10.88	38.27	12.3533	18.5567	28.7633	0.587037	0.756731	0.879575	1.21933	0.0943387	0.322393	0.632293	0.193954	0.991169
Unigene0001745	--	40.94	21.2	43.76	133.87	22.69	134.98	109.19	40.42	126.71	35.3	97.18	92.1067	1.46099	0.0552409	0.255105	1.38364	0.00889645	0.0687226	-0.0773539	0.718076	0.991169
Unigene0001746	--	0.11	0.42	0	1.09	1.42	0.89	0	0.1	0.59	0.1767	1.1333	0.23	2.68147	0.055099	0.254813	0.380604	0.907815	0.958857	-2.30087	0.100945	0.991169
Unigene0001747	MYH10	17.25	17.81	20.23	19.4	13.06	31.61	12.69	8.84	18.15	18.43	21.3567	13.2267	0.21263	0.937691	0.970139	-0.478607	0.110071	0.353763	-0.691237	0.294871	0.991169
Unigene0001748	--	10.83	16.35	5.57	22.26	8.4	27.28	22.06	17.24	20.77	10.9167	19.3133	20.0233	0.823065	0.332032	0.616479	0.87515	0.0798411	0.292928	0.052085	0.47908	0.991169
Unigene0001750	--	121.62	82.77	139.7	41.93	35.31	109.37	53.5	67.63	135.07	114.697	62.2033	85.4	-0.88276	0.0303253	0.184328	-0.425515	0.254591	0.566207	0.457244	0.274468	0.991169
Unigene0001751	--	10.81	12.36	11.8	4.94	20.88	15	17.39	7.32	14.3	11.6567	13.6067	13.0033	0.223158	0.811299	0.907712	0.157726	0.8189	0.926639	-0.0654322	0.959345	0.997417
Unigene0001752	--	0.55	0.55	0	1.02	0.85	0.58	1.2	1.02	0.76	0.3667	0.8167	0.9933	1.15528	0.60228	0.791896	1.43781	0.389962	0.692773	0.282531	0.698616	0.991169
Unigene0001753	--	1.5	2.59	2.15	4.28	3.78	2.15	3.85	1.76	3.01	2.08	3.4033	2.8733	0.710365	0.315831	0.603253	0.466142	0.384481	0.687055	-0.244223	0.909016	0.997417
Unigene0001754	--	14.12	16.67	24.34	2.09	5.92	11.21	8.69	4.55	1.95	18.3767	6.4067	5.0633	-1.52023	0.0111068	0.101775	-1.85972	0.00215041	0.0250598	-0.339486	0.830915	0.991169
Unigene0001755	SUCLG1	19.12	34.16	20.26	11.54	19.38	10.18	13.85	25.74	13.74	24.5133	13.7	17.7767	-0.839391	0.058797	0.263966	-0.463582	0.318166	0.63209	0.375809	0.369843	0.991169
Unigene0001756	--	0.08	0.23	0.53	1.27	0.39	1.59	0.07	0.14	2.52	0.28	1.0833	0.91	1.95198	0.114282	0.369412	1.70044	0.268573	0.581624	-0.251539	0.953116	0.997417
Unigene0001757	RPL35	1.25	1.88	0.87	0.12	0.13	0.26	0.11	0	0	1.3333	0.17	0.0367	-2.97143	0.00852239	0.085717	-5.18442	0.00182148	0.0222386	-2.21299	0.519053	0.991169
Unigene0001758	--	0.92	1.38	1.67	1.14	0	0.16	0	1	0.43	1.3233	0.4333	0.4767	-1.61063	0.123454	0.382909	-1.47312	0.249747	0.559888	0.137504	0.745405	0.991169
Unigene0001759	LMAN1	54.01	45.33	51.48	43.38	27.48	25.06	43.76	46.78	46.52	50.2733	31.9733	45.6867	-0.652924	0.00760826	0.0801984	-0.13802	0.557707	0.796396	0.514904	0.0356598	0.740339
Unigene0001760	ACSS2	148.47	95.54	35.61	21.4	21.94	35.99	115.66	43.79	34.9	93.2067	26.4433	64.7833	-1.81753	0.000294105	0.00828772	-0.52481	0.359543	0.666618	1.29272	0.0109699	0.484079
Unigene0001761	--	0.69	0.52	2.06	0.48	0.89	1.09	1.81	0.32	0.48	1.09	0.82	0.87	-0.410632	0.62443	0.802267	-0.325241	0.776015	0.907645	0.0853915	0.850921	0.994315
Unigene0001762	--	0.82	10.35	1.62	1.02	7.58	1.43	1.19	0.25	4.29	4.2633	3.3433	1.91	-0.350695	0.7914	0.895493	-1.15841	0.309274	0.623334	-0.807715	0.47082	0.991169
Unigene0001763	--	0.98	0.33	0.16	2.59	0.84	3.1	0	0	1.37	0.49	2.1767	0.4567	2.15127	0.101757	0.349271	-0.10164	0.877188	0.941864	-2.25291	0.174029	0.991169
Unigene0001764	--	2.04	2.13	1.52	1.19	0.88	3.59	0.52	0.87	0.71	1.8967	1.8867	0.7	-0.0076266	0.730172	0.864163	-1.43804	0.0361449	0.178549	-1.43041	0.177091	0.991169
Unigene0001765	--	1.18	1.3	0.71	1.77	0.79	0.87	0.93	0.17	1.04	1.0633	1.1433	0.7133	0.104652	0.781941	0.889912	-0.575946	0.422632	0.717799	-0.680598	0.609828	0.991169
Unigene0001766	--	3.36	2.38	2.65	5.14	2.6	4.43	3.64	3.47	4.34	2.7967	4.0567	3.8167	0.536586	0.564753	0.773501	0.448605	0.346768	0.657408	-0.0879816	0.69351	0.991169
Unigene0001767	--	0	0	0	1.06	0	0	0	0	0	0	0.3533	0	8.46489	0.523966	0.744501	0	1	1	-8.46489	0.505402	0.991169
Unigene0001768	--	5.49	3.87	5.97	11.35	1.3	9.23	4.89	8.75	10.12	5.11	7.2933	7.92	0.513255	0.832031	0.919735	0.632177	0.190234	0.485593	0.118922	0.46651	0.991169
Unigene0001769	--	0.97	0.46	0.65	2.36	0.34	2.74	1.71	0.3	1.03	0.6933	1.8133	1.0133	1.38702	0.222913	0.51201	0.547488	0.593618	0.814579	-0.839535	0.565622	0.991169
Unigene0001770	ATP5F1E	2.76	5.74	4.74	6.33	5.67	3.89	3.31	6.72	3.09	4.4133	5.2967	4.3733	0.263216	0.88269	0.940188	-0.0131354	0.993253	0.995924	-0.276351	0.941146	0.997417
Unigene0001771	Cyp2c40	100.9	165.33	277.66	440.31	677.05	308.13	60.6	438.98	132.98	181.297	475.163	210.853	1.39007	0.0182985	0.137566	0.217887	0.699275	0.868032	-1.17218	0.192846	0.991169
Unigene0001772	ELL	2.25	1.91	1.94	5.7	4.02	4.95	3.04	1.77	5.32	2.0333	4.89	3.3767	1.26599	0.0123184	0.108634	0.731753	0.199226	0.496431	-0.534235	0.489688	0.991169
Unigene0001773	TUBA	3.73	4.48	4.51	2.38	2.82	2.1	0	0	2.54	4.24	2.4333	0.8467	-0.80113	0.0483769	0.23845	-2.3242	0.27479	0.588333	-1.52307	0.300388	0.991169
Unigene0001774	--	0.97	1.37	0.79	1.61	0.87	1.77	0.19	0.7	0.74	1.0433	1.4167	0.5433	0.4413	0.771107	0.884342	-0.941291	0.190417	0.485771	-1.38259	0.135888	0.991169
Unigene0001775	--	1.25	1.33	0.44	0.28	0.3	0.93	0.19	0	0.27	1.0067	0.5033	0.1533	-1	0.199492	0.485927	-2.71484	0.0168837	0.107311	-1.71484	0.293619	0.991169
Unigene0001776	--	2.29	0.85	1.77	1.74	1.84	1.7	1.11	3.55	1.42	1.6367	1.76	2.0267	0.104815	0.877417	0.936949	0.308348	0.698818	0.8678	0.203533	0.572699	0.991169
Unigene0001777	Ptpn23	0.83	1.37	1.12	4.39	0.73	1.9	2.04	0.57	2.08	1.1067	2.34	1.5633	1.08029	0.202756	0.489378	0.498405	0.431247	0.722754	-0.581883	0.720013	0.991169
Unigene0001778	Plch2	1.14	1.91	1.73	2.39	1.7	1.85	1.59	1.27	1.56	1.5933	1.98	1.4733	0.313452	0.841064	0.924463	-0.112964	0.718578	0.879393	-0.426417	0.629124	0.991169
Unigene0001779	MED17	1.12	0.98	0.49	2.37	1.06	2.14	1.02	0.93	1.08	0.8633	1.8567	1.01	1.10473	0.132613	0.397358	0.226366	0.749174	0.89858	-0.87836	0.207717	0.991169
Unigene0001780	--	0	0	0	0	0	0	0	0	0	0	0	0	0	1	1	0	1	1	0	1	1
Unigene0001781	Ncor2	10.52	12.58	5.81	8.47	16.62	12.43	27.48	8.9	22.17	9.6367	12.5067	19.5167	0.376091	0.640883	0.813618	1.0181	0.062935	0.253406	0.642009	0.224031	0.991169
Unigene0001782	HTR4	1.15	0.33	0.66	0.15	0.17	0.7	0	0	0.15	0.7133	0.34	0.05	-1.06904	0.36567	0.642977	-3.83458	0.0590375	0.243427	-2.76553	0.353222	0.991169
Unigene0001783	Dbn1	0.88	0.5	0.82	1.39	0.51	1.39	0.67	0.72	0.92	0.7333	1.0967	0.77	0.580584	0.698248	0.844647	0.0703893	0.978364	0.987907	-0.510195	0.74678	0.991169
Unigene0001785	--	5.53	6.02	6.58	4.94	8.08	6.34	6.42	12.98	7.15	6.0433	6.4533	8.85	0.0947	0.919739	0.960482	0.550333	0.286611	0.599977	0.455633	0.320167	0.991169
Unigene0001786	PAFAH2	17.62	11	26.56	18.11	4.24	14.35	20.27	8.72	18.63	18.3933	12.2333	15.8733	-0.588365	0.070294	0.290402	-0.212578	0.561444	0.799697	0.375788	0.195922	0.991169
Unigene0001788	--	1.6	2.85	2.48	0	0.64	0	0	0	0	2.31	0.2133	0	-3.43671	0.0057423	0.0671153	-11.1737	3.72167e-07	2.97989e-05	-7.73697	0.297707	0.991169
Unigene0001789	RAD51AP1	1.3	2	2.12	4.79	2.92	1.88	3.16	4.82	4.04	1.8067	3.1967	4.0067	0.823238	0.27288	0.563409	1.14907	0.0141327	0.094939	0.325834	0.260635	0.991169
Unigene0001790	--	0.98	2.58	1.73	4.08	0.39	2.44	0.36	0.15	0.48	1.7633	2.3033	0.33	0.385418	0.99836	0.999284	-2.41777	9.15162e-05	0.00234833	-2.80319	0.00210049	0.22097
Unigene0001791	KDM6B	0.87	0.89	1.52	4.37	1.15	4.17	3.45	0.58	5.14	1.0933	3.23	3.0567	1.5628	0.0181342	0.136864	1.48323	0.0413895	0.19423	-0.0795749	0.808439	0.991169
Unigene0001792	--	1.03	0.79	1.08	0.85	0.37	0.64	0.21	0.06	0.45	0.9667	0.62	0.24	-0.64075	0.212644	0.500628	-2.00998	0.0246912	0.138786	-1.36923	0.299632	0.991169
Unigene0001793	--	1.28	1.81	1.68	0	0.06	0	0.05	0.05	0.05	1.59	0.02	0.05	-6.31288	3.92668e-06	0.000286906	-4.99095	5.22659e-06	0.000245389	1.32193	0.608805	0.991169
Unigene0001794	--	0.34	0	0.51	0.16	0.53	0.18	0.15	0.48	0.63	0.2833	0.29	0.42	0.0335526	0.974313	0.98683	0.567889	0.775071	0.907645	0.534336	0.723522	0.991169
Unigene0001795	ARRDC2	12.13	12.58	1.78	13.7	2.05	15.81	2.28	9.9	4.86	8.83	10.52	5.68	0.252649	0.877875	0.937137	-0.636523	0.392253	0.694669	-0.889172	0.497761	0.991169
Unigene0001796	--	36.3	36.2	39.6	22.03	19.58	31.06	26.77	52.36	43.01	37.3667	24.2233	40.7133	-0.625354	0.0210644	0.149215	0.123749	0.797042	0.916302	0.749104	0.0396031	0.763633
Unigene0001798	--	0	0	0	2.21	0.41	0.21	0.52	0	0	0	0.9433	0.1733	9.88162	0.0727242	0.295435	7.43741	0.579001	0.80979	-2.44422	0.342349	0.991169
Unigene0001799	--	0.24	0.36	0.12	0.88	0.73	0.75	1.14	0.88	1.54	0.24	0.7867	1.1867	1.71272	0.231835	0.520889	2.30581	0.0423845	0.197395	0.59309	0.383518	0.991169
Unigene0001800	Pol	0.59	1.57	0.11	9.01	0.93	0.63	0.08	2.26	0.49	0.7567	3.5233	0.9433	2.21921	0.0691068	0.287907	0.31811	0.74134	0.893371	-1.9011	0.223863	0.991169
Unigene0001801	SUPT16H	4.18	2.62	4.58	11.6	2.97	11.3	10.93	4.08	10.9	3.7933	8.6233	8.6367	1.18478	0.0920434	0.331472	1.18701	0.0199192	0.12053	0.00222896	0.606441	0.991169
Unigene0001802	--	0.88	1.19	1.62	3.68	10.86	4.42	2.96	5.01	2.09	1.23	6.32	3.3533	2.36127	0.000802692	0.0174735	1.44694	0.0178609	0.111773	-0.914329	0.259245	0.991169
Unigene0001803	--	0.67	0.83	0.99	3.82	2.91	1.63	1.91	0.74	2.1	0.83	2.7867	1.5833	1.74736	0.00680144	0.0745761	0.931782	0.14938	0.423713	-0.815575	0.30522	0.991169
Unigene0001804	--	1.03	0.92	0.68	1.07	0.18	0.66	0.25	0.11	0.43	0.8767	0.6367	0.2633	-0.46149	0.317894	0.604643	-1.73514	0.0379068	0.18355	-1.27365	0.371695	0.991169
Unigene0001805	MRPS12	7.3	10.29	13.84	15.88	23.57	12.4	9.59	16.34	7.95	10.4767	17.2833	11.2933	0.722202	0.262211	0.553467	0.108292	0.814216	0.92427	-0.61391	0.452553	0.991169
Unigene0001806	--	2.88	5.93	0.94	2.22	12.17	1.28	0.05	0.05	0.31	3.25	5.2233	0.1367	0.684531	0.445373	0.700025	-4.57171	1.85817e-06	0.000109165	-5.25624	2.08241e-06	0.00137364
Unigene0001807	DOCK7	3.92	2.94	6.84	4	2.79	5.07	4.69	2.25	3.31	4.5667	3.9533	3.4167	-0.208072	0.328688	0.612872	-0.418552	0.324306	0.638568	-0.21048	0.986975	0.997518
Unigene0001808	--	0.96	0.83	1.87	2.45	0.51	2.57	4.94	0.26	1.09	1.22	1.8433	2.0967	0.595436	0.67816	0.831872	0.781216	0.409444	0.708151	0.185781	0.592034	0.991169
Unigene0001810	--	1.65	2.14	2.09	7.16	4.47	8.07	3.56	2.08	4.8	1.96	6.5667	3.48	1.74431	4.16491e-05	0.00182862	0.828234	0.0561527	0.235401	-0.916074	0.108261	0.991169
Unigene0001811	--	0.75	0.38	1.37	1.63	0.77	1.18	0.11	0.35	0.46	0.8333	1.1933	0.3067	0.518031	0.792334	0.895771	-1.44222	0.232215	0.538866	-1.96025	0.141704	0.991169
Unigene0001812	Als2	1.76	2.24	2.05	4.61	2.08	2.38	1.91	1.32	2.41	2.0167	3.0233	1.88	0.584167	0.485277	0.727941	-0.10124	0.707844	0.872731	-0.685407	0.366031	0.991169
Unigene0001813	AZS22-8b	0	0	0	0	0	0	0	0	25	0	0	8.3333	0	1	1	13.0247	1	1	13.0247	1	1
Unigene0001814	--	27.82	40.54	28.44	41.09	59.28	18.64	7.82	37.3	7.5	32.2667	39.67	17.54	0.298004	0.758739	0.881067	-0.879396	0.221516	0.525186	-1.1774	0.214999	0.991169
Unigene0001815	--	10.6	12.57	16.28	6.82	2.66	3.64	5.1	4.53	4.6	13.15	4.3733	4.7433	-1.58826	1.14967e-06	0.000106856	-1.47109	8.79111e-06	0.000369984	0.117168	0.313371	0.991169
Unigene0001816	--	0.17	1.14	0.38	0.83	0.13	0.4	9.47	0.08	0.2	0.5633	0.4533	3.25	-0.313417	0.505421	0.738991	2.52838	1	1	2.8418	1	1
Unigene0001817	--	0.08	0.61	0.26	0.37	0.05	0.53	6.38	0.05	0.69	0.3167	0.3167	2.3733	0	0.772291	0.884342	2.90588	0.0174518	0.1098	2.90588	0.00904672	0.445769
Unigene0001818	RCA	78.1	77.46	65.55	57.27	11.62	11.41	0	6.73	0	73.7033	26.7667	2.2433	-1.46129	0.000667468	0.0153085	-5.03801	0.0657147	0.259881	-3.57672	0.268957	0.991169
Unigene0001819	--	2.11	1.73	1.76	2.29	1.13	2.74	2.24	2.35	3.29	1.8667	2.0533	2.6267	0.137504	0.774232	0.885162	0.492769	0.315666	0.629873	0.355265	0.232465	0.991169
Unigene0001820	--	0.92	0.55	0.46	1.3	1.17	0.53	0.99	1.49	0.74	0.6433	1	1.0733	0.636362	0.573393	0.776568	0.73846	0.306228	0.619925	0.102098	0.644576	0.991169
Unigene0001821	--	0.64	0.42	1.02	6.8	5.85	10	4.21	7.25	10.29	0.6933	7.55	7.25	3.44486	7.94014e-11	3.07943e-08	3.38636	1.09967e-10	3.21513e-08	-0.0584956	0.790875	0.991169
Unigene0001822	CAPZB	28.85	32.11	30.24	45.58	20.37	41.21	38.5	33.97	30.42	30.4	35.72	34.2967	0.232661	0.873778	0.935052	0.173997	0.649272	0.844573	-0.0586637	0.561436	0.991169
Unigene0001823	Auh	9.82	15.55	15.59	12.41	12.64	11.12	9.14	11.67	13.23	13.6533	12.0567	11.3467	-0.179422	0.354504	0.634893	-0.266985	0.398999	0.700883	-0.0875626	0.829812	0.991169
Unigene0001824	--	0.1	0	0.1	2.05	0.1	4.69	0.21	0.31	0.31	0.0667	2.28	0.2767	5.09592	0.000198774	0.00618281	2.05311	0.152659	0.428665	-3.04281	0.0110118	0.484812
Unigene0001825	--	0.6	0.82	0.6	2.85	0.94	2.04	0.72	0.32	1.2	0.6733	1.9433	0.7467	1.52914	0.0122997	0.108587	0.149143	0.910147	0.960232	-1.38	0.060546	0.867678
Unigene0001826	--	0.67	0.17	0.67	1.18	2.95	0.44	0.37	0.86	0.31	0.5033	1.5233	0.5133	1.59765	0.146245	0.417733	0.0283818	0.98426	0.99144	-1.56926	0.166624	0.991169
Unigene0001828	--	1.37	1.38	0.56	1.58	1.36	1.45	0.88	2.27	0.81	1.1033	1.4633	1.32	0.40739	0.801094	0.901553	0.258669	0.748114	0.897862	-0.148721	0.886834	0.997417
Unigene0001829	ABCB11	29.54	24.31	18.76	25.82	4.91	32.19	20.95	5.93	36.86	24.2033	20.9733	21.2467	-0.20665	0.326955	0.611807	-0.187969	0.596455	0.816943	0.0186803	0.694178	0.991169
Unigene0001830	--	4.54	2.89	3.42	10.54	0.43	2.03	9.76	6.02	12.27	3.6167	4.3333	9.35	0.260817	0.802388	0.902293	1.37031	0.0114468	0.0820616	1.10949	0.0671715	0.894985
Unigene0001831	TAS1R2	0.8	0.84	0.87	2.07	0.72	1.36	0.75	0.23	1.33	0.8367	1.3833	0.77	0.725424	0.372391	0.648909	-0.119795	0.729296	0.886145	-0.845218	0.36753	0.991169
Unigene0001832	ACAD11	19.06	11.07	14.62	40.38	18.28	47.2	18.99	39.23	33.57	14.9167	35.2867	30.5967	1.2422	0.0269401	0.171999	1.03645	0.0252196	0.140874	-0.205749	0.87312	0.995844
Unigene0001833	LHY	4.29	4.3	4.06	2.98	0.62	0.53	0	0.42	0	4.2167	1.3767	0.14	-1.61492	0.000855971	0.0182757	-4.9126	0.0148346	0.0981676	-3.29768	0.0445857	0.79645
Unigene0001834	Pol	1.5	3.04	2.51	4.33	2.17	2.94	1.98	2.49	1.77	2.35	3.1467	2.08	0.421164	0.711032	0.851548	-0.176077	0.681147	0.863041	-0.597241	0.473481	0.991169
Unigene0001835	pol	0.19	0.15	0.11	7.29	4.86	3.29	1.89	0.36	2.46	0.15	5.1467	1.57	5.1006	9.87076e-18	2.26122e-14	3.38773	2.41367e-05	0.00082071	-1.71287	0.0212681	0.632141
Unigene0001836	SYTL1	1.03	4.28	3.22	1.42	1.39	0.91	0.97	0.19	1.15	2.8433	1.24	0.77	-1.19724	0.0266261	0.170801	-1.88465	0.00782072	0.062438	-0.68741	0.473775	0.991169
Unigene0001837	PHYH	242.58	244.56	229.01	245.06	205.69	363.36	320.46	285.58	367.12	238.717	271.37	324.387	0.184962	0.911944	0.956601	0.442415	0.151756	0.427153	0.257453	0.251116	0.991169
Unigene0001838	PRKD2	0.24	1.08	0.53	1.78	1.19	1.9	0.71	0.6	1.32	0.6167	1.6233	0.8767	1.3964	0.0659807	0.281208	0.507538	0.515187	0.77027	-0.888859	0.208742	0.991169
Unigene0001839	USP48	1.24	1.81	1.79	5.45	2.11	2.6	1.91	1.34	2.76	1.6133	3.3867	2.0033	1.06982	0.0764117	0.302867	0.312358	0.547651	0.7896	-0.757464	0.305651	0.991169
Unigene0001840	--	0.21	0.32	0.11	1.3	0.11	1.13	0	0	0.3	0.2133	0.8467	0.1	1.98868	0.236388	0.52569	-1.09311	0.581816	0.810663	-3.08179	0.127226	0.991169
Unigene0001842	--	0	0	0	1.35	0.12	0	0.68	0.1	0.21	0	0.49	0.33	8.93664	0.161506	0.438624	8.36632	0.122293	0.377601	-0.570316	0.962146	0.997417
Unigene0001843	EAF2	7.06	12.79	11.54	11.75	8.93	4.6	12.71	8.93	6.64	10.4633	8.4267	9.4267	-0.312309	0.256516	0.547915	-0.150523	0.701574	0.869411	0.161786	0.448122	0.991169
Unigene0001844	--	8.01	6.73	7.13	6.4	5.96	5.61	7.53	7.87	5.12	7.29	5.99	6.84	-0.283363	0.183142	0.465917	-0.0919225	0.76611	0.907645	0.19144	0.364686	0.991169
Unigene0001845	Plod3	8.38	10.76	10.03	9.79	5.88	6.37	10.64	4.04	8.57	9.7233	7.3467	7.75	-0.404361	0.049901	0.242097	-0.327255	0.362346	0.669892	0.0771065	0.51512	0.991169
Unigene0001846	--	0.34	0.91	1.35	0.95	0.94	1.08	0.1	0.53	0.53	0.8667	0.99	0.3867	0.191951	0.995919	0.998151	-1.16439	0.312117	0.625938	-1.35634	0.307216	0.991169
Unigene0001847	--	2.86	2.55	5.51	1.02	0.33	1.41	0.65	0.66	1.28	3.64	0.92	0.8633	-1.98423	0.000137326	0.00464237	-2.07595	6.50913e-05	0.00180335	-0.0917162	0.82206	0.991169
Unigene0001848	Vamp8	6.08	5.06	8.25	2.29	7.32	3.26	17.34	11.94	2.62	6.4633	4.29	10.6333	-0.591301	0.289965	0.57873	0.718244	0.264059	0.576535	1.30954	0.0816541	0.942096
Unigene0001849	--	0.53	0.27	0.26	1.55	0.55	0.63	0.29	0.31	0.8	0.3533	0.91	0.4667	1.36484	0.267118	0.558897	0.401363	0.770325	0.907645	-0.963474	0.455873	0.991169
Unigene0001850	Rnf130	27.87	26.66	26.87	21.09	20.09	18.31	21.99	37.74	19.92	27.1333	19.83	26.55	-0.452382	0.0666062	0.2829	-0.0313544	0.927965	0.968564	0.421027	0.184279	0.991169
Unigene0001851	KDM7A	3.28	5.53	7.39	10.52	6.13	5.9	4.38	2.7	7.92	5.4	7.5167	5	0.477134	0.583774	0.780557	-0.111031	0.710688	0.874642	-0.588165	0.423544	0.991169
Unigene0001852	tam	23.46	18.35	15.49	35.44	24.07	44.25	38.73	38.83	40.43	19.1	34.5867	39.33	0.856643	0.123288	0.382677	1.04206	0.00444868	0.0420598	0.185414	0.274166	0.991169
Unigene0001853	--	0.08	0.08	0.03	0.55	7.47	2.36	0.27	9.42	0.31	0.0633	3.46	3.3333	5.77166	1.99667e-08	3.70277e-06	5.71786	1	1	-0.0538064	0.991431	0.998583
Unigene0001854	--	0.61	0.18	0	1.14	0.63	1.11	0.92	1.38	0.32	0.2633	0.96	0.8733	1.86614	0.209345	0.497725	1.72964	0.201871	0.500181	-0.136502	0.855591	0.994565
Unigene0001855	--	1.4	1.21	1.02	1.57	2.02	0.98	0.65	1.04	0.61	1.21	1.5233	0.7667	0.332225	0.837832	0.922671	-0.658336	0.39112	0.693617	-0.99056	0.345475	0.991169
Unigene0001856	--	1.62	2.54	1.35	6.12	2.12	2.86	1.64	3.29	1.38	1.8367	3.7	2.1033	1.01044	0.183809	0.466852	0.195588	0.735525	0.890033	-0.814848	0.453246	0.991169
Unigene0001857	--	0.23	0.31	0.46	0.14	0	0	0.07	1.14	0.21	0.3333	0.0467	0.4733	-2.8365	0.103859	0.352627	0.505891	0.666319	0.85466	3.34239	0.0637181	0.879434
Unigene0001858	--	0.21	0.21	0.82	0	0	1.52	1.44	0.77	1.15	0.4133	0.5067	1.12	0.293731	0.973295	0.986056	1.43812	0.28626	0.599618	1.14439	0.443771	0.991169
Unigene0001859	--	1.76	0.52	0.21	0.29	0.43	0.87	0.09	0.29	0.1	0.83	0.53	0.16	-0.647119	0.458448	0.708062	-2.37504	0.0810505	0.29551	-1.72792	0.30434	0.991169
Unigene0001860	--	0.5	0	0.25	1.18	1.04	1.06	1.11	0.7	1.88	0.25	1.0933	1.23	2.12873	0.264976	0.556464	2.29866	0.177012	0.465865	0.169925	0.769663	0.991169
Unigene0001861	LMBRD1	16.32	17.39	15.74	19.84	11.72	14.08	16.03	16.43	17.86	16.4833	15.2133	16.7733	-0.115672	0.224852	0.513706	0.0251614	0.958096	0.981651	0.140833	0.243646	0.991169
Unigene0001862	--	0.26	1.57	0	0.24	0	0.28	0.46	0.73	0.49	0.61	0.1733	0.56	-1.81526	0.377724	0.653898	-0.123382	0.938169	0.973065	1.69188	0.346469	0.991169
Unigene0001863	C3	2.61	2.93	9.41	24.21	27	34.94	31.81	0.17	82.83	4.9833	28.7167	38.27	2.52671	2.91931e-05	0.00137472	2.94103	0.0779482	0.288992	0.414326	0.660761	0.991169
Unigene0001864	Traf5	1.05	0.72	0.78	1.78	0.46	1.08	1.31	0.32	1.04	0.85	1.1067	0.89	0.380686	0.954743	0.978375	0.0663425	0.985221	0.991903	-0.314343	0.993063	0.998675
Unigene0001865	--	0.62	0.31	0.52	1.85	3.23	0.44	1.37	2.23	2.13	0.4833	1.84	1.91	1.92862	0.080743	0.310471	1.98248	0.0200448	0.121074	0.0538669	0.866927	0.995092
Unigene0001866	HYOU1	13.24	12.75	10.55	7.07	5.86	5.37	16.45	7.06	7.52	12.18	6.1	10.3433	-0.997633	0.000676954	0.0154624	-0.235813	0.532079	0.779198	0.76182	0.0507675	0.824794
Unigene0001867	--	1.79	1.36	1.13	2.59	0.95	4.64	1.19	1.31	1.46	1.4267	2.7267	1.32	0.93449	0.335008	0.618509	-0.11211	0.771745	0.907645	-1.0466	0.254614	0.991169
Unigene0001868	--	6.98	4.07	5.76	7.14	2.31	5.51	3.4	2.78	7.9	5.6033	4.9867	4.6933	-0.16821	0.275471	0.566021	-0.255672	0.478531	0.752225	-0.0874628	0.74254	0.991169
Unigene0001869	--	0.15	0.45	0.6	1.82	0.7	0.48	0.13	0.14	0.56	0.4	1	0.2767	1.32193	0.301628	0.590183	-0.531851	0.630554	0.833385	-1.85378	0.148344	0.991169
Unigene0001870	mast3	1.13	0.9	0.75	2.5	2.12	3.32	1.13	1.08	2.43	0.9267	2.6467	1.5467	1.51405	0.00414167	0.0542344	0.73904	0.183497	0.475952	-0.775014	0.229074	0.991169
Unigene0001871	--	0.32	0.16	0.04	2.69	1.71	0.79	0.14	0.15	0.29	0.1733	1.73	0.1933	3.31915	0.000417302	0.0107839	0.157541	0.953251	0.980317	-3.16161	0.00023325	0.0554281
Unigene0001872	--	0	35.31	0.02	0.02	0.05	0	0.02	0	0	11.7767	0.0233	0.0067	-8.97932	1	1	-10.7867	1	1	-1.80735	0.657387	0.991169
Unigene0001873	MASP2	25.99	32.76	28.53	26.6	38.84	29.56	16.29	32.09	25.07	29.0933	31.6667	24.4833	0.122276	0.95258	0.978071	-0.248889	0.496884	0.766236	-0.371165	0.665793	0.991169
Unigene0001874	--	0	0	3.53	0.06	0	0	0	0	0	1.1767	0.02	0	-5.87856	0.137148	0.404505	-10.2005	0.0859277	0.305444	-4.32193	0.828102	0.991169
Unigene0001875	--	0.42	0.88	0.79	1.71	1.46	0.97	0.84	1.05	0.74	0.6967	1.38	0.8767	0.986128	0.220082	0.509232	0.33156	0.620044	0.828894	-0.654568	0.491694	0.991169
Unigene0001877	ZFYVE9	2.12	2.74	2.63	5.18	1.97	3.93	4.11	1.4	3.92	2.4967	3.6933	3.1433	0.56492	0.492144	0.73302	0.332292	0.565486	0.803216	-0.232628	0.946615	0.997417
Unigene0001878	--	0.7	0.37	0.18	2.77	0.48	0.49	2.28	1.04	1.51	0.4167	1.2467	1.61	1.58111	0.210275	0.49849	1.9501	0.0123086	0.0863213	0.368985	0.327957	0.991169
Unigene0001879	--	0.15	0.15	0	0.41	0.15	1.08	0.13	0.96	0.82	0.1	0.5467	0.6367	2.45066	0.263908	0.555127	2.67054	0.152257	0.428117	0.219877	0.740136	0.991169
Unigene0001880	CAB40	0.76	0.61	0.3	1	0.79	0	0	0	0	0.5567	0.5967	0	0.100111	0.921993	0.961844	-9.12067	0.0483796	0.214673	-9.22078	0.135483	0.991169
Unigene0001881	--	0.59	0.73	0.5	1.97	0.28	1.26	0.2	0.13	0.89	0.6067	1.17	0.4067	0.947533	0.458294	0.707909	-0.577057	0.458533	0.736686	-1.52459	0.212428	0.991169
Unigene0001882	--	0.34	0.17	1.02	0.16	2.46	0	0.3	0.16	0.95	0.51	0.8733	0.47	0.776035	0.612939	0.798003	-0.117836	0.893469	0.95156	-0.893872	0.551435	0.991169
Unigene0001883	--	2.15	2.88	0.92	7.24	5.35	3.9	3.01	2.77	2.38	1.9833	5.4967	2.72	1.47063	0.0295365	0.181655	0.455679	0.470767	0.746473	-1.01495	0.110522	0.991169
Unigene0001884	DDR2	0.11	0.11	0.74	0.69	0.11	1.01	0.84	0	1.08	0.32	0.6033	0.64	0.914883	0.662987	0.824671	1	0.557955	0.79661	0.0851166	0.821048	0.991169
Unigene0001885	--	0.43	0	0.26	0.88	0	1.27	0.38	0.16	0.88	0.23	0.7167	0.4733	1.63967	0.445021	0.700025	1.04122	0.535086	0.781568	-0.598446	0.821026	0.991169
Unigene0001887	--	1.17	2.82	1.17	0.22	0.24	0.62	0.1	0.65	0	1.72	0.36	0.25	-2.25634	0.0148473	0.121596	-2.78241	0.0297333	0.156676	-0.526069	0.904032	0.997417
Unigene0001888	--	0	1.07	0.64	0.8	0	0	0	0	0	0.57	0.2667	0	-1.09592	0.52192	0.744501	-9.15482	0.195867	0.492827	-8.05889	0.558907	0.991169
Unigene0001889	--	1.21	3.13	1.33	2.18	1.08	1.19	1.9	0.93	0.58	1.89	1.4833	1.1367	-0.349543	0.294712	0.583695	-0.733577	0.278852	0.592475	-0.384034	0.897311	0.997417
Unigene0001891	P2RY8	0.48	0.72	0.36	1.56	0.37	0.25	0.42	0.11	0.55	0.52	0.7267	0.36	0.482782	0.912214	0.956769	-0.530515	0.640688	0.840365	-1.0133	0.6155	0.991169
Unigene0001893	LPIN1	2.54	2.87	13.78	47.37	21.88	31.4	108.35	20.15	72.68	6.3967	33.55	67.06	2.39092	0.000636795	0.0147814	3.39006	4.16891e-06	0.000207601	0.99914	0.0318311	0.714633
Unigene0001894	--	0.87	0.11	0.32	1.42	0.22	0.11	0	0	0.5	0.4333	0.5833	0.1667	0.428843	0.997666	0.998906	-1.37851	0.427384	0.721398	-1.80735	0.464388	0.991169
Unigene0001895	FAM234B	0.16	0.08	0.31	1.99	0.08	0.83	0.42	0.88	0.73	0.1833	0.9667	0.6767	2.39855	0.130115	0.394152	1.88398	0.108634	0.351308	-0.514573	0.939193	0.997417
Unigene0001896	--	0	0	0	2.1	0	1.92	0.25	0	2.36	0	1.34	0.87	10.388	0.104758	0.354058	9.76487	0.00967225	0.0730905	-0.623146	0.831462	0.991169
Unigene0001897	Sebox	0.83	1.13	0.75	0.56	0.08	0.16	0.59	0.42	0.42	0.9033	0.2667	0.4767	-1.76022	0.0418392	0.220158	-0.922278	0.251546	0.562288	0.837943	0.322911	0.991169
Unigene0001898	--	0.9	0.9	0.89	2.16	2.54	1.69	0.33	1.36	1.4	0.8967	2.13	1.03	1.24821	0.0683844	0.286303	0.200001	0.822958	0.926639	-1.04821	0.22863	0.991169
Unigene0001900	KRT8	121.65	100.09	77.63	150	157.92	223.84	189.19	235.84	193.66	99.79	177.253	206.23	0.828846	0.130612	0.394985	1.04729	0.00628292	0.0535978	0.218441	0.336644	0.991169
Unigene0001901	--	2.01	2.89	7.42	2.27	0.71	0.77	1.04	1.28	1.23	4.1067	1.25	1.1833	-1.71604	0.00184619	0.0313145	-1.79511	0.00276038	0.0298157	-0.0790716	0.696869	0.991169
Unigene0001902	TDO2	1.48	2.48	2.74	12.03	8.92	11.2	4.43	1.54	7.62	2.2333	10.7167	4.53	2.26259	1.84052e-06	0.000156843	1.02031	0.126337	0.384247	-1.24227	0.0633182	0.877408
Unigene0001903	--	1.14	0.95	0.38	0.53	0	0	0.17	0	0	0.8233	0.1767	0.0567	-2.22045	0.15861	0.434186	-3.8609	0.0579752	0.240363	-1.64046	0.80923	0.991169
Unigene0001904	ZNF783	0.34	0.67	0.52	1.43	0.84	1.62	1.22	0.49	0.89	0.51	1.2967	0.8667	1.34624	0.110738	0.364353	0.76498	0.333825	0.647047	-0.581259	0.608433	0.991169
Unigene0001905	--	0.33	0.33	0.33	1.25	0.6	0.09	0.15	0.7	0.93	0.33	0.6467	0.5933	0.970556	0.583263	0.780085	0.846377	0.495405	0.765716	-0.124179	0.905912	0.997417
Unigene0001906	--	0	0	0	0	0	3.54	0	1.74	0	0	1.18	0.58	10.2046	0.102533	0.350451	9.17991	0.24293	0.551558	-1.02466	0.793829	0.991169
Unigene0001907	--	0	0	0	0.09	0.6	4.08	0.59	0.81	0	0	1.59	0.4667	10.6348	0.00102937	0.0209335	8.86625	0.0641196	0.256325	-1.76856	0.315287	0.991169
Unigene0001908	MAP4	1.47	1.49	2.96	3.35	1.23	6.26	3.95	1.26	4.4	1.9733	3.6133	3.2033	0.872696	0.318105	0.604867	0.698939	0.254036	0.565562	-0.173756	0.928919	0.997417
Unigene0001909	--	0	0	0.11	1.2	0.11	1.01	0.28	0.2	0.2	0.0367	0.7733	0.2267	4.39855	0.0411446	0.217916	2.62803	0.286812	0.600146	-1.77052	0.299655	0.991169
Unigene0001910	TSC1	0.66	0.31	0.61	4.23	0.38	2.84	2.11	0.61	1.91	0.5267	2.4833	1.5433	2.23732	0.0109574	0.100745	1.55109	0.0192359	0.117609	-0.686228	0.664242	0.991169
Unigene0001911	MSANTD2	0	0	0	1.43	0.09	1.33	0.63	0.17	0.42	0	0.95	0.4067	9.89178	0.00472469	0.0591281	8.6677	0.0376447	0.182906	-1.22408	0.466605	0.991169
Unigene0001912	ZNF217	0.72	0.99	0.56	2.01	0.69	2.1	0.71	0.81	1.19	0.7567	1.6	0.9033	1.08034	0.156017	0.431314	0.255601	0.696976	0.866613	-0.824742	0.32297	0.991169
Unigene0001913	RNF141	3.41	4.49	6.41	15.12	12.85	15.37	12.89	13.76	13.6	4.77	14.4467	13.4167	1.59868	0.000352129	0.00946399	1.49197	4.88199e-05	0.00143101	-0.10671	0.782852	0.991169
Unigene0001915	Prdm15	1.23	2.03	0.79	1.34	0.15	0.68	0.35	0.41	0.37	1.35	0.7233	0.3767	-0.900227	0.10624	0.35655	-1.8416	0.00950897	0.0721549	-0.941372	0.559625	0.991169
Unigene0001916	--	5.81	7.82	5.84	5.96	3.06	3.37	3.69	3.76	10.22	6.49	4.13	5.89	-0.652077	0.0266416	0.170871	-0.139951	0.659618	0.851053	0.512126	0.18179	0.991169
Unigene0001917	--	1.44	0.59	0.55	2.49	0.92	2.58	0.81	0.94	1.65	0.86	1.9967	1.1333	1.21518	0.180683	0.462745	0.398164	0.65193	0.846167	-0.817021	0.368703	0.991169
Unigene0001918	--	0.25	0.25	0.25	2.84	0.66	2.45	0.52	0.2	0.98	0.25	1.9833	0.5667	2.98793	0.000350943	0.00944515	1.18057	0.245391	0.554211	-1.80735	0.0484007	0.814382
Unigene0001919	ANXA5	0.77	0.5	0.27	1.6	0.8	1.28	0.1	0.15	0.97	0.5133	1.2267	0.4067	1.25678	0.206354	0.494008	-0.336049	0.670911	0.856176	-1.59282	0.156235	0.991169
Unigene0001920	--	3.05	3.3	4.31	0.97	0.88	0.9	0.91	1.65	0.57	3.5533	0.9167	1.0433	-1.9547	5.54399e-05	0.00228229	-1.76797	0.00386112	0.0380027	0.186731	0.588704	0.991169
Unigene0001921	TPRP-F1	1.45	1.77	0.8	1.5	0.5	0.34	0	0	0	1.34	0.78	0	-0.780687	0.300345	0.588865	-10.388	0.00157663	0.0199891	-9.60733	0.0531401	0.836257
Unigene0001923	ABHD4	7.18	7.92	8.65	17.59	6.27	7.85	6.07	9.29	5.84	7.9167	10.57	7.0667	0.41701	0.809186	0.906532	-0.163863	0.665414	0.8545	-0.580874	0.622638	0.991169
Unigene0001924	--	2.26	2.8	3.51	2.97	2.3	4.25	2.94	1.68	3.22	2.8567	3.1733	2.6133	0.151666	0.867973	0.931373	-0.128442	0.675534	0.85965	-0.280108	0.868296	0.995362
Unigene0001925	--	0.17	1.34	0.08	2.42	0.6	0.18	0.07	0.16	0.23	0.53	1.0667	0.1533	1.00905	0.615411	0.798003	-1.78932	0.22577	0.53062	-2.79837	0.0671744	0.894985
Unigene0001926	--	89.81	209.98	77.64	135.41	102.48	96.62	211.97	101.61	82.17	125.81	111.503	131.917	-0.17416	0.3957	0.66697	0.0683803	0.932477	0.970511	0.24254	0.341038	0.991169
Unigene0001927	--	0	0.74	2.21	0	0	0	0	0	0	0.9833	0	0	-9.94154	0.0824972	0.3139	-9.94154	0.0984712	0.330485	0	1	1
Unigene0001930	ITIH4	55.03	146.15	83.14	72.09	61.85	85.01	55.13	47.01	60.6	94.7733	72.9833	54.2467	-0.376914	0.189268	0.473188	-0.804947	0.0454104	0.206424	-0.428033	0.528458	0.991169
Unigene0001931	--	251.23	390.32	293.08	121.37	162.87	223.85	137.82	83.74	78.28	311.543	169.363	99.9467	-0.879311	0.0158594	0.126573	-1.6402	1.56415e-05	0.00059066	-0.760891	0.236128	0.991169
Unigene0001932	--	1.8	0.11	0	0.11	2.1	0.59	0	0	0	0.6367	0.9333	0	0.551854	0.751778	0.876856	-9.31439	0.0474018	0.212102	-9.86625	0.00720731	0.39963
Unigene0001933	--	0.97	0.12	0.48	0.11	0	0.13	0.42	0.11	1.01	0.5233	0.08	0.5133	-2.70966	0.102997	0.351091	-0.0278342	0.908267	0.959141	2.68182	0.131255	0.991169
Unigene0001934	C2orf72	1.38	1.3	1.35	8.5	2.46	10.5	2.17	1.23	5.55	1.3433	7.1533	2.9833	2.4128	6.15304e-05	0.00247801	1.15111	0.0728177	0.277065	-1.26169	0.119421	0.991169
Unigene0001935	Lpar5	4.51	2.49	2.88	3.68	1.55	2.5	0.68	1.32	2.37	3.2933	2.5767	1.4567	-0.354043	0.151629	0.424975	-1.17688	0.0254357	0.141671	-0.822835	0.326862	0.991169
Unigene0001936	--	0.61	0	0	0.23	0.13	1.16	0	0.57	0.34	0.2033	0.5067	0.3033	1.31719	0.620347	0.800172	0.577057	0.840376	0.926639	-0.740133	0.783979	0.991169
Unigene0001937	Mepce	1.9	1.69	3.11	3.91	0.9	3.4	1.53	0.84	1.85	2.2333	2.7367	1.4067	0.293221	0.945801	0.97489	-0.666918	0.144307	0.415614	-0.960139	0.27118	0.991169
Unigene0001939	--	1.47	23.1	4.93	2.95	1.52	1.61	0.48	0.15	1.98	9.8333	2.0267	0.87	-2.27857	0.00170004	0.0295866	-3.49859	0.000238248	0.00491169	-1.22002	0.235841	0.991169
Unigene0001940	--	0.1	0.1	0.19	1.44	0.2	1.02	0.34	0	0.81	0.13	0.8867	0.3833	2.76988	0.0757629	0.301563	1.56009	0.414503	0.712875	-1.20979	0.500846	0.991169
Unigene0001941	--	0	0	0.56	0.26	0.87	0.89	1.23	0.78	0.52	0.1867	0.6733	0.8433	1.85086	0.443105	0.700025	2.17564	0.296016	0.609744	0.324782	0.75572	0.991169
Unigene0001942	--	0	0	0	0.75	1.24	0.85	0.35	0.37	0	0	0.9467	0.24	9.88671	0.191086	0.475092	7.90689	0.666601	0.85466	-1.97982	0.401037	0.991169
Unigene0001943	--	0.34	1.34	0.33	1.25	0	1.24	0.44	0.47	0.31	0.67	0.83	0.4067	0.30895	0.968248	0.983312	-0.720314	0.59379	0.814738	-1.02926	0.686214	0.991169
Unigene0001944	--	0.08	11.6	0.2	0.23	0.1	0.31	0.21	0.13	0.22	3.96	0.2133	0.1867	-4.21432	1	1	-4.40696	1	1	-0.192645	0.961384	0.997417
Unigene0001945	--	0.72	0.91	0.9	0.08	0.09	0.1	0.4	0.51	0.08	0.8433	0.09	0.33	-3.22811	0.00853063	0.0857334	-1.35364	0.203681	0.502598	1.87447	0.218714	0.991169
Unigene0001946	--	1.11	3.62	0.69	0.52	0.14	0	0	0	0.13	1.8067	0.22	0.0433	-3.03775	0.0113161	0.102942	-5.38171	0.00132333	0.0175623	-2.34395	0.565702	0.991169
Unigene0001947	--	0.14	0.21	1.02	0.83	2.83	0.14	0.12	0.13	0.06	0.4567	1.2667	0.1033	1.47182	0.218512	0.506983	-2.14384	0.136245	0.402089	-3.61566	0.00778839	0.411429
Unigene0001948	--	0.25	0.12	0.25	0.12	1.15	3.64	0	0	0	0.2067	1.6367	0	2.98538	0.0417019	0.219667	-7.69116	0.262402	0.575098	-10.6765	0.00182809	0.210033
Unigene0001949	Plaat3	3.69	3.22	3.29	2.47	1.95	6.08	6.21	5.89	7.56	3.4	3.5	6.5533	0.0418202	0.751059	0.876666	0.946694	0.0389892	0.186734	0.904874	0.0672579	0.894985
Unigene0001950	HSC80	0.69	0.46	0.59	0.81	1.37	0	0	0	0	0.58	0.7267	0	0.325241	0.84406	0.924463	-9.17991	9.84552e-05	0.00248021	-9.50515	0.00206	0.220057
Unigene0001951	MYCBP2	0	0.08	0.08	1.05	0.42	0.68	0.7	0.3	0.3	0.0533	0.7167	0.4333	3.74819	0.0268353	0.171566	3.02237	0.0760319	0.284579	-0.725825	0.680619	0.991169
Unigene0001952	--	0.74	0.66	0.25	1	1.62	2.43	1.08	0.92	0.69	0.55	1.6833	0.8967	1.61382	0.101204	0.348356	0.70514	0.460983	0.738668	-0.908677	0.361477	0.991169
Unigene0001953	--	2.44	1.33	1.44	3.63	0.92	1.46	0.49	1.08	1.34	1.7367	2.0033	0.97	0.206082	0.803949	0.903074	-0.840264	0.175596	0.463941	-1.04635	0.327006	0.991169
Unigene0001954	CYP2C18	5.52	29.57	25.26	0.47	16.39	15.04	2.2	1.03	159.99	20.1167	10.6333	54.4067	-0.919797	0.331814	0.616292	1.43539	1	1	2.35519	1	1
Unigene0001955	TMEM128	4.89	7.94	6.91	9.59	6.57	5.68	10.19	11.74	5.09	6.58	7.28	9.0067	0.145851	0.842305	0.924463	0.452906	0.376788	0.681251	0.307055	0.297795	0.991169
Unigene0001956	--	22.88	15.78	16.81	42.07	19.66	42.75	53.59	34.04	88.79	18.49	34.8267	58.8067	0.913447	0.122589	0.381805	1.66923	0.000251325	0.00510493	0.755787	0.0327555	0.722877
Unigene0001957	CRY1	21.5	24.59	15.89	43.21	107.13	55.2	75.82	111.6	72.42	20.66	68.5133	86.6133	1.72954	0.00301859	0.0436848	2.06775	4.3513e-07	3.42016e-05	0.338204	0.475219	0.991169
Unigene0001958	--	0.45	0.62	0.73	2.01	0.47	1.07	1.24	0.74	0.95	0.6	1.1833	0.9767	0.979822	0.402398	0.673404	0.702904	0.351818	0.661707	-0.276918	0.941168	0.997417
Unigene0001960	--	0.15	0.15	0	2.88	0.32	2.28	0.27	0	1.43	0.1	1.8267	0.5667	4.19114	0.0167515	0.131233	2.5025	0.300698	0.613947	-1.68864	0.314777	0.991169
Unigene0001961	Numa1	1.61	2.1	1.4	4.87	1.07	4.12	3.33	0.91	3.01	1.7033	3.3533	2.4167	0.977235	0.211997	0.49991	0.504658	0.40785	0.706502	-0.472577	0.788703	0.991169
Unigene0001962	ZNF496	0.47	0.38	1.14	1.43	1.06	1.71	0.86	0.4	1.38	0.6633	1.4	0.88	1.07762	0.215625	0.503946	0.407769	0.664312	0.853725	-0.669851	0.471331	0.991169
Unigene0001963	--	0.38	0.31	0.99	2.56	1.1	1.85	0.8	0.71	0.71	0.56	1.8367	0.74	1.71359	0.0706077	0.291133	0.402098	0.670697	0.855931	-1.31149	0.147806	0.991169
Unigene0001965	GAS2L1	1.1	2.13	2.04	1.2	3.34	1.08	1.08	0.72	1.48	1.7567	1.8733	1.0933	0.0927672	0.954005	0.978375	-0.684107	0.134708	0.399559	-0.776874	0.292487	0.991169
Unigene0001966	--	0.37	0.3	0.67	1.6	0.92	0.31	0.39	1.04	0.62	0.4467	0.9433	0.6833	1.07857	0.399371	0.670197	0.613391	0.52594	0.773746	-0.465178	0.850081	0.99422
Unigene0001967	--	0.54	0.98	0.89	2	1.38	1.04	7.35	2.24	1.82	0.8033	1.4733	3.8033	0.875013	0.409615	0.678668	2.24319	0.00426744	0.0407632	1.36818	0.0358837	0.740865
Unigene0001968	--	1.48	0.77	1.37	1.15	1	2.26	1.39	0.48	1.09	1.2067	1.47	0.9867	0.284789	0.939583	0.971102	-0.290393	0.59446	0.815281	-0.575181	0.59589	0.991169
Unigene0001969	--	0	0	0.15	2.32	0	0.16	0.14	0.14	0.14	0.05	0.8267	0.14	4.04731	0.180166	0.462274	1.48543	0.66083	0.851731	-2.56188	0.318602	0.991169
Unigene0001970	Piezo1	0.25	0.72	0.41	2.61	1.03	3.15	0.77	0.17	1.18	0.46	2.2633	0.7067	2.29874	0.000762574	0.0168259	0.619396	0.498319	0.766236	-1.67935	0.0410236	0.775073
Unigene0001971	DCP1B	1.77	1.39	0.72	1.11	0.95	1.4	0.8	1.01	0.85	1.2933	1.1533	0.8867	-0.165285	0.479823	0.725093	-0.54463	0.30048	0.613698	-0.379346	0.772856	0.991169
Unigene0001973	CLEC2D	4.89	0.79	1.32	2.42	0.06	3.14	5.18	9.76	9.17	2.3333	1.8733	8.0367	-0.316785	0.457099	0.706949	1.7842	0.0141971	0.0953048	2.10099	0.00510987	0.347862
Unigene0001974	CHRAC1	5.96	14.62	11.51	6.39	6.57	2.68	5.49	5.87	2.93	10.6967	5.2133	4.7633	-1.03688	0.0271504	0.172656	-1.16712	0.0223119	0.129624	-0.130235	0.902124	0.997417
Unigene0001975	--	0.18	0	0.27	0.6	0.09	0.38	0.56	0.76	1.18	0.15	0.3567	0.8333	1.24961	0.603098	0.791983	2.47393	0.0609721	0.2484	1.22432	0.161456	0.991169
Unigene0001976	PSBP	0.14	1.22	0.81	1.01	0.28	0.71	0	0	0	0.7233	0.6667	0	-0.117695	0.743149	0.87082	-9.49852	0.0210354	0.12478	-9.38082	0.0463303	0.807774
Unigene0001977	actg1	11.02	1.49	0.81	2.97	9.22	0.86	4.09	9.63	2.07	4.44	4.35	5.2633	-0.0295443	0.917978	0.959827	0.245417	0.831301	0.926639	0.274961	0.715745	0.991169
Unigene0001978	NSD1	1.35	1.36	1.03	3.83	1.2	2.52	0.81	1.11	1.73	1.2467	2.5167	1.2167	1.01344	0.106142	0.356462	-0.0351418	0.816108	0.92532	-1.04858	0.117939	0.991169
Unigene0001979	--	0.84	2.12	0.42	0	0	0	0	0	0	1.1267	0	0	-10.1378	0.0145684	0.120303	-10.1378	0.0169668	0.107667	0	1	1
Unigene0001980	--	0.89	0.41	0.82	4.36	1.22	3.62	1.14	0.88	5.76	0.7067	3.0667	2.5933	2.11757	0.00716516	0.0771042	1.87571	0.037601	0.182717	-0.241864	0.993844	0.998824
Unigene0001981	--	0	0.15	0.4	0.09	1.39	0	0	0	4.45	0.1833	0.4933	1.4833	1.42809	0.36817	0.645595	3.0163	1	1	1.58821	1	1
Unigene0001982	APOBEC3F	3.77	2.03	3.2	7.94	3.28	7.71	8.1	11.82	4.65	3	6.31	8.19	1.07268	0.102488	0.350445	1.4489	0.00729845	0.059565	0.376223	0.200143	0.991169
Unigene0001983	CSA	1.36	0.91	0.9	0.74	0.12	0.12	0	0	0	1.0567	0.3267	0	-1.69363	0.075402	0.300739	-10.0453	0.000727748	0.0113984	-8.35168	0.203917	0.991169
Unigene0001984	SART3	3.06	6.27	8.01	6.73	2.1	7.99	3.7	1.87	6.36	5.78	5.6067	3.9767	-0.0439262	0.527382	0.746961	-0.53951	0.253656	0.565178	-0.495584	0.678765	0.991169
Unigene0001985	PTGER4	0.42	0.77	0.28	1.1	0.36	1.39	0.85	0.13	0.71	0.49	0.95	0.5633	0.955146	0.466806	0.715255	0.201207	0.894679	0.95192	-0.753939	0.61751	0.991169
Unigene0001986	--	0	0	0	0	1.71	2.86	1.05	0	0	0	1.5233	0.35	10.573	0.00882867	0.0873758	8.45121	0.357068	0.664496	-2.1218	0.314135	0.991169
Unigene0001987	OBI1	1.86	2.03	2.75	2.36	2.06	2.84	1.19	1.79	1.51	2.2133	2.42	1.4967	0.128786	0.848666	0.924463	-0.564468	0.20789	0.507973	-0.693254	0.355545	0.991169
Unigene0001988	--	0.69	2.99	0.46	5.26	3.56	6.78	1.91	5.98	4.16	1.38	5.2	4.0167	1.91384	0.0334696	0.194834	1.54133	0.0767978	0.286159	-0.372513	0.854245	0.994565
Unigene0001989	mt-atp6	94167.6	80913.3	79189.1	55182.7	97175.1	49485.2	59257.4	58928.2	66753.8	84756.7	67281	61646.5	-0.333128	0.349165	0.629674	-0.459308	0.0852589	0.304501	-0.12618	0.958	0.997417
Unigene0001990	Echdc3	33.64	20.58	20.26	11.46	6.37	18.98	33.36	22.94	23.37	24.8267	12.27	26.5567	-1.01676	0.00772876	0.0809763	0.0971835	0.917877	0.963777	1.11394	0.00593001	0.371517
Unigene0001991	--	0.12	0.23	0.35	1.84	0	0.86	0.3	0.11	0.32	0.2333	0.9	0.2433	1.94753	0.321328	0.607176	0.0605415	0.982333	0.990274	-1.88699	0.354493	0.991169
Unigene0001992	AP3M1	10.21	17.28	15.21	11.77	7.24	7.36	8	7.72	9.78	14.2333	8.79	8.5	-0.695338	0.00882768	0.0873758	-0.743739	0.0182243	0.113431	-0.0484003	0.588005	0.991169
Unigene0001994	--	2.45	1.97	2.09	1.7	0.94	0.89	0.25	2.61	0.72	2.17	1.1767	1.1933	-0.882989	0.0545695	0.253528	-0.862698	0.334469	0.647611	0.0202914	0.725429	0.991169
Unigene0001995	Ppm1g	8.38	10.32	9.99	11.38	8.07	7	7.92	9.06	7.5	9.5633	8.8167	8.16	-0.11728	0.338937	0.621976	-0.228944	0.467739	0.744085	-0.111664	0.758462	0.991169
Unigene0001996	--	0	0	0	1.69	0	0.95	0	0.21	0.21	0	0.88	0.14	9.78136	0.166921	0.445611	7.12928	0.670508	0.855827	-2.65208	0.323375	0.991169
Unigene0001997	Pcnx3	0.59	0.35	0.47	1.21	0.3	0.93	1.18	0.05	0.93	0.47	0.8133	0.72	0.791186	0.593245	0.787122	0.615336	0.622327	0.830084	-0.17585	0.919068	0.997417
Unigene0001998	--	0	0	0	0.26	0.28	0.29	0.24	0	0.51	0	0.2767	0.25	8.11201	0.547437	0.761905	7.96578	0.584456	0.810663	-0.146221	0.992556	0.998672
Unigene0001999	Tm4sf4	145.41	257.56	203.93	160.35	109.66	120.39	119.72	131.98	129.6	202.3	130.133	127.1	-0.636506	0.0125488	0.109633	-0.670532	0.0392356	0.187543	-0.0340265	0.550977	0.991169
Unigene0002000	--	1.73	1.01	6.27	1.02	1.04	1.35	0.64	0.51	0.25	3.0033	1.1367	0.4667	-1.40176	0.0524945	0.248787	-2.6861	0.00349767	0.0353088	-1.28434	0.267124	0.991169
Unigene0002001	--	0.59	0.6	0.59	0	0.15	0.31	2.21	0	0.14	0.5933	0.1533	0.7833	-1.95217	0.209089	0.497211	0.400784	0.821977	0.926639	2.35295	0.247651	0.991169
Unigene0002002	fam50a	22.4	26.24	30.14	41.32	24.85	33.54	31.02	42.91	27.86	26.26	33.2367	33.93	0.339909	0.792026	0.895658	0.369695	0.344915	0.65638	0.0297857	0.46721	0.991169
Unigene0002003	--	0	0.12	0	0.46	0.13	0	1.4	0.69	0.68	0.04	0.1967	0.9233	2.29768	0.573018	0.776438	4.52878	0.0128176	0.0885242	2.2311	0.0737991	0.920212
Unigene0002004	--	1.79	3.16	3.56	3.81	4.41	2.15	2.38	4.02	3.5	2.8367	3.4567	3.3	0.285185	0.833046	0.920205	0.218269	0.690009	0.864474	-0.0669155	0.860329	0.994565
Unigene0002005	--	0.25	0.49	0	1.15	0.51	0.52	0	0	0	0.2467	0.7267	0	1.55873	0.502914	0.738127	-7.94642	0.510822	0.77027	-9.50515	0.151988	0.991169
Unigene0002006	GSK3B	2.69	5.05	6.4	6.37	2.22	4.1	4.03	2.28	5.13	4.7133	4.23	3.8133	-0.15609	0.335054	0.618522	-0.305695	0.452962	0.732759	-0.149605	0.786998	0.991169
Unigene0002007	ALN	6.12	6.21	4.02	8.78	6.69	9.93	6.01	9.55	8.17	5.45	8.4667	7.91	0.635538	0.303478	0.591375	0.537421	0.213944	0.516837	-0.0981164	0.752508	0.991169
Unigene0002008	--	0.25	0.13	0.25	0	6.22	0.26	0.44	0.23	0.12	0.21	2.16	0.2633	3.36257	0.0325008	0.192357	0.326501	0.851258	0.929509	-3.03607	0.0582218	0.858566
Unigene0002009	--	0.34	0.17	0.17	0.81	0	1.64	0.15	0.16	1.12	0.2267	0.8167	0.4767	1.84918	0.401993	0.67305	1.07241	0.599006	0.818284	-0.776767	0.759796	0.991169
Unigene0002011	Polr2e	2.98	2.49	1.91	2.26	0.15	0.9	0.31	0.33	0.66	2.46	1.1033	0.4333	-1.15679	0.0449783	0.229181	-2.50511	0.000198912	0.00426715	-1.34832	0.370805	0.991169
Unigene0002012	--	0.53	0.51	0.27	3.47	1.45	1.51	1.55	0.86	2.1	0.4367	2.1433	1.5033	2.29525	0.000439726	0.0111926	1.78356	0.00364693	0.0364438	-0.511691	0.639527	0.991169
Unigene0002013	LIFR	30.66	34.93	35.96	16.61	13.88	31.83	52.73	17.82	44.21	33.85	20.7733	38.2533	-0.704423	0.0273385	0.173371	0.17643	0.795837	0.915976	0.880853	0.0501697	0.821539
Unigene0002014	--	0	0	0.57	1.26	0.4	0.61	0.17	0	0.36	0.19	0.7567	0.1767	1.99366	0.394895	0.666813	-0.10497	0.949696	0.978997	-2.09863	0.314174	0.991169
Unigene0002016	--	1.47	1.72	0.85	0.23	0.89	0.26	0.86	1.48	1.14	1.3467	0.46	1.16	-1.54969	0.126351	0.387585	-0.215268	0.760972	0.905899	1.33442	0.213854	0.991169
Unigene0002018	tmem160	21.27	18.8	20.83	11.11	27.01	18.83	31.04	12.63	18.76	20.3	18.9833	20.81	-0.0967464	0.703651	0.847917	0.0357972	0.968348	0.982528	0.132544	0.737094	0.991169
Unigene0002019	At4g02530	0.49	0	0.16	0.46	0.17	0.17	0	0	0	0.2167	0.2667	0	0.29956	0.980688	0.990275	-7.75933	0.425013	0.719409	-8.05889	0.378632	0.991169
Unigene0002020	--	0	0	0	0.17	0	0.39	0.33	0.17	0	0	0.1867	0.1667	7.54432	0.594122	0.787455	7.38082	0.566325	0.803367	-0.163499	0.949048	0.997417
Unigene0002021	SIAH1	4.81	6.37	3.97	7.22	4.38	4.25	4.15	4.21	4.44	5.05	5.2833	4.2667	0.065165	0.634115	0.808451	-0.243174	0.46379	0.739935	-0.308339	0.888439	0.997417
Unigene0002022	--	0.16	0.57	0.08	0.68	0.25	2.32	0.14	0	0.53	0.27	1.0833	0.2233	2.00445	0.156752	0.432549	-0.273761	0.814381	0.924285	-2.27821	0.131455	0.991169
Unigene0002023	--	1.01	0.68	1.6	0.39	0.79	0.45	0.22	0.71	0.47	1.0967	0.5433	0.4667	-1.01322	0.205253	0.492386	-1.23266	0.174578	0.462296	-0.219445	0.945108	0.997417
Unigene0002024	--	0.84	1.96	0.69	0.26	0.72	0	0	0	0	1.1633	0.3267	0	-1.83237	0.158102	0.433479	-10.184	0.00191405	0.0230769	-8.35168	0.250984	0.991169
Unigene0002025	MACROH2A2	10.9	9.17	8.5	7.52	9.02	6.78	7.12	15.2	5.02	9.5233	7.7733	9.1133	-0.292933	0.261797	0.553257	-0.0634878	0.914401	0.962323	0.229445	0.459848	0.991169
Unigene0002027	KLF9	0.47	1.34	4.76	4.08	2.93	2.76	8.77	1.37	10.57	2.19	3.2567	6.9033	0.572465	0.607573	0.795125	1.65636	0.0550301	0.232666	1.0839	0.0619893	0.870926
Unigene0002028	--	0.26	0.06	0.06	1.93	0.6	1.09	0.23	0.36	0.96	0.1267	1.2067	0.5167	3.25192	0.00734707	0.0783645	2.0282	0.146832	0.420034	-1.22372	0.283537	0.991169
Unigene0002029	--	1.31	0.28	1.4	1.14	0.48	0.79	0.9	0.96	0.96	0.9967	0.8033	0.94	-0.311112	0.521729	0.744501	-0.0844503	0.883346	0.945436	0.226662	0.557767	0.991169
Unigene0002030	Foxa1	5.33	11.67	9.34	13.4	15.46	6.53	8.56	5.43	6.8	8.78	11.7967	6.93	0.426086	0.600873	0.791089	-0.341366	0.370625	0.675522	-0.767452	0.245195	0.991169
Unigene0002031	SLC25A45	0	1.35	0.33	0.31	0.35	0.36	0.49	1.04	0.1	0.56	0.34	0.5433	-0.719892	0.55601	0.767259	-0.0435893	0.984932	0.99175	0.676303	0.492346	0.991169
Unigene0002033	--	1.23	1.08	0	0.58	0.8	0.97	0.27	0.29	0.57	0.77	0.7833	0.3767	0.0247679	0.890503	0.944531	-1.03157	0.458858	0.73687	-1.05634	0.487083	0.991169
Unigene0002034	--	1.35	1.36	1.05	104.63	0.16	0.95	1.45	1.4	12.59	1.2533	35.2467	5.1467	4.81364	1	1	2.03787	0.0472164	0.211738	-2.77578	1	1
Unigene0002036	--	0.33	0.82	1.22	3.13	0.93	0.99	0.57	0.08	0.42	0.79	1.6833	0.3567	1.0914	0.27739	0.56749	-1.14728	0.19066	0.485943	-2.23867	0.0229688	0.64615
Unigene0002037	--	0.21	0.53	0.32	0.1	0	0	0	0.79	0.3	0.3533	0.0333	0.3633	-3.40599	0.108879	0.360828	0.0402639	0.969182	0.983039	3.44626	0.169735	0.991169
Unigene0002038	BNIPL	2.61	0.98	1.19	0.62	0.6	0.56	0.31	0.54	0.16	1.5933	0.5933	0.3367	-1.42513	0.0160721	0.127842	-2.24266	0.00421053	0.0403018	-0.817522	0.529396	0.991169
Unigene0002039	--	0.98	0.75	1.15	2.54	0.66	1.89	2.13	0.59	1.77	0.96	1.6967	1.4967	0.821597	0.463662	0.712499	0.640647	0.412032	0.710685	-0.18095	0.872799	0.995791
Unigene0002040	--	0.18	0	0	0	0.64	1.31	0.85	0.74	0.49	0.06	0.65	0.6933	3.43741	0.114571	0.36994	3.53051	0.0326542	0.166741	0.0931094	0.868887	0.995401
Unigene0002042	CARD10	0.36	0.47	0.53	0.17	0.41	1.17	0	0.07	0.33	0.4533	0.5833	0.1333	0.363748	0.839041	0.92349	-1.76553	0.11854	0.370972	-2.12928	0.127817	0.991169
Unigene0002043	Wdfy1	3.59	4.03	4.33	16.32	10.57	10.27	7.65	8.44	10.04	3.9833	12.3867	8.71	1.63674	5.5704e-05	0.00228592	1.1287	0.000613658	0.00999701	-0.508043	0.455072	0.991169
Unigene0002044	tmem39a	3.46	3.28	3.91	4.94	3.54	2.66	2.92	2.72	2.95	3.55	3.7133	2.8633	0.0648958	0.679482	0.832572	-0.310123	0.336031	0.649039	-0.375019	0.74479	0.991169
Unigene0002045	VNN1	16.51	23.62	15.77	27.12	33.16	92.33	81.02	60.82	115.39	18.6333	50.87	85.7433	1.44893	0.0212931	0.150088	2.20214	2.19665e-09	4.15566e-07	0.753209	0.115602	0.991169
Unigene0002046	--	0.88	0.18	1.05	0.49	0.18	0.74	0.46	0.16	0.49	0.7033	0.47	0.37	-0.581548	0.545339	0.760875	-0.926683	0.491333	0.762445	-0.345135	0.951286	0.997417
Unigene0002047	UBE3A	7.61	7.19	10.5	8.66	6.03	9.01	7.39	6.8	8.46	8.4333	7.9	7.55	-0.0942503	0.345792	0.626816	-0.159626	0.531943	0.779198	-0.065376	0.660508	0.991169
Unigene0002049	ZNF878	1.19	0.46	0.82	1.88	0.38	1.16	1.68	0.68	0.93	0.8233	1.14	1.0967	0.469485	0.90261	0.95142	0.413577	0.67689	0.860368	-0.0559087	0.745368	0.991169
Unigene0002052	PTBP1	1.65	1.69	3.22	12.32	2.64	6.94	9.6	1.14	10.78	2.1867	7.3	7.1733	1.73916	0.00982165	0.0934965	1.71391	0.0221307	0.128822	-0.0252528	0.710767	0.991169
Unigene0002053	ZFHX3	0.79	0.75	0.47	2.59	0.82	2.77	1.41	0.4	1.93	0.67	2.06	1.2467	1.62041	0.0138608	0.116422	0.895843	0.194321	0.491122	-0.724569	0.465184	0.991169
Unigene0002054	ADPRS	10.83	8.22	9.26	7.96	9.44	7.6	4.85	8.28	5.6	9.4367	8.3333	6.2433	-0.179384	0.389688	0.664536	-0.595961	0.139219	0.406728	-0.416577	0.64083	0.991169
Unigene0002056	--	0.49	1.35	1.24	0.5	4.18	1.03	0.66	1.71	1.45	1.0267	1.9033	1.2733	0.89056	0.318341	0.604943	0.310642	0.667065	0.854939	-0.579918	0.526693	0.991169
Unigene0002057	--	6.84	8.03	13.92	34.53	15.18	19.03	13.89	12.18	10.65	9.5967	22.9133	12.24	1.25558	0.0175801	0.134824	0.350998	0.398117	0.700336	-0.904584	0.118419	0.991169
Unigene0002058	PPP6R2	3.35	3.68	3.33	5.36	3.22	4.35	4.59	2.22	4.38	3.4533	4.31	3.73	0.319698	0.853138	0.924463	0.111186	0.900611	0.955317	-0.208512	0.96788	0.997417
Unigene0002059	VPS13D	1.75	2.34	2.74	3.1	1.97	2.69	2.17	0.96	2.7	2.2767	2.5867	1.9433	0.184171	0.868198	0.931512	-0.22839	0.511416	0.77027	-0.412561	0.659323	0.991169
Unigene0002061	Rnf145	1.95	1.78	2.12	3.57	1.78	3.14	2.14	1.9	3.39	1.95	2.83	2.4767	0.537328	0.53398	0.751819	0.344926	0.497527	0.766236	-0.192402	0.908375	0.997417
Unigene0002062	--	1.34	2.11	3.24	0.36	1.19	1.01	0.17	1.07	0.89	2.23	0.8533	0.71	-1.38586	0.134894	0.400376	-1.65115	0.108172	0.350511	-0.26529	0.907525	0.997417
Unigene0002064	TNFAIP8L1	2.22	1.61	1.08	1.28	2.14	3.58	1.53	0.92	0.96	1.6367	2.3333	1.1367	0.511632	0.61364	0.798003	-0.525951	0.337476	0.650787	-1.03758	0.199999	0.991169
Unigene0002065	Slc16a2	50.24	38.05	54.03	27.9	16.16	17.86	110.17	67.13	98.93	47.44	20.64	92.0767	-1.20066	1.41467e-05	0.000812582	0.956732	0.008272	0.0652909	2.15739	4.93241e-11	1.88709e-07
Unigene0002066	--	0	0	0	2.06	0	0	0	1.37	0	0	0.6867	0.4567	9.42347	0.298238	0.58707	8.835	0.312748	0.626258	-0.588468	0.970562	0.997417
Unigene0002067	DENND4C	3.4	3.01	4.79	5.54	1.54	5.17	13.55	1.18	8.43	3.7333	4.0833	7.72	0.129283	0.677502	0.831582	1.04814	0.158582	0.438406	0.918854	0.110054	0.991169
Unigene0002068	GPATCH8	2.29	2.59	2.5	3.47	1.92	3.02	2.84	1.43	2.99	2.46	2.8033	2.42	0.188485	0.828211	0.918412	-0.0236513	0.830662	0.926639	-0.212136	0.962805	0.997417
Unigene0002069	--	2.33	4.93	4.12	0	0.13	0	0	0	0	3.7933	0.0433	0	-6.45185	3.20763e-06	0.000242559	-11.8893	1.63343e-07	1.55652e-05	-5.43741	0.827156	0.991169
Unigene0002070	AGGF1	1.14	1.05	0.7	0.41	0	0.18	0.08	0	0.41	0.9633	0.1967	0.1633	-2.29228	0.024699	0.163335	-2.56022	0.0318986	0.164076	-0.267933	0.989087	0.99793
Unigene0002071	TKL-2	0	0	0	0	0	0	0	0.98	1.7	0	0	0.8933	0	1	1	9.80305	0.102639	0.339343	9.80305	0.0903908	0.970548
Unigene0002072	--	5.58	0.96	2.68	1.26	5.57	1.02	0.51	2.69	0.54	3.0733	2.6167	1.2467	-0.232074	0.783852	0.891097	-1.30173	0.223828	0.528492	-1.06965	0.404058	0.991169
Unigene0002073	--	3.41	4.39	4.53	5.05	1.83	1.77	4.57	8.69	2.1	4.11	2.8833	5.12	-0.511401	0.0903368	0.328466	0.317005	0.565977	0.803367	0.828406	0.0747934	0.921826
Unigene0002074	--	15.67	13.24	14.33	24.48	23.37	31.59	54.08	27.79	12.76	14.4133	26.48	31.5433	0.877499	0.085048	0.318963	1.12993	0.0467325	0.210228	0.252432	0.432941	0.991169
Unigene0002075	--	2.89	3.25	3.35	3.07	1.84	1.96	2.17	1.94	2.27	3.1633	2.29	2.1267	-0.466098	0.0456918	0.231319	-0.572852	0.0635547	0.254727	-0.106754	0.722195	0.991169
Unigene0002077	--	0.16	0.32	1.04	3.39	1.75	0.85	1.41	0.67	1.35	0.5067	1.9967	1.1433	1.97848	0.0658059	0.280977	1.17414	0.232868	0.539265	-0.804347	0.479755	0.991169
Unigene0002079	--	0.8	0.34	2.1	4.58	0.88	3.43	2.79	1.59	4.92	1.08	2.9633	3.1	1.45619	0.154959	0.429851	1.52124	0.0511561	0.222194	0.0650473	0.577665	0.991169
Unigene0002080	--	0.8	1	0.45	2.8	0.83	0.05	1.23	0.79	0.79	0.75	1.2267	0.9367	0.709781	0.7425	0.870495	0.320645	0.689554	0.864474	-0.389136	0.989234	0.997969
Unigene0002081	--	1.61	2.72	1.35	0.35	0.26	0	0.87	0.23	0.34	1.8933	0.2033	0.48	-3.21901	0.00232657	0.0367869	-1.97982	0.0322066	0.165286	1.23919	0.376335	0.991169
Unigene0002082	--	0.54	1.51	0.21	0.6	0.22	0.11	0.47	0	0.3	0.7533	0.31	0.2567	-1.28102	0.228388	0.517694	-1.55339	0.260523	0.57329	-0.272372	0.998474	0.999695
Unigene0002083	TUBB4B	19.83	10.47	15.09	14.08	6.83	20.37	17.67	26.78	17.8	15.13	13.76	20.75	-0.136932	0.378336	0.654707	0.455699	0.338446	0.651624	0.592631	0.0822509	0.943322
Unigene0002084	RBCK1	0.83	0.95	0.95	0.22	0.98	1.76	0	0	0.11	0.91	0.9867	0.0367	0.116696	0.977128	0.988345	-4.63333	0.00733431	0.0597915	-4.75002	0.0166012	0.584468
Unigene0002085	CYP2A10	3.31	6.08	6.22	3.26	0	1.94	3.38	3.59	5.98	5.2033	1.7333	4.3167	-1.58589	0.0328432	0.193088	-0.269518	0.59232	0.813676	1.31637	0.0903175	0.970548
Unigene0002086	PPP1R2	2.56	5.05	4.52	9.89	4.44	5.76	5.07	4.54	4.15	4.0433	6.6967	4.5867	0.727898	0.354642	0.634893	0.181901	0.734791	0.889629	-0.545997	0.586852	0.991169
Unigene0002087	CDH4	0.56	0.74	0.66	1	0.56	2.81	1.59	0.6	1.47	0.6533	1.4567	1.22	1.15678	0.189287	0.473205	0.90099	0.139886	0.4077	-0.25579	0.956333	0.997417
Unigene0002088	Slc15a4	2.39	2.72	2.54	5.21	1.99	4.19	1.98	1.77	3.46	2.55	3.7967	2.4033	0.574236	0.509196	0.738991	-0.0854605	0.714329	0.876625	-0.659697	0.406493	0.991169
Unigene0002089	PKD1	0.29	0.59	0.8	1.99	1.06	1.16	0.51	0	0.75	0.56	1.4033	0.42	1.32536	0.178827	0.460705	-0.415037	0.690149	0.864474	-1.7404	0.155891	0.991169
Unigene0002091	HMGCL	0.11	0.22	3.07	0.21	0	0	1.83	0.2	0.82	1.1333	0.07	0.95	-4.01707	0.0214389	0.150789	-0.254573	0.842664	0.926639	3.7625	0.0222712	0.638924
Unigene0002092	STN7	4.16	4.58	3.39	3.24	0	0	0	0	0.38	4.0433	1.08	0.1267	-1.90451	0.275191	0.565657	-4.99644	5.26954e-08	5.85551e-06	-3.09192	0.264108	0.991169
Unigene0002093	--	2.62	1.5	0.12	0.12	0	0	0.11	0.12	0	1.4133	0.04	0.0767	-5.14296	0.00344035	0.0479875	-4.20436	0.00940265	0.0715451	0.938599	0.799279	0.991169
Unigene0002094	ZZEF1	4.59	4.22	4.4	9.5	5.09	8.44	11.14	3.04	10.45	4.4033	7.6767	8.21	0.801884	0.102669	0.350733	0.898786	0.0950098	0.323772	0.0969022	0.541748	0.991169
Unigene0002095	Cfh	141.53	191.06	85.67	138.56	97.63	143.08	116.75	69.62	268.1	139.42	126.423	151.49	-0.141175	0.347461	0.628298	0.119785	0.972335	0.984762	0.26096	0.402829	0.991169
Unigene0002096	--	17.64	11.6	13.48	6.73	16.34	7.6	6.68	30.74	12.59	14.24	10.2233	16.67	-0.478083	0.337601	0.621338	0.227305	0.718506	0.879393	0.705388	0.282026	0.991169
Unigene0002097	Tst	103.32	100.27	103.59	56.63	104.3	73.91	99.37	117.58	96.47	102.393	78.28	104.473	-0.387406	0.267752	0.559527	0.029013	0.995945	0.99747	0.416419	0.295652	0.991169
Unigene0002099	--	6.34	1.01	7.58	2.25	1.16	2.26	1.91	2.32	2.71	4.9767	1.89	2.3133	-1.39679	0.0149802	0.122239	-1.10521	0.0917328	0.317454	0.291587	0.270675	0.991169
Unigene0002100	--	0.25	0.33	0.25	1.24	0.52	0.79	0	0.15	0.31	0.2767	0.85	0.1533	1.61931	0.197853	0.483782	-0.851477	0.569282	0.805367	-2.47079	0.0947092	0.977822
Unigene0002101	--	0.74	4.72	8.18	1.68	1.49	2.04	0.98	0.41	1.72	4.5467	1.7367	1.0367	-1.38849	0.0270239	0.172349	-2.13286	0.00504631	0.0461392	-0.744369	0.342594	0.991169
Unigene0002102	--	0	0	0	0.85	2.8	0	1.92	0	0	0	1.2167	0.64	10.2487	0.0100425	0.0948816	9.32193	0.143647	0.414755	-0.92679	0.651798	0.991169
Unigene0002103	--	1.58	2.03	0.92	10.83	13.55	7.03	8.28	9.51	9.7	1.51	10.47	9.1633	2.79364	2.3966e-06	0.000193027	2.60132	3.22846e-08	3.81028e-06	-0.192317	0.933287	0.997417
Unigene0002104	--	2.19	2.09	1.31	5	3.29	9.98	1.97	3.36	3.44	1.8633	6.09	2.9233	1.70856	0.00491558	0.0607131	0.649729	0.189924	0.485117	-1.05883	0.130562	0.991169
Unigene0002105	--	1.02	0.84	1.48	4.2	2.2	2.79	3.78	0.99	4.22	1.1133	3.0633	2.9967	1.46022	0.0201545	0.14519	1.42847	0.0344818	0.173343	-0.0317437	0.755977	0.991169
Unigene0002106	TSR1	10.64	11.2	15.38	12.09	5.85	5.89	7.77	4.8	5.45	12.4067	7.9433	6.0067	-0.643299	0.0135536	0.114895	-1.04648	0.00284907	0.030492	-0.40318	0.76986	0.991169
Unigene0002107	ZNF483	0.72	2.59	1.29	0.67	0.89	0.3	0.88	2.81	0.4	1.5333	0.62	1.3633	-1.30633	0.163448	0.440904	-0.169533	0.910274	0.960288	1.1368	0.25704	0.991169
Unigene0002108	Zkscan3	0.42	0.84	0	0.59	0.54	0.11	1.02	0.59	0.59	0.42	0.4133	0.7333	-0.0230836	0.880549	0.938812	0.80408	0.565153	0.802995	0.827163	0.386633	0.991169
Unigene0002109	--	0.28	1.42	0	1.77	2.05	2	1.74	4.4	100.86	0.5667	1.94	35.6667	1.77548	0.153522	0.427727	5.97593	0.00357751	0.0359362	4.20045	1	1
Unigene0002110	HSP70-4	2.37	2.24	1.8	1.61	0	0	0	0	0.39	2.1367	0.5367	0.13	-1.99326	0.0386556	0.210286	-4.03878	8.49799e-05	0.00221426	-2.04551	0.523788	0.991169
Unigene0002111	PRXL2A	53.88	67.67	85.21	15.86	39.45	44.25	64.08	42.04	55.78	68.92	33.1867	53.9667	-1.05432	0.0284768	0.177696	-0.352854	0.238142	0.545857	0.701465	0.164315	0.991169
Unigene0002112	--	1.52	1.66	2.18	0.83	0.6	1.18	0.51	0.58	0.25	1.7867	0.87	0.4467	-1.03818	0.0263472	0.169745	-2	0.00173309	0.0214582	-0.961817	0.381639	0.991169
Unigene0002113	--	0.29	0.43	0.14	1.27	0.37	1.73	0.38	0.13	0.6	0.2867	1.1233	0.37	1.97034	0.0951783	0.337275	0.368151	0.815546	0.924975	-1.60219	0.177932	0.991169
Unigene0002114	--	0.17	0.21	0.17	1.09	0.81	0.48	0.4	0.35	0.5	0.1833	0.7933	0.4167	2.11346	0.0272845	0.173085	1.18442	0.207912	0.507973	-0.929033	0.348973	0.991169
Unigene0002115	--	0	0.58	0.57	0	0	0	0	0	0	0.3833	0	0	-8.58246	0.268742	0.560156	-8.58246	0.291954	0.606615	0	1	1
Unigene0002116	--	0.91	0.73	0.24	0.51	1.01	1.22	4.11	1.64	0.91	0.6267	0.9133	2.22	0.543443	0.684068	0.835213	1.82479	0.0345691	0.173647	1.28135	0.084815	0.950484
Unigene0002117	GYG2	3.01	10.39	2.66	16.8	9.87	18.23	14.36	4.33	29.59	5.3533	14.9667	16.0933	1.48324	0.0286309	0.178292	1.58795	0.0336701	0.170529	0.10471	0.647528	0.991169
Unigene0002118	ANXA5	141.68	111.8	137.4	172.92	101.89	126.06	135.33	138.99	159.9	130.293	133.623	144.74	0.0364087	0.468563	0.71689	0.1517	0.725936	0.883926	0.115292	0.25836	0.991169
Unigene0002119	--	0.09	0	0.09	0.8	0.59	0.9	0.58	0.09	1.32	0.06	0.7633	0.6633	3.66928	0.033126	0.193911	3.4667	0.061461	0.249733	-0.202579	0.968222	0.997417
Unigene0002120	MTHFD1	58.79	39.03	69.7	41.96	13.58	72.13	40.23	48.33	55.8	55.84	42.5567	48.12	-0.391914	0.20105	0.487483	-0.214662	0.478228	0.752089	0.177251	0.41208	0.991169
Unigene0002121	ACACB	1.52	2.47	5.97	3.65	5.39	2.02	2.38	0.61	1.74	3.32	3.6867	1.5767	0.151134	0.947242	0.975548	-1.07431	0.0740202	0.279983	-1.22544	0.084201	0.949439
Unigene0002122	Tlnrd1	0.75	1.02	1.28	3.02	0.41	1.73	1.98	0.7	2.14	1.0167	1.72	1.6067	0.758562	0.576064	0.776939	0.660224	0.3351	0.648182	-0.0983379	0.742109	0.991169
Unigene0002125	--	0.31	0.16	0.16	1.91	3.73	0.25	23.91	0.36	43.07	0.21	1.9633	22.4467	3.22484	0.00599543	0.0689544	6.73997	5.75581e-09	9.17908e-07	3.51512	0.00273064	0.256687
Unigene0002127	--	0.73	0.49	0.43	1.43	1.14	0.77	0.54	0.68	0.74	0.55	1.1133	0.6533	1.01738	0.313286	0.60065	0.248388	0.811756	0.922948	-0.768994	0.461898	0.991169
Unigene0002128	PTGER3	1.41	1.62	1.25	0.88	0.49	1.93	0.64	0.97	1.41	1.4267	1.1	1.0067	-0.375145	0.352126	0.632703	-0.503062	0.352978	0.662926	-0.127917	0.894844	0.997417
Unigene0002129	--	0.57	2.02	0.69	0.35	0.06	0.86	0	0	0.35	1.0933	0.4233	0.1167	-1.36887	0.107191	0.358441	-3.22827	0.0141099	0.094835	-1.8594	0.36733	0.991169
Unigene0002132	--	0.4	0	0	0.37	0.31	0.42	0.7	0.65	1.48	0.1333	0.3667	0.9433	1.45943	0.537476	0.754287	2.82273	0.0761033	0.284736	1.3633	0.139885	0.991169
Unigene0002134	ascc3	4.62	6.25	6.73	5.52	1.5	2.54	5.55	6.34	3.63	5.8667	3.1867	5.1733	-0.880493	0.00508166	0.0619018	-0.181447	0.647074	0.844301	0.699046	0.0353008	0.740339
Unigene0002135	Vps35l	5.46	4.74	5.2	8.89	3.14	7.1	5.04	4.38	6.14	5.1333	6.3767	5.1867	0.312907	0.995004	0.997771	0.0149117	0.905111	0.957468	-0.297995	0.989569	0.99807
Unigene0002136	WDR26	0.25	0.34	0	0.08	1.4	0.9	0	0.79	0.55	0.1967	0.7933	0.4467	2.01217	0.185415	0.469034	1.18345	0.521022	0.771425	-0.828729	0.591756	0.991169
Unigene0002137	--	1.58	0.58	2.57	2.41	6.53	1.97	1.51	28.85	23.08	1.5767	3.6367	17.8133	1.20574	0.206526	0.494008	3.49801	0.000184397	0.00403473	2.29227	0.0147007	0.558369
Unigene0002138	SUCO	10.37	14.82	23.02	13.82	8.92	8.87	16.6	7.14	10.61	16.07	10.5367	11.45	-0.608951	0.0362977	0.203451	-0.489022	0.249013	0.559121	0.119929	0.432332	0.991169
Unigene0002141	ETV6	1.25	2.73	1.16	1.7	5.65	1.56	1.57	0.9	2.22	1.7133	2.97	1.5633	0.793657	0.284738	0.574689	-0.13218	0.719328	0.87982	-0.925838	0.202931	0.991169
Unigene0002142	Baalc	0	0.26	0.13	1.07	1.06	0.94	1.01	0	2.02	0.13	1.0233	1.01	2.97669	0.0533163	0.250633	2.95777	0.113957	0.361584	-0.0189209	0.945461	0.997417
Unigene0002143	Abcc10	0.84	1.07	1.07	0.68	0.67	0.65	0.8	0.53	0.57	0.9933	0.6667	0.6333	-0.575312	0.199348	0.485714	-0.649313	0.253029	0.564305	-0.0740006	0.850872	0.994315
Unigene0002144	--	0.21	0.14	0	1.48	1.14	1.6	1.02	1.28	1.21	0.1167	1.4067	1.17	3.59182	0.00186258	0.0314828	3.32604	0.00254986	0.0282616	-0.265772	0.96087	0.997417
Unigene0002145	LPL	0.27	0.34	0.17	3.19	0.24	0.75	0.42	0.54	2.71	0.26	1.3933	1.2233	2.42196	0.0277761	0.174978	2.23423	0.0169181	0.107388	-0.187723	0.84971	0.99422
Unigene0002146	--	0	0	0	3.36	0.27	0	1.86	0.12	1.85	0	1.21	1.2767	10.2408	0.0336964	0.195192	10.3182	0.00402847	0.0390827	0.0773748	0.729068	0.991169
Unigene0002147	Stam2	9.73	13.81	12.85	20.85	14.64	15.4	21.07	12.26	19.06	12.13	16.9633	17.4633	0.48384	0.449424	0.701976	0.525749	0.158937	0.438905	0.0419093	0.499548	0.991169
Unigene0002148	--	1.02	1.43	1.28	2.79	0.49	6.87	1.25	2.71	1.32	1.2433	3.3833	1.76	1.44423	0.163701	0.44131	0.501362	0.445814	0.731175	-0.94287	0.485092	0.991169
Unigene0002149	--	0.15	0.07	0	1.5	0.08	1.47	0.26	0.14	1.83	0.0733	1.0167	0.7433	3.79323	0.0243456	0.162174	3.34147	0.0468907	0.21067	-0.451766	0.885519	0.997415
Unigene0002152	--	0.59	1.47	0.87	1.41	0.15	0.46	0.17	0.54	0.23	0.9767	0.6733	0.3133	-0.536545	0.281155	0.571138	-1.64017	0.057632	0.239527	-1.10362	0.540906	0.991169
Unigene0002154	BEL1	1.26	0.89	0.68	0.44	0.22	0.06	0	0.1	0	0.9433	0.24	0.0333	-1.97473	0.0142475	0.11867	-4.82273	0.00040817	0.00738496	-2.848	0.234585	0.991169
Unigene0002155	TGM1	1.34	1.1	0.92	2.83	1.53	2.32	1.08	0.96	1.12	1.12	2.2267	1.0533	0.991387	0.143455	0.413188	-0.0885367	0.784096	0.909656	-1.07992	0.0940207	0.976434
Unigene0002156	X-element\ORF2	0.96	0.93	1.14	2.63	1.76	2.62	0.58	0.55	1.72	1.01	2.3367	0.95	1.2101	0.0473022	0.23605	-0.0883559	0.790364	0.913304	-1.29845	0.0745436	0.921675
Unigene0002157	--	0.31	0.31	0.46	1.02	1.77	0.49	0.55	0	0.72	0.36	1.0933	0.4233	1.60266	0.242683	0.533355	0.233797	0.938883	0.973247	-1.36887	0.356569	0.991169
Unigene0002158	--	0.43	0.12	1.11	1.16	0.64	1.96	0.6	1.85	0.23	0.5533	1.2533	0.8933	1.17955	0.322931	0.608879	0.69105	0.507006	0.77027	-0.4885	0.860342	0.994565
Unigene0002159	--	0.14	1.88	0.86	0.14	0	0.46	0.13	0	0	0.96	0.2	0.0433	-2.26303	0.111505	0.365311	-4.46949	0.0249703	0.139887	-2.20645	0.601613	0.991169
Unigene0002160	--	513.53	1205.54	783.27	513.21	1664.33	753.22	939.45	2117.08	849.3	834.113	976.92	1301.94	0.227997	0.763879	0.884342	0.642351	0.206099	0.505176	0.414354	0.473847	0.991169
Unigene0002162	EZH1	0.67	1.06	0.95	4.12	1.84	2.49	1.02	0.92	1.02	0.8933	2.8167	0.9867	1.65672	0.00131322	0.0248745	0.143364	0.792748	0.914896	-1.51335	0.004026	0.306224
Unigene0002163	Plekhg3	2.59	1.83	2.1	3.84	3.99	3.71	4.08	2.54	3.79	2.1733	3.8467	3.47	0.823699	0.129443	0.392981	0.675026	0.105697	0.345541	-0.148673	0.968952	0.997417
Unigene0002164	--	0.41	0.27	0.4	0	0	0.43	0.47	0.38	1.38	0.36	0.1433	0.7433	-1.32862	0.443525	0.700025	1.04601	0.443583	0.730248	2.37464	0.165378	0.991169
Unigene0002165	SLC39A1	5.95	5.51	7.25	7.9	2.32	8.22	6.35	4.26	6.27	6.2367	6.1467	5.6267	-0.0209709	0.481439	0.72511	-0.148495	0.58473	0.810663	-0.127524	0.743091	0.991169
Unigene0002166	HS1BP3	10.92	6.5	13.45	4.57	1.77	5.19	6.86	5.4	8.39	10.29	3.8433	6.8833	-1.42081	0.000318331	0.00880998	-0.580064	0.117488	0.368856	0.840749	0.0171134	0.594166
Unigene0002168	--	0.38	0.25	0.63	1.18	0	0.93	0.33	0.12	0.12	0.42	0.7033	0.19	0.743819	0.806746	0.905129	-1.14439	0.440967	0.728707	-1.88821	0.389351	0.991169
Unigene0002170	--	0	0	0	1.14	0.57	1.75	0.19	0.1	0.51	0	1.1533	0.2667	10.1716	0.00169254	0.0295447	8.05889	0.182484	0.47424	-2.1127	0.113027	0.991169
Unigene0002172	--	0.61	0.57	1.61	3.09	1.25	1.1	0.35	0.88	1	0.93	1.8133	0.7433	0.963342	0.299215	0.587804	-0.323221	0.630742	0.833438	-1.28656	0.137057	0.991169
Unigene0002176	--	0.33	0	0.49	1.07	0.17	0.17	0	0	0.3	0.2733	0.47	0.1	0.781999	0.833096	0.920205	-1.45066	0.579484	0.810202	-2.23266	0.433207	0.991169
Unigene0002177	Tmcc1	2.94	1.41	2.54	3.06	3.1	2.4	7.04	2.46	4.48	2.2967	2.8533	4.66	0.313107	0.817113	0.911534	1.02079	0.0629159	0.253387	0.707682	0.0955578	0.982253
Unigene0002178	--	0	0	0	0	1.14	0	0	0.57	0	0	0.38	0.19	8.56986	0.209545	0.497957	7.56986	0.422986	0.717799	-1	0.718785	0.991169
Unigene0002179	--	8.05	6.84	6.5	7.63	6.21	5.17	2.97	4.73	6.51	7.13	6.3367	4.7367	-0.170178	0.335182	0.618622	-0.59003	0.143268	0.414199	-0.419852	0.650802	0.991169
Unigene0002182	PLA2G15	0.06	0.06	0.26	2.31	0.47	2.36	2.24	0.19	0.64	0.1267	1.7133	1.0233	3.7577	5.38301e-05	0.00223017	3.01417	0.00452513	0.0425428	-0.74353	0.632903	0.991169
Unigene0002183	RPS13	375.3	574.9	314.58	303.48	622.56	305.44	309.41	404.99	287.38	421.593	410.493	333.927	-0.0384933	0.796333	0.898233	-0.336321	0.375501	0.680011	-0.297827	0.730765	0.991169
Unigene0002184	--	0	0.09	0	0.56	0.09	1.27	0.83	0.08	0.88	0.03	0.64	0.5967	4.41504	0.036772	0.204754	4.31389	0.0299402	0.157487	-0.101147	0.914348	0.997417
Unigene0002185	--	0.12	3.93	1.1	0.34	0.76	0.52	0	0.11	0.11	1.7167	0.54	0.0733	-1.66858	0.14138	0.410305	-4.549	0.00619583	0.0530779	-2.88042	0.13868	0.991169
Unigene0002187	--	0.33	0.71	0.16	1.94	0.23	1.91	0.24	0.2	0.66	0.4	1.36	0.3667	1.76553	0.142318	0.411342	-0.125531	0.843457	0.926639	-1.89107	0.104843	0.991169
Unigene0002188	Sipa1l1	0.45	0.23	0.8	2.35	0.59	1.41	1.06	0.5	0.93	0.4933	1.45	0.83	1.55542	0.0603964	0.267738	0.750549	0.287599	0.601174	-0.80487	0.406561	0.991169
Unigene0002189	BRD2	6.19	5.84	10.15	13.38	6.06	9.48	11.55	4.45	10.99	7.3933	9.64	8.9967	0.382808	0.800997	0.901536	0.283166	0.628365	0.832178	-0.0996426	0.742916	0.991169
Unigene0002190	--	0.23	0.62	0.15	1.08	0.32	0.57	0.47	0.64	0.5	0.3333	0.6567	0.5367	0.978196	0.554653	0.76676	0.687061	0.535707	0.781942	-0.291135	0.962139	0.997417
Unigene0002191	--	0.31	0.15	0.38	5.42	4.55	4.24	5.42	6.04	2.44	0.28	4.7367	4.6333	4.08037	6.93971e-08	1.04348e-05	4.04855	1.9277e-07	1.77556e-05	-0.0318217	0.716058	0.991169
Unigene0002192	Ranbp3l	7.28	12.52	21.14	8.74	4.43	10.15	12.08	17.37	17.18	13.6467	7.7733	15.5433	-0.811943	0.0266086	0.170744	0.187747	0.698366	0.867574	0.999691	0.0034236	0.286884
Unigene0002193	--	0.11	0.88	0.98	0.82	0.57	0.81	1.73	0.1	1.93	0.6567	0.7333	1.2533	0.159308	0.954885	0.978375	0.932537	0.474033	0.748449	0.773229	0.393907	0.991169
Unigene0002194	--	0.2	0.3	0.15	1.83	0.36	0.69	0.84	0.28	1.03	0.2167	0.96	0.7167	2.14756	0.0583839	0.263041	1.72583	0.0828932	0.299597	-0.421732	0.906296	0.997417
Unigene0002195	--	4.6	14.88	0.7	0.83	14.07	6.16	0.62	0.33	3.12	6.7267	7.02	1.3567	0.0615793	0.945424	0.974735	-2.30983	0.0286589	0.153084	-2.3714	0.0309383	0.709028
Unigene0002196	--	0.57	0.34	0.56	2.39	1.91	1.27	0.73	0.6	1.44	0.49	1.8567	0.9233	1.92186	0.00590432	0.0682354	0.91407	0.224497	0.52923	-1.00779	0.175237	0.991169
Unigene0002197	FGFR1	9.51	15.46	13.85	17.41	6.83	15.52	4.84	2.94	10.05	12.94	13.2533	5.9433	0.0345176	0.511161	0.738991	-1.12249	0.0110897	0.0802069	-1.15701	0.0779844	0.929507
Unigene0002198	--	0.52	0.67	0.34	3	1.2	3.2	1.15	1.03	1.22	0.51	2.4667	1.1333	2.27399	0.000305173	0.00853782	1.152	0.0399068	0.189703	-1.12199	0.092178	0.973794
Unigene0002199	SYVN1	6.7	6.74	6.41	7.56	1.78	6.63	7.18	4.11	7.92	6.6167	5.3233	6.4033	-0.313775	0.165178	0.443541	-0.0472815	0.754318	0.901533	0.266493	0.273114	0.991169
Unigene0002200	Hsd3b7	11.14	14.41	6.93	16.22	2.19	13.21	4.34	2.98	6.37	10.8267	10.54	4.5633	-0.0387143	0.488646	0.731133	-1.24643	0.00341513	0.0346751	-1.20771	0.165608	0.991169
Unigene0002201	--	1.94	3.08	3.69	3.09	0.65	2.35	1.1	0.64	0.85	2.9033	2.03	0.8633	-0.51623	0.156657	0.432492	-1.74972	0.00140762	0.0184337	-1.23349	0.20603	0.991169
Unigene0002202	SIGA	0	1.01	0.34	0	0	0	0	0.31	0	0.45	0	0.1033	-8.81378	0.425374	0.689637	-2.12262	0.518766	0.770784	6.69116	0.799613	0.991169
Unigene0002203	--	31.86	39.01	18.74	8.34	10.24	10.79	5.23	5.99	5.16	29.87	9.79	5.46	-1.60932	0.00010396	0.00372128	-2.45172	4.62103e-09	7.60724e-07	-0.842408	0.157879	0.991169
Unigene0002205	--	13.9	16.52	15.11	3.48	4	2.42	3.01	4.27	4.13	15.1767	3.3	3.8033	-2.20132	1.72088e-06	0.000149928	-1.99652	3.01835e-06	0.000161117	0.204798	0.561811	0.991169
Unigene0002206	--	0.28	0.11	0.45	0.74	0.35	0.83	0.54	1.68	1.31	0.28	0.64	1.1767	1.19265	0.357937	0.637657	2.07121	0.0235212	0.134263	0.878562	0.151265	0.991169
Unigene0002207	STIMATE	8.38	5.52	4.26	2.63	2.34	1.55	1.12	1.37	0.68	6.0533	2.1733	1.0567	-1.47782	0.00127905	0.0244532	-2.51821	7.60152e-06	0.000329624	-1.04039	0.231229	0.991169
Unigene0002208	--	5.43	3.52	4.17	3.54	4.62	6.51	3.42	3	3.47	4.3733	4.89	3.2967	0.161101	0.949533	0.976797	-0.407725	0.290875	0.605487	-0.568826	0.44785	0.991169
Unigene0002210	RUNDC1	0.84	2.47	2.2	3.73	1.13	2.18	4.21	0.81	3	1.8367	2.3467	2.6733	0.353523	0.941864	0.972608	0.54155	0.454819	0.734534	0.188027	0.457302	0.991169
Unigene0002211	Fyb1	1.13	0.93	0.38	2.71	1.43	1.36	2.28	1.26	2.18	0.8133	1.8333	1.9067	1.17255	0.148409	0.420982	1.22913	0.0536683	0.228889	0.0565835	0.544401	0.991169
Unigene0002212	--	0	0	0.61	1.29	0.24	1.05	0.13	0.14	0.21	0.2033	0.86	0.16	2.08049	0.2523	0.544184	-0.345775	0.876922	0.941848	-2.42626	0.0808224	0.936174
Unigene0002214	EYA3	5.6	6.1	6.53	4.21	3.25	3.56	5.21	4.15	4.66	6.0767	3.6733	4.6733	-0.72619	0.00618656	0.0702419	-0.378828	0.19138	0.486819	0.347362	0.147869	0.991169
Unigene0002215	--	1.94	2.53	2.32	8.58	1.86	3.85	3.35	2.24	5.24	2.2633	4.7633	3.61	1.07352	0.134036	0.399283	0.67355	0.125535	0.382834	-0.399973	0.899745	0.997417
Unigene0002216	PLA1A	5.72	4.15	3.41	4.24	3.02	4.26	8.25	6.37	5.59	4.4267	3.84	6.7367	-0.205114	0.253751	0.545791	0.605814	0.172104	0.458324	0.810929	0.00984404	0.461999
Unigene0002217	CORO1B	11.8	14.3	13.23	21.92	12.74	16.36	10.8	12.91	13.63	13.11	17.0067	12.4467	0.375433	0.720449	0.858164	-0.0749083	0.7326	0.888397	-0.450341	0.583247	0.991169
Unigene0002218	--	1.39	1.35	1.55	5.08	3.27	3.16	1.73	2.24	2.55	1.43	3.8367	2.1733	1.42384	0.00952543	0.0916556	0.603894	0.23166	0.538388	-0.819944	0.211365	0.991169
Unigene0002219	ZBED9	11.02	7.13	5.87	5.88	4.24	4.29	2.09	4.11	1.74	8.0067	4.8033	2.6467	-0.737166	0.0236881	0.159991	-1.59703	0.00307253	0.0321881	-0.859859	0.284052	0.991169
Unigene0002220	CTH	117.18	109.26	173.04	203.4	117.14	145.26	236.62	195.44	170.66	133.16	155.267	200.907	0.221587	0.912234	0.956769	0.593365	0.109251	0.352359	0.371777	0.0805028	0.935316
Unigene0002222	--	4.05	3.66	4.43	7.83	2.12	4.01	3.26	1.01	4.39	4.0467	4.6533	2.8867	0.201531	0.739302	0.870255	-0.487329	0.268615	0.581624	-0.68886	0.50857	0.991169
Unigene0002223	--	0.06	0.06	1.99	3.68	3.47	4.56	0.96	6.61	4.44	0.7033	3.9033	4.0033	2.47243	0.0270015	0.172272	2.50892	0.0276475	0.149573	0.0364951	0.726427	0.991169
Unigene0002224	--	1.07	0.88	0.78	2.64	1.21	0.82	2.65	1.45	1.99	0.91	1.5567	2.03	0.774522	0.55361	0.765961	1.15754	0.115928	0.365793	0.38302	0.367104	0.991169
Unigene0002225	--	0.4	0	0.8	1.5	1.66	0.42	1.76	2.62	0.75	0.4	1.1933	1.71	1.57693	0.461498	0.710636	2.09592	0.213586	0.516365	0.518999	0.593246	0.991169
Unigene0002226	--	0	0.38	0.47	3.19	0.1	1.3	3.73	0.35	2.2	0.2833	1.53	2.0933	2.43296	0.135033	0.400605	2.88523	0.0161569	0.104236	0.45227	0.432555	0.991169
Unigene0002228	--	0	5.32	1.46	0.53	0.35	0.12	0.1	1.26	0.32	2.26	0.3333	0.56	-2.76129	0.02944	0.18128	-2.01282	0.177907	0.466949	0.748461	0.475716	0.991169
Unigene0002229	--	0.22	0.9	1.33	0.63	0.46	0.94	0.39	0.62	1.04	0.8167	0.6767	0.6833	-0.271302	0.721504	0.858933	-0.257158	0.830684	0.926639	0.0141442	0.874269	0.995987
Unigene0002230	--	2.46	1.55	0.91	13.62	0.56	8.94	8.46	1.53	10.58	1.64	7.7067	6.8567	2.23241	0.0368764	0.204867	2.06381	0.0100332	0.0749247	-0.1686	0.835767	0.992118
Unigene0002231	GPLD1	16.15	35.32	47.3	17.33	47.75	25.01	36.67	34.65	71.31	32.9233	30.03	47.5433	-0.132706	0.753304	0.877121	0.530133	0.303958	0.617402	0.662839	0.261689	0.991169
Unigene0002232	--	1.27	1.62	1.56	9.05	7.38	6.5	24.16	7.33	12.54	1.4833	7.6433	14.6767	2.36536	9.69778e-07	9.41822e-05	3.30661	5.17485e-10	1.18173e-07	0.94125	0.0351652	0.740339
Unigene0002233	--	0	0.98	0.98	0	0.51	0.52	0.86	0	0	0.6533	0.3433	0.2867	-0.928209	0.696707	0.843822	-1.18845	0.694964	0.865052	-0.260236	0.959015	0.997417
Unigene0002234	--	0	2.67	1.63	3.64	1.06	4.11	0.36	1.33	0.95	1.4333	2.9367	0.88	1.03481	0.513887	0.739571	-0.703799	0.624626	0.830452	-1.7386	0.167483	0.991169
Unigene0002235	--	0	0.38	1.9	0.54	1.38	0	0.67	2.14	1.07	0.76	0.64	1.2933	-0.247928	0.885673	0.941828	0.767023	0.568544	0.804803	1.01495	0.446023	0.991169
Unigene0002236	--	4.27	5.13	1.84	4.65	3.38	1.35	1.25	2.38	1.72	3.7467	3.1267	1.7833	-0.260982	0.491206	0.732414	-1.07103	0.126416	0.384366	-0.810049	0.47737	0.991169
Unigene0002237	--	0	0	0	0.45	0	0.17	0.42	1.19	0.45	0	0.2067	0.6867	7.69116	0.555783	0.767125	9.42347	0.0386969	0.185935	1.7323	0.202978	0.991169
Unigene0002238	MAN2A2	4.24	8.08	7.43	8.04	3.11	3.56	5.44	3.35	5.38	6.5833	4.9033	4.7233	-0.425055	0.0976464	0.341758	-0.479013	0.191113	0.486643	-0.0539575	0.590168	0.991169
Unigene0002239	--	0.17	1.89	0.68	0.16	0	0	0	0	0	0.9133	0.0533	0	-4.09803	0.0422777	0.221258	-9.835	0.022601	0.130751	-5.73697	0.828102	0.991169
Unigene0002241	--	0.11	0	0	1.92	0.34	3.77	0.76	1.01	0.4	0.0367	2.01	0.7233	5.77658	0.00107284	0.021459	4.30212	0.0189439	0.116288	-1.47446	0.269305	0.991169
Unigene0002242	--	0	0.62	0.54	2.39	0.96	2.69	1.29	2.66	1.15	0.3867	2.0133	1.7	2.38042	0.0319646	0.190283	2.13637	0.0352271	0.175876	-0.244051	0.920117	0.997417
Unigene0002243	--	0.83	0.28	0	0.52	0.14	3.06	0.24	0.39	2.69	0.37	1.24	1.1067	1.74474	0.355374	0.635693	1.58062	0.35804	0.665373	-0.164119	0.99786	0.999695
Unigene0002246	--	0.36	0.12	0.12	1.35	0.25	3.04	0	0.11	0	0.2	1.5467	0.0367	2.95109	0.0454708	0.230665	-2.44746	0.34592	0.65683	-5.39855	0.00529508	0.356036
Unigene0002249	--	0	0.17	0.17	0	2.24	0.35	0.44	0.15	0.15	0.1133	0.8633	0.2467	2.92935	0.143934	0.414168	1.12199	0.608949	0.823891	-1.80735	0.305714	0.991169
Unigene0002250	COA4	8.2	7.69	6.25	6.03	14.78	7.54	1.99	11.52	5.02	7.38	9.45	6.1767	0.356694	0.687837	0.838041	-0.256792	0.724402	0.883173	-0.613486	0.551894	0.991169
Unigene0002251	HERC2	0.09	0.27	0.09	0.77	0.09	1.35	0.24	0.25	0.08	0.15	0.7367	0.19	2.29605	0.170758	0.450787	0.341037	0.83485	0.926639	-1.95501	0.254872	0.991169
Unigene0002252	HERC2	4.94	6.32	5.3	6.98	4.05	4.53	3.34	2.64	5.41	5.52	5.1867	3.7967	-0.0898606	0.295593	0.584735	-0.539935	0.100586	0.33459	-0.450074	0.581427	0.991169
Unigene0002255	HERC2	0.57	0.96	0.43	1.47	0.64	0.91	1.21	0.27	1.29	0.6533	1.0067	0.9233	0.623695	0.633942	0.808284	0.499032	0.605382	0.821618	-0.124663	0.881185	0.997256
Unigene0002260	EMC8	3.07	1.99	2.83	3.67	0.59	3.78	2.74	1.38	1.96	2.63	2.68	2.0267	0.0271702	0.618119	0.798621	-0.375954	0.409762	0.708543	-0.403124	0.918154	0.997417
Unigene0002261	EML3	3.26	4.4	3.45	6.17	4.16	5.88	3.85	1.74	3.81	3.7033	5.4033	3.1333	0.545025	0.410055	0.678891	-0.241126	0.480114	0.753489	-0.786151	0.207924	0.991169
Unigene0002262	CCL4	3.7	5.31	0.32	7.36	16.44	4.58	5.21	6.28	3.58	3.11	9.46	5.0233	1.60493	0.0977303	0.341929	0.69173	0.451546	0.732084	-0.913195	0.273721	0.991169
Unigene0002265	LIPE	2.29	2.01	3.15	10.5	2.1	1.25	4.25	0.47	0.64	2.4833	4.6167	1.7867	0.894574	0.462785	0.71176	-0.475007	0.51695	0.77027	-1.36958	0.304854	0.991169
[truncated: 38,308 more rows]
