# Supplementary material for: Transcriptome and Metabolome Analyses Reveal High-Altitude Adaptation in the Qinghai Toad-Headed Lizard Phrynocephalus vlangalii
Source: Biology (Basel). 2025 Apr 24;14(5):459. doi: 10.3390/biology14050459 (PMC12109203; doi:10.3390/biology14050459)
Supplement: Supplementary file 1 [file biology-14-00459-s001.zip › Table S4.xlsx]

## Sheet: KEGG.path
KEGG_A_class	KEGG_B_class	Pathway	Pathway ID	AKS-vs-NCT (504)	All (12909)	Up	Down	Pvalue	Qvalue	Genes	K_IDs	AKS-vs-XDT (953)	All (12909)	Up	Down	Pvalue	Qvalue	Genes	K_IDs
Metabolism	Carbohydrate metabolism	Glycolysis / Gluconeogenesis	ko00010	15	270	5	10	0.108027	0.806012	Unigene0001256(ADH1);Unigene0001484(ADH1);Unigene0001760(ACSS2);Unigene0006464(GAPB);Unigene0021949(ALDH7A1);Unigene0031439(GALM);Unigene0045868(PFKM);Unigene0048358(ALDH3A1);Unigene0053300(GCK);Unigene0058703(Aldoa);Unigene0070967(Tpi1);Unigene0073531(ADPGK);Unigene0075714(FBA2);Unigene0079220(Pfkm);Unigene0080051(GAPA)	K13951+K13951+K01895+K00134+K14085+K01785+K00850+K00128+K12407+K01623+K01803+K08074+K01623+K00850+K00134	44	270	4	40	4.90905e-07	5.66178e-05	Unigene0001484(ADH1);Unigene0004191(ENO1);Unigene0004606(ALDH3I1);Unigene0006464(GAPB);Unigene0006465(GAPB);Unigene0006700(FBA5);Unigene0007069(FLBR);Unigene0010011(FBP);Unigene0010107(PDH-E1);Unigene0010723(OsI_10887);Unigene0013349(TPI);Unigene0015278(TPI1);Unigene0015480(PFP-ALPHA);Unigene0017252(FBA5);Unigene0017256(FBA5);Unigene0019715(At1g56190);Unigene0021276(GAPDH);Unigene0021949(ALDH7A1)…	K13951+K01689+K00128+K00134+K00134+K01623+K00382+K03841+K00161+K03841+K01803+K01803+K00895+K01623+K01623+K00927+K00134+K14085+K03841+K03841+K01835+K00927+K03841+K01785+K00016+K00134+K00134+K00128+K00134+K01792+K00850+K01623+K00134+K03841+K03841+K00927+K00121+K03841+K00128+K01803+K01084+K01803+K00850+K00134
Metabolism	Carbohydrate metabolism	Citrate cycle (TCA cycle)	ko00020	2	106	1	1	0.922943	0.999416	Unigene0000310(SDHC);Unigene0004390(ACLY)	K00236+K01648	7	106	1	6	0.674741	0.999941	Unigene0007069(FLBR);Unigene0010107(PDH-E1);Unigene0034062(Os12g0632700);Unigene0034063(MDHG);Unigene0037876(CS);Unigene0054959(Os10g0478200);Unigene0079082(PMDH2)	K00382+K00161+K00026+K00026+K01647+K00025+K00026
Metabolism	Carbohydrate metabolism	Pentose phosphate pathway	ko00030	6	134	1	5	0.425593	0.999416	Unigene0027737(TKL-1);Unigene0036735(RPE);Unigene0045868(PFKM);Unigene0058703(Aldoa);Unigene0075714(FBA2);Unigene0079220(Pfkm)	K00615+K01783+K00850+K01623+K01623+K00850	22	134	0	22	0.000311627	0.0107823	Unigene0006700(FBA5);Unigene0010011(FBP);Unigene0010723(OsI_10887);Unigene0015480(PFP-ALPHA);Unigene0017252(FBA5);Unigene0017256(FBA5);Unigene0023061(At3g55800);Unigene0023062(At3g55800);Unigene0023347(PGMP);Unigene0025816(CFBP);Unigene0028651(TKL-2);Unigene0028652(TKL-1);Unigene0036735(RPE);Unigene0047144(RPE);Unigene0049434(G6PD);Unigene0058289(PFK3);Unigene0058703(Aldoa);Unigene0059062(FBP);Un…	K01623+K03841+K03841+K00895+K01623+K01623+K03841+K03841+K01835+K03841+K00615+K00615+K01783+K01783+K00036+K00850+K01623+K03841+K03841+K03841+K00615+K00850
Metabolism	Carbohydrate metabolism	Pentose and glucuronate interconversions	ko00040	3	64	1	2	0.458701	0.999416	Unigene0007402(DCXR);Unigene0036735(RPE);Unigene0078080(Ugt2a1)	K03331+K01783+K00699	11	64	2	9	0.00669597	0.0838301	Unigene0007402(DCXR);Unigene0015058(Cryl1);Unigene0020717(GLCAK1);Unigene0021460(UGPA);Unigene0029618(AKR4C9);Unigene0036735(RPE);Unigene0047144(RPE);Unigene0067647(SDH);Unigene0067719(Redox2);Unigene0070947(GmSGT2);Unigene0071058(AS)	K03331+K13247+K16190+K00963+K00011+K01783+K01783+K00008+K00011+K00699+K00699
Metabolism	Carbohydrate metabolism	Fructose and mannose metabolism	ko00051	8	134	2	6	0.153543	0.873607	Unigene0007384(PFKFB1);Unigene0021599(Khk);Unigene0045868(PFKM);Unigene0058703(Aldoa);Unigene0070967(Tpi1);Unigene0075714(FBA2);Unigene0079220(Pfkm);Unigene0079970(gmppaa)	K19028+K00846+K00850+K01623+K01803+K01623+K00850+K00966	31	134	1	30	7.77795e-09	1.34559e-06	Unigene0006700(FBA5);Unigene0008007(FKFBP);Unigene0009550(PMM2);Unigene0010011(FBP);Unigene0010150(TSTA3);Unigene0010723(OsI_10887);Unigene0013349(TPI);Unigene0015278(TPI1);Unigene0015480(PFP-ALPHA);Unigene0016415(AGPS2);Unigene0016419(AGPS1);Unigene0017252(FBA5);Unigene0017256(FBA5);Unigene0021599(Khk);Unigene0023061(At3g55800);Unigene0023062(At3g55800);Unigene0025816(CFBP);Unigene0029618(AKR4C9…	K01623+K19028+K17497+K03841+K02377+K03841+K01803+K01803+K00895+K00966+K00966+K01623+K01623+K00846+K03841+K03841+K03841+K00011+K00966+K00850+K01623+K03841+K03841+K03841+K00008+K00011+K01803+K01803+K00966+K00850+K00966
Metabolism	Carbohydrate metabolism	Galactose metabolism	ko00052	7	93	3	4	0.0711597	0.785182	Unigene0000707(Gaa);Unigene0003308(B4GALT2);Unigene0031439(GALM);Unigene0045868(PFKM);Unigene0053300(GCK);Unigene0057134(GALE);Unigene0079220(Pfkm)	K12316+K07967+K01785+K00850+K12407+K01784+K00850	12	93	3	9	0.0404538	0.293658	Unigene0000707(Gaa);Unigene0003308(B4GALT2);Unigene0013595(B4GALT1);Unigene0014250(UGE-1);Unigene0021460(UGPA);Unigene0023347(PGMP);Unigene0029618(AKR4C9);Unigene0031439(GALM);Unigene0058289(PFK3);Unigene0067719(Redox2);Unigene0069329(G6PC);Unigene0079220(Pfkm)	K12316+K07967+K07966+K01784+K00963+K01835+K00011+K01785+K00850+K00011+K01084+K00850
Metabolism	Carbohydrate metabolism	Ascorbate and aldarate metabolism	ko00053	4	45	2	2	0.0976315	0.785182	Unigene0017592(MIOX);Unigene0021949(ALDH7A1);Unigene0048358(ALDH3A1);Unigene0078080(Ugt2a1)	K00469+K14085+K00128+K00699	9	45	2	7	0.00495594	0.0745546	Unigene0004606(ALDH3I1);Unigene0020717(GLCAK1);Unigene0021949(ALDH7A1);Unigene0022028(AAO);Unigene0048358(ALDH3A1);Unigene0067720(ALDH2B7);Unigene0070947(GmSGT2);Unigene0071058(AS);Unigene0075227(MIOX4)	K00128+K16190+K14085+K00423+K00128+K00128+K00699+K00699+K00469
Metabolism	Lipid metabolism	Fatty acid biosynthesis	ko00061	2	47	0	2	0.552801	0.999416	Unigene0062356(ACAC);Unigene0079264(HTD2)	K11262+K22540	4	47	3	1	0.460868	0.999941	Unigene0016296(KAS2);Unigene0043594(ACSL3);Unigene0075828(ACSL5);Unigene0077910(MECR)	K09458+K01897+K01897+K07512
Metabolism	Lipid metabolism	Fatty acid elongation	ko00062	4	44	0	4	0.0916272	0.785182	Unigene0007365(TECR);Unigene0062822(ELOVL6);Unigene0073597(Tecr);Unigene0080635(them4)	K10258+K10203+K10258+K16339	7	44	5	2	0.0407387	0.293658	Unigene0034205(Hacd1);Unigene0044188(HACD2);Unigene0049201(ACOT7);Unigene0073597(Tecr);Unigene0075162(HSD17B12);Unigene0077787(ACOT2);Unigene0077910(MECR)	K10703+K10703+K17360+K10258+K10251+K01068+K07512
Metabolism	Lipid metabolism	Fatty acid degradation	ko00071	6	113	5	1	0.279583	0.992068	Unigene0001256(ADH1);Unigene0001373(GCDH);Unigene0001484(ADH1);Unigene0007755(EHHADH);Unigene0021949(ALDH7A1);Unigene0048358(ALDH3A1)	K13951+K00252+K13951+K07514+K14085+K00128	10	113	5	5	0.322835	0.887967	Unigene0001484(ADH1);Unigene0004606(ALDH3I1);Unigene0021949(ALDH7A1);Unigene0043594(ACSL3);Unigene0045709(CPT1A);Unigene0048358(ALDH3A1);Unigene0058337(ACBP5);Unigene0066799(8HGO);Unigene0067720(ALDH2B7);Unigene0075828(ACSL5)	K13951+K00128+K14085+K01897+K19523+K00128+K13239+K00121+K00128+K01897
Metabolism	Lipid metabolism	Synthesis and degradation of ketone bodies	ko00072	1	18	0	1	0.511948	0.999416	Unigene0046690(HMGCS1)	K01641	1	18	0	1	0.748772	0.999941	Unigene0041441(BDH1)	K00019
Metabolism	Lipid metabolism	Steroid biosynthesis	ko00100	1	56	1	0	0.893015	0.999416	Unigene0065150(LIPA)	K01052	6	56	1	5	0.230299	0.78121	Unigene0014813(LIPF);Unigene0034020(CEL);Unigene0035408(SQE5);Unigene0059106(SS2);Unigene0063866(GgbAS1);Unigene0077566(dhcr7)	K01052+K12298+K00511+K00801+K01852+K00213
Metabolism	Lipid metabolism	Primary bile acid biosynthesis	ko00120	1	20	1	0	0.549367	0.999416	Unigene0006923(Acox2)	K10214	2	20	1	1	0.440525	0.999941	Unigene0002200(Hsd3b7);Unigene0006923(Acox2)	K12408+K10214
Metabolism	Lipid metabolism	Steroid hormone biosynthesis	ko00140	5	96	2	3	0.320856	0.999416	Unigene0000615(CYP3A29);Unigene0034131(Sult2b1);Unigene0066517(HSD17B6);Unigene0068677(AKR1C3);Unigene0078080(Ugt2a1)	K07424+K01015+K13369+K04119+K00699	14	96	3	11	0.0105847	0.110979	Unigene0002511(CYP82C4);Unigene0013817(CYP73A11);Unigene0017352(HSD3B);Unigene0017959(CYP81C13);Unigene0030305(IFS2);Unigene0042663(CYP71C3);Unigene0056191(CYP71C1);Unigene0058250(CYP83A1);Unigene0065651(CYP93E1);Unigene0066517(HSD17B6);Unigene0068677(AKR1C3);Unigene0070947(GmSGT2);Unigene0071058(AS);Unigene0075162(HSD17B12)	K00512+K00512+K00070+K00512+K07408+K00512+K00512+K00512+K00512+K13369+K04119+K00699+K00699+K10251
Metabolism	Energy metabolism	Oxidative phosphorylation	ko00190	9	307	3	6	0.852368	0.999416	Unigene0000177(MT-CO2);Unigene0000310(SDHC);Unigene0003029(petC);Unigene0013126(Cox10);Unigene0040982(NDUFA7);Unigene0046776(Ndufv3);Unigene0055708(atpB);Unigene0071793(ATP6V1E1);Unigene0072899(ATP5MC3)	K02261+K00236+K00411+K02257+K03951+K03944+K02133+K02150+K02128	23	307	4	19	0.502469	0.999941	Unigene0000177(MT-CO2);Unigene0000277(MT-ND5);Unigene0002558(CYC1-2);Unigene0003029(petC);Unigene0003227(ATP5MG);Unigene0015133(ATPD);Unigene0015134(ATPD);Unigene0015193(CVA69.24);Unigene0018010(NDUFA11);Unigene0023118(PMA4);Unigene0034797(Os04g0656100);Unigene0037196(PPA6);Unigene0040982(NDUFA7);Unigene0050400(ATP5F1B);Unigene0055708(atpB);Unigene0065710(COX2);Unigene0066039(ATPC);Unigene0066041…	K02261+K03883+K00413+K00411+K02140+K02137+K02137+K02145+K03956+K01535+K01535+K01507+K03951+K02133+K02133+K02261+K02115+K02115+K02137+K00411+K01507+K02128+K02132
Metabolism	Amino acid metabolism	Arginine biosynthesis	ko00220	5	66	1	4	0.114796	0.806012	Unigene0008336(ASS1);Unigene0018741(GGAT2);Unigene0027195(glul);Unigene0029049(GLUL);Unigene0029050(GLUL)	K01940+K00814+K01915+K01915+K01915	12	66	1	11	0.00293137	0.0482978	Unigene0008336(ASS1);Unigene0017789(LFNR2);Unigene0017790(OsI_21320);Unigene0018742(GGAT2);Unigene0027195(glul);Unigene0029049(GLUL);Unigene0029050(GLUL);Unigene0039489(GS1-1);Unigene0043848(GLN2);Unigene0044174(ASP5);Unigene0048327(GGAT1);Unigene0068883(ALAAT2)	K01940+K13240+K13240+K00814+K01915+K01915+K01915+K01915+K01915+K14455+K00814+K00814
Metabolism	Nucleotide metabolism	Purine metabolism	ko00230	15	259	6	9	0.0830934	0.785182	Unigene0000702(PFAS);Unigene0008236(Nt5c2);Unigene0014051(GART);Unigene0015262(GMPR);Unigene0018826(ADK);Unigene0023279(ENTPD2);Unigene0030256(AAH1);Unigene0033983(PDE4B);Unigene0034516(ADCY3);Unigene0053480(PNP);Unigene0056824(ENTPD4);Unigene0076291(Ak3);Unigene0076597(AK1);Unigene0078517(PAPSS1);Unigene0078549(XDH)	K01952+K01081+K11787+K00364+K00856+K01509+K02083+K13293+K08043+K03783+K12305+K00944+K00939+K13811+K00106	25	259	7	18	0.101388	0.56881	Unigene0000702(PFAS);Unigene0005675(--);Unigene0006227(Urah);Unigene0008236(Nt5c2);Unigene0012023(XDH);Unigene0014051(GART);Unigene0014454(ADK1);Unigene0015262(GMPR);Unigene0023279(ENTPD2);Unigene0023347(PGMP);Unigene0024284(AMPD2);Unigene0030163(AMPD);Unigene0030256(AAH1);Unigene0033983(PDE4B);Unigene0050950(NDKR);Unigene0052503(--);Unigene0058801(PNP);Unigene0059072(APT1);Unigene0073694(--);Uni…	K01952+K01487+K07127+K01081+K00106+K11787+K00939+K00364+K01509+K01835+K01490+K01490+K02083+K13293+K00940+K01477+K03783+K00759+K01587+K00944+K00939+K13811+K00106+K01081+K00951
Metabolism	Biosynthesis of other secondary metabolites	Caffeine metabolism	ko00232	1	8	0	1	0.272898	0.978875	Unigene0078549(XDH)	K00106	3	8	1	2	0.0169508	0.154342	Unigene0012023(XDH);Unigene0023167(NAT1);Unigene0078549(XDH)	K00106+K00622+K00106
Metabolism	Nucleotide metabolism	Pyrimidine metabolism	ko00240	6	104	3	3	0.220728	0.917229	Unigene0008236(Nt5c2);Unigene0017667(Uck2);Unigene0053480(PNP);Unigene0056824(ENTPD4);Unigene0073172(--);Unigene0079757(UPB1)	K01081+K00876+K03783+K12305+K00757+K01431	8	104	3	5	0.505352	0.999941	Unigene0004902(TK2);Unigene0008236(Nt5c2);Unigene0011892(At1g32060);Unigene0050950(NDKR);Unigene0058801(PNP);Unigene0073172(--);Unigene0076445(DPYS);Unigene0078904(NT5C3B)	K00857+K01081+K00876+K00940+K03783+K00757+K01464+K01081
Metabolism	Amino acid metabolism	Alanine, aspartate and glutamate metabolism	ko00250	8	118	1	7	0.0905326	0.785182	Unigene0008336(ASS1);Unigene0017515(AGT1);Unigene0018741(GGAT2);Unigene0027195(glul);Unigene0029049(GLUL);Unigene0029050(GLUL);Unigene0054716(GLU1);Unigene0081862(AGXT)	K01940+K00830+K00814+K01915+K01915+K01915+K00264+K00830	18	118	3	15	0.0024863	0.0446766	Unigene0000268(Gfpt1);Unigene0008336(ASS1);Unigene0016695(AGT1);Unigene0018719(AGT1);Unigene0018742(GGAT2);Unigene0027195(glul);Unigene0029049(GLUL);Unigene0029050(GLUL);Unigene0039489(GS1-1);Unigene0043848(GLN2);Unigene0044174(ASP5);Unigene0048327(GGAT1);Unigene0050589(At3g08860);Unigene0067732(GPN1);Unigene0068883(ALAAT2);Unigene0068969(Os03g0291500);Unigene0078966(Aldh5a1);Unigene0081862(AGXT)	K00820+K01940+K00830+K00830+K00814+K01915+K01915+K01915+K01915+K01915+K14455+K00814+K00827+K00135+K00814+K01953+K00139+K00830
Metabolism	Amino acid metabolism	Glycine, serine and threonine metabolism	ko00260	7	126	1	6	0.222179	0.917229	Unigene0002677(PSAT1);Unigene0004690(GLDC);Unigene0017515(AGT1);Unigene0021949(ALDH7A1);Unigene0051894(HPR);Unigene0057445(SHM1);Unigene0081862(AGXT)	K00831+K00281+K00830+K14085+K00049+K00600+K00830	20	126	3	17	0.000891412	0.0237253	Unigene0000216(GDCST);Unigene0001018(--);Unigene0007069(FLBR);Unigene0007919(GDCSP);Unigene0012719(Sdsl);Unigene0016695(AGT1);Unigene0018719(AGT1);Unigene0021949(ALDH7A1);Unigene0047493(GLDP2);Unigene0049805(TSB);Unigene0050589(At3g08860);Unigene0051894(HPR);Unigene0057444(SHM1);Unigene0070003(BX1);Unigene0070088(GDCSH);Unigene0071822(HPR);Unigene0074479(MAOA);Unigene0075545(TDH);Unigene0076131(G…	K00605+K00058+K00382+K00281+K17989+K00830+K00830+K14085+K00281+K01696+K00827+K00049+K00600+K01694+K02437+K00049+K00274+K15789+K02437+K00830
Metabolism	Biosynthesis of other secondary metabolites	Monobactam biosynthesis	ko00261	1	6	0	1	0.212584	0.917229	Unigene0078517(PAPSS1)	K13811	1	6	0	1	0.368869	0.911633	Unigene0078517(PAPSS1)	K13811
Metabolism	Amino acid metabolism	Cysteine and methionine metabolism	ko00270	3	183	0	3	0.976136	0.999416	Unigene0002677(PSAT1);Unigene0025443(MTR);Unigene0057164(RCS3)	K00831+K00548+K01738	22	183	2	20	0.015919	0.152654	Unigene0001018(--);Unigene0004073(MET);Unigene0010674(MAT1A);Unigene0012300(ADI1);Unigene0012719(Sdsl);Unigene0017107(GCLC);Unigene0022601(SAHH);Unigene0028624(SAM2);Unigene0034062(Os12g0632700);Unigene0034063(MDHG);Unigene0035661(Ldha);Unigene0041754(CGS1);Unigene0041893(SPDSYN);Unigene0044174(ASP5);Unigene0046965(SAMDC);Unigene0050589(At3g08860);Unigene0053571(OASB);Unigene0054959(Os10g0478200)…	K00058+K00549+K00789+K08967+K17989+K11204+K01251+K00789+K00026+K00026+K00016+K01761+K00797+K14455+K01611+K00827+K01738+K00025+K00789+K01738+K00026+K00797
Metabolism	Amino acid metabolism	Valine, leucine and isoleucine degradation	ko00280	4	109	2	2	0.620336	0.999416	Unigene0007755(EHHADH);Unigene0021949(ALDH7A1);Unigene0046690(HMGCS1);Unigene0048358(ALDH3A1)	K07514+K14085+K01641+K00128	6	109	2	4	0.824589	0.999941	Unigene0004606(ALDH3I1);Unigene0007069(FLBR);Unigene0021949(ALDH7A1);Unigene0048358(ALDH3A1);Unigene0050589(At3g08860);Unigene0067720(ALDH2B7)	K00128+K00382+K14085+K00128+K00827+K00128
Metabolism	Amino acid metabolism	Lysine biosynthesis	ko00300	1	2	0	1	0.0765636	0.785182	Unigene0052742(AADAT)	K00825	1	2	0	1	0.142204	0.615033	Unigene0052742(AADAT)	K00825
Metabolism	Amino acid metabolism	Lysine degradation	ko00310	7	162	5	2	0.447046	0.999416	Unigene0001373(GCDH);Unigene0002162(EZH1);Unigene0005671(KMT2B);Unigene0007755(EHHADH);Unigene0021949(ALDH7A1);Unigene0048358(ALDH3A1);Unigene0052742(AADAT)	K00252+K17451+K14959+K07514+K14085+K00128+K00825	8	162	2	6	0.918282	0.999941	Unigene0004606(ALDH3I1);Unigene0007069(FLBR);Unigene0021949(ALDH7A1);Unigene0048358(ALDH3A1);Unigene0052742(AADAT);Unigene0056565(DOT1L);Unigene0067720(ALDH2B7);Unigene0067732(GPN1)	K00128+K00382+K14085+K00128+K00825+K11427+K00128+K00135
Metabolism	Amino acid metabolism	Arginine and proline metabolism	ko00330	5	106	2	3	0.3988	0.999416	Unigene0021949(ALDH7A1);Unigene0028273(Ckm);Unigene0032276(hoga1);Unigene0048358(ALDH3A1);Unigene0077449(PYCR3)	K14085+K00933+K18123+K00128+K00286	17	106	4	13	0.00187685	0.0432926	Unigene0004606(ALDH3I1);Unigene0017789(LFNR2);Unigene0017790(OsI_21320);Unigene0021949(ALDH7A1);Unigene0028273(Ckm);Unigene0038517(AZIN2);Unigene0041893(SPDSYN);Unigene0044174(ASP5);Unigene0046965(SAMDC);Unigene0048358(ALDH3A1);Unigene0055043(MPAO1);Unigene0057757(Cndp1);Unigene0067720(ALDH2B7);Unigene0074479(MAOA);Unigene0077449(PYCR3);Unigene0079232(OAT);Unigene0080806(SRM)	K00128+K13240+K13240+K14085+K00933+K01583+K00797+K14455+K01611+K00128+K13366+K08660+K00128+K00274+K00286+K00819+K00797
Metabolism	Amino acid metabolism	Histidine metabolism	ko00340	3	36	2	1	0.164686	0.883529	Unigene0006772(HNMT);Unigene0021949(ALDH7A1);Unigene0048358(ALDH3A1)	K00546+K14085+K00128	7	36	4	3	0.0147512	0.150115	Unigene0001009(Uroc1);Unigene0004606(ALDH3I1);Unigene0021949(ALDH7A1);Unigene0048358(ALDH3A1);Unigene0057757(Cndp1);Unigene0067720(ALDH2B7);Unigene0074479(MAOA)	K01712+K00128+K14085+K00128+K08660+K00128+K00274
Metabolism	Amino acid metabolism	Tyrosine metabolism	ko00350	3	62	3	0	0.438089	0.999416	Unigene0001256(ADH1);Unigene0001484(ADH1);Unigene0015854(MIF)	K13951+K13951+K07253	7	62	3	4	0.171136	0.680612	Unigene0001484(ADH1);Unigene0015854(MIF);Unigene0044174(ASP5);Unigene0066704(--);Unigene0066799(8HGO);Unigene0067732(GPN1);Unigene0074479(MAOA)	K13951+K07253+K14455+K07253+K00121+K00135+K00274
Metabolism	Amino acid metabolism	Phenylalanine metabolism	ko00360	2	38	1	1	0.440136	0.999416	Unigene0014574(PAL17.1);Unigene0015854(MIF)	K10775+K07253	6	38	2	4	0.0579283	0.393004	Unigene0014574(PAL17.1);Unigene0015854(MIF);Unigene0040011(APX3);Unigene0044174(ASP5);Unigene0066704(--);Unigene0074479(MAOA)	K10775+K07253+K03782+K14455+K07253+K00274
Metabolism	Amino acid metabolism	Tryptophan metabolism	ko00380	9	95	5	4	0.0117889	0.432259	Unigene0001373(GCDH);Unigene0001902(TDO2);Unigene0004056(IDO2);Unigene0007755(EHHADH);Unigene0021949(ALDH7A1);Unigene0048358(ALDH3A1);Unigene0052742(AADAT);Unigene0074449(CAT4);Unigene0075671(afmid)	K00252+K00453+K00463+K07514+K14085+K00128+K00825+K03781+K01432	14	95	4	10	0.00967755	0.104638	Unigene0004056(IDO2);Unigene0004606(ALDH3I1);Unigene0007069(FLBR);Unigene0020265(CAT2);Unigene0021949(ALDH7A1);Unigene0025107(haao);Unigene0030305(IFS2);Unigene0040011(APX3);Unigene0048358(ALDH3A1);Unigene0051026(7OMT);Unigene0052742(AADAT);Unigene0058686(CAT3);Unigene0067720(ALDH2B7);Unigene0074479(MAOA)	K00463+K00128+K00382+K03781+K14085+K00452+K07408+K03782+K00128+K00543+K00825+K03781+K00128+K00274
Metabolism	Metabolism of other amino acids	beta-Alanine metabolism	ko00410	4	58	3	1	0.190109	0.917229	Unigene0007755(EHHADH);Unigene0021949(ALDH7A1);Unigene0048358(ALDH3A1);Unigene0079757(UPB1)	K07514+K14085+K00128+K01431	7	58	3	4	0.13364	0.605452	Unigene0004606(ALDH3I1);Unigene0021949(ALDH7A1);Unigene0048358(ALDH3A1);Unigene0055043(MPAO1);Unigene0057757(Cndp1);Unigene0067720(ALDH2B7);Unigene0076445(DPYS)	K00128+K14085+K00128+K13366+K08660+K00128+K01464
Metabolism	Metabolism of other amino acids	Taurine and hypotaurine metabolism	ko00430	2	13	2	0	0.0893203	0.785182	Unigene0001735(Ggt5);Unigene0037441(Ggt5)	K18592+K18592	2	13	2	0	0.248638	0.827198	Unigene0001735(Ggt5);Unigene0037441(Ggt5)	K18592+K18592
Metabolism	Metabolism of other amino acids	Phosphonate and phosphinate metabolism	ko00440	3	9	1	2	0.00416673	0.275004	Unigene0029961(CEPT1);Unigene0049412(PCYT2);Unigene0080242(Pcyt1b)	K13644+K00967+K00968	1	9	1	0	0.498648	0.999941	Unigene0002933(Selenoi)	K00993
Metabolism	Metabolism of other amino acids	Selenocompound metabolism	ko00450	2	53	0	2	0.618541	0.999416	Unigene0025443(MTR);Unigene0078517(PAPSS1)	K00548+K13811	3	53	0	3	0.760573	0.999941	Unigene0004073(MET);Unigene0041754(CGS1);Unigene0078517(PAPSS1)	K00549+K01761+K13811
Metabolism	Metabolism of other amino acids	Glutathione metabolism	ko00480	4	137	4	0	0.78773	0.999416	Unigene0001735(Ggt5);Unigene0037441(Ggt5);Unigene0063515(Gsta4);Unigene0079168(MGST1)	K18592+K18592+K00799+K00799	19	137	7	12	0.00564176	0.0780819	Unigene0001735(Ggt5);Unigene0001983(CSA);Unigene0011466(Gpx3);Unigene0017107(GCLC);Unigene0034971(GSTU6);Unigene0036067(GPX3);Unigene0037441(Ggt5);Unigene0038328(Gsta3);Unigene0041342(PARC);Unigene0041893(SPDSYN);Unigene0049434(G6PD);Unigene0063515(Gsta4);Unigene0065595(GPX7);Unigene0069643(GST3);Unigene0070184(GPX1);Unigene0070815(GSTU18);Unigene0073948(ANPEP);Unigene0079168(MGST1);Unigene008080…	K18592+K00432+K00432+K11204+K00799+K00432+K18592+K00799+K00799+K00797+K00036+K00799+K05361+K00799+K05361+K00799+K11140+K00799+K00797
Metabolism	Carbohydrate metabolism	Starch and sucrose metabolism	ko00500	5	101	1	4	0.359762	0.999416	Unigene0000707(Gaa);Unigene0000978(BXL2);Unigene0049668(AGL);Unigene0053300(GCK);Unigene0073404(WAXY)	K12316+K05349+K01196+K12407+K00703	14	101	3	11	0.0161583	0.152654	Unigene0000707(Gaa);Unigene0021460(UGPA);Unigene0023347(PGMP);Unigene0044560(WAXY);Unigene0050740(AMY1A);Unigene0050894(SSII-2);Unigene0054020(SSIIIA);Unigene0055164(GOLS2);Unigene0055844(TPS7);Unigene0062576(Pygm);Unigene0067711(GOLS1);Unigene0069329(G6PC);Unigene0073404(WAXY);Unigene0075253(GYS2)	K12316+K00963+K01835+K00703+K01176+K00703+K00703+K00750+K16055+K00688+K00750+K01084+K00703+K00693
Metabolism	Glycan biosynthesis and metabolism	N-Glycan biosynthesis	ko00510	3	80	2	1	0.609425	0.999416	Unigene0003308(B4GALT2);Unigene0017912(Mgat2);Unigene0027917(Mogs)	K07967+K00736+K01228	5	80	5	0	0.713061	0.999941	Unigene0000007(MAN1B1);Unigene0003308(B4GALT2);Unigene0013595(B4GALT1);Unigene0014383(GANAB);Unigene0058545(MAN1A2)	K23741+K07967+K07966+K05546+K01230
Metabolism	Glycan biosynthesis and metabolism	Other glycan degradation	ko00511	1	36	1	0	0.762049	0.999416	Unigene0030045(--)	K01186	4	36	3	1	0.273412	0.850567	Unigene0014301(Man2b1);Unigene0030045(--);Unigene0030047(Neu1);Unigene0058738(FUCA2)	K12311+K01186+K01186+K01206
Metabolism	Glycan biosynthesis and metabolism	Various types of N-glycan biosynthesis	ko00513	4	70	3	1	0.291783	0.999416	Unigene0003308(B4GALT2);Unigene0017912(Mgat2);Unigene0020913(St3gal3);Unigene0020914(St3gal3)	K07967+K00736+K00781+K00781	6	70	5	1	0.41455	0.971333	Unigene0000007(MAN1B1);Unigene0003308(B4GALT2);Unigene0013595(B4GALT1);Unigene0020913(St3gal3);Unigene0020914(St3gal3);Unigene0058545(MAN1A2)	K23741+K07967+K07966+K00781+K00781+K01230
Metabolism	Glycan biosynthesis and metabolism	Other types of O-glycan biosynthesis	ko00514	4	59	3	1	0.198137	0.917229	Unigene0003308(B4GALT2);Unigene0010933(LFNG);Unigene0020913(St3gal3);Unigene0020914(St3gal3)	K07967+K05948+K00781+K00781	4	59	3	1	0.642515	0.999941	Unigene0003308(B4GALT2);Unigene0013595(B4GALT1);Unigene0020913(St3gal3);Unigene0020914(St3gal3)	K07967+K07966+K00781+K00781
Metabolism	Glycan biosynthesis and metabolism	Mannose type O-glycan biosynthesis	ko00515	3	29	2	1	0.102312	0.785182	Unigene0003308(B4GALT2);Unigene0020913(St3gal3);Unigene0020914(St3gal3)	K07967+K00781+K00781	4	29	3	1	0.162391	0.65334	Unigene0003308(B4GALT2);Unigene0013595(B4GALT1);Unigene0020913(St3gal3);Unigene0020914(St3gal3)	K07967+K07966+K00781+K00781
Metabolism	Carbohydrate metabolism	Amino sugar and nucleotide sugar metabolism	ko00520	5	151	1	4	0.707466	0.999416	Unigene0000212(GNPNAT1);Unigene0053300(GCK);Unigene0055618(cyb5r2);Unigene0057134(GALE);Unigene0079970(gmppaa)	K00621+K12407+K00326+K01784+K00966	27	151	3	24	1.43039e-05	0.000824858	Unigene0000212(GNPNAT1);Unigene0000268(Gfpt1);Unigene0009550(PMM2);Unigene0010150(TSTA3);Unigene0014250(UGE-1);Unigene0014905(PGM3);Unigene0016415(AGPS2);Unigene0016419(AGPS1);Unigene0016965(CTL1);Unigene0017745(MK0970);Unigene0020434(SQD1);Unigene0020717(GLCAK1);Unigene0021460(UGPA);Unigene0023347(PGMP);Unigene0036201(AXS2);Unigene0038997(NIA2);Unigene0039001(NIA2);Unigene0039002(NIA2);Unigene00…	K00621+K00820+K17497+K02377+K01784+K01836+K00966+K00966+K20547+K01097+K08678+K16190+K00963+K01835+K10011+K00326+K00326+K00326+K20547+K00326+K00966+K20547+K00326+K00326+K08678+K00966+K00966
Metabolism	Glycan biosynthesis and metabolism	Glycosaminoglycan biosynthesis - chondroitin sulfate / dermatan sulfate	ko00532	1	28	0	1	0.672509	0.999416	Unigene0024670(B4GALT7)	K00733	1	28	0	1	0.883481	0.999941	Unigene0024670(B4GALT7)	K00733
Metabolism	Glycan biosynthesis and metabolism	Glycosaminoglycan biosynthesis - keratan sulfate	ko00533	3	21	2	1	0.0466668	0.785182	Unigene0003308(B4GALT2);Unigene0020913(St3gal3);Unigene0020914(St3gal3)	K07967+K00781+K00781	5	21	4	1	0.0163243	0.152654	Unigene0003308(B4GALT2);Unigene0013595(B4GALT1);Unigene0020913(St3gal3);Unigene0020914(St3gal3);Unigene0060814(ST3GAL1)	K07967+K07966+K00781+K00781+K00780
Metabolism	Glycan biosynthesis and metabolism	Glycosaminoglycan biosynthesis - heparan sulfate / heparin	ko00534	2	25	1	1	0.255186	0.967948	Unigene0024670(B4GALT7);Unigene0027858(Hs3st1)	K00733+K01024	2	25	1	1	0.560281	0.999941	Unigene0024670(B4GALT7);Unigene0027858(Hs3st1)	K00733+K01024
Metabolism	Lipid metabolism	Glycerolipid metabolism	ko00561	8	94	4	4	0.0303745	0.673614	Unigene0000052(GPAM);Unigene0001893(LPIN1);Unigene0021949(ALDH7A1);Unigene0028823(Agpat2);Unigene0029096(Agk);Unigene0034289(Mgll);Unigene0045492(GPAT4);Unigene0048358(ALDH3A1)	K00629+K15728+K14085+K13509+K09881+K01054+K13506+K00128	14	94	8	6	0.00883265	0.10187	Unigene0001893(LPIN1);Unigene0004606(ALDH3I1);Unigene0013671(LPP2);Unigene0017741(LIPG);Unigene0017742(LIPG);Unigene0019390(LPL);Unigene0021949(ALDH7A1);Unigene0029618(AKR4C9);Unigene0034020(CEL);Unigene0044570(GPAT3);Unigene0048358(ALDH3A1);Unigene0067719(Redox2);Unigene0067720(ALDH2B7);Unigene0079498(Pnpla2)	K15728+K00128+K18693+K22284+K22284+K01059+K14085+K00011+K12298+K13506+K00128+K00011+K00128+K16816
Metabolism	Carbohydrate metabolism	Inositol phosphate metabolism	ko00562	7	166	2	5	0.472457	0.999416	Unigene0010157(isyna1-a);Unigene0017592(MIOX);Unigene0056960(MTMR1);Unigene0070967(Tpi1);Unigene0073626(INPS1);Unigene0078069(IPPK);Unigene0079273(MTMR8)	K01858+K00469+K18081+K01803+K01858+K10572+K18083	17	166	1	16	0.105806	0.56881	Unigene0001203(PLCG2);Unigene0010157(isyna1-a);Unigene0013349(TPI);Unigene0015278(TPI1);Unigene0017377(IP5P3);Unigene0022625(IPMK);Unigene0051588(RINO1);Unigene0054382(ITPK3);Unigene0056960(MTMR1);Unigene0061970(SAC2);Unigene0064582(NPC1);Unigene0068077(TPIP1);Unigene0068636(MIPS);Unigene0070967(Tpi1);Unigene0073626(INPS1);Unigene0073627(INPS1);Unigene0075227(MIOX4)	K05859+K01858+K01803+K01803+K01099+K00915+K01858+K00913+K18081+K22913+K01114+K01803+K01858+K01803+K01858+K01858+K00469
Metabolism	Lipid metabolism	Glycerophospholipid metabolism	ko00564	15	154	9	6	0.00101492	0.111641	Unigene0000052(GPAM);Unigene0001524(Gpd1);Unigene0001893(LPIN1);Unigene0002182(PLA2G15);Unigene0004647(PLA2G4B);Unigene0016663(Pla2g4c);Unigene0024734(ETNK2);Unigene0028823(Agpat2);Unigene0029961(CEPT1);Unigene0045492(GPAT4);Unigene0049412(PCYT2);Unigene0058792(GPCPD1);Unigene0079108(PLA2G3);Unigene0080242(Pcyt1b);Unigene0081033(PLA2G4B)	K00629+K00006+K15728+K06129+K16342+K16342+K00894+K13509+K13644+K13506+K00967+K18695+K01047+K00968+K16342	14	154	9	5	0.246626	0.827198	Unigene0001893(LPIN1);Unigene0002182(PLA2G15);Unigene0002933(Selenoi);Unigene0004647(PLA2G4B);Unigene0005939(ETNPPL);Unigene0013671(LPP2);Unigene0015109(Pld4);Unigene0036759(PLD1);Unigene0044570(GPAT3);Unigene0058792(GPCPD1);Unigene0064582(NPC1);Unigene0072611(NMT3);Unigene0076211(PNPLA6);Unigene0081033(PLA2G4B)	K15728+K06129+K00993+K16342+K14286+K18693+K16860+K01115+K13506+K18695+K01114+K05929+K14676+K16342
Metabolism	Lipid metabolism	Ether lipid metabolism	ko00565	5	69	5	0	0.131749	0.824246	Unigene0004647(PLA2G4B);Unigene0016663(Pla2g4c);Unigene0029961(CEPT1);Unigene0079108(PLA2G3);Unigene0081033(PLA2G4B)	K16342+K16342+K13644+K01047+K16342	6	69	4	2	0.401077	0.950498	Unigene0002933(Selenoi);Unigene0004647(PLA2G4B);Unigene0015109(Pld4);Unigene0036759(PLD1);Unigene0064582(NPC1);Unigene0081033(PLA2G4B)	K00993+K16342+K16860+K01115+K01114+K16342
Metabolism	Lipid metabolism	Arachidonic acid metabolism	ko00590	11	85	8	3	0.000449932	0.111641	Unigene0000142(CYP2B4);Unigene0001735(Ggt5);Unigene0004647(PLA2G4B);Unigene0016663(Pla2g4c);Unigene0020998(CYP71D8);Unigene0030129(MNR1);Unigene0037441(Ggt5);Unigene0061671(prxl2b);Unigene0068677(AKR1C3);Unigene0079108(PLA2G3);Unigene0081033(PLA2G4B)	K07418+K18592+K16342+K16342+K07418+K00079+K18592+K15717+K04119+K01047+K16342	13	85	6	7	0.00916654	0.10231	Unigene0001735(Ggt5);Unigene0001983(CSA);Unigene0004647(PLA2G4B);Unigene0011466(Gpx3);Unigene0020998(CYP71D8);Unigene0030129(MNR1);Unigene0036067(GPX3);Unigene0037441(Ggt5);Unigene0068677(AKR1C3);Unigene0071017(LOXA);Unigene0071150(EPHX2);Unigene0073513(PTGDS);Unigene0081033(PLA2G4B)	K18592+K00432+K16342+K00432+K07418+K00079+K00432+K18592+K04119+K00461+K08726+K01830+K16342
Metabolism	Lipid metabolism	Linoleic acid metabolism	ko00591	7	39	5	2	0.000688172	0.111641	Unigene0000142(CYP2B4);Unigene0000615(CYP3A29);Unigene0004647(PLA2G4B);Unigene0016663(Pla2g4c);Unigene0020998(CYP71D8);Unigene0079108(PLA2G3);Unigene0081033(PLA2G4B)	K07418+K07424+K16342+K16342+K07418+K01047+K16342	3	39	2	1	0.55736	0.999941	Unigene0004647(PLA2G4B);Unigene0020998(CYP71D8);Unigene0081033(PLA2G4B)	K16342+K07418+K16342
Metabolism	Lipid metabolism	alpha-Linolenic acid metabolism	ko00592	4	44	4	0	0.0916272	0.785182	Unigene0004647(PLA2G4B);Unigene0016663(Pla2g4c);Unigene0079108(PLA2G3);Unigene0081033(PLA2G4B)	K16342+K16342+K01047+K16342	2	44	2	0	0.846154	0.999941	Unigene0004647(PLA2G4B);Unigene0081033(PLA2G4B)	K16342+K16342
Metabolism	Lipid metabolism	Sphingolipid metabolism	ko00600	4	69	2	2	0.282974	0.99342	Unigene0013278(Acer3);Unigene0019686(SGMS2);Unigene0030045(--);Unigene0053395(Smpd2)	K04711+K04714+K01186+K12351	5	69	5	0	0.583561	0.999941	Unigene0003832(KDSR);Unigene0006055(galc);Unigene0013278(Acer3);Unigene0030045(--);Unigene0030047(Neu1)	K04708+K01202+K04711+K01186+K01186
Metabolism	Glycan biosynthesis and metabolism	Glycosphingolipid biosynthesis - lacto and neolacto series	ko00601	3	26	2	1	0.0791885	0.785182	Unigene0003308(B4GALT2);Unigene0020913(St3gal3);Unigene0020914(St3gal3)	K07967+K00781+K00781	4	26	3	1	0.121065	0.605452	Unigene0003308(B4GALT2);Unigene0013595(B4GALT1);Unigene0020913(St3gal3);Unigene0020914(St3gal3)	K07967+K07966+K00781+K00781
Metabolism	Glycan biosynthesis and metabolism	Glycosphingolipid biosynthesis - ganglio series	ko00604	1	25	1	0	0.630858	0.999416	Unigene0040661(ST6GALNAC6)	K03376	1	25	1	0	0.853267	0.999941	Unigene0060814(ST3GAL1)	K00780
Metabolism	Carbohydrate metabolism	Pyruvate metabolism	ko00620	6	153	2	4	0.554107	0.999416	Unigene0001760(ACSS2);Unigene0018222(ldhd);Unigene0021949(ALDH7A1);Unigene0048358(ALDH3A1);Unigene0051894(HPR);Unigene0062356(ACAC)	K01895+K00102+K14085+K00128+K00049+K11262	18	153	2	16	0.0330387	0.254031	Unigene0002734(NADP-ME4);Unigene0004117(GLX2-4);Unigene0004606(ALDH3I1);Unigene0007069(FLBR);Unigene0010107(PDH-E1);Unigene0018222(ldhd);Unigene0021949(ALDH7A1);Unigene0022837(PPDK);Unigene0034062(Os12g0632700);Unigene0034063(MDHG);Unigene0035661(Ldha);Unigene0048358(ALDH3A1);Unigene0051894(HPR);Unigene0054959(Os10g0478200);Unigene0067057(GAPN);Unigene0067720(ALDH2B7);Unigene0071822(HPR);Unigene0…	K00029+K01069+K00128+K00382+K00161+K00102+K14085+K01006+K00026+K00026+K00016+K00128+K00049+K00025+K07248+K00128+K00049+K00026
Metabolism	Carbohydrate metabolism	Glyoxylate and dicarboxylate metabolism	ko00630	14	175	1	13	0.00870056	0.410169	Unigene0000258(GLO1);Unigene0000821(HAO1);Unigene0001760(ACSS2);Unigene0004690(GLDC);Unigene0017515(AGT1);Unigene0027195(glul);Unigene0029049(GLUL);Unigene0029050(GLUL);Unigene0032276(hoga1);Unigene0051894(HPR);Unigene0057445(SHM1);Unigene0074449(CAT4);Unigene0075671(afmid);Unigene0081862(AGXT)	K11517+K11517+K01895+K00281+K00830+K01915+K01915+K01915+K18123+K00049+K00600+K03781+K01432+K00830	28	175	1	27	8.03542e-05	0.00347532	Unigene0000216(GDCST);Unigene0007069(FLBR);Unigene0007919(GDCSP);Unigene0009720(GLO5);Unigene0009722(GLO1);Unigene0016695(AGT1);Unigene0018719(AGT1);Unigene0020265(CAT2);Unigene0027195(glul);Unigene0029049(GLUL);Unigene0029050(GLUL);Unigene0034062(Os12g0632700);Unigene0034063(MDHG);Unigene0037876(CS);Unigene0039489(GS1-1);Unigene0043848(GLN2);Unigene0047493(GLDP2);Unigene0051894(HPR);Unigene00549…	K00605+K00382+K00281+K11517+K11517+K00830+K00830+K03781+K01915+K01915+K01915+K00026+K00026+K01647+K01915+K01915+K00281+K00049+K00025+K00600+K03781+K19269+K07248+K02437+K00049+K02437+K00026+K00830
Metabolism	Carbohydrate metabolism	Propanoate metabolism	ko00640	3	78	0	3	0.59217	0.999416	Unigene0001760(ACSS2);Unigene0007755(EHHADH);Unigene0062356(ACAC)	K01895+K07514+K11262	3	78	0	3	0.934192	0.999941	Unigene0007069(FLBR);Unigene0035661(Ldha);Unigene0067497(Dml)	K00382+K00016+K03417
Metabolism	Carbohydrate metabolism	Butanoate metabolism	ko00650	2	51	0	2	0.597487	0.999416	Unigene0007755(EHHADH);Unigene0046690(HMGCS1)	K07514+K01641	5	51	3	2	0.323364	0.887967	Unigene0000632(ACSM3);Unigene0019338(ACSM5);Unigene0041441(BDH1);Unigene0067732(GPN1);Unigene0078966(Aldh5a1)	K01896+K01896+K00019+K00135+K00139
Metabolism	Metabolism of cofactors and vitamins	One carbon pool by folate	ko00670	4	58	1	3	0.190109	0.917229	Unigene0000104(MTHFD1L);Unigene0014051(GART);Unigene0025443(MTR);Unigene0057445(SHM1)	K13402+K11787+K00548+K00600	3	58	1	2	0.811957	0.999941	Unigene0000216(GDCST);Unigene0014051(GART);Unigene0057444(SHM1)	K00605+K11787+K00600
Metabolism	Metabolism of cofactors and vitamins	Thiamine metabolism	ko00730	2	42	2	0	0.492196	0.999416	Unigene0038823(ALPI);Unigene0076597(AK1)	K01077+K00939	2	42	1	1	0.82693	0.999941	Unigene0014454(ADK1);Unigene0076597(AK1)	K00939+K00939
Metabolism	Metabolism of cofactors and vitamins	Vitamin B6 metabolism	ko00750	1	18	0	1	0.511948	0.999416	Unigene0002677(PSAT1)	K00831	1	18	0	1	0.748772	0.999941	Unigene0053386(At1g17710)	K13248
Metabolism	Metabolism of cofactors and vitamins	Nicotinate and nicotinamide metabolism	ko00760	3	67	2	1	0.488992	0.999416	Unigene0008236(Nt5c2);Unigene0053480(PNP);Unigene0078672(Rbp7)	K01081+K03783+K06210	7	67	4	3	0.22354	0.779487	Unigene0003386(Os11g0191400);Unigene0008236(Nt5c2);Unigene0054947(SIRT3);Unigene0058801(PNP);Unigene0059141(aspdh);Unigene0067732(GPN1);Unigene0078904(NT5C3B)	K00858+K01081+K11413+K03783+K06989+K00135+K01081
Metabolism	Metabolism of cofactors and vitamins	Pantothenate and CoA biosynthesis	ko00770	3	29	2	1	0.102312	0.785182	Unigene0017293(PPCDC);Unigene0076819(PANK1);Unigene0079757(UPB1)	K01598+K09680+K01431	6	29	2	4	0.0174313	0.154647	Unigene0002045(VNN1);Unigene0004640(VNN1);Unigene0004641(--);Unigene0008488(PPCS);Unigene0017293(PPCDC);Unigene0076445(DPYS)	K08069+K08069+K08069+K01922+K01598+K01464
Metabolism	Metabolism of cofactors and vitamins	Folate biosynthesis	ko00790	4	47	2	2	0.110172	0.806012	Unigene0030129(MNR1);Unigene0038823(ALPI);Unigene0068677(AKR1C3);Unigene0079581(Gphn)	K00079+K01077+K04119+K15376	4	47	1	3	0.460868	0.999941	Unigene0029618(AKR4C9);Unigene0030129(MNR1);Unigene0067719(Redox2);Unigene0068677(AKR1C3)	K00011+K00079+K00011+K04119
Metabolism	Metabolism of cofactors and vitamins	Retinol metabolism	ko00830	8	81	4	4	0.013547	0.447052	Unigene0000615(CYP3A29);Unigene0001256(ADH1);Unigene0001484(ADH1);Unigene0066517(HSD17B6);Unigene0078080(Ugt2a1);Unigene0079017(RDH8);Unigene0080433(RDH16);Unigene0080967(DHRS4)	K07424+K13951+K13951+K13369+K00699+K11150+K11154+K11147	9	81	3	6	0.141932	0.615033	Unigene0001484(ADH1);Unigene0030305(IFS2);Unigene0066517(HSD17B6);Unigene0066799(8HGO);Unigene0070947(GmSGT2);Unigene0071058(AS);Unigene0071237(At5g06060);Unigene0081679(BCO1);Unigene0082157(RDH8)	K13951+K07408+K13369+K00121+K00699+K00699+K11147+K00515+K11150
Metabolism	Metabolism of cofactors and vitamins	Porphyrin metabolism	ko00860	3	95	0	3	0.722873	0.999416	Unigene0013126(Cox10);Unigene0042250(UROS);Unigene0078080(Ugt2a1)	K02257+K01719+K00699	10	95	1	9	0.162183	0.65334	Unigene0011918(FXN);Unigene0023406(CHLH);Unigene0023407(CHLH);Unigene0034515(HEMB);Unigene0053276(CHLP);Unigene0070947(GmSGT2);Unigene0071058(AS);Unigene0073566(CHLP);Unigene0073568(CHLP);Unigene0078235(Os10g0502400)	K19054+K03403+K03403+K01698+K10960+K00699+K00699+K10960+K10960+K02492
Metabolism	Metabolism of terpenoids and polyketides	Terpenoid backbone biosynthesis	ko00900	1	62	0	1	0.915848	0.999416	Unigene0046690(HMGCS1)	K01641	11	62	0	11	0.00523483	0.0754688	Unigene0008809(SPS3);Unigene0022353(ISPG);Unigene0026393(RCE1);Unigene0040038(ISPH);Unigene0040986(ISPG);Unigene0041790(SPS1);Unigene0042978(SPS2);Unigene0053276(CHLP);Unigene0065564(ISPH);Unigene0073566(CHLP);Unigene0073568(CHLP)	K12504+K03526+K08658+K03527+K03526+K12504+K12504+K10960+K03527+K10960+K10960
Metabolism	Energy metabolism	Nitrogen metabolism	ko00910	5	58	0	5	0.075251	0.785182	Unigene0027195(glul);Unigene0029049(GLUL);Unigene0029050(GLUL);Unigene0054716(GLU1);Unigene0076549(CA2)	K01915+K01915+K01915+K00264+K18245	7	58	0	7	0.13364	0.605452	Unigene0027195(glul);Unigene0029049(GLUL);Unigene0029050(GLUL);Unigene0039489(GS1-1);Unigene0043848(GLN2);Unigene0067537(BCA5);Unigene0076549(CA2)	K01915+K01915+K01915+K01915+K01915+K01673+K18245
Metabolism	Energy metabolism	Sulfur metabolism	ko00920	2	41	0	2	0.479466	0.999416	Unigene0057164(RCS3);Unigene0078517(PAPSS1)	K01738+K13811	5	41	0	5	0.182442	0.699006	Unigene0009148(APR1);Unigene0053571(OASB);Unigene0057164(RCS3);Unigene0068685(SBP1);Unigene0078517(PAPSS1)	K00390+K01738+K01738+K17285+K13811
Genetic Information Processing	Translation	Aminoacyl-tRNA biosynthesis	ko00970	2	106	0	2	0.922943	0.999416	Unigene0044396(FARSB);Unigene0059710(TARS1)	K01890+K01868	3	106	1	2	0.987052	0.999941	Unigene0017301(EMB2761);Unigene0018132(cars2);Unigene0044396(FARSB)	K01868+K01883+K01890
Metabolism	Xenobiotics biodegradation and metabolism	Metabolism of xenobiotics by cytochrome P450	ko00980	6	89	4	2	0.134352	0.824246	Unigene0001256(ADH1);Unigene0001484(ADH1);Unigene0030129(MNR1);Unigene0063515(Gsta4);Unigene0078080(Ugt2a1);Unigene0079168(MGST1)	K13951+K13951+K00079+K00799+K00699+K00799	15	89	4	11	0.00206081	0.0445649	Unigene0001484(ADH1);Unigene0013819(CYP73A11);Unigene0021650(EPHX1);Unigene0030129(MNR1);Unigene0030305(IFS2);Unigene0034971(GSTU6);Unigene0038328(Gsta3);Unigene0041342(PARC);Unigene0063515(Gsta4);Unigene0066799(8HGO);Unigene0069643(GST3);Unigene0070815(GSTU18);Unigene0070947(GmSGT2);Unigene0071058(AS);Unigene0079168(MGST1)	K13951+K07416+K01253+K00079+K07408+K00799+K00799+K00799+K00799+K00121+K00799+K00799+K00699+K00699+K00799
Metabolism	Metabolism of terpenoids and polyketides	Insect hormone biosynthesis	ko00981	1	20	1	0	0.549367	0.999416	Unigene0048358(ALDH3A1)	K00128	6	20	1	5	0.00251137	0.0446766	Unigene0004606(ALDH3I1);Unigene0017311(CAO);Unigene0037978(CYP71B36);Unigene0048358(ALDH3A1);Unigene0067720(ALDH2B7);Unigene0076807(TIC55)	K00128+K14938+K14985+K00128+K00128+K14938
Metabolism	Xenobiotics biodegradation and metabolism	Drug metabolism - cytochrome P450	ko00982	7	82	4	3	0.0408197	0.785182	Unigene0001256(ADH1);Unigene0001484(ADH1);Unigene0004099(FMO1);Unigene0063515(Gsta4);Unigene0067864(FMO2);Unigene0078080(Ugt2a1);Unigene0079168(MGST1)	K13951+K13951+K00485+K00799+K00485+K00699+K00799	13	82	5	8	0.00678394	0.0838301	Unigene0001484(ADH1);Unigene0004099(FMO1);Unigene0034971(GSTU6);Unigene0038328(Gsta3);Unigene0041342(PARC);Unigene0063515(Gsta4);Unigene0066799(8HGO);Unigene0069643(GST3);Unigene0070815(GSTU18);Unigene0070947(GmSGT2);Unigene0071058(AS);Unigene0074479(MAOA);Unigene0079168(MGST1)	K13951+K00485+K00799+K00799+K00799+K00799+K00121+K00799+K00799+K00699+K00699+K00274+K00799
Metabolism	Xenobiotics biodegradation and metabolism	Drug metabolism - other enzymes	ko00983	7	125	3	4	0.216493	0.917229	Unigene0017667(Uck2);Unigene0063515(Gsta4);Unigene0073172(--);Unigene0078080(Ugt2a1);Unigene0078549(XDH);Unigene0079168(MGST1);Unigene0079757(UPB1)	K00876+K00799+K00757+K00699+K00106+K00799+K01431	18	125	5	13	0.00467721	0.0735597	Unigene0004902(TK2);Unigene0011892(At1g32060);Unigene0012023(XDH);Unigene0023167(NAT1);Unigene0034971(GSTU6);Unigene0038328(Gsta3);Unigene0040011(APX3);Unigene0041342(PARC);Unigene0050950(NDKR);Unigene0063515(Gsta4);Unigene0069643(GST3);Unigene0070815(GSTU18);Unigene0070947(GmSGT2);Unigene0071058(AS);Unigene0073172(--);Unigene0076445(DPYS);Unigene0078549(XDH);Unigene0079168(MGST1)	K00857+K00876+K00106+K00622+K00799+K00799+K03782+K00799+K00940+K00799+K00799+K00799+K00699+K00699+K00757+K01464+K00106+K00799
Metabolism	Lipid metabolism	Biosynthesis of unsaturated fatty acids	ko01040	4	72	0	4	0.309502	0.999416	Unigene0007365(TECR);Unigene0062822(ELOVL6);Unigene0073597(Tecr);Unigene0075661(Scd3)	K10258+K10203+K10258+K00507	12	72	4	8	0.00609382	0.0810947	Unigene0021562(FAD2-2);Unigene0034205(Hacd1);Unigene0035683(FAD7);Unigene0044188(HACD2);Unigene0048837(DES2);Unigene0049201(ACOT7);Unigene0059246(FAD6);Unigene0073597(Tecr);Unigene0074743(FAD7);Unigene0074744(FAD7);Unigene0075162(HSD17B12);Unigene0077787(ACOT2)	K10256+K10703+K10256+K10703+K10256+K17360+K10256+K10258+K10256+K10256+K10251+K01068
Metabolism	Global and overview maps	Metabolic pathways	ko01100	149	3212	51	98	0.00839043	0.410169	Unigene0000052(GPAM);Unigene0000104(MTHFD1L);Unigene0000142(CYP2B4);Unigene0000177(MT-CO2);Unigene0000212(GNPNAT1);Unigene0000258(GLO1);Unigene0000310(SDHC);Unigene0000615(CYP3A29);Unigene0000702(PFAS);Unigene0000707(Gaa);Unigene0000821(HAO1);Unigene0000978(BXL2);Unigene0001256(ADH1);Unigene0001373(GCDH);Unigene0001484(ADH1);Unigene0001735(Ggt5);Unigene0001760(ACSS2);Unigene0001893(LPIN1);Unigene…	K00629+K13402+K07418+K02261+K00621+K11517+K00236+K07424+K01952+K12316+K11517+K05349+K13951+K00252+K13951+K18592+K01895+K15728+K00453+K17451+K00831+K00411+K07967+K00463+K01648+K16342+K00281+K14959+K00134+K00546+K10214+K10258+K19028+K03331+K07514+K01081+K01940+K01858+K02257+K04711+K11787+K10775+K00364+K07253+K16342+K01598+K00830+K00469+K00876+K00736+K00102+K00814+K00856+K04714+K00781+K00781+K07418+…	348	3212	87	261	6.65171e-17	2.30149e-14	Unigene0000007(MAN1B1);Unigene0000177(MT-CO2);Unigene0000204(ENTPD5);Unigene0000212(GNPNAT1);Unigene0000216(GDCST);Unigene0000268(Gfpt1);Unigene0000277(MT-ND5);Unigene0000632(ACSM3);Unigene0000702(PFAS);Unigene0000707(Gaa);Unigene0001009(Uroc1);Unigene0001018(--);Unigene0001203(PLCG2);Unigene0001484(ADH1);Unigene0001735(Ggt5);Unigene0001893(LPIN1);Unigene0001983(CSA);Unigene0002200(Hsd3b7);Unigen…	K23741+K02261+K06126+K00621+K00605+K00820+K03883+K01896+K01952+K12316+K01712+K00058+K05859+K13951+K18592+K15728+K00432+K12408+K00512+K00413+K00029+K00993+K00411+K02140+K07967+K00858+K04708+K00463+K00549+K01069+K01689+K00128+K16342+K14379+K00857+K01487+K14286+K01202+K07127+K00134+K00134+K01623+K10214+K00382+K03331+K00281+K19028+K01081+K01940+K01922+K00390+K17497+K11517+K11517+K03841+K00161+K02377+…
Metabolism	Global and overview maps	Carbon metabolism	ko01200	24	517	2	22	0.217083	0.917229	Unigene0000258(GLO1);Unigene0000310(SDHC);Unigene0000821(HAO1);Unigene0001760(ACSS2);Unigene0002677(PSAT1);Unigene0004690(GLDC);Unigene0006464(GAPB);Unigene0007755(EHHADH);Unigene0017515(AGT1);Unigene0018741(GGAT2);Unigene0027737(TKL-1);Unigene0036735(RPE);Unigene0045868(PFKM);Unigene0053300(GCK);Unigene0057164(RCS3);Unigene0057445(SHM1);Unigene0058703(Aldoa);Unigene0070967(Tpi1);Unigene0073531(A…	K11517+K00236+K11517+K01895+K00831+K00281+K00134+K07514+K00830+K00814+K00615+K01783+K00850+K12407+K01738+K00600+K01623+K01803+K08074+K03781+K01623+K00850+K00134+K00830	68	517	2	66	1.91665e-06	0.00016579	Unigene0000216(GDCST);Unigene0001018(--);Unigene0002734(NADP-ME4);Unigene0004191(ENO1);Unigene0006464(GAPB);Unigene0006465(GAPB);Unigene0006700(FBA5);Unigene0007069(FLBR);Unigene0007919(GDCSP);Unigene0009720(GLO5);Unigene0009722(GLO1);Unigene0010011(FBP);Unigene0010107(PDH-E1);Unigene0010723(OsI_10887);Unigene0012719(Sdsl);Unigene0013349(TPI);Unigene0015278(TPI1);Unigene0016695(AGT1);Unigene00172…	K00605+K00058+K00029+K01689+K00134+K00134+K01623+K00382+K00281+K11517+K11517+K03841+K00161+K03841+K17989+K01803+K01803+K00830+K01623+K01623+K00830+K00814+K00927+K03781+K00134+K01006+K03841+K03841+K00927+K03841+K00615+K00615+K00026+K00026+K01783+K01647+K14455+K00134+K00134+K01783+K00281+K00814+K00036+K00134+K01738+K00025+K01738+K00600+K00850+K03781+K01623+K00134+K03841+K03841+K19269+K00927+K00121+…
Metabolism	Global and overview maps	2-Oxocarboxylic acid metabolism	ko01210	2	50	0	2	0.586638	0.999416	Unigene0018741(GGAT2);Unigene0052742(AADAT)	K00814+K00825	6	50	1	5	0.160944	0.65334	Unigene0018742(GGAT2);Unigene0037876(CS);Unigene0044174(ASP5);Unigene0048327(GGAT1);Unigene0052742(AADAT);Unigene0068883(ALAAT2)	K00814+K01647+K14455+K00814+K00825+K00814
Metabolism	Global and overview maps	Fatty acid metabolism	ko01212	7	147	0	7	0.350754	0.999416	Unigene0007365(TECR);Unigene0007755(EHHADH);Unigene0062356(ACAC);Unigene0062822(ELOVL6);Unigene0073597(Tecr);Unigene0075661(Scd3);Unigene0079264(HTD2)	K10258+K07514+K11262+K10203+K10258+K00507+K22540	15	147	5	10	0.125653	0.605452	Unigene0016296(KAS2);Unigene0021562(FAD2-2);Unigene0034205(Hacd1);Unigene0035683(FAD7);Unigene0043594(ACSL3);Unigene0044188(HACD2);Unigene0045709(CPT1A);Unigene0048837(DES2);Unigene0059246(FAD6);Unigene0073597(Tecr);Unigene0074743(FAD7);Unigene0074744(FAD7);Unigene0075162(HSD17B12);Unigene0075828(ACSL5);Unigene0077910(MECR)	K09458+K10256+K10703+K10256+K01897+K10703+K19523+K10256+K10256+K10258+K10256+K10256+K10251+K01897+K07512
Metabolism	Global and overview maps	Biosynthesis of amino acids	ko01230	20	394	2	18	0.13928	0.835681	Unigene0002677(PSAT1);Unigene0006464(GAPB);Unigene0008336(ASS1);Unigene0018741(GGAT2);Unigene0025443(MTR);Unigene0027195(glul);Unigene0027737(TKL-1);Unigene0029049(GLUL);Unigene0029050(GLUL);Unigene0036735(RPE);Unigene0045868(PFKM);Unigene0054716(GLU1);Unigene0057164(RCS3);Unigene0057445(SHM1);Unigene0058703(Aldoa);Unigene0070967(Tpi1);Unigene0075714(FBA2);Unigene0077449(PYCR3);Unigene0079220(Pfk…	K00831+K00134+K01940+K00814+K00548+K01915+K00615+K01915+K01915+K01783+K00850+K00264+K01738+K00600+K01623+K01803+K01623+K00286+K00850+K00134	54	394	4	50	6.71122e-06	0.000464417	Unigene0001018(--);Unigene0004073(MET);Unigene0004191(ENO1);Unigene0006464(GAPB);Unigene0006465(GAPB);Unigene0006700(FBA5);Unigene0008336(ASS1);Unigene0010674(MAT1A);Unigene0012719(Sdsl);Unigene0013349(TPI);Unigene0015278(TPI1);Unigene0017252(FBA5);Unigene0017256(FBA5);Unigene0017525(ASB1);Unigene0018742(GGAT2);Unigene0019715(At1g56190);Unigene0021276(GAPDH);Unigene0025643(PGK1);Unigene0027195(gl…	K00058+K00549+K01689+K00134+K00134+K01623+K01940+K00789+K17989+K01803+K01803+K01623+K01623+K01658+K00814+K00927+K00134+K00927+K01915+K00789+K00615+K00615+K01915+K01915+K01783+K01647+K01915+K01915+K14455+K01626+K00134+K00134+K01783+K00814+K01696+K00134+K01738+K00789+K01738+K00600+K00850+K01623+K00134+K00927+K01803+K00814+K01953+K01694+K01803+K01657+K00615+K00286+K00850+K00134
Human Diseases	Drug resistance: antineoplastic	EGFR tyrosine kinase inhibitor resistance	ko01521	5	168	4	1	0.790236	0.999416	Unigene0001078(IL6R);Unigene0020026(IL6);Unigene0035112(PRKCA);Unigene0075224(EIF4EBP1);Unigene0078193(VEGFA)	K05055+K05405+K02677+K07205+K05448	12	168	6	6	0.590532	0.999941	Unigene0001203(PLCG2);Unigene0007670(GAS6);Unigene0013660(MAP2K2);Unigene0020026(IL6);Unigene0030337(MSK-1);Unigene0035112(PRKCA);Unigene0036553(ASK7);Unigene0040734(PRKCG);Unigene0054164(PDGFC);Unigene0064257(PHOT1A);Unigene0065305(MAPK1);Unigene0076333(EGFR)	K05859+K05464+K04369+K05405+K03083+K02677+K03083+K19663+K05450+K04688+K04371+K04361
Human Diseases	Drug resistance: antineoplastic	Endocrine resistance	ko01522	8	181	6	2	0.411431	0.999416	Unigene0000574(CCND1);Unigene0014727(MMP2);Unigene0025391(RB1);Unigene0034516(ADCY3);Unigene0054302(dlc);Unigene0059849(HBEGF);Unigene0071451(--);Unigene0080842(tp53)	K04503+K01398+K06618+K08043+K06051+K08523+K20996+K04451	10	181	7	3	0.868299	0.999941	Unigene0010037(JUN);Unigene0012398(MMP9);Unigene0013660(MAP2K2);Unigene0046119(PRKACB);Unigene0059849(HBEGF);Unigene0064257(PHOT1A);Unigene0065305(MAPK1);Unigene0071451(--);Unigene0076333(EGFR);Unigene0080842(tp53)	K04448+K01403+K04369+K04345+K08523+K04688+K04371+K20996+K04361+K04451
Human Diseases	Drug resistance: antineoplastic	Antifolate resistance	ko01523	5	82	4	1	0.216283	0.917229	Unigene0014051(GART);Unigene0020026(IL6);Unigene0037034(--);Unigene0057445(SHM1);Unigene0078773(ABCC5)	K11787+K05405+K13649+K00600+K05668	6	82	3	3	0.569869	0.999941	Unigene0014051(GART);Unigene0014922(ABCG11);Unigene0020026(IL6);Unigene0028581(ABCC4);Unigene0037034(--);Unigene0057444(SHM1)	K11787+K05681+K05405+K05666+K13649+K00600
Human Diseases	Drug resistance: antineoplastic	Platinum drug resistance	ko01524	3	157	3	0	0.947862	0.999416	Unigene0063515(Gsta4);Unigene0079168(MGST1);Unigene0080842(tp53)	K00799+K00799+K04451	15	157	5	10	0.183083	0.699006	Unigene0017852(XIAP);Unigene0024935(Polh);Unigene0028581(ABCC4);Unigene0033093(At4g33300);Unigene0034971(GSTU6);Unigene0038328(Gsta3);Unigene0038356(At5g66900);Unigene0041342(PARC);Unigene0053663(MAP3K5);Unigene0063515(Gsta4);Unigene0065305(MAPK1);Unigene0069643(GST3);Unigene0070815(GSTU18);Unigene0079168(MGST1);Unigene0080842(tp53)	K04725+K03509+K05666+K02084+K00799+K00799+K02084+K00799+K04426+K00799+K04371+K00799+K00799+K00799+K04451
Environmental Information Processing	Membrane transport	ABC transporters	ko02010	7	98	7	0	0.0884438	0.785182	Unigene0032148(tc1a);Unigene0037231(ABCA9);Unigene0039054(Abca2);Unigene0039055(ABCA2);Unigene0039056(ABCA2);Unigene0071564(ABCB7);Unigene0078773(ABCC5)	K05655+K05650+K05642+K05642+K05642+K05662+K05668	11	98	7	4	0.106857	0.56881	Unigene0014922(ABCG11);Unigene0014924(ABCG11);Unigene0028581(ABCC4);Unigene0032148(tc1a);Unigene0037231(ABCA9);Unigene0039054(Abca2);Unigene0039055(ABCA2);Unigene0062907(TAP1);Unigene0071564(ABCB7);Unigene0076660(ABCC10);Unigene0077542(Tap2)	K05681+K05684+K05666+K05655+K05650+K05642+K05642+K05653+K05662+K05674+K05654
Genetic Information Processing	Translation	Ribosome biogenesis in eukaryotes	ko03008	26	528	9	17	0.132435	0.824246	Unigene0000206(--);Unigene0000690(--);Unigene0000934(--);Unigene0001307(--);Unigene0001403(--);Unigene0001657(--);Unigene0001824(--);Unigene0007711(--);Unigene0008198(RIOK1);Unigene0009473(RPP40);Unigene0018677(--);Unigene0024028(--);Unigene0024627(--);Unigene0025392(--);Unigene0027511(EIF6);Unigene0028416(--);Unigene0033452(--);Unigene0041353(--);Unigene0047242(Imp4);Unigene0053917(--);Unigene00…	K14530+K14530+K14530+K14530+K14530+K14530+K14530+K14530+K07178+K14530+K14530+K14530+K14530+K14530+K03264+K14530+K14530+K14530+K14561+K14530+K14530+K14550+K14560+K14530+K14527+K14530	31	528	13	18	0.929025	0.999941	Unigene0000206(--);Unigene0000472(--);Unigene0000690(--);Unigene0000934(--);Unigene0001261(--);Unigene0001403(--);Unigene0001657(--);Unigene0005478(--);Unigene0007711(--);Unigene0008198(RIOK1);Unigene0009473(RPP40);Unigene0011928(--);Unigene0024627(--);Unigene0027168(--);Unigene0027503(--);Unigene0027511(EIF6);Unigene0028416(--);Unigene0033919(--);Unigene0041353(--);Unigene0047242(Imp4);Unigene00…	K14530+K14562+K14530+K14530+K14530+K14530+K14530+K14530+K14530+K07178+K14530+K14530+K14530+K14530+K14530+K03264+K14530+K14530+K14530+K14561+K11108+K14530+K14530+K14550+K14530+K14530+K14530+K14560+K14530+K14530+K14527
Genetic Information Processing	Translation	Ribosome	ko03010	3	474	1	2	0.999999	0.999999	Unigene0051123(RPS28);Unigene0073625(--);Unigene0077673(RPL1)	K02979+K02963+K02863	16	474	2	14	0.999941	0.999941	Unigene0001757(RPL35);Unigene0019784(RPL18);Unigene0033466(RPL1);Unigene0038679(Rpl37a);Unigene0041348(MRPL30);Unigene0042309(At4g17560);Unigene0045615(RPP2B);Unigene0051123(RPS28);Unigene0055752(RPS1);Unigene0057572(RPS1);Unigene0067921(At4g17560);Unigene0069012(RPL13);Unigene0070794(RPL24);Unigene0070943(RPL3A);Unigene0073446(Mrpl34);Unigene0077673(RPL1)	K02918+K02881+K02863+K02921+K02907+K02884+K02943+K02979+K02945+K02945+K02884+K02871+K02895+K02906+K02914+K02863
Genetic Information Processing	Translation	Nucleocytoplasmic transport	ko03013	30	769	11	19	0.52974	0.999416	Unigene0000206(--);Unigene0000690(--);Unigene0000934(--);Unigene0001307(--);Unigene0001403(--);Unigene0001657(--);Unigene0001824(--);Unigene0007711(--);Unigene0009473(RPP40);Unigene0017547(Rpp21);Unigene0018393(THOC6);Unigene0018677(--);Unigene0024028(--);Unigene0024627(--);Unigene0025392(--);Unigene0028416(--);Unigene0033452(--);Unigene0039244(EIF4G1);Unigene0041353(--);Unigene0053917(--);Unigen…	K14530+K14530+K14530+K14530+K14530+K14530+K14530+K14530+K14530+K03540+K13175+K14530+K14530+K14530+K14530+K14530+K14530+K03260+K14530+K14530+K14530+K13134+K03257+K07205+K14530+K14319+K03240+K14527+K14530+K13176	44	769	17	27	0.973761	0.999941	Unigene0000206(--);Unigene0000605(REFA1);Unigene0000690(--);Unigene0000934(--);Unigene0001261(--);Unigene0001403(--);Unigene0001657(--);Unigene0005478(--);Unigene0007711(--);Unigene0009473(RPP40);Unigene0011928(--);Unigene0017547(Rpp21);Unigene0018393(THOC6);Unigene0024627(--);Unigene0027168(--);Unigene0027503(--);Unigene0028416(--);Unigene0029536(XPO5);Unigene0033919(--);Unigene0039244(EIF4G1);U…	K14530+K03231+K14530+K14530+K14530+K14530+K14530+K14530+K14530+K14530+K14530+K03540+K13175+K14530+K14530+K14530+K14530+K14289+K14530+K03260+K14530+K12882+K18644+K12160+K10577+K14530+K14530+K03113+K14530+K13126+K14530+K12160+K03113+K03231+K03113+K03113+K03257+K14530+K03231+K13126+K14530+K03240+K14530+K14527
Genetic Information Processing	Translation	mRNA surveillance pathway	ko03015	4	180	1	3	0.925123	0.999416	Unigene0002904(PPP2R5A);Unigene0026066(SSU72);Unigene0034483(PPP2R2B);Unigene0062359(PELO)	K11584+K15544+K04354+K06965	5	180	1	4	0.997781	0.999941	Unigene0002904(PPP2R5A);Unigene0034483(PPP2R2B);Unigene0042382(NCBP1);Unigene0061866(PAB2);Unigene0076317(CP29B)	K11584+K04354+K12882+K13126+K13126
Genetic Information Processing	Folding, sorting and degradation	RNA degradation	ko03018	6	186	2	4	0.738731	0.999416	Unigene0015465(PAN2);Unigene0018165(Cnot6l);Unigene0027461(LSM4);Unigene0045868(PFKM);Unigene0079220(Pfkm);Unigene0082209(DCPS)	K12571+K12603+K12623+K00850+K00850+K12584	13	186	3	10	0.622708	0.999941	Unigene0000948(DIS3);Unigene0004191(ENO1);Unigene0008422(HSP70);Unigene0015465(PAN2);Unigene0027461(LSM4);Unigene0058289(PFK3);Unigene0059615(HSP70);Unigene0061866(PAB2);Unigene0062121(CPN60B2);Unigene0074199(C1D);Unigene0076317(CP29B);Unigene0079220(Pfkm);Unigene0082209(DCPS)	K12585+K01689+K04043+K12571+K12623+K00850+K04043+K13126+K04077+K12592+K13126+K00850+K12584
Genetic Information Processing	Transcription	RNA polymerase	ko03020	1	54	0	1	0.884105	0.999416	Unigene0022711(POLR2H)	K03016	2	54	0	2	0.916096	0.999941	Unigene0002011(Polr2e);Unigene0022711(POLR2H)	K03013+K03016
Genetic Information Processing	Transcription	Basal transcription factors	ko03022	2	63	1	1	0.711163	0.999416	Unigene0000577(--);Unigene0074554(TAF10)	K06634+K03134	5	63	2	3	0.501208	0.999941	Unigene0000577(--);Unigene0001701(--);Unigene0011668(TAF13);Unigene0074554(TAF10);Unigene0078008(GTF2H4)	K06634+K06634+K03127+K03134+K03144
Genetic Information Processing	Replication and repair	DNA replication	ko03030	6	82	4	2	0.100802	0.785182	Unigene0001468(Rfc5);Unigene0003706(POLE2);Unigene0019315(mcm4);Unigene0026947(RFC5);Unigene0026949(RFC5);Unigene0036943(POLE4)	K10756+K02325+K02212+K10756+K10756+K03506	8	82	7	1	0.257762	0.832815	Unigene0001468(Rfc5);Unigene0003706(POLE2);Unigene0014144(RFC1);Unigene0026947(RFC5);Unigene0026949(RFC5);Unigene0036943(POLE4);Unigene0041288(MCM3);Unigene0077893(FEN1)	K10756+K02325+K10754+K10756+K10756+K03506+K02541+K04799
Genetic Information Processing	Transcription	Spliceosome	ko03040	5	321	2	3	0.995729	0.999416	Unigene0004879(Prpf40b);Unigene0027461(LSM4);Unigene0037602(PHF5A);Unigene0073474(SRSF6);Unigene0080401(--)	K12821+K12623+K12834+K12893+K11095	10	321	1	9	0.999686	0.999941	Unigene0000539(--);Unigene0002110(HSP70-4);Unigene0002433(HSP70);Unigene0005944(SRSF5);Unigene0027461(LSM4);Unigene0031064(Hspa8);Unigene0034339(Ccdc12);Unigene0042382(NCBP1);Unigene0073474(SRSF6);Unigene0077790(SRSF7)	K12852+K03283+K03283+K12893+K12623+K03283+K12871+K12882+K12893+K12896
Genetic Information Processing	Folding, sorting and degradation	Protein export	ko03060	2	66	0	2	0.735015	0.999416	Unigene0030308(HSPA5);Unigene0067638(Gtp-bp)	K09490+K13431	1	66	0	1	0.993749	0.999941	Unigene0067638(Gtp-bp)	K13431
Organismal Systems	Endocrine system	PPAR signaling pathway	ko03320	12	161	6	6	0.0239545	0.608075	Unigene0001597(Slc27a2);Unigene0005532(PLIN2);Unigene0006923(Acox2);Unigene0007755(EHHADH);Unigene0010008(Cd36);Unigene0027901(PPARD);Unigene0032573(Slc27a6);Unigene0046690(HMGCS1);Unigene0066230(UBB);Unigene0074047(Fabp1);Unigene0075661(Scd3);Unigene0077608(PPARG)	K08746+K17284+K10214+K07514+K06259+K04504+K08749+K01641+K08770+K08750+K00507+K08530	21	161	7	14	0.0075993	0.0906675	Unigene0002734(NADP-ME4);Unigene0004611(SLC27A2);Unigene0006923(Acox2);Unigene0010610(UBI11);Unigene0010611(UBI11);Unigene0019390(LPL);Unigene0027212(--);Unigene0043594(ACSL3);Unigene0045709(CPT1A);Unigene0047973(--);Unigene0052386(UBQ4);Unigene0055307(UBI11);Unigene0055308(UBB);Unigene0066230(UBB);Unigene0066475(APOA1);Unigene0072170(Ubc);Unigene0074047(Fabp1);Unigene0074290(UBI11);Unigene007429…	K00029+K08746+K10214+K08770+K08770+K01059+K08770+K01897+K19523+K08759+K08770+K08770+K08770+K08770+K08757+K08770+K08750+K08770+K08770+K01897+K08745
Genetic Information Processing	Replication and repair	Base excision repair	ko03410	4	81	1	3	0.389899	0.999416	Unigene0003706(POLE2);Unigene0036943(POLE4);Unigene0037167(Pol);Unigene0054118(Pol)	K02325+K03506+K10798+K10798	7	81	2	5	0.390194	0.938513	Unigene0003706(POLE2);Unigene0036943(POLE4);Unigene0037167(Pol);Unigene0050731(smug1);Unigene0077893(FEN1);Unigene0078175(Pol);Unigene0079657(POLL)	K02325+K03506+K10798+K10800+K04799+K10798+K03512
Genetic Information Processing	Replication and repair	Nucleotide excision repair	ko03420	6	98	4	2	0.184098	0.917229	Unigene0000577(--);Unigene0001468(Rfc5);Unigene0003706(POLE2);Unigene0026947(RFC5);Unigene0026949(RFC5);Unigene0036943(POLE4)	K06634+K10756+K02325+K10756+K10756+K03506	10	98	5	5	0.185863	0.699006	Unigene0000577(--);Unigene0001468(Rfc5);Unigene0001701(--);Unigene0003706(POLE2);Unigene0014144(RFC1);Unigene0026947(RFC5);Unigene0026949(RFC5);Unigene0036943(POLE4);Unigene0077470(XPC);Unigene0078008(GTF2H4)	K06634+K10756+K06634+K02325+K10754+K10756+K10756+K03506+K10838+K03144
Genetic Information Processing	Replication and repair	Mismatch repair	ko03430	3	43	3	0	0.235298	0.924385	Unigene0001468(Rfc5);Unigene0026947(RFC5);Unigene0026949(RFC5)	K10756+K10756+K10756	4	43	4	0	0.393244	0.938513	Unigene0001468(Rfc5);Unigene0014144(RFC1);Unigene0026947(RFC5);Unigene0026949(RFC5)	K10756+K10754+K10756+K10756
Genetic Information Processing	Replication and repair	Homologous recombination	ko03440	3	80	2	1	0.609425	0.999416	Unigene0000862(--);Unigene0010902(BRCA2);Unigene0052465(brcc3)	K20776+K08775+K11864	1	80	1	0	0.997877	0.999941	Unigene0010902(BRCA2)	K08775
Genetic Information Processing	Replication and repair	Non-homologous end-joining	ko03450	1	29	0	1	0.685323	0.999416	Unigene0075208(prkdc)	K06642	4	29	2	2	0.162391	0.65334	Unigene0050696(NHEJ1);Unigene0075208(prkdc);Unigene0077893(FEN1);Unigene0079657(POLL)	K10980+K06642+K04799+K03512
Genetic Information Processing	Replication and repair	Fanconi anemia pathway	ko03460	4	96	2	2	0.519478	0.999416	Unigene0010902(BRCA2);Unigene0052652(SLX4);Unigene0055395(--);Unigene0065420(Faap24)	K08775+K10484+K10895+K10898	5	96	2	3	0.846075	0.999941	Unigene0010902(BRCA2);Unigene0015087(FANCF);Unigene0024935(Polh);Unigene0055395(--);Unigene0065420(Faap24)	K08775+K10893+K03509+K10895+K10898
Environmental Information Processing	Signal transduction	MAPK signaling pathway	ko04010	25	504	19	6	0.130368	0.824246	Unigene0000304(JUND);Unigene0001405(DUSP4);Unigene0001651(RASA2);Unigene0004141(ecsit);Unigene0004558(Cacng5);Unigene0004647(PLA2G4B);Unigene0010294(IL1RAP);Unigene0013406(--);Unigene0016663(Pla2g4c);Unigene0020259(VEGFC);Unigene0022473(--);Unigene0024196(TGFBR2);Unigene0024513(PBL3);Unigene0026404(GADD45B);Unigene0027022(TGFB1);Unigene0032055(Mknk2);Unigene0032699(PHOT2);Unigene0033657(DUSP6);Un…	K04449+K04459+K08053+K04405+K04870+K16342+K04723+K04861+K16342+K05449+K05453+K04388+K04733+K04402+K13375+K04372+K04373+K21946+K02677+K05096+K22429+K05448+K04451+K16342+K04861	38	504	19	19	0.470678	0.999941	Unigene0000116(Efna3);Unigene0000304(JUND);Unigene0002092(STN7);Unigene0002110(HSP70-4);Unigene0002433(HSP70);Unigene0004558(Cacng5);Unigene0004647(PLA2G4B);Unigene0005234(CSF1R);Unigene0007909(dusp1-a);Unigene0010037(JUN);Unigene0010294(IL1RAP);Unigene0013660(MAP2K2);Unigene0013991(MPK8);Unigene0024513(PBL3);Unigene0026048(MRAS);Unigene0026404(GADD45B);Unigene0026725(EFNA1);Unigene0031064(Hspa8)…	K05462+K04449+K16510+K03283+K03283+K04870+K16342+K05090+K21278+K04448+K04723+K04369+K04464+K04733+K07831+K04402+K05462+K03283+K09784+K04372+K04373+K02677+K19663+K04345+K04733+K04426+K04464+K05450+K17333+K04347+K04371+K04464+K04464+K04361+K04730+K04459+K04451+K16342
Environmental Information Processing	Signal transduction	ErbB signaling pathway	ko04012	4	155	2	2	0.860158	0.999416	Unigene0000243(ABL1);Unigene0035112(PRKCA);Unigene0059849(HBEGF);Unigene0075224(EIF4EBP1)	K06619+K02677+K08523+K07205	13	155	6	7	0.357625	0.909245	Unigene0001203(PLCG2);Unigene0010037(JUN);Unigene0013660(MAP2K2);Unigene0030337(MSK-1);Unigene0031762(EREG);Unigene0035112(PRKCA);Unigene0036553(ASK7);Unigene0040734(PRKCG);Unigene0059849(HBEGF);Unigene0064257(PHOT1A);Unigene0065305(MAPK1);Unigene0076333(EGFR);Unigene0078161(PAK6)	K05859+K04448+K04369+K03083+K09784+K02677+K03083+K19663+K08523+K04688+K04371+K04361+K05735
Environmental Information Processing	Signal transduction	MAPK signaling pathway - fly	ko04013	4	165	1	3	0.890447	0.999416	Unigene0006234(Pfn3);Unigene0021364(Tec);Unigene0064347(FRK);Unigene0077366(PFN1)	K05759+K07364+K08892+K05759	13	165	4	9	0.445564	0.999941	Unigene0006234(Pfn3);Unigene0009280(FRO6);Unigene0010037(JUN);Unigene0024815(UBC5A);Unigene0050117(PRO1);Unigene0053663(MAP3K5);Unigene0058602(SODB);Unigene0064347(FRK);Unigene0065160(STRN);Unigene0065305(MAPK1);Unigene0073634(UBC28);Unigene0073636(UBC11);Unigene0076333(EGFR)	K05759+K13411+K04448+K06689+K05759+K04426+K04564+K08892+K17608+K04371+K06689+K06689+K04361
Environmental Information Processing	Signal transduction	Ras signaling pathway	ko04014	14	370	13	1	0.587034	0.999416	Unigene0000243(ABL1);Unigene0001651(RASA2);Unigene0004647(PLA2G4B);Unigene0016663(Pla2g4c);Unigene0020259(VEGFC);Unigene0022473(--);Unigene0035112(PRKCA);Unigene0061665(GNG10);Unigene0062918(CALM1);Unigene0075959(kdrl);Unigene0076492(FGF21);Unigene0078193(VEGFA);Unigene0079108(PLA2G3);Unigene0081033(PLA2G4B)	K06619+K08053+K16342+K16342+K05449+K05453+K02677+K04545+K02183+K05096+K22429+K05448+K01047+K16342	24	370	15	9	0.775969	0.999941	Unigene0000116(Efna3);Unigene0000527(CAL1);Unigene0001203(PLCG2);Unigene0004647(PLA2G4B);Unigene0005234(CSF1R);Unigene0009364(CAM-1);Unigene0013660(MAP2K2);Unigene0013698(CAM);Unigene0026048(MRAS);Unigene0026725(EFNA1);Unigene0029989(AFDN);Unigene0035112(PRKCA);Unigene0036759(PLD1);Unigene0040734(PRKCG);Unigene0046119(PRKACB);Unigene0054164(PDGFC);Unigene0061665(GNG10);Unigene0062918(CALM1);Unige…	K05462+K02183+K05859+K16342+K05090+K02183+K04369+K02183+K07831+K05462+K05702+K02677+K01115+K19663+K04345+K05450+K04545+K02183+K04347+K04371+K02183+K04361+K05735+K16342
Environmental Information Processing	Signal transduction	Rap1 signaling pathway	ko04015	17	392	14	3	0.36288	0.999416	Unigene0006234(Pfn3);Unigene0006953(PRKCI);Unigene0010824(THBS1);Unigene0020259(VEGFC);Unigene0022473(--);Unigene0030747(GNAQ);Unigene0034516(ADCY3);Unigene0035112(PRKCA);Unigene0045278(CFDP1);Unigene0049775(--);Unigene0057068(Itgax);Unigene0061911(Pard6g);Unigene0062918(CALM1);Unigene0075959(kdrl);Unigene0076492(FGF21);Unigene0077366(PFN1);Unigene0078193(VEGFA)	K05759+K06069+K16857+K05449+K05453+K04634+K08043+K02677+K05726+K04534+K06461+K06093+K02183+K05096+K22429+K05759+K05448	27	392	15	12	0.676491	0.999941	Unigene0000116(Efna3);Unigene0000527(CAL1);Unigene0003967(ID1);Unigene0005234(CSF1R);Unigene0006234(Pfn3);Unigene0009364(CAM-1);Unigene0013660(MAP2K2);Unigene0013698(CAM);Unigene0026048(MRAS);Unigene0026725(EFNA1);Unigene0029989(AFDN);Unigene0030747(GNAQ);Unigene0033425(--);Unigene0035112(PRKCA);Unigene0038920(AC97);Unigene0040734(PRKCG);Unigene0049775(--);Unigene0050117(PRO1);Unigene0051847(Enah…	K05462+K02183+K04680+K05090+K05759+K02183+K04369+K02183+K07831+K05462+K05702+K04634+K05631+K02677+K05692+K19663+K04534+K05759+K05746+K05450+K06461+K06093+K02183+K04371+K02183+K04361+K05746
Environmental Information Processing	Signal transduction	Calcium signaling pathway	ko04020	9	341	7	2	0.920747	0.999416	Unigene0000146(IGHG3);Unigene0018318(CAMK1G);Unigene0030747(GNAQ);Unigene0034516(ADCY3);Unigene0035112(PRKCA);Unigene0045641(Atp2a1);Unigene0062918(CALM1);Unigene0065522(ORAI1);Unigene0078930(EDNRB)	K06856+K08794+K04634+K08043+K02677+K05853+K02183+K16056+K04198	25	341	10	15	0.545191	0.999941	Unigene0000146(IGHG3);Unigene0000527(CAL1);Unigene0001203(PLCG2);Unigene0007938(CPK7);Unigene0008612(ACA2);Unigene0009364(CAM-1);Unigene0013698(CAM);Unigene0017789(LFNR2);Unigene0017790(OsI_21320);Unigene0018318(CAMK1G);Unigene0020801(CXCR4);Unigene0025320(GNA11);Unigene0029893(PHKG2);Unigene0030747(GNAQ);Unigene0035112(PRKCA);Unigene0038918(P2RX5);Unigene0040734(PRKCG);Unigene0045641(Atp2a1);Uni…	K06856+K02183+K05859+K08794+K05850+K02183+K02183+K13240+K13240+K08794+K04189+K04635+K00871+K04634+K02677+K05219+K19663+K05853+K04345+K02183+K09565+K16056+K02183+K04361+K16896
Environmental Information Processing	Signal transduction	cGMP-PKG signaling pathway	ko04022	6	317	3	3	0.986267	0.999416	Unigene0022860(CREB3);Unigene0030747(GNAQ);Unigene0034516(ADCY3);Unigene0045641(Atp2a1);Unigene0062918(CALM1);Unigene0078930(EDNRB)	K09048+K04634+K08043+K05853+K02183+K04198	16	317	7	9	0.963188	0.999941	Unigene0000527(CAL1);Unigene0008612(ACA2);Unigene0009364(CAM-1);Unigene0013660(MAP2K2);Unigene0013698(CAM);Unigene0022860(CREB3);Unigene0025320(GNA11);Unigene0030747(GNAQ);Unigene0045641(Atp2a1);Unigene0059910(NFATC3);Unigene0062918(CALM1);Unigene0063637(Ppif);Unigene0065305(MAPK1);Unigene0066450(CP1);Unigene0080365(irs2-a);Unigene0080814(CNGC2)	K02183+K05850+K02183+K04369+K02183+K09048+K04635+K04634+K05853+K17333+K02183+K09565+K04371+K02183+K07187+K04948
Environmental Information Processing	Signal transduction	cAMP signaling pathway	ko04024	8	346	4	4	0.963362	0.999416	Unigene0007563(CNGA2);Unigene0018872(SSTR2);Unigene0022860(CREB3);Unigene0033983(PDE4B);Unigene0034516(ADCY3);Unigene0045641(Atp2a1);Unigene0062918(CALM1);Unigene0065522(ORAI1)	K04949+K04218+K09048+K13293+K08043+K05853+K02183+K16056	19	346	9	10	0.934054	0.999941	Unigene0000527(CAL1);Unigene0007563(CNGA2);Unigene0008612(ACA2);Unigene0009364(CAM-1);Unigene0010037(JUN);Unigene0013660(MAP2K2);Unigene0013698(CAM);Unigene0022860(CREB3);Unigene0029989(AFDN);Unigene0033983(PDE4B);Unigene0036759(PLD1);Unigene0041559(PPP1R1B);Unigene0045641(Atp2a1);Unigene0046119(PRKACB);Unigene0062918(CALM1);Unigene0065305(MAPK1);Unigene0065522(ORAI1);Unigene0066450(CP1);Unigene0…	K02183+K04949+K05850+K02183+K04448+K04369+K02183+K09048+K05702+K13293+K01115+K15494+K05853+K04345+K02183+K04371+K16056+K02183+K04948
Environmental Information Processing	Signaling molecules and interaction	Cytokine-cytokine receptor interaction	ko04060	14	181	11	3	0.011508	0.432259	Unigene0000291(--);Unigene0001078(IL6R);Unigene0007337(Cxcr6);Unigene0010294(IL1RAP);Unigene0014719(IL27RA);Unigene0015674(Il17re);Unigene0020026(IL6);Unigene0022473(--);Unigene0024196(TGFBR2);Unigene0027022(TGFB1);Unigene0046840(CCL5);Unigene0056733(--);Unigene0073527(--);Unigene0079375(BMP8B)	K10032+K05055+K04191+K04723+K19598+K05168+K05405+K05453+K04388+K13375+K05408+K05437+K05076+K16622	15	181	10	5	0.359097	0.909245	Unigene0000291(--);Unigene0005234(CSF1R);Unigene0010294(IL1RAP);Unigene0014719(IL27RA);Unigene0015674(Il17re);Unigene0020026(IL6);Unigene0020801(CXCR4);Unigene0041832(--);Unigene0056733(--);Unigene0057574(GHR);Unigene0057873(INHBE);Unigene0059494(--);Unigene0064946(DMGDH);Unigene0073527(--);Unigene0079375(BMP8B)	K10032+K05090+K04723+K19598+K05168+K05405+K04189+K05138+K05437+K05080+K22689+K06454+K05152+K05076+K16622
Environmental Information Processing	Signaling molecules and interaction	Viral protein interaction with cytokine and cytokine receptor	ko04061	5	60	4	1	0.0843275	0.785182	Unigene0000291(--);Unigene0001078(IL6R);Unigene0020026(IL6);Unigene0022473(--);Unigene0046840(CCL5)	K10032+K05055+K05405+K05453+K05408	6	60	4	2	0.280938	0.850567	Unigene0000291(--);Unigene0005234(CSF1R);Unigene0020026(IL6);Unigene0020801(CXCR4);Unigene0041832(--);Unigene0064946(DMGDH)	K10032+K05090+K05405+K04189+K05138+K05152
Organismal Systems	Immune system	Chemokine signaling pathway	ko04062	7	258	5	2	0.881784	0.999416	Unigene0000291(--);Unigene0007337(Cxcr6);Unigene0034516(ADCY3);Unigene0045278(CFDP1);Unigene0046840(CCL5);Unigene0046994(PRKCD);Unigene0061665(GNG10)	K10032+K04191+K08043+K05726+K05408+K06068+K04545	9	258	4	5	0.997313	0.999941	Unigene0000291(--);Unigene0020801(CXCR4);Unigene0030337(MSK-1);Unigene0036553(ASK7);Unigene0046119(PRKACB);Unigene0046994(PRKCD);Unigene0061665(GNG10);Unigene0063904(GNG12);Unigene0065305(MAPK1)	K10032+K04189+K03083+K03083+K04345+K06068+K04545+K04347+K04371
Environmental Information Processing	Signal transduction	NF-kappa B signaling pathway	ko04064	6	228	4	2	0.885249	0.999416	Unigene0000146(IGHG3);Unigene0012702(SYK);Unigene0024513(PBL3);Unigene0026404(GADD45B);Unigene0029664(Icam5);Unigene0079503(Prkcq)	K06856+K05855+K04733+K04402+K06490+K18052	12	228	6	6	0.91928	0.999941	Unigene0000146(IGHG3);Unigene0001203(PLCG2);Unigene0017852(XIAP);Unigene0023965(CFLAR);Unigene0024513(PBL3);Unigene0026404(GADD45B);Unigene0029664(Icam5);Unigene0049835(SCE1);Unigene0050820(At1g07650);Unigene0073289(DDX58);Unigene0077050(Tnfaip3);Unigene0077383(LRK10)	K06856+K05859+K04725+K04724+K04733+K04402+K06490+K10577+K04733+K12646+K11859+K04730
Environmental Information Processing	Signal transduction	HIF-1 signaling pathway	ko04066	15	308	7	8	0.224392	0.917229	Unigene0001078(IL6R);Unigene0006464(GAPB);Unigene0020026(IL6);Unigene0032055(Mknk2);Unigene0035112(PRKCA);Unigene0045868(PFKM);Unigene0055155(CYBB);Unigene0056733(--);Unigene0058703(Aldoa);Unigene0075224(EIF4EBP1);Unigene0075714(FBA2);Unigene0075959(kdrl);Unigene0078193(VEGFA);Unigene0079220(Pfkm);Unigene0080051(GAPA)	K05055+K00134+K05405+K04372+K02677+K00850+K21421+K05437+K01623+K07205+K01623+K05096+K05448+K00850+K00134	32	308	7	25	0.0311424	0.244892	Unigene0001203(PLCG2);Unigene0004191(ENO1);Unigene0006464(GAPB);Unigene0006465(GAPB);Unigene0006700(FBA5);Unigene0010107(PDH-E1);Unigene0013660(MAP2K2);Unigene0017252(FBA5);Unigene0017256(FBA5);Unigene0019715(At1g56190);Unigene0020026(IL6);Unigene0021276(GAPDH);Unigene0023241(PDK);Unigene0025643(PGK1);Unigene0032055(Mknk2);Unigene0035112(PRKCA);Unigene0035661(Ldha);Unigene0040734(PRKCG);Unigene00…	K05859+K01689+K00134+K00134+K01623+K00161+K04369+K01623+K01623+K00927+K05405+K00134+K12077+K00927+K04372+K02677+K00016+K19663+K00134+K00134+K00134+K05437+K00850+K01623+K00134+K04688+K04371+K00927+K21421+K04361+K00850+K00134
Environmental Information Processing	Signal transduction	FoxO signaling pathway	ko04068	6	268	5	1	0.953352	0.999416	Unigene0000574(CCND1);Unigene0020026(IL6);Unigene0024196(TGFBR2);Unigene0026404(GADD45B);Unigene0027022(TGFB1);Unigene0074449(CAT4)	K04503+K05405+K04388+K04402+K13375+K03781	20	268	7	13	0.513947	0.999941	Unigene0006790(PLK3);Unigene0008739(BCL6);Unigene0010313(CIPK3);Unigene0013660(MAP2K2);Unigene0020026(IL6);Unigene0020265(CAT2);Unigene0026207(CIPK31);Unigene0026404(GADD45B);Unigene0031375(KING1);Unigene0044196(CIPK9);Unigene0052694(CIPK1);Unigene0058018(CIPK1);Unigene0058602(SODB);Unigene0058686(CAT3);Unigene0065305(MAPK1);Unigene0069329(G6PC);Unigene0076333(EGFR);Unigene0077053(FOXO1);Unigene0…	K08862+K15618+K07198+K04369+K05405+K03781+K07198+K04402+K07200+K07198+K07198+K07198+K04564+K03781+K04371+K01084+K04361+K07201+K07187+K13304
Environmental Information Processing	Signal transduction	Phosphatidylinositol signaling system	ko04070	5	222	3	2	0.938001	0.999416	Unigene0035112(PRKCA);Unigene0056960(MTMR1);Unigene0062918(CALM1);Unigene0078069(IPPK);Unigene0079273(MTMR8)	K02677+K18081+K02183+K10572+K18083	13	222	3	10	0.843591	0.999941	Unigene0000527(CAL1);Unigene0001203(PLCG2);Unigene0009364(CAM-1);Unigene0013698(CAM);Unigene0015145(IP6K2);Unigene0017377(IP5P3);Unigene0022625(IPMK);Unigene0035112(PRKCA);Unigene0040734(PRKCG);Unigene0054382(ITPK3);Unigene0056960(MTMR1);Unigene0062918(CALM1);Unigene0066450(CP1)	K02183+K05859+K02183+K02183+K07756+K01099+K00915+K02677+K19663+K00913+K18081+K02183+K02183
Environmental Information Processing	Signal transduction	Sphingolipid signaling pathway	ko04071	8	229	4	4	0.675767	0.999416	Unigene0002904(PPP2R5A);Unigene0019686(SGMS2);Unigene0030747(GNAQ);Unigene0034483(PPP2R2B);Unigene0035112(PRKCA);Unigene0053395(Smpd2);Unigene0076050(FYN);Unigene0080842(tp53)	K11584+K04714+K04634+K04354+K02677+K12351+K05703+K04451	12	229	5	7	0.921894	0.999941	Unigene0002904(PPP2R5A);Unigene0010059(RAP);Unigene0010062(Os05g0567100);Unigene0013660(MAP2K2);Unigene0030747(GNAQ);Unigene0034483(PPP2R2B);Unigene0035112(PRKCA);Unigene0036759(PLD1);Unigene0040734(PRKCG);Unigene0053663(MAP3K5);Unigene0065305(MAPK1);Unigene0080842(tp53)	K11584+K01379+K01379+K04369+K04634+K04354+K02677+K01115+K19663+K04426+K04371+K04451
Environmental Information Processing	Signal transduction	Phospholipase D signaling pathway	ko04072	11	279	9	2	0.530556	0.999416	Unigene0000146(IGHG3);Unigene0004647(PLA2G4B);Unigene0007388(Rheb);Unigene0012702(SYK);Unigene0016663(Pla2g4c);Unigene0028823(Agpat2);Unigene0034516(ADCY3);Unigene0035112(PRKCA);Unigene0036212(Lpar6);Unigene0076050(FYN);Unigene0081033(PLA2G4B)	K06856+K16342+K07208+K05855+K16342+K13509+K08043+K02677+K04273+K05703+K16342	17	279	11	6	0.827986	0.999941	Unigene0000146(IGHG3);Unigene0001203(PLCG2);Unigene0004647(PLA2G4B);Unigene0007388(Rheb);Unigene0013660(MAP2K2);Unigene0026048(MRAS);Unigene0030617(ARF1);Unigene0030618(ARF);Unigene0035112(PRKCA);Unigene0036212(Lpar6);Unigene0036759(PLD1);Unigene0049617(ARF1);Unigene0054164(PDGFC);Unigene0065305(MAPK1);Unigene0071782(Os01g0813400);Unigene0076333(EGFR);Unigene0081033(PLA2G4B)	K06856+K05859+K16342+K07208+K04369+K07831+K07937+K07937+K02677+K04273+K01115+K07937+K05450+K04371+K07937+K04361+K16342
Environmental Information Processing	Signaling molecules and interaction	Neuroactive ligand-receptor interaction	ko04080	8	169	6	2	0.340002	0.999416	Unigene0000459(pth2);Unigene0001863(C3);Unigene0012169(C3);Unigene0018872(SSTR2);Unigene0036212(Lpar6);Unigene0049443(P2RY14);Unigene0063604(GRIK4);Unigene0078930(EDNRB)	K23143+K03990+K03990+K04218+K04273+K04299+K05204+K04198	9	169	4	5	0.884747	0.999941	Unigene0000459(pth2);Unigene0031565(C3);Unigene0034321(TAAR1);Unigene0036212(Lpar6);Unigene0037839(CHRM4);Unigene0038918(P2RX5);Unigene0054029(GLR3.1);Unigene0057574(GHR);Unigene0075187(GRID1)	K23143+K03990+K05051+K04273+K04132+K05219+K05203+K05080+K05206
Cellular Processes	Cell growth and death	Cell cycle	ko04110	10	325	6	4	0.821326	0.999416	Unigene0000243(ABL1);Unigene0000574(CCND1);Unigene0000577(--);Unigene0003370(CDC23);Unigene0019315(mcm4);Unigene0025391(RB1);Unigene0026404(GADD45B);Unigene0027022(TGFB1);Unigene0075208(prkdc);Unigene0080842(tp53)	K06619+K04503+K06634+K03355+K02212+K06618+K04402+K13375+K06642+K04451	15	325	4	11	0.984403	0.999941	Unigene0000577(--);Unigene0001701(--);Unigene0003370(CDC23);Unigene0026404(GADD45B);Unigene0030337(MSK-1);Unigene0036553(ASK7);Unigene0041288(MCM3);Unigene0042751(GF14C);Unigene0055762(GRF1);Unigene0056509(SKP1A);Unigene0058852(TFT2);Unigene0062994(ANAPC4);Unigene0075208(prkdc);Unigene0076101(RBL1);Unigene0080842(tp53)	K06634+K06634+K03355+K04402+K03083+K03083+K02541+K06630+K06630+K03094+K06630+K03351+K06642+K04681+K04451
Cellular Processes	Cell growth and death	Oocyte meiosis	ko04114	5	308	1	4	0.993783	0.999416	Unigene0002904(PPP2R5A);Unigene0003370(CDC23);Unigene0032699(PHOT2);Unigene0034516(ADCY3);Unigene0062918(CALM1)	K11584+K03355+K04373+K08043+K02183	17	308	4	13	0.920462	0.999941	Unigene0000527(CAL1);Unigene0002904(PPP2R5A);Unigene0003370(CDC23);Unigene0009364(CAM-1);Unigene0013698(CAM);Unigene0032699(PHOT2);Unigene0037743(AURKA);Unigene0042751(GF14C);Unigene0046119(PRKACB);Unigene0055762(GRF1);Unigene0056509(SKP1A);Unigene0058852(TFT2);Unigene0062918(CALM1);Unigene0062994(ANAPC4);Unigene0065305(MAPK1);Unigene0066450(CP1);Unigene0077305(PGR)	K02183+K11584+K03355+K02183+K02183+K04373+K11481+K06630+K04345+K06630+K03094+K06630+K02183+K03351+K04371+K02183+K08556
Cellular Processes	Cell growth and death	p53 signaling pathway	ko04115	7	127	5	2	0.227918	0.917229	Unigene0000574(CCND1);Unigene0010824(THBS1);Unigene0012402(AIFM2);Unigene0026404(GADD45B);Unigene0049069(EI24);Unigene0072059(IGFBP3);Unigene0080842(tp53)	K04503+K16857+K22745+K04402+K10134+K10138+K04451	8	127	3	5	0.729259	0.999941	Unigene0026404(GADD45B);Unigene0033093(At4g33300);Unigene0036176(RZFP34);Unigene0038356(At5g66900);Unigene0049069(EI24);Unigene0072059(IGFBP3);Unigene0076223(SESN2);Unigene0080842(tp53)	K04402+K02084+K10144+K02084+K10134+K10138+K20394+K04451
Genetic Information Processing	Folding, sorting and degradation	Ubiquitin mediated proteolysis	ko04120	5	317	2	3	0.995203	0.999416	Unigene0003370(CDC23);Unigene0011867(--);Unigene0014339(Trip12);Unigene0049642(UBE2QL1);Unigene0080333(UBE2A)	K03355+K04678+K10590+K10582+K10573	12	317	2	10	0.997545	0.999941	Unigene0003370(CDC23);Unigene0011867(--);Unigene0017852(XIAP);Unigene0024815(UBC5A);Unigene0036176(RZFP34);Unigene0049642(UBE2QL1);Unigene0049835(SCE1);Unigene0056509(SKP1A);Unigene0062725(FBXO2);Unigene0062994(ANAPC4);Unigene0073634(UBC28);Unigene0073636(UBC11)	K03355+K04678+K04725+K06689+K10144+K10582+K10577+K03094+K10099+K03351+K06689+K06689
Genetic Information Processing	Folding, sorting and degradation	SNARE interactions in vesicular transport	ko04130	1	47	0	1	0.846674	0.999416	Unigene0017859(VTI1B)	K08493	1	47	0	1	0.97298	0.999941	Unigene0047153(SNAP33)	K08508
Cellular Processes	Transport and catabolism	Autophagy - other	ko04136	2	77	1	1	0.808569	0.999416	Unigene0009168(ULK2);Unigene0035741(--)	K08269+K17908	2	77	1	1	0.980794	0.999941	Unigene0009168(ULK2);Unigene0035741(--)	K08269+K17908
Cellular Processes	Transport and catabolism	Mitophagy - animal	ko04137	4	120	4	0	0.694511	0.999416	Unigene0032439(--);Unigene0038121(Pgam5);Unigene0062525(CALCOCO2);Unigene0080842(tp53)	K14381+K15637+K21348+K04451	6	120	5	1	0.885987	0.999941	Unigene0010037(JUN);Unigene0026048(MRAS);Unigene0038121(Pgam5);Unigene0062525(CALCOCO2);Unigene0080429(RAB7B);Unigene0080842(tp53)	K04448+K07831+K15637+K21348+K07898+K04451
Cellular Processes	Transport and catabolism	Autophagy - animal	ko04140	8	332	2	6	0.950354	0.999416	Unigene0007388(Rheb);Unigene0009168(ULK2);Unigene0032439(--);Unigene0035741(--);Unigene0046994(PRKCD);Unigene0050673(RAB1A);Unigene0073989(VMP1);Unigene0079503(Prkcq)	K07208+K08269+K14381+K17908+K06068+K07874+K21248+K18052	28	332	9	19	0.2569	0.832815	Unigene0004139(Os04g0650000);Unigene0007388(Rheb);Unigene0007945(CTSV);Unigene0009168(ULK2);Unigene0010059(RAP);Unigene0010062(Os05g0567100);Unigene0010313(CIPK3);Unigene0013660(MAP2K2);Unigene0023965(CFLAR);Unigene0026048(MRAS);Unigene0026207(CIPK31);Unigene0028000(OsI_14861);Unigene0029241(RD21B);Unigene0035741(--);Unigene0041480(SUPT20H);Unigene0044196(CIPK9);Unigene0046119(PRKACB);Unigene0046…	K01365+K07208+K01365+K08269+K01379+K01379+K07198+K04369+K04724+K07831+K07198+K01365+K01365+K17908+K21245+K07198+K04345+K06068+K07198+K07198+K04688+K04371+K01365+K01365+K08270+K07187+K07898+K01365
Genetic Information Processing	Folding, sorting and degradation	Protein processing in endoplasmic reticulum	ko04141	16	447	4	12	0.676263	0.999416	Unigene0003041(Sec23a);Unigene0005506(SEC23A);Unigene0018963(ERP29);Unigene0021898(Txndc5);Unigene0025381(tram1l1);Unigene0027917(Mogs);Unigene0028879(EIF2AK1);Unigene0030246(Rnf5);Unigene0030308(HSPA5);Unigene0030383(EDEM1);Unigene0034297(UBQLN1);Unigene0037204(ATJ2);Unigene0074980(FBXO6);Unigene0076775(SEC24D);Unigene0076806(Fbxo44);Unigene0078593(Dnajb2)	K14006+K14006+K09586+K13984+K14010+K01228+K16194+K10666+K09490+K10084+K04523+K09503+K10100+K14007+K10100+K09508	34	447	11	23	0.453712	0.999941	Unigene0000007(MAN1B1);Unigene0000541(XBP1);Unigene0001950(HSC80);Unigene0002110(HSP70-4);Unigene0002433(HSP70);Unigene0004913(EIF2AK2);Unigene0007650(HERPUD1);Unigene0011720(CAL1);Unigene0014383(GANAB);Unigene0014671(CRT3);Unigene0021898(Txndc5);Unigene0024815(UBC5A);Unigene0025381(tram1l1);Unigene0026005(DNAJ1);Unigene0026885(SELENOS);Unigene0028879(EIF2AK1);Unigene0030246(Rnf5);Unigene0031064(…	K23741+K09027+K04079+K03283+K03283+K16195+K14027+K08057+K05546+K08057+K13984+K06689+K14010+K09502+K14025+K16194+K10666+K03283+K09503+K09502+K04079+K14012+K10666+K09503+K04426+K03094+K01230+K10099+K06689+K06689+K10100+K14007+K09508+K09556
Cellular Processes	Transport and catabolism	Lysosome	ko04142	17	336	11	6	0.165996	0.883529	Unigene0000707(Gaa);Unigene0001847(--);Unigene0002182(PLA2G15);Unigene0005933(CTSZ);Unigene0006025(Mcoln1);Unigene0009535(CTSZ);Unigene0014683(AP1M1);Unigene0030045(--);Unigene0039054(Abca2);Unigene0039055(ABCA2);Unigene0039056(ABCA2);Unigene0052151(CTSK);Unigene0052488(ACT1A);Unigene0056824(ENTPD4);Unigene0065150(LIPA);Unigene0074433(Litaf);Unigene0076381(AP1S2)	K12316+K12394+K06129+K08568+K04992+K08568+K12393+K01186+K05642+K05642+K05642+K01371+K01368+K12305+K01052+K19363+K12394	42	336	16	26	0.000527115	0.0165802	Unigene0000172(At3g45310);Unigene0000707(Gaa);Unigene0001847(--);Unigene0002182(PLA2G15);Unigene0004139(Os04g0650000);Unigene0004837(PAP3);Unigene0006025(Mcoln1);Unigene0006055(galc);Unigene0007945(CTSV);Unigene0010059(RAP);Unigene0010062(Os05g0567100);Unigene0010266(LAPTM4B);Unigene0010747(CYS6);Unigene0011208(NAGA);Unigene0012066(RD19A);Unigene0014301(Man2b1);Unigene0014683(AP1M1);Unigene001481…	K01366+K12316+K12394+K06129+K01365+K14379+K04992+K01202+K01365+K01379+K01379+K12387+K01373+K01204+K01373+K12311+K12393+K01052+K12394+K01373+K12382+K01365+K01365+K01186+K01186+K12389+K05642+K05642+K21398+K01368+K01368+K01369+K01373+K01206+K01365+K10532+K01366+K14379+K01366+K01365+K01132+K01365
Cellular Processes	Transport and catabolism	Endocytosis	ko04144	18	536	12	6	0.7788	0.999416	Unigene0002442(VPS36);Unigene0006782(--);Unigene0006953(PRKCI);Unigene0010805(Asap1);Unigene0011867(--);Unigene0014958(Ldlrap1);Unigene0021906(--);Unigene0024196(TGFBR2);Unigene0037034(--);Unigene0039672(--);Unigene0061911(Pard6g);Unigene0061927(--);Unigene0066350(ARFGAP1);Unigene0066515(Wipf1);Unigene0073401(ARAP1);Unigene0075954(ACAP1);Unigene0077797(Patr-A);Unigene0081530(Arpc5)	K12190+K12486+K06069+K12488+K04678+K12474+K12183+K04388+K13649+K12485+K06093+K12486+K12492+K19475+K18439+K12489+K06751+K05754	30	536	14	16	0.9597	0.999941	Unigene0002110(HSP70-4);Unigene0002433(HSP70);Unigene0002818(Rab11fip4);Unigene0006782(--);Unigene0010805(Asap1);Unigene0011867(--);Unigene0017220(DAB2);Unigene0020801(CXCR4);Unigene0021395(RAB35);Unigene0030617(ARF1);Unigene0030618(ARF);Unigene0031064(Hspa8);Unigene0033379(CAV2);Unigene0034407(RAB11A);Unigene0036759(PLD1);Unigene0037034(--);Unigene0039672(--);Unigene0049615(SMAP2);Unigene0049617…	K03283+K03283+K12485+K12486+K12488+K04678+K12475+K04189+K07876+K07937+K07937+K03283+K12958+K07904+K01115+K13649+K12485+K12486+K07937+K07891+K07879+K06093+K12486+K07937+K12489+K04361+K06751+K12184+K05754+K12471
Cellular Processes	Transport and catabolism	Phagosome	ko04145	14	466	8	6	0.876483	0.999416	Unigene0000146(IGHG3);Unigene0000251(H2-Eb1);Unigene0000582(TLR2-2);Unigene0001863(C3);Unigene0010008(Cd36);Unigene0010824(THBS1);Unigene0012169(C3);Unigene0024924(SFTPD);Unigene0052488(ACT1A);Unigene0055155(CYBB);Unigene0057068(Itgax);Unigene0060684(TUBA3C);Unigene0071793(ATP6V1E1);Unigene0077797(Patr-A)	K06856+K06752+K10159+K03990+K06259+K16857+K03990+K10068+K01368+K21421+K06461+K07374+K02150+K06751	31	466	10	21	0.755549	0.999941	Unigene0000146(IGHG3);Unigene0000251(H2-Eb1);Unigene0000582(TLR2-2);Unigene0004139(Os04g0650000);Unigene0007945(CTSV);Unigene0008167(TUBB1);Unigene0011720(CAL1);Unigene0014671(CRT3);Unigene0015193(CVA69.24);Unigene0017789(LFNR2);Unigene0017790(OsI_21320);Unigene0028000(OsI_14861);Unigene0029241(RD21B);Unigene0031565(C3);Unigene0038920(AC97);Unigene0052486(ACT1A);Unigene0052488(ACT1A);Unigene00556…	K06856+K06752+K10159+K01365+K01365+K07375+K08057+K08057+K02145+K13240+K13240+K01365+K01365+K03990+K05692+K01368+K01368+K07374+K06461+K07374+K05653+K01365+K21421+K07374+K01365+K05654+K06751+K08010+K10066+K07898+K01365
Cellular Processes	Transport and catabolism	Peroxisome	ko04146	12	190	4	8	0.0690662	0.785182	Unigene0000258(GLO1);Unigene0000821(HAO1);Unigene0001426(CROT);Unigene0001597(Slc27a2);Unigene0006923(Acox2);Unigene0007755(EHHADH);Unigene0017515(AGT1);Unigene0054264(--);Unigene0074449(CAT4);Unigene0078549(XDH);Unigene0080967(DHRS4);Unigene0081862(AGXT)	K11517+K11517+K05940+K08746+K10214+K07514+K00830+K13348+K03781+K00106+K11147+K00830	26	190	5	21	0.00163367	0.0403751	Unigene0001426(CROT);Unigene0004611(SLC27A2);Unigene0004975(PEX11B);Unigene0006923(Acox2);Unigene0009720(GLO5);Unigene0009722(GLO1);Unigene0012023(XDH);Unigene0016430(PEX11C);Unigene0016695(AGT1);Unigene0018719(AGT1);Unigene0019403(--);Unigene0019881(At5g06290);Unigene0020265(CAT2);Unigene0041641(PRXIIB);Unigene0043594(ACSL3);Unigene0054264(--);Unigene0058337(ACBP5);Unigene0058602(SODB);Unigene00…	K05940+K08746+K13352+K10214+K11517+K11517+K00106+K13352+K00830+K00830+K13347+K13279+K03781+K11187+K01897+K13348+K13239+K04564+K03781+K06664+K08726+K11147+K01897+K00106+K04565+K00830
Environmental Information Processing	Signal transduction	mTOR signaling pathway	ko04150	10	278	4	6	0.649783	0.999416	Unigene0001893(LPIN1);Unigene0007388(Rheb);Unigene0009168(ULK2);Unigene0029966(fzd2);Unigene0032699(PHOT2);Unigene0034869(FNIP2);Unigene0035112(PRKCA);Unigene0056709(FZD9);Unigene0071793(ATP6V1E1);Unigene0075224(EIF4EBP1)	K15728+K07208+K08269+K02235+K04373+K20401+K02677+K02842+K02150+K07205	23	278	9	14	0.314508	0.887967	Unigene0001591(LAMTOR2);Unigene0001893(LPIN1);Unigene0007388(Rheb);Unigene0009168(ULK2);Unigene0010313(CIPK3);Unigene0012721(FZD4);Unigene0013660(MAP2K2);Unigene0015193(CVA69.24);Unigene0026207(CIPK31);Unigene0030337(MSK-1);Unigene0032699(PHOT2);Unigene0035112(PRKCA);Unigene0036553(ASK7);Unigene0040734(PRKCG);Unigene0044196(CIPK9);Unigene0052694(CIPK1);Unigene0056705(FZD10);Unigene0056709(FZD9);U…	K20398+K15728+K07208+K08269+K07198+K02354+K04369+K02145+K07198+K03083+K04373+K02677+K03083+K19663+K07198+K07198+K02842+K02842+K07198+K04688+K04371+K20394+K08270
Environmental Information Processing	Signal transduction	PI3K-Akt signaling pathway	ko04151	30	660	20	10	0.217166	0.917229	Unigene0000146(IGHG3);Unigene0000574(CCND1);Unigene0000582(TLR2-2);Unigene0001078(IL6R);Unigene0002352(--);Unigene0002904(PPP2R5A);Unigene0004338(ITGA6);Unigene0007388(Rheb);Unigene0008891(CD19);Unigene0010824(THBS1);Unigene0012702(SYK);Unigene0020026(IL6);Unigene0020259(VEGFC);Unigene0022473(--);Unigene0022860(CREB3);Unigene0033835(FN1);Unigene0034483(PPP2R2B);Unigene0035112(PRKCA);Unigene003621…	K06856+K04503+K10159+K05055+K06248+K11584+K06485+K07208+K06465+K16857+K05855+K05405+K05449+K05453+K09048+K05717+K04354+K02677+K04273+K06249+K06240+K05437+K04545+K07205+K06236+K05096+K22429+K05448+K16339+K04451	49	660	24	25	0.50587	0.999941	Unigene0000116(Efna3);Unigene0000146(IGHG3);Unigene0000582(TLR2-2);Unigene0001950(HSC80);Unigene0002904(PPP2R5A);Unigene0004338(ITGA6);Unigene0005234(CSF1R);Unigene0007388(Rheb);Unigene0008129(--);Unigene0010313(CIPK3);Unigene0013660(MAP2K2);Unigene0020026(IL6);Unigene0022860(CREB3);Unigene0026207(CIPK31);Unigene0026725(EFNA1);Unigene0030337(MSK-1);Unigene0031762(EREG);Unigene0033425(--);Unigene0…	K05462+K06856+K10159+K04079+K11584+K06485+K05090+K07208+K06245+K07198+K04369+K05405+K09048+K07198+K05462+K03083+K09784+K05631+K05717+K04354+K02677+K04273+K03083+K06244+K04079+K09420+K06630+K07198+K06483+K06590+K06249+K07198+K05450+K06630+K05437+K05080+K07198+K06630+K04545+K04347+K04688+K04371+K01084+K09420+K00693+K04361+K08270+K04451+K13304
Environmental Information Processing	Signal transduction	AMPK signaling pathway	ko04152	15	263	4	11	0.0916866	0.785182	Unigene0000574(CCND1);Unigene0002904(PPP2R5A);Unigene0007384(PFKFB1);Unigene0007388(Rheb);Unigene0009424(Eef2);Unigene0010008(Cd36);Unigene0022860(CREB3);Unigene0034483(PPP2R2B);Unigene0038073(LOS1);Unigene0045868(PFKM);Unigene0062356(ACAC);Unigene0075224(EIF4EBP1);Unigene0075661(Scd3);Unigene0077608(PPARG);Unigene0079220(Pfkm)	K04503+K11584+K19028+K07208+K03234+K06259+K09048+K04354+K03234+K00850+K11262+K07205+K00507+K08530+K00850	29	263	4	25	0.0193842	0.159689	Unigene0002904(PPP2R5A);Unigene0007388(Rheb);Unigene0008007(FKFBP);Unigene0010011(FBP);Unigene0010313(CIPK3);Unigene0010723(OsI_10887);Unigene0022860(CREB3);Unigene0023061(At3g55800);Unigene0023062(At3g55800);Unigene0025816(CFBP);Unigene0026207(CIPK31);Unigene0031375(KING1);Unigene0034483(PPP2R2B);Unigene0038073(LOS1);Unigene0044196(CIPK9);Unigene0045709(CPT1A);Unigene0052694(CIPK1);Unigene005287…	K11584+K07208+K19028+K03841+K07198+K03841+K09048+K03841+K03841+K03841+K07198+K07200+K04354+K03234+K07198+K19523+K07198+K07202+K07198+K00850+K03841+K03841+K04688+K03841+K01084+K00693+K07201+K00850+K07187
Cellular Processes	Cell growth and death	Apoptosis	ko04210	10	405	5	5	0.95798	0.999416	Unigene0000255(DFFA);Unigene0005933(CTSZ);Unigene0009535(CTSZ);Unigene0026404(GADD45B);Unigene0037167(Pol);Unigene0052151(CTSK);Unigene0052488(ACT1A);Unigene0054118(Pol);Unigene0060684(TUBA3C);Unigene0080842(tp53)	K02310+K08568+K08568+K04402+K10798+K01371+K01368+K10798+K07374+K04451	35	405	8	27	0.18556	0.699006	Unigene0000172(At3g45310);Unigene0000255(DFFA);Unigene0004139(Os04g0650000);Unigene0007945(CTSV);Unigene0010037(JUN);Unigene0010059(RAP);Unigene0010062(Os05g0567100);Unigene0010747(CYS6);Unigene0012066(RD19A);Unigene0013660(MAP2K2);Unigene0017852(XIAP);Unigene0019808(Os01g0270100);Unigene0023965(CFLAR);Unigene0026404(GADD45B);Unigene0028000(OsI_14861);Unigene0029241(RD21B);Unigene0033093(At4g3330…	K01366+K02310+K01365+K01365+K04448+K01379+K01379+K01373+K01373+K04369+K04725+K01373+K04724+K04402+K01365+K01365+K02084+K10798+K02084+K05692+K01368+K01368+K04426+K01373+K07374+K07374+K04371+K01365+K01366+K01366+K07374+K01365+K10798+K01365+K04451
Organismal Systems	Aging	Longevity regulating pathway	ko04211	7	176	3	4	0.53449	0.999416	Unigene0007388(Rheb);Unigene0022860(CREB3);Unigene0034516(ADCY3);Unigene0074449(CAT4);Unigene0075224(EIF4EBP1);Unigene0077608(PPARG);Unigene0080842(tp53)	K07208+K09048+K08043+K03781+K07205+K08530+K04451	18	176	6	12	0.0992212	0.56881	Unigene0007388(Rheb);Unigene0010313(CIPK3);Unigene0020265(CAT2);Unigene0022860(CREB3);Unigene0026207(CIPK31);Unigene0031375(KING1);Unigene0044196(CIPK9);Unigene0046119(PRKACB);Unigene0052694(CIPK1);Unigene0052873(PPARGC1A);Unigene0058018(CIPK1);Unigene0058602(SODB);Unigene0058686(CAT3);Unigene0064257(PHOT1A);Unigene0076223(SESN2);Unigene0077053(FOXO1);Unigene0080365(irs2-a);Unigene0080842(tp53)	K07208+K07198+K03781+K09048+K07198+K07200+K07198+K04345+K07198+K07202+K07198+K04564+K03781+K04688+K20394+K07201+K07187+K04451
Organismal Systems	Aging	Longevity regulating pathway - worm	ko04212	8	241	3	5	0.729314	0.999416	Unigene0009168(ULK2);Unigene0034028(CLPR1);Unigene0037167(Pol);Unigene0054118(Pol);Unigene0063515(Gsta4);Unigene0074449(CAT4);Unigene0075661(Scd3);Unigene0079168(MGST1)	K08269+K01358+K10798+K10798+K00799+K03781+K00507+K00799	23	241	4	19	0.122742	0.605452	Unigene0008422(HSP70);Unigene0009168(ULK2);Unigene0014874(foxa1-a);Unigene0017107(GCLC);Unigene0017311(CAO);Unigene0020265(CAT2);Unigene0026519(UBL5);Unigene0034028(CLPR1);Unigene0034971(GSTU6);Unigene0037167(Pol);Unigene0038328(Gsta3);Unigene0041342(PARC);Unigene0058602(SODB);Unigene0058686(CAT3);Unigene0059615(HSP70);Unigene0062121(CPN60B2);Unigene0063515(Gsta4);Unigene0064257(PHOT1A);Unigene00…	K04043+K08269+K08035+K11204+K14938+K03781+K13113+K01358+K00799+K10798+K00799+K00799+K04564+K03781+K04043+K04077+K00799+K04688+K00799+K00799+K14938+K10798+K00799
Organismal Systems	Aging	Longevity regulating pathway - multiple species	ko04213	3	186	1	2	0.978243	0.999416	Unigene0034516(ADCY3);Unigene0039029(CD4B);Unigene0074449(CAT4)	K08043+K03695+K03781	22	186	4	18	0.0188967	0.15947	Unigene0002110(HSP70-4);Unigene0002433(HSP70);Unigene0010313(CIPK3);Unigene0014874(foxa1-a);Unigene0020265(CAT2);Unigene0026207(CIPK31);Unigene0031064(Hspa8);Unigene0031268(CLPC2);Unigene0031375(KING1);Unigene0043268(EIF4EBP2);Unigene0044196(CIPK9);Unigene0044252(CLPC1);Unigene0044258(CD4B);Unigene0046119(PRKACB);Unigene0052694(CIPK1);Unigene0058018(CIPK1);Unigene0058602(SODB);Unigene0058686(CAT3…	K03283+K03283+K07198+K08035+K03781+K07198+K03283+K03695+K07200+K18644+K07198+K03695+K03695+K04345+K07198+K07198+K04564+K03781+K04688+K07201+K07187+K04565
Cellular Processes	Cell growth and death	Apoptosis - fly	ko04214	1	96	1	0	0.978456	0.999416	Unigene0017937(LATS2)	K08791	7	96	3	4	0.569934	0.999941	Unigene0010037(JUN);Unigene0017852(XIAP);Unigene0033093(At4g33300);Unigene0038356(At5g66900);Unigene0053663(MAP3K5);Unigene0065305(MAPK1);Unigene0076333(EGFR)	K04448+K04725+K02084+K02084+K04426+K04371+K04361
Cellular Processes	Cell growth and death	Ferroptosis	ko04216	3	107	2	1	0.79375	0.999416	Unigene0007851(fth1-a);Unigene0055155(CYBB);Unigene0080842(tp53)	K00522+K21421+K04451	9	107	4	5	0.392663	0.938513	Unigene0017107(GCLC);Unigene0024519(Os12g0562100);Unigene0043594(ACSL3);Unigene0046001(Slc11a2);Unigene0065595(GPX7);Unigene0070184(GPX1);Unigene0071859(FRO7);Unigene0075828(ACSL5);Unigene0080842(tp53)	K11204+K14685+K01897+K21398+K05361+K05361+K21421+K01897+K04451
Cellular Processes	Cell growth and death	Necroptosis	ko04217	12	299	7	5	0.503085	0.999416	Unigene0004647(PLA2G4B);Unigene0007851(fth1-a);Unigene0016663(Pla2g4c);Unigene0019562(NLRP3);Unigene0027195(glul);Unigene0029049(GLUL);Unigene0029050(GLUL);Unigene0032439(--);Unigene0038121(Pgam5);Unigene0054844(H2AC11);Unigene0055155(CYBB);Unigene0081033(PLA2G4B)	K16342+K00522+K16342+K12800+K01915+K01915+K01915+K14381+K15637+K11251+K21421+K16342	19	299	8	11	0.784916	0.999941	Unigene0001950(HSC80);Unigene0004647(PLA2G4B);Unigene0004913(EIF2AK2);Unigene0017852(XIAP);Unigene0018558(rbck1);Unigene0019562(NLRP3);Unigene0023965(CFLAR);Unigene0027195(glul);Unigene0029049(GLUL);Unigene0029050(GLUL);Unigene0037972(HSP81-1);Unigene0038121(Pgam5);Unigene0039489(GS1-1);Unigene0043848(GLN2);Unigene0054844(H2AC11);Unigene0062576(Pygm);Unigene0071859(FRO7);Unigene0077050(Tnfaip3);U…	K04079+K16342+K16195+K04725+K10630+K12800+K04724+K01915+K01915+K01915+K04079+K15637+K01915+K01915+K11251+K00688+K21421+K11859+K16342
Cellular Processes	Cell growth and death	Cellular senescence	ko04218	13	376	9	4	0.713237	0.999416	Unigene0000574(CCND1);Unigene0007388(Rheb);Unigene0020026(IL6);Unigene0024196(TGFBR2);Unigene0025391(RB1);Unigene0026404(GADD45B);Unigene0027022(TGFB1);Unigene0032439(--);Unigene0062918(CALM1);Unigene0072059(IGFBP3);Unigene0075224(EIF4EBP1);Unigene0077797(Patr-A);Unigene0080842(tp53)	K04503+K07208+K05405+K04388+K06618+K04402+K13375+K14381+K02183+K10138+K07205+K06751+K04451	18	376	11	7	0.984592	0.999941	Unigene0000527(CAL1);Unigene0007388(Rheb);Unigene0009364(CAM-1);Unigene0013660(MAP2K2);Unigene0013698(CAM);Unigene0020026(IL6);Unigene0026048(MRAS);Unigene0026404(GADD45B);Unigene0059910(NFATC3);Unigene0062918(CALM1);Unigene0065305(MAPK1);Unigene0066450(CP1);Unigene0072059(IGFBP3);Unigene0072892(LIN54);Unigene0076101(RBL1);Unigene0077053(FOXO1);Unigene0077797(Patr-A);Unigene0080842(tp53)	K02183+K07208+K02183+K04369+K02183+K05405+K07831+K04402+K17333+K02183+K04371+K02183+K10138+K21776+K04681+K07201+K06751+K04451
Organismal Systems	Circulatory system	Cardiac muscle contraction	ko04260	7	125	3	4	0.216493	0.917229	Unigene0000177(MT-CO2);Unigene0003029(petC);Unigene0004558(Cacng5);Unigene0013406(--);Unigene0045641(Atp2a1);Unigene0056388(SLC9A6);Unigene0081770(--)	K02261+K00411+K04870+K04861+K05853+K12041+K04861	7	125	1	6	0.824863	0.999941	Unigene0000177(MT-CO2);Unigene0002558(CYC1-2);Unigene0003029(petC);Unigene0004558(Cacng5);Unigene0045641(Atp2a1);Unigene0065710(COX2);Unigene0070814(petC)	K02261+K00413+K00411+K04870+K05853+K02261+K00411
Organismal Systems	Circulatory system	Adrenergic signaling in cardiomyocytes	ko04261	12	238	5	7	0.220975	0.917229	Unigene0002904(PPP2R5A);Unigene0004558(Cacng5);Unigene0013406(--);Unigene0022860(CREB3);Unigene0030747(GNAQ);Unigene0034483(PPP2R2B);Unigene0034516(ADCY3);Unigene0035112(PRKCA);Unigene0043352(SCN5A);Unigene0045641(Atp2a1);Unigene0062918(CALM1);Unigene0081770(--)	K11584+K04870+K04861+K09048+K04634+K04354+K08043+K02677+K04838+K05853+K02183+K04861	17	238	6	11	0.593038	0.999941	Unigene0000527(CAL1);Unigene0002904(PPP2R5A);Unigene0004558(Cacng5);Unigene0008612(ACA2);Unigene0009364(CAM-1);Unigene0013698(CAM);Unigene0022860(CREB3);Unigene0030747(GNAQ);Unigene0034483(PPP2R2B);Unigene0035112(PRKCA);Unigene0045641(Atp2a1);Unigene0046119(PRKACB);Unigene0062918(CALM1);Unigene0065305(MAPK1);Unigene0066450(CP1);Unigene0068590(CREM);Unigene0068591(CREM)	K02183+K11584+K04870+K05850+K02183+K02183+K09048+K04634+K04354+K02677+K05853+K04345+K02183+K04371+K02183+K09052+K09052
Organismal Systems	Circulatory system	Vascular smooth muscle contraction	ko04270	12	222	8	4	0.159933	0.883529	Unigene0004647(PLA2G4B);Unigene0016663(Pla2g4c);Unigene0017578(RAMP3);Unigene0030747(GNAQ);Unigene0034516(ADCY3);Unigene0035112(PRKCA);Unigene0035855(ARHGEF11);Unigene0046994(PRKCD);Unigene0062918(CALM1);Unigene0079108(PLA2G3);Unigene0079503(Prkcq);Unigene0081033(PLA2G4B)	K16342+K16342+K08449+K04634+K08043+K02677+K12331+K06068+K02183+K01047+K18052+K16342	15	222	8	7	0.677715	0.999941	Unigene0000527(CAL1);Unigene0004647(PLA2G4B);Unigene0009364(CAM-1);Unigene0013660(MAP2K2);Unigene0013698(CAM);Unigene0025320(GNA11);Unigene0030747(GNAQ);Unigene0035112(PRKCA);Unigene0040734(PRKCG);Unigene0046119(PRKACB);Unigene0046994(PRKCD);Unigene0062918(CALM1);Unigene0065305(MAPK1);Unigene0066450(CP1);Unigene0081033(PLA2G4B)	K02183+K16342+K02183+K04369+K02183+K04635+K04634+K02677+K19663+K04345+K06068+K02183+K04371+K02183+K16342
Environmental Information Processing	Signal transduction	Wnt signaling pathway	ko04310	10	241	6	4	0.467871	0.999416	Unigene0000574(CCND1);Unigene0003038(INVS);Unigene0012888(MMP12);Unigene0027901(PPARD);Unigene0029966(fzd2);Unigene0035112(PRKCA);Unigene0056709(FZD9);Unigene0065416(DAAM1);Unigene0069624(wif1);Unigene0080842(tp53)	K04503+K19626+K01397+K04504+K02235+K02677+K02842+K04512+K01691+K04451	24	241	12	12	0.082076	0.507112	Unigene0003038(INVS);Unigene0010037(JUN);Unigene0012721(FZD4);Unigene0012888(MMP12);Unigene0030337(MSK-1);Unigene0030966(LGR4);Unigene0035112(PRKCA);Unigene0036553(ASK7);Unigene0040479(--);Unigene0040734(PRKCG);Unigene0046119(PRKACB);Unigene0056509(SKP1A);Unigene0056705(FZD10);Unigene0056709(FZD9);Unigene0059910(NFATC3);Unigene0063125(SERPINF1);Unigene0065416(DAAM1);Unigene0065503(Gpc4);Unigene00…	K19626+K04448+K02354+K01397+K03083+K04309+K02677+K03083+K03069+K19663+K04345+K03094+K02842+K02842+K17333+K19614+K04512+K08110+K01691+K19882+K04493+K15694+K02085+K04451
Environmental Information Processing	Signal transduction	Notch signaling pathway	ko04330	4	99	2	2	0.543898	0.999416	Unigene0010933(LFNG);Unigene0047734(gag);Unigene0054302(dlc);Unigene0071451(--)	K05948+K06055+K06051+K20996	2	99	1	1	0.995618	0.999941	Unigene0071451(--);Unigene0074471(HEY1)	K20996+K09091
Environmental Information Processing	Signal transduction	Hedgehog signaling pathway	ko04340	4	100	3	1	0.551896	0.999416	Unigene0000574(CCND1);Unigene0011867(--);Unigene0032740(IHH);Unigene0065821(--)	K04503+K04678+K11989+K08959	6	100	2	4	0.756865	0.999941	Unigene0010568(GLI2);Unigene0011867(--);Unigene0030337(MSK-1);Unigene0032740(IHH);Unigene0036553(ASK7);Unigene0046119(PRKACB)	K16798+K04678+K03083+K11989+K03083+K04345
Environmental Information Processing	Signal transduction	Hedgehog signaling pathway - fly	ko04341	2	76	2	0	0.802719	0.999416	Unigene0011867(--);Unigene0077695(STK36)	K04678+K06228	7	76	3	4	0.328711	0.895542	Unigene0011867(--);Unigene0030337(MSK-1);Unigene0036553(ASK7);Unigene0036555(STK36);Unigene0046119(PRKACB);Unigene0056509(SKP1A);Unigene0077695(STK36)	K04678+K03083+K03083+K06228+K04345+K03094+K06228
Environmental Information Processing	Signal transduction	TGF-beta signaling pathway	ko04350	9	140	7	2	0.0973886	0.785182	Unigene0006567(Neo1);Unigene0010824(THBS1);Unigene0011867(--);Unigene0012572(chrd);Unigene0020614(ID2);Unigene0024196(TGFBR2);Unigene0027022(TGFB1);Unigene0029378(DCN);Unigene0079375(BMP8B)	K06766+K16857+K04678+K04657+K17693+K04388+K13375+K04660+K16622	12	140	6	6	0.338355	0.900546	Unigene0003233(Thsd4);Unigene0003967(ID1);Unigene0006567(Neo1);Unigene0011867(--);Unigene0020614(ID2);Unigene0056509(SKP1A);Unigene0057873(INHBE);Unigene0064257(PHOT1A);Unigene0065305(MAPK1);Unigene0076101(RBL1);Unigene0079375(BMP8B);Unigene0081221(Smad1)	K23377+K04680+K06766+K04678+K17693+K03094+K22689+K04688+K04371+K04681+K16622+K04676
Organismal Systems	Development and regeneration	Axon guidance	ko04360	11	243	10	1	0.351153	0.999416	Unigene0000243(ABL1);Unigene0001002(NRP1);Unigene0006567(Neo1);Unigene0007029(Sema4b);Unigene0009080(Robo2);Unigene0035112(PRKCA);Unigene0055330(--);Unigene0061911(Pard6g);Unigene0076050(FYN);Unigene0076165(L1CAM);Unigene0079378(SRGAP2)	K06619+K06724+K06766+K06521+K06754+K02677+K06572+K06093+K05703+K06550+K07526	21	243	11	10	0.256398	0.832815	Unigene0000116(Efna3);Unigene0001203(PLCG2);Unigene0006567(Neo1);Unigene0008483(LIMK2);Unigene0009080(Robo2);Unigene0020801(CXCR4);Unigene0023241(PDK);Unigene0026725(EFNA1);Unigene0030337(MSK-1);Unigene0035112(PRKCA);Unigene0036553(ASK7);Unigene0038070(ADF3);Unigene0045911(ADF2);Unigene0051847(Enah);Unigene0059910(NFATC3);Unigene0061911(Pard6g);Unigene0065305(MAPK1);Unigene0076165(L1CAM);Unigene0…	K05462+K05859+K06766+K05744+K06754+K04189+K12077+K05462+K03083+K02677+K03083+K05765+K05765+K05746+K17333+K06093+K04371+K06550+K05735+K07526+K05746
Organismal Systems	Development and regeneration	Axon regeneration	ko04361	7	180	2	5	0.558498	0.999416	Unigene0001405(DUSP4);Unigene0009080(Robo2);Unigene0013083(ADAM10);Unigene0030747(GNAQ);Unigene0037592(SDC2);Unigene0046994(PRKCD);Unigene0049775(--)	K04459+K06754+K06704+K04634+K16336+K06068+K04534	13	180	3	10	0.574509	0.999941	Unigene0009080(Robo2);Unigene0010313(CIPK3);Unigene0013083(ADAM10);Unigene0026207(CIPK31);Unigene0030747(GNAQ);Unigene0044196(CIPK9);Unigene0046119(PRKACB);Unigene0046994(PRKCD);Unigene0049775(--);Unigene0052694(CIPK1);Unigene0058018(CIPK1);Unigene0064257(PHOT1A);Unigene0080335(Dusp7)	K06754+K07198+K06704+K07198+K04634+K07198+K04345+K06068+K04534+K07198+K07198+K04688+K04459
Environmental Information Processing	Signal transduction	VEGF signaling pathway	ko04370	5	125	5	0	0.542163	0.999416	Unigene0004647(PLA2G4B);Unigene0016663(Pla2g4c);Unigene0035112(PRKCA);Unigene0078193(VEGFA);Unigene0081033(PLA2G4B)	K16342+K16342+K02677+K05448+K16342	7	125	5	2	0.824863	0.999941	Unigene0001203(PLCG2);Unigene0004647(PLA2G4B);Unigene0013660(MAP2K2);Unigene0035112(PRKCA);Unigene0040734(PRKCG);Unigene0065305(MAPK1);Unigene0081033(PLA2G4B)	K05859+K16342+K04369+K02677+K19663+K04371+K16342
Environmental Information Processing	Signal transduction	Apelin signaling pathway	ko04371	7	283	5	2	0.92953	0.999416	Unigene0000574(CCND1);Unigene0030747(GNAQ);Unigene0034516(ADCY3);Unigene0046076(Hdac5);Unigene0052934(EGR1);Unigene0061665(GNG10);Unigene0062918(CALM1)	K04503+K04634+K08043+K11406+K09203+K04545+K02183	23	283	8	15	0.345927	0.909245	Unigene0000527(CAL1);Unigene0009364(CAM-1);Unigene0010313(CIPK3);Unigene0013660(MAP2K2);Unigene0013698(CAM);Unigene0017789(LFNR2);Unigene0017790(OsI_21320);Unigene0026048(MRAS);Unigene0026207(CIPK31);Unigene0030747(GNAQ);Unigene0031375(KING1);Unigene0044196(CIPK9);Unigene0046076(Hdac5);Unigene0046119(PRKACB);Unigene0052694(CIPK1);Unigene0052873(PPARGC1A);Unigene0058018(CIPK1);Unigene0061665(GNG10…	K02183+K02183+K07198+K04369+K02183+K13240+K13240+K07831+K07198+K04634+K07200+K07198+K11406+K04345+K07198+K07202+K07198+K04545+K02183+K04347+K04688+K04371+K02183
Organismal Systems	Development and regeneration	Osteoclast differentiation	ko04380	11	193	9	2	0.134877	0.824246	Unigene0000304(JUND);Unigene0012702(SYK);Unigene0021364(Tec);Unigene0022473(--);Unigene0024196(TGFBR2);Unigene0027022(TGFB1);Unigene0032439(--);Unigene0052151(CTSK);Unigene0076050(FYN);Unigene0077608(PPARG);Unigene0080686(Ighm)	K04449+K05855+K07364+K05453+K04388+K13375+K14381+K01371+K05703+K08530+K06551	10	193	7	3	0.911991	0.999941	Unigene0000304(JUND);Unigene0001203(PLCG2);Unigene0004837(PAP3);Unigene0005234(CSF1R);Unigene0010037(JUN);Unigene0065305(MAPK1);Unigene0067958(PAP3);Unigene0078452(NCF2);Unigene0080071(SPI1);Unigene0080686(Ighm)	K04449+K05859+K14379+K05090+K04448+K04371+K14379+K08010+K09438+K06551
Environmental Information Processing	Signal transduction	Hippo signaling pathway	ko04390	13	264	10	3	0.233176	0.924385	Unigene0000574(CCND1);Unigene0006953(PRKCI);Unigene0007469(WWTR1);Unigene0017937(LATS2);Unigene0020614(ID2);Unigene0024196(TGFBR2);Unigene0027022(TGFB1);Unigene0029966(fzd2);Unigene0034483(PPP2R2B);Unigene0056709(FZD9);Unigene0061911(Pard6g);Unigene0065821(--);Unigene0079375(BMP8B)	K04503+K06069+K16820+K08791+K17693+K04388+K13375+K02235+K04354+K02842+K06093+K08959+K16622	20	264	8	12	0.486013	0.999941	Unigene0003967(ID1);Unigene0010568(GLI2);Unigene0012721(FZD4);Unigene0020614(ID2);Unigene0026159(DLG2);Unigene0030337(MSK-1);Unigene0034483(PPP2R2B);Unigene0036526(TEAD2);Unigene0036553(ASK7);Unigene0038920(AC97);Unigene0042751(GF14C);Unigene0051735(--);Unigene0055762(GRF1);Unigene0056705(FZD10);Unigene0056709(FZD9);Unigene0058852(TFT2);Unigene0061911(Pard6g);Unigene0079375(BMP8B);Unigene0079984(…	K04680+K16798+K02354+K17693+K12075+K03083+K04354+K09448+K03083+K05692+K06630+K05691+K06630+K02842+K02842+K06630+K06093+K16622+K02085+K04676
Environmental Information Processing	Signal transduction	Hippo signaling pathway - fly	ko04391	5	114	4	1	0.460604	0.999416	Unigene0006953(PRKCI);Unigene0010166(RASSF2);Unigene0017937(LATS2);Unigene0034483(PPP2R2B);Unigene0061911(Pard6g)	K06069+K09851+K08791+K04354+K06093	9	114	2	7	0.467714	0.999941	Unigene0012618(TSHZ1);Unigene0034483(PPP2R2B);Unigene0036526(TEAD2);Unigene0038920(AC97);Unigene0042751(GF14C);Unigene0055762(GRF1);Unigene0058852(TFT2);Unigene0061911(Pard6g);Unigene0081221(Smad1)	K09236+K04354+K09448+K05692+K06630+K06630+K06630+K06093+K04676
Environmental Information Processing	Signal transduction	Hippo signaling pathway - multiple species	ko04392	3	32	3	0	0.127753	0.824246	Unigene0007469(WWTR1);Unigene0010166(RASSF2);Unigene0017937(LATS2)	K16820+K09851+K08791	1	32	0	1	0.914325	0.999941	Unigene0036526(TEAD2)	K09448
Cellular Processes	Cellular community - eukaryotes	Focal adhesion	ko04510	15	433	12	3	0.720292	0.999416	Unigene0000574(CCND1);Unigene0002352(--);Unigene0004338(ITGA6);Unigene0010824(THBS1);Unigene0020259(VEGFC);Unigene0033835(FN1);Unigene0035112(PRKCA);Unigene0045278(CFDP1);Unigene0050852(RELN);Unigene0052057(LAMA3);Unigene0069115(Mylpf);Unigene0075249(COL1A1);Unigene0075959(kdrl);Unigene0076050(FYN);Unigene0078193(VEGFA)	K04503+K06248+K06485+K16857+K05449+K05717+K02677+K05726+K06249+K06240+K12758+K06236+K05096+K05703+K05448	19	433	14	5	0.996367	0.999941	Unigene0004338(ITGA6);Unigene0008129(--);Unigene0010037(JUN);Unigene0017852(XIAP);Unigene0030337(MSK-1);Unigene0033379(CAV2);Unigene0033835(FN1);Unigene0035112(PRKCA);Unigene0036553(ASK7);Unigene0036755(Lamb3);Unigene0038920(AC97);Unigene0040734(PRKCG);Unigene0048164(Itga4);Unigene0049384(ITGB7);Unigene0050852(RELN);Unigene0054164(PDGFC);Unigene0065305(MAPK1);Unigene0076333(EGFR);Unigene0078161(P…	K06485+K06245+K04448+K04725+K03083+K12958+K05717+K02677+K03083+K06244+K05692+K19663+K06483+K06590+K06249+K05450+K04371+K04361+K05735
Environmental Information Processing	Signaling molecules and interaction	ECM-receptor interaction	ko04512	8	183	5	3	0.423375	0.999416	Unigene0002352(--);Unigene0004338(ITGA6);Unigene0010008(Cd36);Unigene0010824(THBS1);Unigene0033835(FN1);Unigene0050852(RELN);Unigene0052057(LAMA3);Unigene0075249(COL1A1)	K06248+K06485+K06259+K16857+K05717+K06249+K06240+K06236	7	183	7	0	0.984492	0.999941	Unigene0004338(ITGA6);Unigene0008129(--);Unigene0033835(FN1);Unigene0036755(Lamb3);Unigene0048164(Itga4);Unigene0049384(ITGB7);Unigene0050852(RELN)	K06485+K06245+K05717+K06244+K06483+K06590+K06249
Environmental Information Processing	Signaling molecules and interaction	Cell adhesion molecules	ko04514	18	211	15	3	0.00156895	0.129438	Unigene0000251(H2-Eb1);Unigene0004338(ITGA6);Unigene0006567(Neo1);Unigene0006941(CLDN2);Unigene0013586(Cadm1);Unigene0019583(VSIR);Unigene0024834(Icam5);Unigene0029664(Icam5);Unigene0032850(PTPRC);Unigene0037592(SDC2);Unigene0042393(--);Unigene0057068(Itgax);Unigene0073851(CLDN5);Unigene0074344(CLDN15);Unigene0076165(L1CAM);Unigene0077594(OCLN);Unigene0077797(Patr-A);Unigene0079631(Hspg2)	K06752+K06485+K06766+K06087+K06781+K23268+K06779+K06490+K06478+K16336+K06458+K06461+K06087+K06087+K06550+K06088+K06751+K06467	20	211	18	2	0.149032	0.636604	Unigene0000251(H2-Eb1);Unigene0004338(ITGA6);Unigene0006567(Neo1);Unigene0006941(CLDN2);Unigene0013586(Cadm1);Unigene0019583(VSIR);Unigene0029664(Icam5);Unigene0032850(PTPRC);Unigene0037209(Cd274);Unigene0048164(Itga4);Unigene0049384(ITGB7);Unigene0057068(Itgax);Unigene0059494(--);Unigene0059809(Siglec1);Unigene0060095(PECAM1);Unigene0073851(CLDN5);Unigene0074344(CLDN15);Unigene0075364(CD276);Uni…	K06752+K06485+K06766+K06087+K06781+K23268+K06490+K06478+K06708+K06483+K06590+K06461+K06454+K06548+K06471+K06087+K06087+K06746+K06550+K06751
Cellular Processes	Cellular community - eukaryotes	Adherens junction	ko04520	2	181	2	0	0.994051	0.999416	Unigene0024196(TGFBR2);Unigene0076050(FYN)	K04388+K05703	6	181	5	1	0.993458	0.999941	Unigene0005535(WASF2);Unigene0029989(AFDN);Unigene0038920(AC97);Unigene0051735(--);Unigene0065305(MAPK1);Unigene0076333(EGFR)	K05748+K05702+K05692+K05691+K04371+K04361
Cellular Processes	Cellular community - eukaryotes	Tight junction	ko04530	12	292	7	5	0.469858	0.999416	Unigene0000574(CCND1);Unigene0006941(CLDN2);Unigene0006953(PRKCI);Unigene0007211(Msn);Unigene0009969(Myh4);Unigene0034483(PPP2R2B);Unigene0036070(POPDC3);Unigene0060684(TUBA3C);Unigene0061911(Pard6g);Unigene0073851(CLDN5);Unigene0074344(CLDN15);Unigene0077594(OCLN)	K04503+K06087+K06069+K05763+K10352+K04354+K21108+K07374+K06093+K06087+K06087+K06088	26	292	11	15	0.184135	0.699006	Unigene0005332(RAP2C);Unigene0006941(CLDN2);Unigene0007211(Msn);Unigene0009969(Myh4);Unigene0010037(JUN);Unigene0010313(CIPK3);Unigene0011530(Igsf5);Unigene0026159(DLG2);Unigene0026207(CIPK31);Unigene0029989(AFDN);Unigene0031375(KING1);Unigene0033425(--);Unigene0034483(PPP2R2B);Unigene0036070(POPDC3);Unigene0038920(AC97);Unigene0044196(CIPK9);Unigene0046119(PRKACB);Unigene0052694(CIPK1);Unigene00…	K07839+K06087+K05763+K10352+K04448+K07198+K06786+K12075+K07198+K05702+K07200+K05631+K04354+K21108+K05692+K07198+K04345+K07198+K04426+K07374+K07198+K07374+K06093+K06087+K06087+K07374
Cellular Processes	Cellular community - eukaryotes	Gap junction	ko04540	5	204	5	0	0.904666	0.999416	Unigene0030747(GNAQ);Unigene0034516(ADCY3);Unigene0035112(PRKCA);Unigene0060684(TUBA3C);Unigene0065821(--)	K04634+K08043+K02677+K07374+K08959	17	204	9	8	0.337269	0.900546	Unigene0008167(TUBB1);Unigene0013660(MAP2K2);Unigene0013991(MPK8);Unigene0025320(GNA11);Unigene0030747(GNAQ);Unigene0035112(PRKCA);Unigene0040734(PRKCG);Unigene0046119(PRKACB);Unigene0053855(MPK3);Unigene0054164(PDGFC);Unigene0055633(TUBA);Unigene0060684(TUBA3C);Unigene0065305(MAPK1);Unigene0073911(MPK14);Unigene0073913(MPK14);Unigene0074690(TUBA);Unigene0076333(EGFR)	K07375+K04369+K04464+K04635+K04634+K02677+K19663+K04345+K04464+K05450+K07374+K07374+K04371+K04464+K04464+K07374+K04361
Cellular Processes	Cellular community - eukaryotes	Signaling pathways regulating pluripotency of stem cells	ko04550	4	186	3	1	0.93598	0.999416	Unigene0020614(ID2);Unigene0029966(fzd2);Unigene0056709(FZD9);Unigene0067150(JARID2)	K17693+K02235+K02842+K11478	14	186	8	6	0.51039	0.999941	Unigene0003967(ID1);Unigene0012721(FZD4);Unigene0013660(MAP2K2);Unigene0016926(TBX3);Unigene0020614(ID2);Unigene0030337(MSK-1);Unigene0036553(ASK7);Unigene0056705(FZD10);Unigene0056709(FZD9);Unigene0057873(INHBE);Unigene0065305(MAPK1);Unigene0067150(JARID2);Unigene0079984(APC);Unigene0081221(Smad1)	K04680+K02354+K04369+K10177+K17693+K03083+K03083+K02842+K02842+K22689+K04371+K11478+K02085+K04676
Organismal Systems	Immune system	Complement and coagulation cascades	ko04610	7	123	6	1	0.205284	0.917229	Unigene0001863(C3);Unigene0012169(C3);Unigene0024474(CLU);Unigene0032182(F9);Unigene0039141(F13b);Unigene0044377(C1S);Unigene0057068(Itgax)	K03990+K03990+K17252+K01321+K04004+K01331+K06461	11	123	6	5	0.298641	0.868317	Unigene0000028(FGA);Unigene0008998(--);Unigene0010695(F7);Unigene0011759(--);Unigene0016200(F12);Unigene0031565(C3);Unigene0039141(F13b);Unigene0044377(C1S);Unigene0057068(Itgax);Unigene0062973(MASP1);Unigene0081756(F13b)	K03903+K04004+K01314+K04008+K01328+K03990+K04004+K01331+K06461+K03992+K04004
Organismal Systems	Immune system	Platelet activation	ko04611	10	271	9	1	0.617907	0.999416	Unigene0004647(PLA2G4B);Unigene0006953(PRKCI);Unigene0012702(SYK);Unigene0016663(Pla2g4c);Unigene0030747(GNAQ);Unigene0034516(ADCY3);Unigene0065522(ORAI1);Unigene0075249(COL1A1);Unigene0076050(FYN);Unigene0081033(PLA2G4B)	K16342+K06069+K05855+K16342+K04634+K08043+K16056+K06236+K05703+K16342	10	271	6	4	0.996402	0.999941	Unigene0000028(FGA);Unigene0001203(PLCG2);Unigene0004647(PLA2G4B);Unigene0030747(GNAQ);Unigene0038920(AC97);Unigene0046119(PRKACB);Unigene0047153(SNAP33);Unigene0065305(MAPK1);Unigene0065522(ORAI1);Unigene0081033(PLA2G4B)	K03903+K05859+K16342+K04634+K05692+K04345+K08508+K04371+K16056+K16342
Organismal Systems	Immune system	Antigen processing and presentation	ko04612	5	229	4	1	0.947846	0.999416	Unigene0000126(TAPBP);Unigene0000251(H2-Eb1);Unigene0042393(--);Unigene0052488(ACT1A);Unigene0077797(Patr-A)	K08058+K06752+K06458+K01368+K06751	23	229	7	16	0.0812117	0.507112	Unigene0000126(TAPBP);Unigene0000251(H2-Eb1);Unigene0001950(HSC80);Unigene0002110(HSP70-4);Unigene0002433(HSP70);Unigene0004139(Os04g0650000);Unigene0007945(CTSV);Unigene0011720(CAL1);Unigene0014671(CRT3);Unigene0028000(OsI_14861);Unigene0029241(RD21B);Unigene0031064(Hspa8);Unigene0037972(HSP81-1);Unigene0052486(ACT1A);Unigene0052488(ACT1A);Unigene0054306(At4g32940);Unigene0059494(--);Unigene0062…	K08058+K06752+K04079+K03283+K03283+K01365+K01365+K08057+K08057+K01365+K01365+K03283+K04079+K01368+K01368+K01369+K06454+K05653+K01365+K01365+K05654+K06751+K01365
Organismal Systems	Endocrine system	Renin-angiotensin system	ko04614	2	40	0	2	0.466543	0.999416	Unigene0025714(NLN);Unigene0048074(Mme)	K01393+K01389	2	40	1	1	0.805571	0.999941	Unigene0025714(NLN);Unigene0073948(ANPEP)	K01393+K11140
Organismal Systems	Immune system	Toll-like receptor signaling pathway	ko04620	5	156	2	3	0.733932	0.999416	Unigene0000582(TLR2-2);Unigene0020026(IL6);Unigene0024513(PBL3);Unigene0046840(CCL5);Unigene0052151(CTSK)	K10159+K05405+K04733+K05408+K01371	10	156	6	4	0.723797	0.999941	Unigene0000582(TLR2-2);Unigene0010037(JUN);Unigene0013660(MAP2K2);Unigene0020026(IL6);Unigene0024513(PBL3);Unigene0039663(--);Unigene0047076(IRF3);Unigene0050820(At1g07650);Unigene0065305(MAPK1);Unigene0077383(LRK10)	K10159+K04448+K04369+K05405+K04733+K10168+K05411+K04733+K04371+K04730
Organismal Systems	Immune system	NOD-like receptor signaling pathway	ko04621	8	335	3	5	0.953445	0.999416	Unigene0019562(NLRP3);Unigene0020026(IL6);Unigene0024513(PBL3);Unigene0038362(GBP1);Unigene0046994(PRKCD);Unigene0052465(brcc3);Unigene0055155(CYBB);Unigene0077887(Trpv2)	K12800+K05405+K04733+K20899+K06068+K11864+K21421+K04971	29	335	11	18	0.209364	0.754581	Unigene0001950(HSC80);Unigene0003539(TRXM);Unigene0010037(JUN);Unigene0014970(Isg15);Unigene0017852(XIAP);Unigene0018558(rbck1);Unigene0019562(NLRP3);Unigene0020026(IL6);Unigene0024513(PBL3);Unigene0033991(At5g16400);Unigene0037972(HSP81-1);Unigene0039121(TRM1);Unigene0042751(GF14C);Unigene0046480(SGT1);Unigene0046994(PRKCD);Unigene0047076(IRF3);Unigene0050820(At1g07650);Unigene0050891(--);Unigen…	K04079+K03671+K04448+K14216+K04725+K10630+K12800+K05405+K04733+K03671+K04079+K03671+K06630+K12795+K06068+K05411+K04733+K21100+K06630+K03671+K03671+K06630+K03671+K04371+K08727+K03671+K21421+K11859+K03443
Organismal Systems	Immune system	Cytosolic DNA-sensing pathway	ko04623	2	68	1	1	0.749969	0.999416	Unigene0020026(IL6);Unigene0022711(POLR2H)	K05405+K03016	5	68	3	2	0.570337	0.999941	Unigene0002011(Polr2e);Unigene0020026(IL6);Unigene0022711(POLR2H);Unigene0047076(IRF3);Unigene0073289(DDX58)	K03013+K05405+K03016+K05411+K12646
Organismal Systems	Immune system	Toll and Imd signaling pathway	ko04624	1	117	0	1	0.99073	0.999416	Unigene0024513(PBL3)	K04733	8	117	1	7	0.640873	0.999941	Unigene0009280(FRO6);Unigene0010037(JUN);Unigene0024513(PBL3);Unigene0024815(UBC5A);Unigene0050820(At1g07650);Unigene0073634(UBC28);Unigene0073636(UBC11);Unigene0077383(LRK10)	K13411+K04448+K04733+K06689+K04733+K06689+K06689+K04730
Organismal Systems	Immune system	C-type lectin receptor signaling pathway	ko04625	6	212	3	3	0.84039	0.999416	Unigene0009867(LSP1);Unigene0012702(SYK);Unigene0019562(NLRP3);Unigene0020026(IL6);Unigene0046994(PRKCD);Unigene0062918(CALM1)	K14957+K05855+K12800+K05405+K06068+K02183	14	212	6	8	0.706901	0.999941	Unigene0000527(CAL1);Unigene0001203(PLCG2);Unigene0006790(PLK3);Unigene0009364(CAM-1);Unigene0010037(JUN);Unigene0013698(CAM);Unigene0019562(NLRP3);Unigene0020026(IL6);Unigene0026048(MRAS);Unigene0046994(PRKCD);Unigene0059910(NFATC3);Unigene0062918(CALM1);Unigene0065305(MAPK1);Unigene0066450(CP1)	K02183+K05859+K08862+K02183+K04448+K02183+K12800+K05405+K07831+K06068+K17333+K02183+K04371+K02183
Environmental Information Processing	Signal transduction	JAK-STAT signaling pathway	ko04630	6	193	5	1	0.769891	0.999416	Unigene0000574(CCND1);Unigene0001078(IL6R);Unigene0014719(IL27RA);Unigene0020026(IL6);Unigene0056733(--);Unigene0073527(--)	K04503+K05055+K19598+K05405+K05437+K05076	7	193	6	1	0.990393	0.999941	Unigene0014719(IL27RA);Unigene0020026(IL6);Unigene0041832(--);Unigene0056733(--);Unigene0057574(GHR);Unigene0073527(--);Unigene0076333(EGFR)	K19598+K05405+K05138+K05437+K05080+K05076+K04361
Organismal Systems	Immune system	Hematopoietic cell lineage	ko04640	13	186	10	3	0.0306188	0.673614	Unigene0000146(IGHG3);Unigene0000251(H2-Eb1);Unigene0001078(IL6R);Unigene0004338(ITGA6);Unigene0008891(CD19);Unigene0010008(Cd36);Unigene0020026(IL6);Unigene0022473(--);Unigene0042393(--);Unigene0048074(Mme);Unigene0056733(--);Unigene0057068(Itgax);Unigene0079631(Hspg2)	K06856+K06752+K05055+K06485+K06465+K06259+K05405+K05453+K06458+K01389+K05437+K06461+K06467	12	186	10	2	0.727785	0.999941	Unigene0000146(IGHG3);Unigene0000251(H2-Eb1);Unigene0004338(ITGA6);Unigene0005234(CSF1R);Unigene0011759(--);Unigene0020026(IL6);Unigene0048164(Itga4);Unigene0056733(--);Unigene0057068(Itgax);Unigene0059494(--);Unigene0062548(CD3E);Unigene0073948(ANPEP)	K06856+K06752+K06485+K05090+K04008+K05405+K06483+K05437+K06461+K06454+K06451+K11140
Organismal Systems	Immune system	Natural killer cell mediated cytotoxicity	ko04650	5	193	5	0	0.877361	0.999416	Unigene0000146(IGHG3);Unigene0012702(SYK);Unigene0029664(Icam5);Unigene0035112(PRKCA);Unigene0076050(FYN)	K06856+K05855+K06490+K02677+K05703	7	193	5	2	0.990393	0.999941	Unigene0000146(IGHG3);Unigene0001203(PLCG2);Unigene0013660(MAP2K2);Unigene0029664(Icam5);Unigene0035112(PRKCA);Unigene0040734(PRKCG);Unigene0065305(MAPK1)	K06856+K05859+K04369+K06490+K02677+K19663+K04371
Organismal Systems	Immune system	IL-17 signaling pathway	ko04657	3	169	3	0	0.963485	0.999416	Unigene0000304(JUND);Unigene0015674(Il17re);Unigene0020026(IL6)	K04449+K05168+K05405	17	169	9	8	0.119184	0.605452	Unigene0000304(JUND);Unigene0001950(HSC80);Unigene0010037(JUN);Unigene0012398(MMP9);Unigene0013991(MPK8);Unigene0015674(Il17re);Unigene0020026(IL6);Unigene0030337(MSK-1);Unigene0036553(ASK7);Unigene0037972(HSP81-1);Unigene0050891(--);Unigene0053855(MPK3);Unigene0065305(MAPK1);Unigene0073911(MPK14);Unigene0073913(MPK14);Unigene0074548(MAPK6);Unigene0077050(Tnfaip3)	K04449+K04079+K04448+K01403+K04464+K05168+K05405+K03083+K03083+K04079+K21100+K04464+K04371+K04464+K04464+K06855+K11859
Organismal Systems	Immune system	Th1 and Th2 cell differentiation	ko04658	3	170	2	1	0.964566	0.999416	Unigene0000251(H2-Eb1);Unigene0054302(dlc);Unigene0079503(Prkcq)	K06752+K06051+K18052	6	170	5	1	0.988521	0.999941	Unigene0000251(H2-Eb1);Unigene0010037(JUN);Unigene0059494(--);Unigene0059910(NFATC3);Unigene0062548(CD3E);Unigene0065305(MAPK1)	K06752+K04448+K06454+K17333+K06451+K04371
Organismal Systems	Immune system	Th17 cell differentiation	ko04659	8	206	7	1	0.557027	0.999416	Unigene0000251(H2-Eb1);Unigene0001078(IL6R);Unigene0010294(IL1RAP);Unigene0014719(IL27RA);Unigene0020026(IL6);Unigene0024196(TGFBR2);Unigene0027022(TGFB1);Unigene0079503(Prkcq)	K06752+K05055+K04723+K19598+K05405+K04388+K13375+K18052	12	206	9	3	0.840765	0.999941	Unigene0000251(H2-Eb1);Unigene0001950(HSC80);Unigene0010037(JUN);Unigene0010294(IL1RAP);Unigene0014719(IL27RA);Unigene0020026(IL6);Unigene0037972(HSP81-1);Unigene0059494(--);Unigene0059910(NFATC3);Unigene0062548(CD3E);Unigene0065305(MAPK1);Unigene0075176(AHR)	K06752+K04079+K04448+K04723+K19598+K05405+K04079+K06454+K17333+K06451+K04371+K09093
Organismal Systems	Immune system	T cell receptor signaling pathway	ko04660	5	211	3	2	0.919148	0.999416	Unigene0021364(Tec);Unigene0032850(PTPRC);Unigene0042393(--);Unigene0076050(FYN);Unigene0079503(Prkcq)	K07364+K06478+K06458+K05703+K18052	10	211	7	3	0.954297	0.999941	Unigene0010037(JUN);Unigene0013660(MAP2K2);Unigene0030337(MSK-1);Unigene0032850(PTPRC);Unigene0036553(ASK7);Unigene0059494(--);Unigene0059910(NFATC3);Unigene0062548(CD3E);Unigene0065305(MAPK1);Unigene0078161(PAK6)	K04448+K04369+K03083+K06478+K03083+K06454+K17333+K06451+K04371+K05735
Organismal Systems	Immune system	B cell receptor signaling pathway	ko04662	4	192	4	0	0.94539	0.999416	Unigene0000146(IGHG3);Unigene0008891(CD19);Unigene0012702(SYK);Unigene0079631(Hspg2)	K06856+K06465+K05855+K06467	8	192	5	3	0.9762	0.999941	Unigene0000146(IGHG3);Unigene0001203(PLCG2);Unigene0010037(JUN);Unigene0013660(MAP2K2);Unigene0030337(MSK-1);Unigene0036553(ASK7);Unigene0059910(NFATC3);Unigene0065305(MAPK1)	K06856+K05859+K04448+K04369+K03083+K03083+K17333+K04371
Organismal Systems	Immune system	Fc epsilon RI signaling pathway	ko04664	7	162	7	0	0.447046	0.999416	Unigene0000146(IGHG3);Unigene0004647(PLA2G4B);Unigene0012702(SYK);Unigene0016663(Pla2g4c);Unigene0035112(PRKCA);Unigene0076050(FYN);Unigene0081033(PLA2G4B)	K06856+K16342+K05855+K16342+K02677+K05703+K16342	8	162	6	2	0.918282	0.999941	Unigene0000146(IGHG3);Unigene0001203(PLCG2);Unigene0004647(PLA2G4B);Unigene0013660(MAP2K2);Unigene0035112(PRKCA);Unigene0065305(MAPK1);Unigene0071017(LOXA);Unigene0081033(PLA2G4B)	K06856+K05859+K16342+K04369+K02677+K04371+K00461+K16342
Organismal Systems	Immune system	Fc gamma R-mediated phagocytosis	ko04666	11	254	10	1	0.406167	0.999416	Unigene0000146(IGHG3);Unigene0004647(PLA2G4B);Unigene0004910(MYO10);Unigene0010805(Asap1);Unigene0012702(SYK);Unigene0016663(Pla2g4c);Unigene0032850(PTPRC);Unigene0035112(PRKCA);Unigene0046994(PRKCD);Unigene0081033(PLA2G4B);Unigene0081530(Arpc5)	K06856+K16342+K12559+K12488+K05855+K16342+K06478+K02677+K06068+K16342+K05754	19	254	10	9	0.511034	0.999941	Unigene0000146(IGHG3);Unigene0001203(PLCG2);Unigene0004647(PLA2G4B);Unigene0004910(MYO10);Unigene0005535(WASF2);Unigene0008483(LIMK2);Unigene0010805(Asap1);Unigene0032850(PTPRC);Unigene0035112(PRKCA);Unigene0036759(PLD1);Unigene0038070(ADF3);Unigene0040734(PRKCG);Unigene0045911(ADF2);Unigene0046994(PRKCD);Unigene0064257(PHOT1A);Unigene0065305(MAPK1);Unigene0076510(GSN);Unigene0081033(PLA2G4B);Uni…	K06856+K05859+K16342+K12559+K05748+K05744+K12488+K06478+K02677+K01115+K05765+K19663+K05765+K06068+K04688+K04371+K05768+K16342+K05754
Environmental Information Processing	Signal transduction	TNF signaling pathway	ko04668	7	164	5	2	0.459784	0.999416	Unigene0020026(IL6);Unigene0020259(VEGFC);Unigene0022473(--);Unigene0022860(CREB3);Unigene0025331(BAG4);Unigene0029664(Icam5);Unigene0038121(Pgam5)	K05405+K05449+K05453+K09048+K09558+K06490+K15637	11	164	8	3	0.673658	0.999941	Unigene0002092(STN7);Unigene0010037(JUN);Unigene0012398(MMP9);Unigene0020026(IL6);Unigene0022860(CREB3);Unigene0023965(CFLAR);Unigene0029664(Icam5);Unigene0038121(Pgam5);Unigene0053663(MAP3K5);Unigene0065305(MAPK1);Unigene0077050(Tnfaip3)	K16510+K04448+K01403+K05405+K09048+K04724+K06490+K15637+K04426+K04371+K11859
Organismal Systems	Immune system	Leukocyte transendothelial migration	ko04670	12	235	8	4	0.208846	0.917229	Unigene0006941(CLDN2);Unigene0007211(Msn);Unigene0014727(MMP2);Unigene0029664(Icam5);Unigene0035112(PRKCA);Unigene0045278(CFDP1);Unigene0055155(CYBB);Unigene0057068(Itgax);Unigene0069115(Mylpf);Unigene0073851(CLDN5);Unigene0074344(CLDN15);Unigene0077594(OCLN)	K06087+K05763+K01398+K06490+K02677+K05726+K21421+K06461+K12758+K06087+K06087+K06088	18	235	11	7	0.471029	0.999941	Unigene0001203(PLCG2);Unigene0006941(CLDN2);Unigene0007211(Msn);Unigene0012398(MMP9);Unigene0020801(CXCR4);Unigene0029664(Icam5);Unigene0029989(AFDN);Unigene0035112(PRKCA);Unigene0038920(AC97);Unigene0040734(PRKCG);Unigene0048164(Itga4);Unigene0051735(--);Unigene0057068(Itgax);Unigene0060095(PECAM1);Unigene0071859(FRO7);Unigene0073851(CLDN5);Unigene0074344(CLDN15);Unigene0078452(NCF2)	K05859+K06087+K05763+K01403+K04189+K06490+K05702+K02677+K05692+K19663+K06483+K05691+K06461+K06471+K21421+K06087+K06087+K08010
Organismal Systems	Immune system	Intestinal immune network for IgA production	ko04672	5	105	5	0	0.391001	0.999416	Unigene0000146(IGHG3);Unigene0000251(H2-Eb1);Unigene0020026(IL6);Unigene0024834(Icam5);Unigene0027022(TGFB1)	K06856+K06752+K05405+K06779+K13375	6	105	5	1	0.796573	0.999941	Unigene0000146(IGHG3);Unigene0000251(H2-Eb1);Unigene0020026(IL6);Unigene0020801(CXCR4);Unigene0048164(Itga4);Unigene0049384(ITGB7)	K06856+K06752+K05405+K04189+K06483+K06590
Organismal Systems	Environmental adaptation	Circadian rhythm	ko04710	2	78	2	0	0.814264	0.999416	Unigene0001957(CRY1);Unigene0065821(--)	K02295+K08959	9	78	2	7	0.119946	0.605452	Unigene0001957(CRY1);Unigene0010313(CIPK3);Unigene0017229(CRY1);Unigene0026207(CIPK31);Unigene0031375(KING1);Unigene0044196(CIPK9);Unigene0052694(CIPK1);Unigene0056509(SKP1A);Unigene0058018(CIPK1)	K02295+K07198+K02295+K07198+K07200+K07198+K07198+K03094+K07198
Organismal Systems	Environmental adaptation	Circadian entrainment	ko04713	6	169	4	2	0.651084	0.999416	Unigene0030747(GNAQ);Unigene0034516(ADCY3);Unigene0035112(PRKCA);Unigene0049775(--);Unigene0061665(GNG10);Unigene0062918(CALM1)	K04634+K08043+K02677+K04534+K04545+K02183	15	169	6	9	0.265811	0.843766	Unigene0000527(CAL1);Unigene0009364(CAM-1);Unigene0013698(CAM);Unigene0017789(LFNR2);Unigene0017790(OsI_21320);Unigene0030747(GNAQ);Unigene0035112(PRKCA);Unigene0040734(PRKCG);Unigene0046119(PRKACB);Unigene0049775(--);Unigene0061665(GNG10);Unigene0062918(CALM1);Unigene0063904(GNG12);Unigene0065305(MAPK1);Unigene0066450(CP1)	K02183+K02183+K02183+K13240+K13240+K04634+K02677+K19663+K04345+K04534+K04545+K02183+K04347+K04371+K02183
Organismal Systems	Environmental adaptation	Thermogenesis	ko04714	19	469	8	11	0.467878	0.999416	Unigene0000177(MT-CO2);Unigene0000310(SDHC);Unigene0003029(petC);Unigene0007388(Rheb);Unigene0013126(Cox10);Unigene0022860(CREB3);Unigene0032699(PHOT2);Unigene0032707(SLC25A20);Unigene0034289(Mgll);Unigene0034516(ADCY3);Unigene0040982(NDUFA7);Unigene0046776(Ndufv3);Unigene0055708(atpB);Unigene0064123(ZNF516);Unigene0065632(ACTL6B);Unigene0072899(ATP5MC3);Unigene0076492(FGF21);Unigene0077608(PPARG…	K02261+K00236+K00411+K07208+K02257+K09048+K04373+K15109+K01054+K08043+K03951+K03944+K02133+K22411+K11652+K02128+K22429+K08530+K16622	37	469	10	27	0.360019	0.909245	Unigene0000177(MT-CO2);Unigene0000277(MT-ND5);Unigene0002558(CYC1-2);Unigene0003029(petC);Unigene0003227(ATP5MG);Unigene0007388(Rheb);Unigene0010313(CIPK3);Unigene0015133(ATPD);Unigene0015134(ATPD);Unigene0018010(NDUFA11);Unigene0022860(CREB3);Unigene0026207(CIPK31);Unigene0031375(KING1);Unigene0032699(PHOT2);Unigene0038920(AC97);Unigene0040982(NDUFA7);Unigene0043594(ACSL3);Unigene0044196(CIPK9);…	K02261+K03883+K00413+K00411+K02140+K07208+K07198+K02137+K02137+K03956+K09048+K07198+K07200+K04373+K05692+K03951+K01897+K07198+K19523+K04345+K02133+K07198+K07202+K04426+K02133+K07198+K22411+K04688+K11652+K02261+K02137+K00411+K02128+K01897+K02132+K16622+K16816
Organismal Systems	Nervous system	Long-term potentiation	ko04720	4	151	2	2	0.846175	0.999416	Unigene0030747(GNAQ);Unigene0032699(PHOT2);Unigene0035112(PRKCA);Unigene0062918(CALM1)	K04634+K04373+K02677+K02183	12	151	5	7	0.439018	0.999941	Unigene0000527(CAL1);Unigene0009364(CAM-1);Unigene0013660(MAP2K2);Unigene0013698(CAM);Unigene0030747(GNAQ);Unigene0032699(PHOT2);Unigene0035112(PRKCA);Unigene0040734(PRKCG);Unigene0046119(PRKACB);Unigene0062918(CALM1);Unigene0065305(MAPK1);Unigene0066450(CP1)	K02183+K02183+K04369+K02183+K04634+K04373+K02677+K19663+K04345+K02183+K04371+K02183
Organismal Systems	Nervous system	Synaptic vesicle cycle	ko04721	1	117	0	1	0.99073	0.999416	Unigene0071793(ATP6V1E1)	K02150	2	117	0	2	0.998734	0.999941	Unigene0015193(CVA69.24);Unigene0066529(AVT1I)	K02145+K15015
Organismal Systems	Nervous system	Neurotrophin signaling pathway	ko04722	6	288	2	4	0.971274	0.999416	Unigene0000243(ABL1);Unigene0024513(PBL3);Unigene0032699(PHOT2);Unigene0046994(PRKCD);Unigene0062918(CALM1);Unigene0080842(tp53)	K06619+K04733+K04373+K06068+K02183+K04451	25	288	4	21	0.225895	0.779487	Unigene0000527(CAL1);Unigene0001203(PLCG2);Unigene0009364(CAM-1);Unigene0010037(JUN);Unigene0013660(MAP2K2);Unigene0013698(CAM);Unigene0013991(MPK8);Unigene0024513(PBL3);Unigene0030337(MSK-1);Unigene0032699(PHOT2);Unigene0036553(ASK7);Unigene0042751(GF14C);Unigene0046994(PRKCD);Unigene0050820(At1g07650);Unigene0053663(MAP3K5);Unigene0053855(MPK3);Unigene0055762(GRF1);Unigene0058852(TFT2);Unigene0…	K02183+K05859+K02183+K04448+K04369+K02183+K04464+K04733+K03083+K04373+K03083+K06630+K06068+K04733+K04426+K04464+K06630+K06630+K02183+K04371+K02183+K04464+K04464+K04730+K04451
Organismal Systems	Nervous system	Retrograde endocannabinoid signaling	ko04723	9	196	6	3	0.357639	0.999416	Unigene0001626(Abhd6);Unigene0030747(GNAQ);Unigene0034289(Mgll);Unigene0034516(ADCY3);Unigene0035112(PRKCA);Unigene0040982(NDUFA7);Unigene0046776(Ndufv3);Unigene0049775(--);Unigene0061665(GNG10)	K13700+K04634+K01054+K08043+K02677+K03951+K03944+K04534+K04545	13	196	8	5	0.696578	0.999941	Unigene0000277(MT-ND5);Unigene0001626(Abhd6);Unigene0018010(NDUFA11);Unigene0030747(GNAQ);Unigene0035112(PRKCA);Unigene0040734(PRKCG);Unigene0040982(NDUFA7);Unigene0046119(PRKACB);Unigene0049775(--);Unigene0061665(GNG10);Unigene0063904(GNG12);Unigene0065305(MAPK1);Unigene0066529(AVT1I)	K03883+K13700+K03956+K04634+K02677+K19663+K03951+K04345+K04534+K04545+K04347+K04371+K15015
Organismal Systems	Nervous system	Glutamatergic synapse	ko04724	12	188	7	5	0.0648676	0.785182	Unigene0004647(PLA2G4B);Unigene0016663(Pla2g4c);Unigene0027195(glul);Unigene0029049(GLUL);Unigene0029050(GLUL);Unigene0030747(GNAQ);Unigene0034516(ADCY3);Unigene0035112(PRKCA);Unigene0049775(--);Unigene0061665(GNG10);Unigene0063604(GRIK4);Unigene0081033(PLA2G4B)	K16342+K16342+K01915+K01915+K01915+K04634+K08043+K02677+K04534+K04545+K05204+K16342	19	188	10	9	0.100691	0.56881	Unigene0001069(SLC38A2);Unigene0004647(PLA2G4B);Unigene0013753(SLC38A3);Unigene0027195(glul);Unigene0029049(GLUL);Unigene0029050(GLUL);Unigene0030747(GNAQ);Unigene0035112(PRKCA);Unigene0036759(PLD1);Unigene0039489(GS1-1);Unigene0040734(PRKCG);Unigene0043848(GLN2);Unigene0046119(PRKACB);Unigene0049775(--);Unigene0054029(GLR3.1);Unigene0061665(GNG10);Unigene0063904(GNG12);Unigene0065305(MAPK1);Unig…	K14207+K16342+K13576+K01915+K01915+K01915+K04634+K02677+K01115+K01915+K19663+K01915+K04345+K04534+K05203+K04545+K04347+K04371+K16342
Organismal Systems	Nervous system	Cholinergic synapse	ko04725	7	156	5	2	0.408573	0.999416	Unigene0022860(CREB3);Unigene0030747(GNAQ);Unigene0034516(ADCY3);Unigene0035112(PRKCA);Unigene0049775(--);Unigene0061665(GNG10);Unigene0076050(FYN)	K09048+K04634+K08043+K02677+K04534+K04545+K05703	11	156	8	3	0.607772	0.999941	Unigene0022860(CREB3);Unigene0025320(GNA11);Unigene0030747(GNAQ);Unigene0035112(PRKCA);Unigene0037839(CHRM4);Unigene0040734(PRKCG);Unigene0046119(PRKACB);Unigene0049775(--);Unigene0061665(GNG10);Unigene0063904(GNG12);Unigene0065305(MAPK1)	K09048+K04635+K04634+K02677+K04132+K19663+K04345+K04534+K04545+K04347+K04371
Organismal Systems	Nervous system	Serotonergic synapse	ko04726	10	148	8	2	0.064474	0.785182	Unigene0000142(CYP2B4);Unigene0004647(PLA2G4B);Unigene0016663(Pla2g4c);Unigene0020998(CYP71D8);Unigene0030747(GNAQ);Unigene0035112(PRKCA);Unigene0049775(--);Unigene0061665(GNG10);Unigene0073079(APP);Unigene0081033(PLA2G4B)	K07418+K16342+K16342+K07418+K04634+K02677+K04534+K04545+K04520+K16342	16	148	10	6	0.0794395	0.507112	Unigene0004086(CYP72A14);Unigene0004647(PLA2G4B);Unigene0007909(dusp1-a);Unigene0020998(CYP71D8);Unigene0030747(GNAQ);Unigene0035112(PRKCA);Unigene0040734(PRKCG);Unigene0046119(PRKACB);Unigene0049775(--);Unigene0061665(GNG10);Unigene0063904(GNG12);Unigene0065305(MAPK1);Unigene0071017(LOXA);Unigene0073079(APP);Unigene0074479(MAOA);Unigene0081033(PLA2G4B)	K07428+K16342+K21278+K07418+K04634+K02677+K19663+K04345+K04534+K04545+K04347+K04371+K00461+K04520+K00274+K16342
Organismal Systems	Nervous system	GABAergic synapse	ko04727	9	128	4	5	0.0630828	0.785182	Unigene0001458(Slc38a3);Unigene0027195(glul);Unigene0029049(GLUL);Unigene0029050(GLUL);Unigene0034516(ADCY3);Unigene0035112(PRKCA);Unigene0049775(--);Unigene0061665(GNG10);Unigene0079581(Gphn)	K14992+K01915+K01915+K01915+K08043+K02677+K04534+K04545+K15376	15	128	7	8	0.0500159	0.34611	Unigene0001069(SLC38A2);Unigene0001458(Slc38a3);Unigene0013753(SLC38A3);Unigene0027195(glul);Unigene0029049(GLUL);Unigene0029050(GLUL);Unigene0035112(PRKCA);Unigene0039489(GS1-1);Unigene0040734(PRKCG);Unigene0043848(GLN2);Unigene0046119(PRKACB);Unigene0049775(--);Unigene0061665(GNG10);Unigene0063904(GNG12);Unigene0066529(AVT1I)	K14207+K14992+K13576+K01915+K01915+K01915+K02677+K01915+K19663+K01915+K04345+K04534+K04545+K04347+K15015
Organismal Systems	Nervous system	Dopaminergic synapse	ko04728	8	229	3	5	0.675767	0.999416	Unigene0002904(PPP2R5A);Unigene0022860(CREB3);Unigene0030747(GNAQ);Unigene0034483(PPP2R2B);Unigene0035112(PRKCA);Unigene0049775(--);Unigene0061665(GNG10);Unigene0062918(CALM1)	K11584+K09048+K04634+K04354+K02677+K04534+K04545+K02183	19	229	7	12	0.331607	0.896374	Unigene0000527(CAL1);Unigene0002904(PPP2R5A);Unigene0009364(CAM-1);Unigene0013698(CAM);Unigene0022860(CREB3);Unigene0030337(MSK-1);Unigene0030747(GNAQ);Unigene0034483(PPP2R2B);Unigene0035112(PRKCA);Unigene0036553(ASK7);Unigene0040734(PRKCG);Unigene0041559(PPP1R1B);Unigene0046119(PRKACB);Unigene0049775(--);Unigene0061665(GNG10);Unigene0062918(CALM1);Unigene0063904(GNG12);Unigene0066450(CP1);Unigen…	K02183+K11584+K02183+K02183+K09048+K03083+K04634+K04354+K02677+K03083+K19663+K15494+K04345+K04534+K04545+K02183+K04347+K02183+K00274
Organismal Systems	Nervous system	Long-term depression	ko04730	6	123	5	1	0.348461	0.999416	Unigene0004647(PLA2G4B);Unigene0016663(Pla2g4c);Unigene0030747(GNAQ);Unigene0035112(PRKCA);Unigene0049775(--);Unigene0081033(PLA2G4B)	K16342+K16342+K04634+K02677+K04534+K16342	11	123	7	4	0.298641	0.868317	Unigene0004647(PLA2G4B);Unigene0013660(MAP2K2);Unigene0017789(LFNR2);Unigene0017790(OsI_21320);Unigene0025320(GNA11);Unigene0030747(GNAQ);Unigene0035112(PRKCA);Unigene0040734(PRKCG);Unigene0049775(--);Unigene0065305(MAPK1);Unigene0081033(PLA2G4B)	K16342+K04369+K13240+K13240+K04635+K04634+K02677+K19663+K04534+K04371+K16342
Organismal Systems	Sensory system	Olfactory transduction	ko04740	3	80	2	1	0.609425	0.999416	Unigene0007563(CNGA2);Unigene0034516(ADCY3);Unigene0062918(CALM1)	K04949+K08043+K02183	9	80	3	6	0.134387	0.605452	Unigene0000527(CAL1);Unigene0007563(CNGA2);Unigene0009364(CAM-1);Unigene0011090(OR11L1);Unigene0013698(CAM);Unigene0046119(PRKACB);Unigene0062918(CALM1);Unigene0066450(CP1);Unigene0076757(OR5V1)	K02183+K04949+K02183+K04257+K02183+K04345+K02183+K02183+K04257
Organismal Systems	Sensory system	Taste transduction	ko04742	1	38	0	1	0.780317	0.999416	Unigene0023279(ENTPD2)	K01509	4	38	2	2	0.307346	0.886181	Unigene0004355(TAS1R2);Unigene0023279(ENTPD2);Unigene0031962(PKD2L1);Unigene0046119(PRKACB)	K04625+K01509+K04990+K04345
Organismal Systems	Sensory system	Phototransduction	ko04744	1	48	0	1	0.852683	0.999416	Unigene0062918(CALM1)	K02183	6	48	0	6	0.140129	0.615033	Unigene0000527(CAL1);Unigene0009364(CAM-1);Unigene0013698(CAM);Unigene0062918(CALM1);Unigene0066450(CP1);Unigene0080814(CNGC2)	K02183+K02183+K02183+K02183+K02183+K04948
Organismal Systems	Sensory system	Phototransduction - fly	ko04745	3	79	2	1	0.600859	0.999416	Unigene0030747(GNAQ);Unigene0035112(PRKCA);Unigene0062918(CALM1)	K04634+K02677+K02183	8	79	2	6	0.226576	0.779487	Unigene0000527(CAL1);Unigene0009364(CAM-1);Unigene0013698(CAM);Unigene0030747(GNAQ);Unigene0035112(PRKCA);Unigene0038920(AC97);Unigene0062918(CALM1);Unigene0066450(CP1)	K02183+K02183+K02183+K04634+K02677+K05692+K02183+K02183
Organismal Systems	Sensory system	Inflammatory mediator regulation of TRP channels	ko04750	13	207	9	4	0.0623729	0.785182	Unigene0000142(CYP2B4);Unigene0004647(PLA2G4B);Unigene0010294(IL1RAP);Unigene0016663(Pla2g4c);Unigene0020998(CYP71D8);Unigene0030747(GNAQ);Unigene0034516(ADCY3);Unigene0035112(PRKCA);Unigene0046994(PRKCD);Unigene0062918(CALM1);Unigene0077887(Trpv2);Unigene0079503(Prkcq);Unigene0081033(PLA2G4B)	K07418+K16342+K04723+K16342+K07418+K04634+K08043+K02677+K06068+K02183+K04971+K18052+K16342	15	207	6	9	0.568891	0.999941	Unigene0000527(CAL1);Unigene0001203(PLCG2);Unigene0004647(PLA2G4B);Unigene0009364(CAM-1);Unigene0010294(IL1RAP);Unigene0013698(CAM);Unigene0020998(CYP71D8);Unigene0030747(GNAQ);Unigene0035112(PRKCA);Unigene0040734(PRKCG);Unigene0046119(PRKACB);Unigene0046994(PRKCD);Unigene0062918(CALM1);Unigene0066450(CP1);Unigene0081033(PLA2G4B)	K02183+K05859+K16342+K02183+K04723+K02183+K07418+K04634+K02677+K19663+K04345+K06068+K02183+K02183+K16342
Cellular Processes	Cell motility	Regulation of actin cytoskeleton	ko04810	11	415	9	2	0.936169	0.999416	Unigene0004338(ITGA6);Unigene0006234(Pfn3);Unigene0007211(Msn);Unigene0033835(FN1);Unigene0045278(CFDP1);Unigene0057068(Itgax);Unigene0069115(Mylpf);Unigene0071128(ITGAE);Unigene0076492(FGF21);Unigene0077366(PFN1);Unigene0081530(Arpc5)	K06485+K05759+K05763+K05717+K05726+K06461+K12758+K06524+K22429+K05759+K05754	28	415	19	9	0.719749	0.999941	Unigene0004338(ITGA6);Unigene0005535(WASF2);Unigene0006234(Pfn3);Unigene0007211(Msn);Unigene0008483(LIMK2);Unigene0013660(MAP2K2);Unigene0020801(CXCR4);Unigene0026048(MRAS);Unigene0033835(FN1);Unigene0037839(CHRM4);Unigene0038070(ADF3);Unigene0038920(AC97);Unigene0042441(Spata13);Unigene0045911(ADF2);Unigene0048164(Itga4);Unigene0049384(ITGB7);Unigene0050117(PRO1);Unigene0051847(Enah);Unigene0054…	K06485+K05748+K05759+K05763+K05744+K04369+K04189+K07831+K05717+K04132+K05765+K05692+K05769+K05765+K06483+K06590+K05759+K05746+K05450+K06461+K04347+K04371+K04361+K05768+K05735+K02085+K05746+K05754
Organismal Systems	Endocrine system	Insulin signaling pathway	ko04910	9	321	3	6	0.884789	0.999416	Unigene0006953(PRKCI);Unigene0007388(Rheb);Unigene0010904(PPP1R3C);Unigene0032055(Mknk2);Unigene0053300(GCK);Unigene0062356(ACAC);Unigene0062918(CALM1);Unigene0064837(Flot1);Unigene0075224(EIF4EBP1)	K06069+K07208+K07189+K04372+K12407+K11262+K02183+K07192+K07205	38	321	10	28	0.0025576	0.0446766	Unigene0000527(CAL1);Unigene0007388(Rheb);Unigene0009364(CAM-1);Unigene0010011(FBP);Unigene0010313(CIPK3);Unigene0010723(OsI_10887);Unigene0010904(PPP1R3C);Unigene0013660(MAP2K2);Unigene0013698(CAM);Unigene0023061(At3g55800);Unigene0023062(At3g55800);Unigene0025816(CFBP);Unigene0026084(Ppp1r3b);Unigene0026207(CIPK31);Unigene0029893(PHKG2);Unigene0030337(MSK-1);Unigene0031375(KING1);Unigene0032055…	K02183+K07208+K02183+K03841+K07198+K03841+K07189+K04369+K02183+K03841+K03841+K03841+K07189+K07198+K00871+K03083+K07200+K04372+K03083+K07195+K07198+K04345+K07198+K07202+K07198+K03841+K03841+K00688+K02183+K04688+K07192+K04371+K02183+K03841+K01084+K00693+K07201+K07187
Organismal Systems	Endocrine system	Insulin secretion	ko04911	5	89	3	2	0.267414	0.978875	Unigene0022860(CREB3);Unigene0030747(GNAQ);Unigene0034516(ADCY3);Unigene0035112(PRKCA);Unigene0053300(GCK)	K09048+K04634+K08043+K02677+K12407	6	89	4	2	0.650518	0.999941	Unigene0022860(CREB3);Unigene0025320(GNA11);Unigene0030747(GNAQ);Unigene0035112(PRKCA);Unigene0040734(PRKCG);Unigene0046119(PRKACB)	K09048+K04635+K04634+K02677+K19663+K04345
Organismal Systems	Endocrine system	GnRH signaling pathway	ko04912	11	203	8	3	0.171099	0.886558	Unigene0004647(PLA2G4B);Unigene0014727(MMP2);Unigene0016663(Pla2g4c);Unigene0030747(GNAQ);Unigene0034516(ADCY3);Unigene0035112(PRKCA);Unigene0046994(PRKCD);Unigene0052934(EGR1);Unigene0059849(HBEGF);Unigene0062918(CALM1);Unigene0081033(PLA2G4B)	K16342+K01398+K16342+K04634+K08043+K02677+K06068+K09203+K08523+K02183+K16342	22	203	10	12	0.0446851	0.315532	Unigene0000527(CAL1);Unigene0004647(PLA2G4B);Unigene0009364(CAM-1);Unigene0010037(JUN);Unigene0013660(MAP2K2);Unigene0013698(CAM);Unigene0013991(MPK8);Unigene0025320(GNA11);Unigene0030747(GNAQ);Unigene0035112(PRKCA);Unigene0036759(PLD1);Unigene0046119(PRKACB);Unigene0046994(PRKCD);Unigene0053855(MPK3);Unigene0059849(HBEGF);Unigene0062918(CALM1);Unigene0065305(MAPK1);Unigene0066450(CP1);Unigene007…	K02183+K16342+K02183+K04448+K04369+K02183+K04464+K04635+K04634+K02677+K01115+K04345+K06068+K04464+K08523+K02183+K04371+K02183+K04464+K04464+K04361+K16342
Organismal Systems	Endocrine system	Ovarian steroidogenesis	ko04913	7	100	6	1	0.0959668	0.785182	Unigene0000142(CYP2B4);Unigene0004647(PLA2G4B);Unigene0016663(Pla2g4c);Unigene0020998(CYP71D8);Unigene0034516(ADCY3);Unigene0068677(AKR1C3);Unigene0081033(PLA2G4B)	K07418+K16342+K16342+K07418+K08043+K04119+K16342	16	100	6	10	0.00258246	0.0446766	Unigene0002511(CYP82C4);Unigene0004647(PLA2G4B);Unigene0013817(CYP73A11);Unigene0017352(HSD3B);Unigene0017959(CYP81C13);Unigene0020998(CYP71D8);Unigene0030305(IFS2);Unigene0042663(CYP71C3);Unigene0046119(PRKACB);Unigene0056191(CYP71C1);Unigene0058250(CYP83A1);Unigene0065651(CYP93E1);Unigene0068677(AKR1C3);Unigene0071017(LOXA);Unigene0077787(ACOT2);Unigene0081033(PLA2G4B)	K00512+K16342+K00512+K00070+K00512+K07418+K07408+K00512+K04345+K00512+K00512+K00512+K04119+K00461+K01068+K16342
Organismal Systems	Endocrine system	Progesterone-mediated oocyte maturation	ko04914	3	206	1	2	0.988369	0.999416	Unigene0003370(CDC23);Unigene0032699(PHOT2);Unigene0034516(ADCY3)	K03355+K04373+K08043	9	206	4	5	0.971961	0.999941	Unigene0001950(HSC80);Unigene0003370(CDC23);Unigene0032699(PHOT2);Unigene0037743(AURKA);Unigene0037972(HSP81-1);Unigene0046119(PRKACB);Unigene0062994(ANAPC4);Unigene0065305(MAPK1);Unigene0077305(PGR)	K04079+K03355+K04373+K11481+K04079+K04345+K03351+K04371+K08556
Organismal Systems	Endocrine system	Estrogen signaling pathway	ko04915	8	311	3	5	0.92318	0.999416	Unigene0014727(MMP2);Unigene0022860(CREB3);Unigene0030747(GNAQ);Unigene0034516(ADCY3);Unigene0046994(PRKCD);Unigene0049775(--);Unigene0059849(HBEGF);Unigene0062918(CALM1)	K01398+K09048+K04634+K08043+K06068+K04534+K08523+K02183	25	311	9	16	0.357808	0.909245	Unigene0000527(CAL1);Unigene0001950(HSC80);Unigene0002110(HSP70-4);Unigene0002433(HSP70);Unigene0009364(CAM-1);Unigene0010037(JUN);Unigene0010059(RAP);Unigene0010062(Os05g0567100);Unigene0012398(MMP9);Unigene0013660(MAP2K2);Unigene0013698(CAM);Unigene0022860(CREB3);Unigene0030747(GNAQ);Unigene0031064(Hspa8);Unigene0037972(HSP81-1);Unigene0046119(PRKACB);Unigene0046994(PRKCD);Unigene0049775(--);Un…	K02183+K04079+K03283+K03283+K02183+K04448+K01379+K01379+K01403+K04369+K02183+K09048+K04634+K03283+K04079+K04345+K06068+K04534+K09101+K08523+K02183+K04371+K02183+K04361+K08556
Organismal Systems	Endocrine system	Melanogenesis	ko04916	9	183	5	4	0.286801	0.996254	Unigene0022860(CREB3);Unigene0029966(fzd2);Unigene0030747(GNAQ);Unigene0034516(ADCY3);Unigene0035112(PRKCA);Unigene0049775(--);Unigene0056709(FZD9);Unigene0062918(CALM1);Unigene0078930(EDNRB)	K09048+K02235+K04634+K08043+K02677+K04534+K02842+K02183+K04198	18	183	7	11	0.129582	0.605452	Unigene0000527(CAL1);Unigene0009364(CAM-1);Unigene0012721(FZD4);Unigene0013660(MAP2K2);Unigene0013698(CAM);Unigene0022860(CREB3);Unigene0030337(MSK-1);Unigene0030747(GNAQ);Unigene0035112(PRKCA);Unigene0036553(ASK7);Unigene0040734(PRKCG);Unigene0046119(PRKACB);Unigene0049775(--);Unigene0056705(FZD10);Unigene0056709(FZD9);Unigene0062918(CALM1);Unigene0065305(MAPK1);Unigene0066450(CP1)	K02183+K02183+K02354+K04369+K02183+K09048+K03083+K04634+K02677+K03083+K19663+K04345+K04534+K02842+K02842+K02183+K04371+K02183
Organismal Systems	Endocrine system	Prolactin signaling pathway	ko04917	2	146	1	1	0.979796	0.999416	Unigene0000574(CCND1);Unigene0053300(GCK)	K04503+K12407	11	146	2	9	0.517548	0.999941	Unigene0002511(CYP82C4);Unigene0013660(MAP2K2);Unigene0013817(CYP73A11);Unigene0017959(CYP81C13);Unigene0030337(MSK-1);Unigene0036553(ASK7);Unigene0042663(CYP71C3);Unigene0056191(CYP71C1);Unigene0058250(CYP83A1);Unigene0065305(MAPK1);Unigene0065651(CYP93E1)	K00512+K04369+K00512+K00512+K03083+K03083+K00512+K00512+K00512+K04371+K00512
Organismal Systems	Endocrine system	Thyroid hormone synthesis	ko04918	6	138	3	3	0.453428	0.999416	Unigene0022860(CREB3);Unigene0030308(HSPA5);Unigene0030747(GNAQ);Unigene0034516(ADCY3);Unigene0035112(PRKCA);Unigene0076352(--)	K09048+K09490+K04634+K08043+K02677+K10063	8	138	4	4	0.808001	0.999941	Unigene0001983(CSA);Unigene0011466(Gpx3);Unigene0022860(CREB3);Unigene0030747(GNAQ);Unigene0035112(PRKCA);Unigene0036067(GPX3);Unigene0040734(PRKCG);Unigene0046119(PRKACB)	K00432+K00432+K09048+K04634+K02677+K00432+K19663+K04345
Organismal Systems	Endocrine system	Thyroid hormone signaling pathway	ko04919	8	255	4	4	0.783816	0.999416	Unigene0000574(CCND1);Unigene0002065(Slc16a2);Unigene0002582(Med4);Unigene0007388(Rheb);Unigene0035112(PRKCA);Unigene0045641(Atp2a1);Unigene0071451(--);Unigene0080842(tp53)	K04503+K08231+K15146+K07208+K02677+K05853+K20996+K04451	15	255	7	8	0.853465	0.999941	Unigene0001203(PLCG2);Unigene0007388(Rheb);Unigene0013660(MAP2K2);Unigene0030337(MSK-1);Unigene0035112(PRKCA);Unigene0036553(ASK7);Unigene0038920(AC97);Unigene0040734(PRKCG);Unigene0045641(Atp2a1);Unigene0046119(PRKACB);Unigene0051549(NCOA1);Unigene0065305(MAPK1);Unigene0071451(--);Unigene0077053(FOXO1);Unigene0080842(tp53)	K05859+K07208+K04369+K03083+K02677+K03083+K05692+K19663+K05853+K04345+K09101+K04371+K20996+K07201+K04451
Organismal Systems	Endocrine system	Adipocytokine signaling pathway	ko04920	2	131	0	2	0.966329	0.999416	Unigene0010008(Cd36);Unigene0079503(Prkcq)	K06259+K18052	12	131	4	8	0.259954	0.832815	Unigene0010313(CIPK3);Unigene0026207(CIPK31);Unigene0031375(KING1);Unigene0043594(ACSL3);Unigene0044196(CIPK9);Unigene0045709(CPT1A);Unigene0052694(CIPK1);Unigene0052873(PPARGC1A);Unigene0058018(CIPK1);Unigene0069329(G6PC);Unigene0075828(ACSL5);Unigene0080365(irs2-a)	K07198+K07198+K07200+K01897+K07198+K19523+K07198+K07202+K07198+K01084+K01897+K07187
Organismal Systems	Endocrine system	Oxytocin signaling pathway	ko04921	15	338	10	5	0.34218	0.999416	Unigene0000574(CCND1);Unigene0004558(Cacng5);Unigene0004647(PLA2G4B);Unigene0009424(Eef2);Unigene0013406(--);Unigene0016663(Pla2g4c);Unigene0018318(CAMK1G);Unigene0030747(GNAQ);Unigene0034516(ADCY3);Unigene0035112(PRKCA);Unigene0038073(LOS1);Unigene0049775(--);Unigene0062918(CALM1);Unigene0081033(PLA2G4B);Unigene0081770(--)	K04503+K04870+K16342+K03234+K04861+K16342+K08794+K04634+K08043+K02677+K03234+K04534+K02183+K16342+K04861	32	338	11	21	0.087151	0.529022	Unigene0000527(CAL1);Unigene0004558(Cacng5);Unigene0004647(PLA2G4B);Unigene0007938(CPK7);Unigene0009364(CAM-1);Unigene0010037(JUN);Unigene0010313(CIPK3);Unigene0013660(MAP2K2);Unigene0013698(CAM);Unigene0013991(MPK8);Unigene0018318(CAMK1G);Unigene0026207(CIPK31);Unigene0030747(GNAQ);Unigene0031375(KING1);Unigene0035112(PRKCA);Unigene0038073(LOS1);Unigene0038920(AC97);Unigene0040734(PRKCG);Unigene…	K02183+K04870+K16342+K08794+K02183+K04448+K07198+K04369+K02183+K04464+K08794+K07198+K04634+K07200+K02677+K03234+K05692+K19663+K07198+K04345+K04534+K07198+K04464+K07198+K17333+K02183+K04371+K02183+K04464+K04464+K04361+K16342
Organismal Systems	Endocrine system	Glucagon signaling pathway	ko04922	8	259	2	6	0.797811	0.999416	Unigene0007384(PFKFB1);Unigene0022860(CREB3);Unigene0030747(GNAQ);Unigene0045868(PFKM);Unigene0053300(GCK);Unigene0062356(ACAC);Unigene0062918(CALM1);Unigene0079220(Pfkm)	K19028+K09048+K04634+K00850+K12407+K11262+K02183+K00850	34	259	5	29	0.000734625	0.0211817	Unigene0000527(CAL1);Unigene0008007(FKFBP);Unigene0009364(CAM-1);Unigene0010011(FBP);Unigene0010107(PDH-E1);Unigene0010313(CIPK3);Unigene0010723(OsI_10887);Unigene0013698(CAM);Unigene0022860(CREB3);Unigene0023061(At3g55800);Unigene0023062(At3g55800);Unigene0025816(CFBP);Unigene0026207(CIPK31);Unigene0029893(PHKG2);Unigene0030747(GNAQ);Unigene0031375(KING1);Unigene0035661(Ldha);Unigene0044196(CIPK…	K02183+K19028+K02183+K03841+K00161+K07198+K03841+K02183+K09048+K03841+K03841+K03841+K07198+K00871+K04634+K07200+K00016+K07198+K19523+K04345+K07198+K07202+K07198+K00850+K03841+K03841+K00688+K02183+K02183+K03841+K01084+K00693+K07201+K00850
Organismal Systems	Endocrine system	Regulation of lipolysis in adipocytes	ko04923	2	90	2	0	0.871649	0.999416	Unigene0034289(Mgll);Unigene0034516(ADCY3)	K01054+K08043	4	90	3	1	0.907147	0.999941	Unigene0016386(carC);Unigene0046119(PRKACB);Unigene0079498(Pnpla2);Unigene0080365(irs2-a)	K13699+K04345+K16816+K07187
Organismal Systems	Endocrine system	Renin secretion	ko04924	3	141	2	1	0.917321	0.999416	Unigene0030747(GNAQ);Unigene0062918(CALM1);Unigene0065522(ORAI1)	K04634+K02183+K16056	12	141	3	9	0.347374	0.909245	Unigene0000527(CAL1);Unigene0009364(CAM-1);Unigene0013698(CAM);Unigene0026899(PIP2-2);Unigene0030747(GNAQ);Unigene0046119(PRKACB);Unigene0047121(PIP2-4);Unigene0062918(CALM1);Unigene0065522(ORAI1);Unigene0066450(CP1);Unigene0074753(PIP2-7);Unigene0078382(PIP2-1)	K02183+K02183+K02183+K09864+K04634+K04345+K09864+K02183+K16056+K02183+K09864+K09864
Organismal Systems	Endocrine system	Aldosterone synthesis and secretion	ko04925	7	172	5	2	0.509985	0.999416	Unigene0018318(CAMK1G);Unigene0022860(CREB3);Unigene0030747(GNAQ);Unigene0034516(ADCY3);Unigene0035112(PRKCA);Unigene0062918(CALM1);Unigene0065522(ORAI1)	K08794+K09048+K04634+K08043+K02677+K02183+K16056	16	172	7	9	0.201376	0.741235	Unigene0000527(CAL1);Unigene0007938(CPK7);Unigene0008612(ACA2);Unigene0009364(CAM-1);Unigene0013698(CAM);Unigene0017352(HSD3B);Unigene0018318(CAMK1G);Unigene0022860(CREB3);Unigene0025320(GNA11);Unigene0030747(GNAQ);Unigene0035112(PRKCA);Unigene0040734(PRKCG);Unigene0046119(PRKACB);Unigene0062918(CALM1);Unigene0065522(ORAI1);Unigene0066450(CP1)	K02183+K08794+K05850+K02183+K02183+K00070+K08794+K09048+K04635+K04634+K02677+K19663+K04345+K02183+K16056+K02183
Organismal Systems	Endocrine system	Relaxin signaling pathway	ko04926	12	223	9	3	0.16347	0.883529	Unigene0014727(MMP2);Unigene0020259(VEGFC);Unigene0022860(CREB3);Unigene0024196(TGFBR2);Unigene0027022(TGFB1);Unigene0034516(ADCY3);Unigene0035112(PRKCA);Unigene0049775(--);Unigene0061665(GNG10);Unigene0075249(COL1A1);Unigene0078193(VEGFA);Unigene0078930(EDNRB)	K01398+K05449+K09048+K04388+K13375+K08043+K02677+K04534+K04545+K06236+K05448+K04198	13	223	9	4	0.847923	0.999941	Unigene0010037(JUN);Unigene0012398(MMP9);Unigene0013660(MAP2K2);Unigene0017789(LFNR2);Unigene0017790(OsI_21320);Unigene0022860(CREB3);Unigene0035112(PRKCA);Unigene0046119(PRKACB);Unigene0049775(--);Unigene0061665(GNG10);Unigene0063904(GNG12);Unigene0065305(MAPK1);Unigene0076333(EGFR)	K04448+K01403+K04369+K13240+K13240+K09048+K02677+K04345+K04534+K04545+K04347+K04371+K04361
Organismal Systems	Endocrine system	Cortisol synthesis and secretion	ko04927	5	113	3	2	0.452961	0.999416	Unigene0001027(NCEH1);Unigene0022860(CREB3);Unigene0030747(GNAQ);Unigene0034516(ADCY3);Unigene0065522(ORAI1)	K14349+K09048+K04634+K08043+K16056	13	113	5	8	0.0729172	0.476025	Unigene0002511(CYP82C4);Unigene0013817(CYP73A11);Unigene0017352(HSD3B);Unigene0017959(CYP81C13);Unigene0022860(CREB3);Unigene0025320(GNA11);Unigene0030747(GNAQ);Unigene0042663(CYP71C3);Unigene0046119(PRKACB);Unigene0056191(CYP71C1);Unigene0058250(CYP83A1);Unigene0065522(ORAI1);Unigene0065651(CYP93E1)	K00512+K00512+K00070+K00512+K09048+K04635+K04634+K00512+K04345+K00512+K00512+K16056+K00512
Organismal Systems	Endocrine system	Parathyroid hormone synthesis, secretion and action	ko04928	9	206	7	2	0.413524	0.999416	Unigene0000304(JUND);Unigene0022860(CREB3);Unigene0030747(GNAQ);Unigene0033983(PDE4B);Unigene0034516(ADCY3);Unigene0035112(PRKCA);Unigene0035855(ARHGEF11);Unigene0052934(EGR1);Unigene0059849(HBEGF)	K04449+K09048+K04634+K13293+K08043+K02677+K12331+K09203+K08523	13	206	8	5	0.761074	0.999941	Unigene0000304(JUND);Unigene0016556(5MMP);Unigene0022860(CREB3);Unigene0025320(GNA11);Unigene0030747(GNAQ);Unigene0033983(PDE4B);Unigene0035112(PRKCA);Unigene0036759(PLD1);Unigene0040734(PRKCG);Unigene0046119(PRKACB);Unigene0059849(HBEGF);Unigene0065305(MAPK1);Unigene0076333(EGFR)	K04449+K07996+K09048+K04635+K04634+K13293+K02677+K01115+K19663+K04345+K08523+K04371+K04361
Organismal Systems	Endocrine system	GnRH secretion	ko04929	2	95	2	0	0.890352	0.999416	Unigene0030747(GNAQ);Unigene0035112(PRKCA)	K04634+K02677	6	95	5	1	0.711765	0.999941	Unigene0013660(MAP2K2);Unigene0025320(GNA11);Unigene0030747(GNAQ);Unigene0035112(PRKCA);Unigene0040734(PRKCG);Unigene0065305(MAPK1)	K04369+K04635+K04634+K02677+K19663+K04371
Human Diseases	Endocrine and metabolic disease	Type II diabetes mellitus	ko04930	2	74	0	2	0.790543	0.999416	Unigene0046994(PRKCD);Unigene0053300(GCK)	K06068+K12407	3	74	2	1	0.918076	0.999941	Unigene0046994(PRKCD);Unigene0065305(MAPK1);Unigene0080365(irs2-a)	K06068+K04371+K07187
Human Diseases	Endocrine and metabolic disease	Insulin resistance	ko04931	11	234	6	5	0.307126	0.999416	Unigene0001597(Slc27a2);Unigene0010008(Cd36);Unigene0010904(PPP1R3C);Unigene0020026(IL6);Unigene0022314(MLXIP);Unigene0022860(CREB3);Unigene0032573(Slc27a6);Unigene0032699(PHOT2);Unigene0046994(PRKCD);Unigene0053402(TRIB3);Unigene0079503(Prkcq)	K08746+K06259+K07189+K05405+K09113+K09048+K08749+K04373+K06068+K19518+K18052	25	234	9	16	0.0394516	0.293658	Unigene0000268(Gfpt1);Unigene0004611(SLC27A2);Unigene0010313(CIPK3);Unigene0010904(PPP1R3C);Unigene0020026(IL6);Unigene0022860(CREB3);Unigene0026084(Ppp1r3b);Unigene0026207(CIPK31);Unigene0030337(MSK-1);Unigene0031375(KING1);Unigene0032699(PHOT2);Unigene0036553(ASK7);Unigene0044196(CIPK9);Unigene0045709(CPT1A);Unigene0046994(PRKCD);Unigene0052694(CIPK1);Unigene0052873(PPARGC1A);Unigene0058018(CIP…	K00820+K08746+K07198+K07189+K05405+K09048+K07189+K07198+K03083+K07200+K04373+K03083+K07198+K19523+K06068+K07198+K07202+K07198+K00688+K04688+K01084+K00693+K07201+K08745+K07187
Human Diseases	Endocrine and metabolic disease	Non-alcoholic fatty liver disease	ko04932	9	293	6	3	0.813126	0.999416	Unigene0000177(MT-CO2);Unigene0000310(SDHC);Unigene0001078(IL6R);Unigene0003029(petC);Unigene0020026(IL6);Unigene0022314(MLXIP);Unigene0027022(TGFB1);Unigene0040982(NDUFA7);Unigene0046776(Ndufv3)	K02261+K00236+K05055+K00411+K05405+K09113+K13375+K03951+K03944	20	293	4	16	0.676319	0.999941	Unigene0000177(MT-CO2);Unigene0000541(XBP1);Unigene0002558(CYC1-2);Unigene0003029(petC);Unigene0010037(JUN);Unigene0010313(CIPK3);Unigene0018010(NDUFA11);Unigene0020026(IL6);Unigene0026207(CIPK31);Unigene0030337(MSK-1);Unigene0031375(KING1);Unigene0036553(ASK7);Unigene0040982(NDUFA7);Unigene0044196(CIPK9);Unigene0052694(CIPK1);Unigene0053663(MAP3K5);Unigene0058018(CIPK1);Unigene0065710(COX2);Unig…	K02261+K09027+K00413+K00411+K04448+K07198+K03956+K05405+K07198+K03083+K07200+K03083+K03951+K07198+K07198+K04426+K07198+K02261+K00411+K07187
Human Diseases	Endocrine and metabolic disease	AGE-RAGE signaling pathway in diabetic complications	ko04933	14	191	11	3	0.0177016	0.531047	Unigene0000574(CCND1);Unigene0014727(MMP2);Unigene0020026(IL6);Unigene0020259(VEGFC);Unigene0024196(TGFBR2);Unigene0027022(TGFB1);Unigene0029664(Icam5);Unigene0033835(FN1);Unigene0035112(PRKCA);Unigene0046994(PRKCD);Unigene0052934(EGR1);Unigene0055155(CYBB);Unigene0075249(COL1A1);Unigene0078193(VEGFA)	K04503+K01398+K05405+K05449+K04388+K13375+K06490+K05717+K02677+K06068+K09203+K21421+K06236+K05448	10	191	7	3	0.90569	0.999941	Unigene0001203(PLCG2);Unigene0010037(JUN);Unigene0020026(IL6);Unigene0029664(Icam5);Unigene0033835(FN1);Unigene0035112(PRKCA);Unigene0046994(PRKCD);Unigene0065305(MAPK1);Unigene0071859(FRO7);Unigene0077053(FOXO1)	K05859+K04448+K05405+K06490+K05717+K02677+K06068+K04371+K21421+K07201
Human Diseases	Endocrine and metabolic disease	Cushing syndrome	ko04934	9	256	6	3	0.67334	0.999416	Unigene0000574(CCND1);Unigene0001027(NCEH1);Unigene0022860(CREB3);Unigene0025391(RB1);Unigene0029966(fzd2);Unigene0030747(GNAQ);Unigene0034516(ADCY3);Unigene0056709(FZD9);Unigene0065522(ORAI1)	K04503+K14349+K09048+K06618+K02235+K04634+K08043+K02842+K16056	23	256	12	11	0.189908	0.70654	Unigene0002511(CYP82C4);Unigene0012721(FZD4);Unigene0013660(MAP2K2);Unigene0013817(CYP73A11);Unigene0017352(HSD3B);Unigene0017959(CYP81C13);Unigene0022860(CREB3);Unigene0025320(GNA11);Unigene0030337(MSK-1);Unigene0030747(GNAQ);Unigene0036553(ASK7);Unigene0042663(CYP71C3);Unigene0046119(PRKACB);Unigene0056191(CYP71C1);Unigene0056705(FZD10);Unigene0056709(FZD9);Unigene0058250(CYP83A1);Unigene006530…	K00512+K02354+K04369+K00512+K00070+K00512+K09048+K04635+K03083+K04634+K03083+K00512+K04345+K00512+K02842+K02842+K00512+K04371+K16056+K00512+K09093+K04361+K02085
Organismal Systems	Endocrine system	Growth hormone synthesis, secretion and action	ko04935	7	225	4	3	0.780671	0.999416	Unigene0018872(SSTR2);Unigene0022860(CREB3);Unigene0030747(GNAQ);Unigene0034516(ADCY3);Unigene0035112(PRKCA);Unigene0045278(CFDP1);Unigene0072059(IGFBP3)	K04218+K09048+K04634+K08043+K02677+K05726+K10138	14	225	8	6	0.784524	0.999941	Unigene0001203(PLCG2);Unigene0013660(MAP2K2);Unigene0022860(CREB3);Unigene0025320(GNA11);Unigene0030337(MSK-1);Unigene0030747(GNAQ);Unigene0035112(PRKCA);Unigene0036553(ASK7);Unigene0040734(PRKCG);Unigene0046119(PRKACB);Unigene0057574(GHR);Unigene0065305(MAPK1);Unigene0072059(IGFBP3);Unigene0080365(irs2-a)	K05859+K04369+K09048+K04635+K03083+K04634+K02677+K03083+K19663+K04345+K05080+K04371+K10138+K07187
Human Diseases	Endocrine and metabolic disease	Type I diabetes mellitus	ko04940	2	98	2	0	0.900327	0.999416	Unigene0000251(H2-Eb1);Unigene0077797(Patr-A)	K06752+K06751	3	98	2	1	0.979102	0.999941	Unigene0000251(H2-Eb1);Unigene0062121(CPN60B2);Unigene0077797(Patr-A)	K06752+K04077+K06751
Human Diseases	Endocrine and metabolic disease	Maturity onset diabetes of the young	ko04950	2	16	0	2	0.127412	0.824246	Unigene0053300(GCK);Unigene0080445(BHLHA15)	K12407+K08040	1	16	0	1	0.707065	0.999941	Unigene0014874(foxa1-a)	K08035
Organismal Systems	Excretory system	Aldosterone-regulated sodium reabsorption	ko04960	2	64	2	0	0.719307	0.999416	Unigene0035112(PRKCA);Unigene0081766(NR3C2)	K02677+K08555	4	64	3	1	0.70517	0.999941	Unigene0035112(PRKCA);Unigene0040734(PRKCG);Unigene0065305(MAPK1);Unigene0081766(NR3C2)	K02677+K19663+K04371+K08555
Organismal Systems	Excretory system	Endocrine and other factor-regulated calcium reabsorption	ko04961	2	100	2	0	0.906501	0.999416	Unigene0030747(GNAQ);Unigene0035112(PRKCA)	K04634+K02677	6	100	4	2	0.756865	0.999941	Unigene0008612(ACA2);Unigene0030747(GNAQ);Unigene0034407(RAB11A);Unigene0035112(PRKCA);Unigene0040734(PRKCG);Unigene0046119(PRKACB)	K05850+K04634+K07904+K02677+K19663+K04345
Organismal Systems	Excretory system	Vasopressin-regulated water reabsorption	ko04962	3	100	1	2	0.754464	0.999416	Unigene0022860(CREB3);Unigene0034516(ADCY3);Unigene0037013(DYNLL2)	K09048+K08043+K10418	11	100	2	9	0.118666	0.605452	Unigene0007576(TIP2-1);Unigene0019710(AQP1);Unigene0019711(TIP1-1);Unigene0022216(PIP2-7);Unigene0022860(CREB3);Unigene0034407(RAB11A);Unigene0046119(PRKACB);Unigene0049354(Cdlc2);Unigene0064073(TIP1-2);Unigene0064075(TIP1-1);Unigene0074752(PIP2-7)	K09866+K09866+K09866+K09866+K09048+K07904+K04345+K10418+K09866+K09866+K09866
Organismal Systems	Excretory system	Proximal tubule bicarbonate reclamation	ko04964	1	54	0	1	0.884105	0.999416	Unigene0076549(CA2)	K18245	7	54	1	6	0.100747	0.56881	Unigene0013753(SLC38A3);Unigene0026899(PIP2-2);Unigene0047121(PIP2-4);Unigene0054959(Os10g0478200);Unigene0074753(PIP2-7);Unigene0076549(CA2);Unigene0078382(PIP2-1)	K13576+K09864+K09864+K00025+K09864+K18245+K09864
Organismal Systems	Excretory system	Collecting duct acid secretion	ko04966	2	61	0	2	0.694283	0.999416	Unigene0071793(ATP6V1E1);Unigene0076549(CA2)	K02150+K18245	2	61	0	2	0.945894	0.999941	Unigene0015193(CVA69.24);Unigene0076549(CA2)	K02145+K18245
Organismal Systems	Digestive system	Salivary secretion	ko04970	4	152	3	1	0.849777	0.999416	Unigene0030747(GNAQ);Unigene0034516(ADCY3);Unigene0035112(PRKCA);Unigene0062918(CALM1)	K04634+K08043+K02677+K02183	12	152	3	9	0.448215	0.999941	Unigene0000527(CAL1);Unigene0008612(ACA2);Unigene0009364(CAM-1);Unigene0013698(CAM);Unigene0017789(LFNR2);Unigene0017790(OsI_21320);Unigene0030747(GNAQ);Unigene0035112(PRKCA);Unigene0040734(PRKCG);Unigene0046119(PRKACB);Unigene0062918(CALM1);Unigene0066450(CP1)	K02183+K05850+K02183+K02183+K13240+K13240+K04634+K02677+K19663+K04345+K02183+K02183
Organismal Systems	Digestive system	Gastric acid secretion	ko04971	6	142	3	3	0.480946	0.999416	Unigene0018872(SSTR2);Unigene0030747(GNAQ);Unigene0034516(ADCY3);Unigene0035112(PRKCA);Unigene0062918(CALM1);Unigene0076549(CA2)	K04218+K04634+K08043+K02677+K02183+K18245	11	142	3	8	0.479736	0.999941	Unigene0000527(CAL1);Unigene0009364(CAM-1);Unigene0013698(CAM);Unigene0030747(GNAQ);Unigene0035112(PRKCA);Unigene0038920(AC97);Unigene0040734(PRKCG);Unigene0046119(PRKACB);Unigene0062918(CALM1);Unigene0066450(CP1);Unigene0076549(CA2)	K02183+K02183+K02183+K04634+K02677+K05692+K19663+K04345+K02183+K02183+K18245
Organismal Systems	Digestive system	Pancreatic secretion	ko04972	6	146	4	2	0.508034	0.999416	Unigene0030747(GNAQ);Unigene0034516(ADCY3);Unigene0035112(PRKCA);Unigene0045641(Atp2a1);Unigene0076549(CA2);Unigene0079108(PLA2G3)	K04634+K08043+K02677+K05853+K18245+K01047	9	146	4	5	0.759252	0.999941	Unigene0008612(ACA2);Unigene0030747(GNAQ);Unigene0034020(CEL);Unigene0034407(RAB11A);Unigene0035112(PRKCA);Unigene0040734(PRKCG);Unigene0045641(Atp2a1);Unigene0050740(AMY1A);Unigene0076549(CA2)	K05850+K04634+K12298+K07904+K02677+K19663+K05853+K01176+K18245
Organismal Systems	Digestive system	Protein digestion and absorption	ko04974	4	114	1	3	0.655395	0.999416	Unigene0005168(SLC1A5);Unigene0023638(COL12A1);Unigene0048074(Mme);Unigene0075249(COL1A1)	K05616+K08132+K01389+K06236	2	114	1	1	0.99844	0.999941	Unigene0001069(SLC38A2);Unigene0012734(XPNPEP2)	K14207+K14208
Organismal Systems	Digestive system	Fat digestion and absorption	ko04975	4	34	2	2	0.042213	0.785182	Unigene0010008(Cd36);Unigene0028823(Agpat2);Unigene0074047(Fabp1);Unigene0079108(PLA2G3)	K06259+K13509+K08750+K01047	5	34	1	4	0.102069	0.56881	Unigene0014924(ABCG11);Unigene0034020(CEL);Unigene0044174(ASP5);Unigene0066475(APOA1);Unigene0074047(Fabp1)	K05684+K12298+K14455+K08757+K08750
Organismal Systems	Digestive system	Bile secretion	ko04976	5	128	1	4	0.563408	0.999416	Unigene0000622(SLCO1A2);Unigene0001027(NCEH1);Unigene0032624(NR1H4);Unigene0034516(ADCY3);Unigene0076549(CA2)	K03460+K14349+K08537+K08043+K18245	22	128	1	21	0.000158617	0.00609793	Unigene0007576(TIP2-1);Unigene0014922(ABCG11);Unigene0014924(ABCG11);Unigene0019709(TIP1-1);Unigene0019710(AQP1);Unigene0019711(TIP1-1);Unigene0021650(EPHX1);Unigene0022216(PIP2-7);Unigene0026899(PIP2-2);Unigene0028581(ABCC4);Unigene0032621(NR1H4);Unigene0032624(NR1H4);Unigene0046119(PRKACB);Unigene0047121(PIP2-4);Unigene0054248(TIP2-2);Unigene0064073(TIP1-2);Unigene0064075(TIP1-1);Unigene0074752…	K09866+K05681+K05684+K09869+K09866+K09866+K01253+K09866+K09864+K05666+K08537+K08537+K04345+K09864+K09869+K09866+K09866+K09866+K09864+K18245+K05043+K09864
Organismal Systems	Digestive system	Mineral absorption	ko04978	1	71	1	0	0.941307	0.999416	Unigene0007851(fth1-a)	K00522	3	71	1	2	0.903707	0.999941	Unigene0008612(ACA2);Unigene0024519(Os12g0562100);Unigene0046001(Slc11a2)	K05850+K14685+K21398
Organismal Systems	Digestive system	Cholesterol metabolism	ko04979	6	85	3	3	0.114585	0.806012	Unigene0001027(NCEH1);Unigene0010008(Cd36);Unigene0014958(Ldlrap1);Unigene0048794(CETP);Unigene0051064(apoeb);Unigene0065150(LIPA)	K14349+K06259+K12474+K16835+K04524+K01052	8	85	4	4	0.29016	0.865476	Unigene0014813(LIPF);Unigene0014924(ABCG11);Unigene0017741(LIPG);Unigene0017742(LIPG);Unigene0019390(LPL);Unigene0047973(--);Unigene0051064(apoeb);Unigene0066475(APOA1)	K01052+K05684+K22284+K22284+K01059+K08759+K04524+K08757
Human Diseases	Neurodegenerative disease	Alzheimer disease	ko05010	24	737	11	13	0.849897	0.999416	Unigene0000177(MT-CO2);Unigene0000310(SDHC);Unigene0003029(petC);Unigene0006464(GAPB);Unigene0009168(ULK2);Unigene0013083(ADAM10);Unigene0020026(IL6);Unigene0022473(--);Unigene0029966(fzd2);Unigene0030747(GNAQ);Unigene0035741(--);Unigene0040982(NDUFA7);Unigene0045641(Atp2a1);Unigene0046776(Ndufv3);Unigene0048074(Mme);Unigene0051064(apoeb);Unigene0055155(CYBB);Unigene0055708(atpB);Unigene0056709(F…	K02261+K00236+K00411+K00134+K08269+K06704+K05405+K05453+K02235+K04634+K17908+K03951+K05853+K03944+K01389+K04524+K21421+K02133+K02842+K07374+K02183+K02128+K04520+K00134	60	737	21	39	0.227538	0.779487	Unigene0000177(MT-CO2);Unigene0000277(MT-ND5);Unigene0000527(CAL1);Unigene0000541(XBP1);Unigene0002558(CYC1-2);Unigene0003029(petC);Unigene0004913(EIF2AK2);Unigene0006464(GAPB);Unigene0006465(GAPB);Unigene0008167(TUBB1);Unigene0009168(ULK2);Unigene0009364(CAM-1);Unigene0012721(FZD4);Unigene0013083(ADAM10);Unigene0013660(MAP2K2);Unigene0013698(CAM);Unigene0015133(ATPD);Unigene0015134(ATPD);Unigene…	K02261+K03883+K02183+K09027+K00413+K00411+K16195+K00134+K00134+K07375+K08269+K02183+K02354+K06704+K04369+K02183+K02137+K02137+K13240+K13240+K03956+K01059+K05405+K00134+K03083+K04634+K02084+K17908+K03083+K02084+K03069+K03951+K00134+K05853+K00134+K02133+K04524+K00134+K04426+K07374+K02133+K02842+K02842+K00134+K07374+K02183+K09565+K04371+K02261+K02183+K02137+K00411+K21421+K02128+K04520+K07374+K02132+…
Human Diseases	Neurodegenerative disease	Parkinson disease	ko05012	7	302	3	4	0.953602	0.999416	Unigene0000177(MT-CO2);Unigene0000310(SDHC);Unigene0003029(petC);Unigene0040982(NDUFA7);Unigene0046776(Ndufv3);Unigene0055708(atpB);Unigene0072899(ATP5MC3)	K02261+K00236+K00411+K03951+K03944+K02133+K02128	20	302	7	13	0.726939	0.999941	Unigene0000177(MT-CO2);Unigene0000277(MT-ND5);Unigene0002558(CYC1-2);Unigene0003029(petC);Unigene0003190(SEPTIN5);Unigene0015133(ATPD);Unigene0015134(ATPD);Unigene0018010(NDUFA11);Unigene0033093(At4g33300);Unigene0038356(At5g66900);Unigene0040982(NDUFA7);Unigene0046119(PRKACB);Unigene0050400(ATP5F1B);Unigene0055708(atpB);Unigene0063637(Ppif);Unigene0065710(COX2);Unigene0067677(ATPD);Unigene007081…	K02261+K03883+K00413+K00411+K04557+K02137+K02137+K03956+K02084+K02084+K03951+K04345+K02133+K02133+K09565+K02261+K02137+K00411+K02128+K02132
Human Diseases	Neurodegenerative disease	Amyotrophic lateral sclerosis	ko05014	2	100	1	1	0.906501	0.999416	Unigene0074449(CAT4);Unigene0080842(tp53)	K03781+K04451	12	100	2	10	0.0641822	0.427059	Unigene0001983(CSA);Unigene0011466(Gpx3);Unigene0017789(LFNR2);Unigene0017790(OsI_21320);Unigene0020265(CAT2);Unigene0033093(At4g33300);Unigene0036067(GPX3);Unigene0038356(At5g66900);Unigene0053663(MAP3K5);Unigene0058686(CAT3);Unigene0080842(tp53);Unigene0081675(SODCP)	K00432+K00432+K13240+K13240+K03781+K02084+K00432+K02084+K04426+K03781+K04451+K04565
Human Diseases	Neurodegenerative disease	Huntington disease	ko05016	15	542	8	7	0.940522	0.999416	Unigene0000177(MT-CO2);Unigene0000310(SDHC);Unigene0003029(petC);Unigene0009168(ULK2);Unigene0022711(POLR2H);Unigene0022860(CREB3);Unigene0030747(GNAQ);Unigene0035741(--);Unigene0040982(NDUFA7);Unigene0046776(Ndufv3);Unigene0055708(atpB);Unigene0060684(TUBA3C);Unigene0072899(ATP5MC3);Unigene0077608(PPARG);Unigene0080842(tp53)	K02261+K00236+K00411+K08269+K03016+K09048+K04634+K17908+K03951+K03944+K02133+K07374+K02128+K08530+K04451	36	542	11	25	0.7728	0.999941	Unigene0000177(MT-CO2);Unigene0000277(MT-ND5);Unigene0001983(CSA);Unigene0002011(Polr2e);Unigene0002558(CYC1-2);Unigene0003029(petC);Unigene0008167(TUBB1);Unigene0009168(ULK2);Unigene0011466(Gpx3);Unigene0015133(ATPD);Unigene0015134(ATPD);Unigene0018010(NDUFA11);Unigene0022711(POLR2H);Unigene0022860(CREB3);Unigene0030747(GNAQ);Unigene0033093(At4g33300);Unigene0035741(--);Unigene0036067(GPX3);Unig…	K02261+K03883+K00432+K03013+K00413+K00411+K07375+K08269+K00432+K02137+K02137+K03956+K03016+K09048+K04634+K02084+K17908+K00432+K02084+K03951+K02133+K07202+K04426+K07374+K02133+K04564+K07374+K09565+K02261+K02137+K00411+K02128+K07374+K02132+K04451+K04565
Human Diseases	Neurodegenerative disease	Spinocerebellar ataxia	ko05017	7	171	5	2	0.503789	0.999416	Unigene0007360(KCNC3);Unigene0009168(ULK2);Unigene0030747(GNAQ);Unigene0035112(PRKCA);Unigene0035741(--);Unigene0045641(Atp2a1);Unigene0050852(RELN)	K04889+K08269+K04634+K02677+K17908+K05853+K06249	9	171	4	5	0.892505	0.999941	Unigene0000541(XBP1);Unigene0009168(ULK2);Unigene0030747(GNAQ);Unigene0035112(PRKCA);Unigene0035741(--);Unigene0040734(PRKCG);Unigene0045641(Atp2a1);Unigene0050852(RELN);Unigene0053663(MAP3K5)	K09027+K08269+K04634+K02677+K17908+K19663+K05853+K06249+K04426
Human Diseases	Neurodegenerative disease	Prion disease	ko05020	4	64	3	1	0.239671	0.930488	Unigene0020026(IL6);Unigene0030308(HSPA5);Unigene0052934(EGR1);Unigene0076050(FYN)	K05405+K09490+K09203+K05703	5	64	4	1	0.5154	0.999941	Unigene0013660(MAP2K2);Unigene0020026(IL6);Unigene0046119(PRKACB);Unigene0065305(MAPK1);Unigene0081675(SODCP)	K04369+K05405+K04345+K04371+K04565
Human Diseases	Substance dependence	Cocaine addiction	ko05030	1	48	0	1	0.852683	0.999416	Unigene0022860(CREB3)	K09048	5	48	4	1	0.27912	0.850567	Unigene0010037(JUN);Unigene0022860(CREB3);Unigene0041559(PPP1R1B);Unigene0046119(PRKACB);Unigene0074479(MAOA)	K04448+K09048+K15494+K04345+K00274
Human Diseases	Substance dependence	Amphetamine addiction	ko05031	3	118	1	2	0.844811	0.999416	Unigene0022860(CREB3);Unigene0035112(PRKCA);Unigene0062918(CALM1)	K09048+K02677+K02183	12	118	5	7	0.160858	0.65334	Unigene0000527(CAL1);Unigene0009364(CAM-1);Unigene0010037(JUN);Unigene0013698(CAM);Unigene0022860(CREB3);Unigene0035112(PRKCA);Unigene0040734(PRKCG);Unigene0041559(PPP1R1B);Unigene0046119(PRKACB);Unigene0062918(CALM1);Unigene0066450(CP1);Unigene0074479(MAOA)	K02183+K02183+K04448+K02183+K09048+K02677+K19663+K15494+K04345+K02183+K02183+K00274
Human Diseases	Substance dependence	Morphine addiction	ko05032	5	106	4	1	0.3988	0.999416	Unigene0033983(PDE4B);Unigene0034516(ADCY3);Unigene0035112(PRKCA);Unigene0049775(--);Unigene0061665(GNG10)	K13293+K08043+K02677+K04534+K04545	8	106	5	3	0.527394	0.999941	Unigene0033983(PDE4B);Unigene0035112(PRKCA);Unigene0040734(PRKCG);Unigene0046119(PRKACB);Unigene0049775(--);Unigene0061665(GNG10);Unigene0063904(GNG12);Unigene0066529(AVT1I)	K13293+K02677+K19663+K04345+K04534+K04545+K04347+K15015
Human Diseases	Substance dependence	Alcoholism	ko05034	9	227	1	8	0.529416	0.999416	Unigene0008597(His3.3A);Unigene0022860(CREB3);Unigene0042360(H3-I);Unigene0046076(Hdac5);Unigene0047840(--);Unigene0049775(--);Unigene0054844(H2AC11);Unigene0061665(GNG10);Unigene0062918(CALM1)	K11253+K09048+K11253+K11406+K11409+K04534+K11251+K04545+K02183	17	227	7	10	0.512279	0.999941	Unigene0000527(CAL1);Unigene0008598(HTR4);Unigene0009364(CAM-1);Unigene0013698(CAM);Unigene0022860(CREB3);Unigene0031614(H3C1);Unigene0041559(PPP1R1B);Unigene0046076(Hdac5);Unigene0046119(PRKACB);Unigene0049775(--);Unigene0054844(H2AC11);Unigene0061665(GNG10);Unigene0062918(CALM1);Unigene0063904(GNG12);Unigene0065305(MAPK1);Unigene0066450(CP1);Unigene0074479(MAOA)	K02183+K11253+K02183+K02183+K09048+K11253+K15494+K11406+K04345+K04534+K11251+K04545+K02183+K04347+K04371+K02183+K00274
Human Diseases	Infectious disease: bacterial	Bacterial invasion of epithelial cells	ko05100	4	172	3	1	0.908086	0.999416	Unigene0033835(FN1);Unigene0045278(CFDP1);Unigene0081530(Arpc5);Unigene0082187(ARHGEF26)	K05717+K05726+K05754+K13744	9	172	7	2	0.896219	0.999941	Unigene0005535(WASF2);Unigene0013256(SEPTIN8);Unigene0033379(CAV2);Unigene0033835(FN1);Unigene0038920(AC97);Unigene0044315(SEPTIN2);Unigene0051735(--);Unigene0081530(Arpc5);Unigene0082187(ARHGEF26)	K05748+K16939+K12958+K05717+K05692+K16942+K05691+K05754+K13744
Human Diseases	Infectious disease: bacterial	Vibrio cholerae infection	ko05110	3	147	2	1	0.93031	0.999416	Unigene0034516(ADCY3);Unigene0035112(PRKCA);Unigene0071793(ATP6V1E1)	K08043+K02677+K02150	9	147	3	6	0.766223	0.999941	Unigene0001203(PLCG2);Unigene0015193(CVA69.24);Unigene0030617(ARF1);Unigene0030618(ARF);Unigene0035112(PRKCA);Unigene0038920(AC97);Unigene0046119(PRKACB);Unigene0049617(ARF1);Unigene0071782(Os01g0813400)	K05859+K02145+K07937+K07937+K02677+K05692+K04345+K07937+K07937
Human Diseases	Infectious disease: bacterial	Epithelial cell signaling in Helicobacter pylori infection	ko05120	3	134	1	2	0.899406	0.999416	Unigene0013083(ADAM10);Unigene0059849(HBEGF);Unigene0071793(ATP6V1E1)	K06704+K08523+K02150	8	134	5	3	0.781618	0.999941	Unigene0001203(PLCG2);Unigene0010037(JUN);Unigene0011530(Igsf5);Unigene0013083(ADAM10);Unigene0015193(CVA69.24);Unigene0059849(HBEGF);Unigene0070494(NOD1);Unigene0076333(EGFR)	K05859+K04448+K06786+K06704+K02145+K08523+K08727+K04361
Human Diseases	Infectious disease: bacterial	Pathogenic Escherichia coli infection	ko05130	24	536	14	10	0.271876	0.978875	Unigene0000146(IGHG3);Unigene0000243(ABL1);Unigene0001062(--);Unigene0004910(MYO10);Unigene0005674(RTase);Unigene0006464(GAPB);Unigene0006941(CLDN2);Unigene0009969(Myh4);Unigene0019562(NLRP3);Unigene0020026(IL6);Unigene0024513(PBL3);Unigene0026704(--);Unigene0027955(TMED10);Unigene0035855(ARHGEF11);Unigene0050673(RAB1A);Unigene0060684(TUBA3C);Unigene0066515(Wipf1);Unigene0073851(CLDN5);Unigene007…	K06856+K06619+K10358+K12559+K10358+K00134+K06087+K10352+K12800+K05405+K04733+K10358+K20352+K12331+K07874+K07374+K19475+K06087+K06087+K05703+K14007+K06088+K00134+K05754	39	536	14	25	0.563191	0.999941	Unigene0000146(IGHG3);Unigene0004910(MYO10);Unigene0005535(WASF2);Unigene0006464(GAPB);Unigene0006465(GAPB);Unigene0006941(CLDN2);Unigene0008167(TUBB1);Unigene0009969(Myh4);Unigene0010037(JUN);Unigene0019562(NLRP3);Unigene0020026(IL6);Unigene0021276(GAPDH);Unigene0024513(PBL3);Unigene0026704(--);Unigene0030617(ARF1);Unigene0030618(ARF);Unigene0038920(AC97);Unigene0039663(--);Unigene0042633(CP29B)…	K06856+K12559+K05748+K00134+K00134+K06087+K07375+K10352+K04448+K12800+K05405+K00134+K04733+K10358+K07937+K07937+K05692+K10168+K11294+K00134+K00134+K07937+K04733+K00134+K07374+K00134+K07374+K04371+K07937+K06087+K06087+K07374+K06185+K14007+K04730+K10358+K00134+K20127+K05754
Human Diseases	Infectious disease: bacterial	Shigellosis	ko05131	17	569	10	7	0.901147	0.999416	Unigene0000243(ABL1);Unigene0001863(C3);Unigene0006234(Pfn3);Unigene0008597(His3.3A);Unigene0012169(C3);Unigene0019562(NLRP3);Unigene0032439(--);Unigene0035741(--);Unigene0042360(H3-I);Unigene0046994(PRKCD);Unigene0062525(CALCOCO2);Unigene0069115(Mylpf);Unigene0076119(FNBP1);Unigene0077366(PFN1);Unigene0079503(Prkcq);Unigene0080842(tp53);Unigene0081530(Arpc5)	K06619+K03990+K05759+K11253+K03990+K12800+K14381+K17908+K11253+K06068+K21348+K12758+K20121+K05759+K18052+K04451+K05754	35	569	17	18	0.893173	0.999941	Unigene0001203(PLCG2);Unigene0005535(WASF2);Unigene0006234(Pfn3);Unigene0008598(HTR4);Unigene0010037(JUN);Unigene0013256(SEPTIN8);Unigene0018558(rbck1);Unigene0019562(NLRP3);Unigene0024815(UBC5A);Unigene0030337(MSK-1);Unigene0030617(ARF1);Unigene0030618(ARF);Unigene0031565(C3);Unigene0031614(H3C1);Unigene0035741(--);Unigene0036553(ASK7);Unigene0038920(AC97);Unigene0039663(--);Unigene0044315(SEPTI…	K05859+K05748+K05759+K11253+K04448+K16939+K10630+K12800+K06689+K03083+K07937+K07937+K03990+K11253+K17908+K03083+K05692+K10168+K16942+K06068+K05411+K07937+K05759+K03094+K21348+K04688+K04371+K08727+K07937+K06689+K06689+K04361+K07201+K04451+K05754
Human Diseases	Infectious disease: bacterial	Salmonella infection	ko05132	19	570	9	10	0.794208	0.999416	Unigene0000582(TLR2-2);Unigene0001062(--);Unigene0005674(RTase);Unigene0006234(Pfn3);Unigene0006464(GAPB);Unigene0009969(Myh4);Unigene0019562(NLRP3);Unigene0020026(IL6);Unigene0024513(PBL3);Unigene0026704(--);Unigene0032850(PTPRC);Unigene0037013(DYNLL2);Unigene0055040(--);Unigene0062397(ZBED8);Unigene0075594(AHNAK);Unigene0077366(PFN1);Unigene0080051(GAPA);Unigene0081530(Arpc5);Unigene0082187(ARH…	K10159+K10358+K10358+K05759+K00134+K10352+K12800+K05405+K04733+K10358+K06478+K10418+K23934+K23940+K23934+K05759+K00134+K05754+K13744	46	570	12	34	0.282703	0.850567	Unigene0000582(TLR2-2);Unigene0001950(HSC80);Unigene0003539(TRXM);Unigene0006234(Pfn3);Unigene0006464(GAPB);Unigene0006465(GAPB);Unigene0009969(Myh4);Unigene0010037(JUN);Unigene0013660(MAP2K2);Unigene0019562(NLRP3);Unigene0020026(IL6);Unigene0021276(GAPDH);Unigene0024513(PBL3);Unigene0026704(--);Unigene0030617(ARF1);Unigene0030618(ARF);Unigene0032850(PTPRC);Unigene0033991(At5g16400);Unigene003797…	K10159+K04079+K03671+K05759+K00134+K00134+K10352+K04448+K04369+K12800+K05405+K00134+K04733+K10358+K07937+K07937+K06478+K03671+K04079+K07195+K05692+K03671+K10168+K00134+K00134+K10418+K07937+K05759+K04733+K00134+K03094+K03671+K03671+K00134+K03671+K23940+K04371+K08727+K03671+K07937+K04730+K10358+K00134+K07898+K05754+K13744
Human Diseases	Infectious disease: bacterial	Pertussis	ko05133	9	189	7	2	0.319097	0.999416	Unigene0001863(C3);Unigene0002335(IRF8);Unigene0012169(C3);Unigene0019562(NLRP3);Unigene0020026(IL6);Unigene0024513(PBL3);Unigene0044377(C1S);Unigene0057068(Itgax);Unigene0062918(CALM1)	K03990+K10155+K03990+K12800+K05405+K04733+K01331+K06461+K02183	19	189	8	11	0.104627	0.56881	Unigene0000527(CAL1);Unigene0009364(CAM-1);Unigene0010037(JUN);Unigene0013698(CAM);Unigene0019562(NLRP3);Unigene0020026(IL6);Unigene0024513(PBL3);Unigene0031565(C3);Unigene0038070(ADF3);Unigene0044377(C1S);Unigene0045911(ADF2);Unigene0047076(IRF3);Unigene0050820(At1g07650);Unigene0057068(Itgax);Unigene0062918(CALM1);Unigene0065305(MAPK1);Unigene0066450(CP1);Unigene0070494(NOD1);Unigene0077383(LRK…	K02183+K02183+K04448+K02183+K12800+K05405+K04733+K03990+K05765+K01331+K05765+K05411+K04733+K06461+K02183+K04371+K02183+K08727+K04730
Human Diseases	Infectious disease: bacterial	Legionellosis	ko05134	6	227	4	2	0.882794	0.999416	Unigene0000582(TLR2-2);Unigene0001863(C3);Unigene0012169(C3);Unigene0020026(IL6);Unigene0050673(RAB1A);Unigene0057068(Itgax)	K10159+K03990+K03990+K05405+K07874+K06461	19	227	4	15	0.317748	0.887967	Unigene0000582(TLR2-2);Unigene0000605(REFA1);Unigene0002110(HSP70-4);Unigene0002433(HSP70);Unigene0020026(IL6);Unigene0030617(ARF1);Unigene0030618(ARF);Unigene0031064(Hspa8);Unigene0031565(C3);Unigene0033093(At4g33300);Unigene0035859(VITISV_013255);Unigene0038356(At5g66900);Unigene0039663(--);Unigene0049617(ARF1);Unigene0057068(Itgax);Unigene0062121(CPN60B2);Unigene0070361(EF1);Unigene0071782(Os0…	K10159+K03231+K03283+K03283+K05405+K07937+K07937+K03283+K03990+K02084+K03596+K02084+K10168+K07937+K06461+K04077+K03231+K07937+K03231
Human Diseases	Infectious disease: bacterial	Yersinia infection	ko05135	7	318	5	2	0.967852	0.999416	Unigene0019562(NLRP3);Unigene0020026(IL6);Unigene0024513(PBL3);Unigene0032699(PHOT2);Unigene0033835(FN1);Unigene0045278(CFDP1);Unigene0066515(Wipf1)	K12800+K05405+K04733+K04373+K05717+K05726+K19475	17	318	10	7	0.940722	0.999941	Unigene0005535(WASF2);Unigene0010037(JUN);Unigene0013660(MAP2K2);Unigene0019562(NLRP3);Unigene0020026(IL6);Unigene0024513(PBL3);Unigene0030337(MSK-1);Unigene0032699(PHOT2);Unigene0033835(FN1);Unigene0036553(ASK7);Unigene0038920(AC97);Unigene0047076(IRF3);Unigene0048164(Itga4);Unigene0050820(At1g07650);Unigene0059910(NFATC3);Unigene0065305(MAPK1);Unigene0077383(LRK10)	K05748+K04448+K04369+K12800+K05405+K04733+K03083+K04373+K05717+K03083+K05692+K05411+K06483+K04733+K17333+K04371+K04730
Human Diseases	Infectious disease: parasitic	Leishmaniasis	ko05140	9	246	6	3	0.626675	0.999416	Unigene0000146(IGHG3);Unigene0000251(H2-Eb1);Unigene0000582(TLR2-2);Unigene0001863(C3);Unigene0012169(C3);Unigene0024513(PBL3);Unigene0027022(TGFB1);Unigene0055155(CYBB);Unigene0057068(Itgax)	K06856+K06752+K10159+K03990+K03990+K04733+K13375+K21421+K06461	16	246	7	9	0.737443	0.999941	Unigene0000146(IGHG3);Unigene0000251(H2-Eb1);Unigene0000582(TLR2-2);Unigene0000605(REFA1);Unigene0010037(JUN);Unigene0024513(PBL3);Unigene0031565(C3);Unigene0048164(Itga4);Unigene0050820(At1g07650);Unigene0057068(Itgax);Unigene0065305(MAPK1);Unigene0070361(EF1);Unigene0071859(FRO7);Unigene0075204(EEF1A2);Unigene0077383(LRK10);Unigene0078452(NCF2)	K06856+K06752+K10159+K03231+K04448+K04733+K03990+K06483+K04733+K06461+K04371+K03231+K21421+K03231+K04730+K08010
Human Diseases	Infectious disease: parasitic	Chagas disease	ko05142	11	226	7	4	0.269281	0.978875	Unigene0000582(TLR2-2);Unigene0001863(C3);Unigene0012169(C3);Unigene0020026(IL6);Unigene0024196(TGFBR2);Unigene0024513(PBL3);Unigene0027022(TGFB1);Unigene0030747(GNAQ);Unigene0034483(PPP2R2B);Unigene0046840(CCL5);Unigene0049775(--)	K10159+K03990+K03990+K05405+K04388+K04733+K13375+K04634+K04354+K05408+K04534	16	226	6	10	0.606923	0.999941	Unigene0000582(TLR2-2);Unigene0010037(JUN);Unigene0011720(CAL1);Unigene0014671(CRT3);Unigene0020026(IL6);Unigene0023965(CFLAR);Unigene0024513(PBL3);Unigene0025320(GNA11);Unigene0030747(GNAQ);Unigene0031565(C3);Unigene0034483(PPP2R2B);Unigene0049775(--);Unigene0050820(At1g07650);Unigene0062548(CD3E);Unigene0065305(MAPK1);Unigene0077383(LRK10)	K10159+K04448+K08057+K08057+K05405+K04724+K04733+K04635+K04634+K03990+K04354+K04534+K04733+K06451+K04371+K04730
Human Diseases	Infectious disease: parasitic	African trypanosomiasis	ko05143	6	69	5	1	0.0520982	0.785182	Unigene0000146(IGHG3);Unigene0004056(IDO2);Unigene0020026(IL6);Unigene0029664(Icam5);Unigene0030747(GNAQ);Unigene0035112(PRKCA)	K06856+K00463+K05405+K06490+K04634+K02677	8	69	5	3	0.134739	0.605452	Unigene0000146(IGHG3);Unigene0004056(IDO2);Unigene0020026(IL6);Unigene0029664(Icam5);Unigene0030747(GNAQ);Unigene0035112(PRKCA);Unigene0040734(PRKCG);Unigene0066475(APOA1)	K06856+K00463+K05405+K06490+K04634+K02677+K19663+K08757
Human Diseases	Infectious disease: parasitic	Malaria	ko05144	7	89	4	3	0.0589116	0.785182	Unigene0000582(TLR2-2);Unigene0010008(Cd36);Unigene0010824(THBS1);Unigene0020026(IL6);Unigene0027022(TGFB1);Unigene0029664(Icam5);Unigene0037592(SDC2)	K10159+K06259+K16857+K05405+K13375+K06490+K16336	4	89	3	1	0.902546	0.999941	Unigene0000582(TLR2-2);Unigene0020026(IL6);Unigene0029664(Icam5);Unigene0060095(PECAM1)	K10159+K05405+K06490+K06471
Human Diseases	Infectious disease: parasitic	Toxoplasmosis	ko05145	7	287	4	3	0.935356	0.999416	Unigene0000251(H2-Eb1);Unigene0000582(TLR2-2);Unigene0004338(ITGA6);Unigene0024513(PBL3);Unigene0027022(TGFB1);Unigene0049775(--);Unigene0052057(LAMA3)	K06752+K10159+K06485+K04733+K13375+K04534+K06240	16	287	6	10	0.907348	0.999941	Unigene0000251(H2-Eb1);Unigene0000582(TLR2-2);Unigene0002110(HSP70-4);Unigene0002433(HSP70);Unigene0004338(ITGA6);Unigene0008129(--);Unigene0017852(XIAP);Unigene0024513(PBL3);Unigene0031064(Hspa8);Unigene0036755(Lamb3);Unigene0049775(--);Unigene0050820(At1g07650);Unigene0063637(Ppif);Unigene0065305(MAPK1);Unigene0071017(LOXA);Unigene0077383(LRK10)	K06752+K10159+K03283+K03283+K06485+K06245+K04725+K04733+K03283+K06244+K04534+K04733+K09565+K04371+K00461+K04730
Human Diseases	Infectious disease: parasitic	Amoebiasis	ko05146	10	216	8	2	0.336196	0.999416	Unigene0000146(IGHG3);Unigene0000582(TLR2-2);Unigene0020026(IL6);Unigene0027022(TGFB1);Unigene0030747(GNAQ);Unigene0033835(FN1);Unigene0035112(PRKCA);Unigene0052057(LAMA3);Unigene0057068(Itgax);Unigene0075249(COL1A1)	K06856+K10159+K05405+K13375+K04634+K05717+K02677+K06240+K06461+K06236	14	216	10	4	0.732445	0.999941	Unigene0000146(IGHG3);Unigene0000582(TLR2-2);Unigene0008129(--);Unigene0019881(At5g06290);Unigene0020026(IL6);Unigene0025320(GNA11);Unigene0030747(GNAQ);Unigene0033835(FN1);Unigene0035112(PRKCA);Unigene0036755(Lamb3);Unigene0040734(PRKCG);Unigene0046119(PRKACB);Unigene0057068(Itgax);Unigene0080429(RAB7B)	K06856+K10159+K06245+K13279+K05405+K04635+K04634+K05717+K02677+K06244+K19663+K04345+K06461+K07898
Human Diseases	Infectious disease: bacterial	Staphylococcus aureus infection	ko05150	8	149	8	0	0.227138	0.917229	Unigene0000146(IGHG3);Unigene0000251(H2-Eb1);Unigene0001863(C3);Unigene0012169(C3);Unigene0029664(Icam5);Unigene0039141(F13b);Unigene0044377(C1S);Unigene0057068(Itgax)	K06856+K06752+K03990+K03990+K06490+K04004+K01331+K06461	11	149	8	3	0.545362	0.999941	Unigene0000146(IGHG3);Unigene0000251(H2-Eb1);Unigene0008998(--);Unigene0029664(Icam5);Unigene0031565(C3);Unigene0039141(F13b);Unigene0044377(C1S);Unigene0050891(--);Unigene0057068(Itgax);Unigene0062973(MASP1);Unigene0081756(F13b)	K06856+K06752+K04004+K06490+K03990+K04004+K01331+K21100+K06461+K03992+K04004
Human Diseases	Infectious disease: bacterial	Tuberculosis	ko05152	13	440	8	5	0.882829	0.999416	Unigene0000146(IGHG3);Unigene0000251(H2-Eb1);Unigene0000582(TLR2-2);Unigene0001863(C3);Unigene0009867(LSP1);Unigene0012169(C3);Unigene0012702(SYK);Unigene0020026(IL6);Unigene0024513(PBL3);Unigene0027022(TGFB1);Unigene0052488(ACT1A);Unigene0057068(Itgax);Unigene0062918(CALM1)	K06856+K06752+K10159+K03990+K14957+K03990+K05855+K05405+K04733+K13375+K01368+K06461+K02183	25	440	5	20	0.93514	0.999941	Unigene0000146(IGHG3);Unigene0000251(H2-Eb1);Unigene0000527(CAL1);Unigene0000582(TLR2-2);Unigene0006790(PLK3);Unigene0008422(HSP70);Unigene0009364(CAM-1);Unigene0010059(RAP);Unigene0010062(Os05g0567100);Unigene0013698(CAM);Unigene0020026(IL6);Unigene0024513(PBL3);Unigene0031565(C3);Unigene0033093(At4g33300);Unigene0038356(At5g66900);Unigene0050820(At1g07650);Unigene0052486(ACT1A);Unigene0052488(A…	K06856+K06752+K02183+K10159+K08862+K04043+K02183+K01379+K01379+K02183+K05405+K04733+K03990+K02084+K02084+K04733+K01368+K01368+K06461+K04043+K04077+K02183+K04371+K02183+K04730
Human Diseases	Infectious disease: viral	Hepatitis C	ko05160	9	264	5	4	0.708057	0.999416	Unigene0000574(CCND1);Unigene0006941(CLDN2);Unigene0025391(RB1);Unigene0028879(EIF2AK1);Unigene0034483(PPP2R2B);Unigene0073851(CLDN5);Unigene0074344(CLDN15);Unigene0077594(OCLN);Unigene0080842(tp53)	K04503+K06087+K06618+K16194+K04354+K06087+K06087+K06088+K04451	21	264	10	11	0.393307	0.938513	Unigene0004913(EIF2AK2);Unigene0006941(CLDN2);Unigene0013660(MAP2K2);Unigene0014970(Isg15);Unigene0023965(CFLAR);Unigene0028879(EIF2AK1);Unigene0030337(MSK-1);Unigene0033093(At4g33300);Unigene0034483(PPP2R2B);Unigene0036553(ASK7);Unigene0038356(At5g66900);Unigene0042751(GF14C);Unigene0047076(IRF3);Unigene0055762(GRF1);Unigene0058852(TFT2);Unigene0065305(MAPK1);Unigene0073289(DDX58);Unigene0073851…	K16195+K06087+K04369+K14216+K04724+K16194+K03083+K02084+K04354+K03083+K02084+K06630+K05411+K06630+K06630+K04371+K12646+K06087+K06087+K04361+K04451
Human Diseases	Infectious disease: viral	Hepatitis B	ko05161	9	301	6	3	0.836423	0.999416	Unigene0000582(TLR2-2);Unigene0020026(IL6);Unigene0022860(CREB3);Unigene0024196(TGFBR2);Unigene0024513(PBL3);Unigene0025391(RB1);Unigene0027022(TGFB1);Unigene0035112(PRKCA);Unigene0080842(tp53)	K10159+K05405+K09048+K04388+K04733+K06618+K13375+K02677+K04451	19	301	11	8	0.79415	0.999941	Unigene0000582(TLR2-2);Unigene0010037(JUN);Unigene0012398(MMP9);Unigene0013660(MAP2K2);Unigene0020026(IL6);Unigene0022860(CREB3);Unigene0024513(PBL3);Unigene0033093(At4g33300);Unigene0035112(PRKCA);Unigene0038356(At5g66900);Unigene0040734(PRKCG);Unigene0047076(IRF3);Unigene0050820(At1g07650);Unigene0059910(NFATC3);Unigene0065305(MAPK1);Unigene0073289(DDX58);Unigene0077383(LRK10);Unigene0080581(IF…	K10159+K04448+K01403+K04369+K05405+K09048+K04733+K02084+K02677+K02084+K19663+K05411+K04733+K17333+K04371+K12646+K04730+K12647+K04451
Human Diseases	Infectious disease: viral	Measles	ko05162	7	288	4	3	0.936745	0.999416	Unigene0000574(CCND1);Unigene0000582(TLR2-2);Unigene0007211(Msn);Unigene0020026(IL6);Unigene0024513(PBL3);Unigene0028879(EIF2AK1);Unigene0080842(tp53)	K04503+K10159+K05763+K05405+K04733+K16194+K04451	24	288	10	14	0.297041	0.868317	Unigene0000582(TLR2-2);Unigene0002110(HSP70-4);Unigene0002433(HSP70);Unigene0004913(EIF2AK2);Unigene0007211(Msn);Unigene0010037(JUN);Unigene0014970(Isg15);Unigene0020026(IL6);Unigene0024513(PBL3);Unigene0028879(EIF2AK1);Unigene0030337(MSK-1);Unigene0031064(Hspa8);Unigene0033093(At4g33300);Unigene0036176(RZFP34);Unigene0036553(ASK7);Unigene0038356(At5g66900);Unigene0047076(IRF3);Unigene0050820(At1…	K10159+K03283+K03283+K16195+K05763+K04448+K14216+K05405+K04733+K16194+K03083+K03283+K02084+K10144+K03083+K02084+K05411+K04733+K06451+K12646+K11859+K04730+K12647+K04451
Human Diseases	Infectious disease: viral	Human cytomegalovirus infection	ko05163	20	469	15	5	0.374354	0.999416	Unigene0000126(TAPBP);Unigene0000574(CCND1);Unigene0001078(IL6R);Unigene0007388(Rheb);Unigene0020026(IL6);Unigene0022860(CREB3);Unigene0025391(RB1);Unigene0030747(GNAQ);Unigene0034516(ADCY3);Unigene0035112(PRKCA);Unigene0035855(ARHGEF11);Unigene0045278(CFDP1);Unigene0046840(CCL5);Unigene0049775(--);Unigene0061665(GNG10);Unigene0062918(CALM1);Unigene0075224(EIF4EBP1);Unigene0077797(Patr-A);Unigene…	K08058+K04503+K05055+K07208+K05405+K09048+K06618+K04634+K08043+K02677+K12331+K05726+K05408+K04534+K04545+K02183+K07205+K06751+K05448+K04451	32	469	17	15	0.707274	0.999941	Unigene0000126(TAPBP);Unigene0000527(CAL1);Unigene0007388(Rheb);Unigene0009364(CAM-1);Unigene0011720(CAL1);Unigene0013660(MAP2K2);Unigene0013698(CAM);Unigene0014671(CRT3);Unigene0020026(IL6);Unigene0020801(CXCR4);Unigene0022860(CREB3);Unigene0025320(GNA11);Unigene0030337(MSK-1);Unigene0030747(GNAQ);Unigene0035112(PRKCA);Unigene0036553(ASK7);Unigene0040734(PRKCG);Unigene0046119(PRKACB);Unigene0047…	K08058+K02183+K07208+K02183+K08057+K04369+K02183+K08057+K05405+K04189+K09048+K04635+K03083+K04634+K02677+K03083+K19663+K04345+K05411+K04534+K17333+K04545+K05653+K02183+K04347+K04688+K04371+K02183+K04361+K05654+K06751+K04451
Human Diseases	Infectious disease: viral	Influenza A	ko05164	8	297	6	2	0.898635	0.999416	Unigene0000251(H2-Eb1);Unigene0019562(NLRP3);Unigene0020026(IL6);Unigene0024513(PBL3);Unigene0029664(Icam5);Unigene0035112(PRKCA);Unigene0062397(ZBED8);Unigene0062525(CALCOCO2)	K06752+K12800+K05405+K04733+K06490+K02677+K23940+K21348	20	297	14	6	0.699426	0.999941	Unigene0000251(H2-Eb1);Unigene0004913(EIF2AK2);Unigene0013660(MAP2K2);Unigene0014970(Isg15);Unigene0019562(NLRP3);Unigene0020026(IL6);Unigene0024513(PBL3);Unigene0029664(Icam5);Unigene0033093(At4g33300);Unigene0034407(RAB11A);Unigene0035112(PRKCA);Unigene0038356(At5g66900);Unigene0038920(AC97);Unigene0047076(IRF3);Unigene0050820(At1g07650);Unigene0062397(ZBED8);Unigene0062525(CALCOCO2);Unigene006…	K06752+K16195+K04369+K14216+K12800+K05405+K04733+K06490+K02084+K07904+K02677+K02084+K05692+K05411+K04733+K23940+K21348+K04371+K12646+K12647
Human Diseases	Infectious disease: viral	Human papillomavirus infection	ko05165	27	631	15	12	0.338189	0.999416	Unigene0000574(CCND1);Unigene0002352(--);Unigene0002904(PPP2R5A);Unigene0004338(ITGA6);Unigene0006953(PRKCI);Unigene0007388(Rheb);Unigene0010824(THBS1);Unigene0010933(LFNG);Unigene0020113(--);Unigene0022860(CREB3);Unigene0025391(RB1);Unigene0029966(fzd2);Unigene0033835(FN1);Unigene0034456(Ubr4);Unigene0034483(PPP2R2B);Unigene0047734(gag);Unigene0050852(RELN);Unigene0052057(LAMA3);Unigene0056709(F…	K04503+K06248+K11584+K06485+K06069+K07208+K16857+K05948+K11643+K09048+K06618+K02235+K05717+K10691+K04354+K06055+K06249+K06240+K02842+K06093+K20996+K02150+K07205+K06236+K06751+K05448+K04451	35	631	24	11	0.974141	0.999941	Unigene0002904(PPP2R5A);Unigene0004338(ITGA6);Unigene0004913(EIF2AK2);Unigene0007388(Rheb);Unigene0008129(--);Unigene0012721(FZD4);Unigene0013660(MAP2K2);Unigene0015193(CVA69.24);Unigene0020113(--);Unigene0022860(CREB3);Unigene0026159(DLG2);Unigene0030337(MSK-1);Unigene0033425(--);Unigene0033835(FN1);Unigene0034483(PPP2R2B);Unigene0036553(ASK7);Unigene0036755(Lamb3);Unigene0046119(PRKACB);Unigene…	K11584+K06485+K16195+K07208+K06245+K02354+K04369+K02145+K11643+K09048+K12075+K03083+K05631+K05717+K04354+K03083+K06244+K04345+K05411+K06483+K06590+K06249+K02842+K02842+K06093+K04688+K04371+K20996+K09091+K04681+K04361+K07201+K06751+K02085+K04451
Human Diseases	Infectious disease: viral	Human T-cell leukemia virus 1 infection	ko05166	15	459	13	2	0.796582	0.999416	Unigene0000251(H2-Eb1);Unigene0000574(CCND1);Unigene0001002(NRP1);Unigene0003370(CDC23);Unigene0012888(MMP12);Unigene0020026(IL6);Unigene0022860(CREB3);Unigene0024196(TGFBR2);Unigene0025391(RB1);Unigene0027022(TGFB1);Unigene0029664(Icam5);Unigene0034516(ADCY3);Unigene0052934(EGR1);Unigene0077797(Patr-A);Unigene0080842(tp53)	K06752+K04503+K06724+K03355+K01397+K05405+K09048+K04388+K06618+K13375+K06490+K08043+K09203+K06751+K04451	20	459	13	7	0.997378	0.999941	Unigene0000251(H2-Eb1);Unigene0003370(CDC23);Unigene0010037(JUN);Unigene0011720(CAL1);Unigene0012888(MMP12);Unigene0013660(MAP2K2);Unigene0014671(CRT3);Unigene0017852(XIAP);Unigene0020026(IL6);Unigene0022860(CREB3);Unigene0029664(Icam5);Unigene0046119(PRKACB);Unigene0059494(--);Unigene0059910(NFATC3);Unigene0062548(CD3E);Unigene0062994(ANAPC4);Unigene0065305(MAPK1);Unigene0077797(Patr-A);Unigene0…	K06752+K03355+K04448+K08057+K01397+K04369+K08057+K04725+K05405+K09048+K06490+K04345+K06454+K17333+K06451+K03351+K04371+K06751+K09438+K04451
Human Diseases	Infectious disease: viral	Kaposi sarcoma-associated herpesvirus infection	ko05167	12	376	11	1	0.802287	0.999416	Unigene0000574(CCND1);Unigene0001863(C3);Unigene0012169(C3);Unigene0012702(SYK);Unigene0020026(IL6);Unigene0025391(RB1);Unigene0029664(Icam5);Unigene0061665(GNG10);Unigene0062918(CALM1);Unigene0077797(Patr-A);Unigene0078193(VEGFA);Unigene0080842(tp53)	K04503+K03990+K03990+K05855+K05405+K06618+K06490+K04545+K02183+K06751+K05448+K04451	21	376	12	9	0.931643	0.999941	Unigene0000527(CAL1);Unigene0001203(PLCG2);Unigene0004913(EIF2AK2);Unigene0009364(CAM-1);Unigene0010037(JUN);Unigene0013660(MAP2K2);Unigene0013698(CAM);Unigene0020026(IL6);Unigene0029664(Icam5);Unigene0030337(MSK-1);Unigene0031565(C3);Unigene0036553(ASK7);Unigene0047076(IRF3);Unigene0059910(NFATC3);Unigene0061665(GNG10);Unigene0062918(CALM1);Unigene0063904(GNG12);Unigene0065305(MAPK1);Unigene0066…	K02183+K05859+K16195+K02183+K04448+K04369+K02183+K05405+K06490+K03083+K03990+K03083+K05411+K17333+K04545+K02183+K04347+K04371+K02183+K06751+K04451
Human Diseases	Infectious disease: viral	Herpes simplex virus 1 infection	ko05168	17	634	10	7	0.964605	0.999416	Unigene0000126(TAPBP);Unigene0000251(H2-Eb1);Unigene0000582(TLR2-2);Unigene0001863(C3);Unigene0005148(--);Unigene0007388(Rheb);Unigene0012169(C3);Unigene0012190(ZNF132);Unigene0012702(SYK);Unigene0020026(IL6);Unigene0024513(PBL3);Unigene0028879(EIF2AK1);Unigene0073474(SRSF6);Unigene0075224(EIF4EBP1);Unigene0077422(Eif2b5);Unigene0077797(Patr-A);Unigene0080842(tp53)	K08058+K06752+K10159+K03990+K09228+K07208+K03990+K09228+K05855+K05405+K04733+K16194+K12893+K07205+K03240+K06751+K04451	34	634	16	18	0.984187	0.999941	Unigene0000126(TAPBP);Unigene0000251(H2-Eb1);Unigene0000582(TLR2-2);Unigene0004405(CBBY);Unigene0004913(EIF2AK2);Unigene0005148(--);Unigene0005944(SRSF5);Unigene0007388(Rheb);Unigene0011720(CAL1);Unigene0014671(CRT3);Unigene0014970(Isg15);Unigene0020026(IL6);Unigene0024513(PBL3);Unigene0025020(Znf568);Unigene0028879(EIF2AK1);Unigene0031565(C3);Unigene0033093(At4g33300);Unigene0033150(POGK);Unigen…	K08058+K06752+K10159+K09228+K16195+K09228+K12893+K07208+K08057+K08057+K14216+K05405+K04733+K09228+K16194+K03990+K02084+K09228+K02084+K09228+K05411+K04733+K05653+K05152+K09228+K12646+K12893+K04730+K03240+K05654+K12896+K06751+K12647+K04451
Human Diseases	Infectious disease: viral	Epstein-Barr virus infection	ko05169	14	453	12	2	0.850455	0.999416	Unigene0000126(TAPBP);Unigene0000146(IGHG3);Unigene0000251(H2-Eb1);Unigene0000574(CCND1);Unigene0000582(TLR2-2);Unigene0008891(CD19);Unigene0012702(SYK);Unigene0020026(IL6);Unigene0024513(PBL3);Unigene0025391(RB1);Unigene0026404(GADD45B);Unigene0029664(Icam5);Unigene0077797(Patr-A);Unigene0080842(tp53)	K08058+K06856+K06752+K04503+K10159+K06465+K05855+K05405+K04733+K06618+K04402+K06490+K06751+K04451	28	453	17	11	0.862742	0.999941	Unigene0000126(TAPBP);Unigene0000146(IGHG3);Unigene0000251(H2-Eb1);Unigene0000582(TLR2-2);Unigene0001203(PLCG2);Unigene0004913(EIF2AK2);Unigene0010037(JUN);Unigene0011720(CAL1);Unigene0014671(CRT3);Unigene0014970(Isg15);Unigene0020026(IL6);Unigene0024513(PBL3);Unigene0026404(GADD45B);Unigene0029664(Icam5);Unigene0033093(At4g33300);Unigene0038356(At5g66900);Unigene0047076(IRF3);Unigene0050820(At1g…	K08058+K06856+K06752+K10159+K05859+K16195+K04448+K08057+K08057+K14216+K05405+K04733+K04402+K06490+K02084+K02084+K05411+K04733+K06451+K05653+K03031+K03066+K12646+K11859+K04730+K05654+K06751+K04451
Human Diseases	Infectious disease: viral	Human immunodeficiency virus 1 infection	ko05170	12	500	5	7	0.977154	0.999416	Unigene0000126(TAPBP);Unigene0000582(TLR2-2);Unigene0001847(--);Unigene0014683(AP1M1);Unigene0024513(PBL3);Unigene0030747(GNAQ);Unigene0035112(PRKCA);Unigene0049775(--);Unigene0061665(GNG10);Unigene0062918(CALM1);Unigene0076381(AP1S2);Unigene0077797(Patr-A)	K08058+K10159+K12394+K12393+K04733+K04634+K02677+K04534+K04545+K02183+K12394+K06751	40	500	17	23	0.319358	0.887967	Unigene0000126(TAPBP);Unigene0000527(CAL1);Unigene0000582(TLR2-2);Unigene0001203(PLCG2);Unigene0001847(--);Unigene0008483(LIMK2);Unigene0009364(CAM-1);Unigene0010037(JUN);Unigene0011720(CAL1);Unigene0013660(MAP2K2);Unigene0013698(CAM);Unigene0014671(CRT3);Unigene0014683(AP1M1);Unigene0019127(AP1S1);Unigene0020801(CXCR4);Unigene0024513(PBL3);Unigene0025320(GNA11);Unigene0030747(GNAQ);Unigene003511…	K08058+K02183+K10159+K05859+K12394+K05744+K02183+K04448+K08057+K04369+K02183+K08057+K12393+K12394+K04189+K04733+K04635+K04634+K02677+K05765+K19663+K05765+K05411+K04534+K04733+K03094+K06454+K17333+K04545+K06451+K05653+K02183+K04347+K04688+K04371+K02183+K04730+K05654+K06751+K05735
Human Diseases	Cancer: overview	Pathways in cancer	ko05200	36	915	31	5	0.50647	0.999416	Unigene0000243(ABL1);Unigene0000574(CCND1);Unigene0001078(IL6R);Unigene0004338(ITGA6);Unigene0010902(BRCA2);Unigene0014727(MMP2);Unigene0020026(IL6);Unigene0020259(VEGFC);Unigene0024196(TGFBR2);Unigene0025391(RB1);Unigene0026404(GADD45B);Unigene0027022(TGFB1);Unigene0027901(PPARD);Unigene0029966(fzd2);Unigene0030747(GNAQ);Unigene0033835(FN1);Unigene0034516(ADCY3);Unigene0035112(PRKCA);Unigene0035…	K06619+K04503+K05055+K06485+K08775+K01398+K05405+K05449+K04388+K06618+K04402+K13375+K04504+K02235+K04634+K05717+K08043+K02677+K12331+K04273+K06055+K06240+K06051+K02842+K05437+K04545+K02183+K00799+K20996+K05076+K22429+K08530+K05448+K04198+K00799+K04451	60	915	34	26	0.854997	0.999941	Unigene0000527(CAL1);Unigene0001203(PLCG2);Unigene0001950(HSC80);Unigene0004338(ITGA6);Unigene0005234(CSF1R);Unigene0008129(--);Unigene0009364(CAM-1);Unigene0010037(JUN);Unigene0010568(GLI2);Unigene0010902(BRCA2);Unigene0012398(MMP9);Unigene0012721(FZD4);Unigene0013660(MAP2K2);Unigene0013698(CAM);Unigene0017852(XIAP);Unigene0020026(IL6);Unigene0020801(CXCR4);Unigene0025320(GNA11);Unigene0026404(G…	K02183+K05859+K04079+K06485+K05090+K06245+K02183+K04448+K16798+K08775+K01403+K02354+K04369+K02183+K04725+K05405+K04189+K04635+K04402+K03083+K04634+K02084+K05717+K00799+K02677+K04273+K03083+K06244+K01115+K04079+K00799+K02084+K03069+K19663+K00799+K04345+K09101+K05691+K03094+K02842+K02842+K05437+K04545+K02183+K00799+K04347+K04688+K04371+K02183+K00799+K00799+K20996+K05076+K09091+K04361+K07201+K00799+…
Human Diseases	Cancer: overview	Transcriptional misregulation in cancer	ko05202	14	294	11	3	0.259916	0.974684	Unigene0000146(IGHG3);Unigene0005208(LYL1);Unigene0008597(His3.3A);Unigene0020026(IL6);Unigene0020614(ID2);Unigene0024196(TGFBR2);Unigene0026404(GADD45B);Unigene0033657(DUSP6);Unigene0042360(H3-I);Unigene0057068(Itgax);Unigene0072059(IGFBP3);Unigene0075959(kdrl);Unigene0077608(PPARG);Unigene0080842(tp53)	K06856+K15604+K11253+K05405+K17693+K04388+K04402+K21946+K11253+K06461+K10138+K05096+K08530+K04451	18	294	14	4	0.828066	0.999941	Unigene0000146(IGHG3);Unigene0005208(LYL1);Unigene0005234(CSF1R);Unigene0008598(HTR4);Unigene0008739(BCL6);Unigene0012398(MMP9);Unigene0020026(IL6);Unigene0020614(ID2);Unigene0026404(GADD45B);Unigene0031614(H3C1);Unigene0049384(ITGB7);Unigene0056565(DOT1L);Unigene0057068(Itgax);Unigene0072059(IGFBP3);Unigene0077053(FOXO1);Unigene0080071(SPI1);Unigene0080842(tp53);Unigene0081221(Smad1)	K06856+K15604+K05090+K11253+K15618+K01403+K05405+K17693+K04402+K11253+K06590+K11427+K06461+K10138+K07201+K09438+K04451+K04676
Human Diseases	Cancer: overview	Viral carcinogenesis	ko05203	13	402	9	4	0.795321	0.999416	Unigene0000574(CCND1);Unigene0001651(RASA2);Unigene0001863(C3);Unigene0012169(C3);Unigene0012702(SYK);Unigene0020113(--);Unigene0022860(CREB3);Unigene0025391(RB1);Unigene0034456(Ubr4);Unigene0046076(Hdac5);Unigene0047840(--);Unigene0077797(Patr-A);Unigene0080842(tp53)	K04503+K08053+K03990+K03990+K05855+K11643+K09048+K06618+K10691+K11406+K11409+K06751+K04451	19	402	8	11	0.988804	0.999941	Unigene0004913(EIF2AK2);Unigene0010037(JUN);Unigene0020113(--);Unigene0022860(CREB3);Unigene0031565(C3);Unigene0033162(dnaJ);Unigene0042751(GF14C);Unigene0046076(Hdac5);Unigene0046119(PRKACB);Unigene0047076(IRF3);Unigene0052510(CAJ1);Unigene0055762(GRF1);Unigene0058852(TFT2);Unigene0065305(MAPK1);Unigene0076101(RBL1);Unigene0076510(GSN);Unigene0077797(Patr-A);Unigene0078008(GTF2H4);Unigene0080842…	K16195+K04448+K11643+K09048+K03990+K09504+K06630+K11406+K04345+K05411+K09504+K06630+K06630+K04371+K04681+K05768+K06751+K03144+K04451
Human Diseases	Cancer: overview	Chemical carcinogenesis - DNA adducts	ko05204	7	113	4	3	0.152954	0.873607	Unigene0000615(CYP3A29);Unigene0001256(ADH1);Unigene0001484(ADH1);Unigene0030129(MNR1);Unigene0063515(Gsta4);Unigene0078080(Ugt2a1);Unigene0079168(MGST1)	K07424+K13951+K13951+K00079+K00799+K00699+K00799	15	113	5	10	0.0188967	0.15947	Unigene0001484(ADH1);Unigene0021650(EPHX1);Unigene0023167(NAT1);Unigene0030129(MNR1);Unigene0030305(IFS2);Unigene0034971(GSTU6);Unigene0038328(Gsta3);Unigene0041342(PARC);Unigene0063515(Gsta4);Unigene0066799(8HGO);Unigene0069643(GST3);Unigene0070815(GSTU18);Unigene0070947(GmSGT2);Unigene0071058(AS);Unigene0079168(MGST1)	K13951+K01253+K00622+K00079+K07408+K00799+K00799+K00799+K00799+K00121+K00799+K00799+K00699+K00699+K00799
Human Diseases	Cancer: overview	Proteoglycans in cancer	ko05205	17	438	10	7	0.54582	0.999416	Unigene0000574(CCND1);Unigene0000582(TLR2-2);Unigene0007211(Msn);Unigene0010824(THBS1);Unigene0014727(MMP2);Unigene0027022(TGFB1);Unigene0029378(DCN);Unigene0029966(fzd2);Unigene0032740(IHH);Unigene0033835(FN1);Unigene0035112(PRKCA);Unigene0037592(SDC2);Unigene0056709(FZD9);Unigene0059849(HBEGF);Unigene0075249(COL1A1);Unigene0078193(VEGFA);Unigene0080842(tp53)	K04503+K10159+K05763+K16857+K01398+K13375+K04660+K02235+K11989+K05717+K02677+K16336+K02842+K08523+K06236+K05448+K04451	28	438	14	14	0.814512	0.999941	Unigene0000582(TLR2-2);Unigene0001203(PLCG2);Unigene0004139(Os04g0650000);Unigene0007211(Msn);Unigene0007945(CTSV);Unigene0012398(MMP9);Unigene0012721(FZD4);Unigene0013660(MAP2K2);Unigene0026048(MRAS);Unigene0028000(OsI_14861);Unigene0029241(RD21B);Unigene0032740(IHH);Unigene0033379(CAV2);Unigene0033835(FN1);Unigene0035112(PRKCA);Unigene0038920(AC97);Unigene0040734(PRKCG);Unigene0046119(PRKACB);U…	K10159+K05859+K01365+K05763+K01365+K01403+K02354+K04369+K07831+K01365+K01365+K11989+K12958+K05717+K02677+K05692+K19663+K04345+K02842+K02842+K08523+K04688+K04371+K01365+K04361+K01365+K01365+K04451
Human Diseases	Cancer: overview	MicroRNAs in cancer	ko05206	8	325	6	2	0.942426	0.999416	Unigene0000243(ABL1);Unigene0000574(CCND1);Unigene0010824(THBS1);Unigene0035112(PRKCA);Unigene0046076(Hdac5);Unigene0071451(--);Unigene0078193(VEGFA);Unigene0080842(tp53)	K06619+K04503+K16857+K02677+K11406+K20996+K05448+K04451	21	325	10	11	0.769688	0.999941	Unigene0000116(Efna3);Unigene0001203(PLCG2);Unigene0012398(MMP9);Unigene0013660(MAP2K2);Unigene0013991(MPK8);Unigene0016556(5MMP);Unigene0026725(EFNA1);Unigene0035112(PRKCA);Unigene0040734(PRKCG);Unigene0046076(Hdac5);Unigene0049835(SCE1);Unigene0053855(MPK3);Unigene0065305(MAPK1);Unigene0071451(--);Unigene0073911(MPK14);Unigene0073913(MPK14);Unigene0076333(EGFR);Unigene0078936(DDIT4);Unigene0079…	K05462+K05859+K01403+K04369+K04464+K07996+K05462+K02677+K19663+K11406+K10577+K04464+K04371+K20996+K04464+K04464+K04361+K08270+K02085+K07187+K04451
Human Diseases	Cancer: specific types	Colorectal cancer	ko05210	5	175	5	0	0.818535	0.999416	Unigene0000574(CCND1);Unigene0024196(TGFBR2);Unigene0026404(GADD45B);Unigene0027022(TGFB1);Unigene0080842(tp53)	K04503+K04388+K04402+K13375+K04451	11	175	7	4	0.752863	0.999941	Unigene0010037(JUN);Unigene0013660(MAP2K2);Unigene0026404(GADD45B);Unigene0030337(MSK-1);Unigene0031762(EREG);Unigene0036553(ASK7);Unigene0064257(PHOT1A);Unigene0065305(MAPK1);Unigene0076333(EGFR);Unigene0079984(APC);Unigene0080842(tp53)	K04448+K04369+K04402+K03083+K09784+K03083+K04688+K04371+K04361+K02085+K04451
Human Diseases	Cancer: specific types	Renal cell carcinoma	ko05211	2	133	2	0	0.968528	0.999416	Unigene0027022(TGFB1);Unigene0078193(VEGFA)	K13375+K05448	4	133	4	0	0.990543	0.999941	Unigene0010037(JUN);Unigene0013660(MAP2K2);Unigene0065305(MAPK1);Unigene0078161(PAK6)	K04448+K04369+K04371+K05735
Human Diseases	Cancer: specific types	Pancreatic cancer	ko05212	8	163	8	0	0.304956	0.999416	Unigene0000574(CCND1);Unigene0010902(BRCA2);Unigene0024196(TGFBR2);Unigene0025391(RB1);Unigene0026404(GADD45B);Unigene0027022(TGFB1);Unigene0078193(VEGFA);Unigene0080842(tp53)	K04503+K08775+K04388+K06618+K04402+K13375+K05448+K04451	7	163	5	2	0.961456	0.999941	Unigene0010902(BRCA2);Unigene0026404(GADD45B);Unigene0036759(PLD1);Unigene0064257(PHOT1A);Unigene0065305(MAPK1);Unigene0076333(EGFR);Unigene0080842(tp53)	K08775+K04402+K01115+K04688+K04371+K04361+K04451
Human Diseases	Cancer: specific types	Endometrial cancer	ko05213	3	129	3	0	0.884544	0.999416	Unigene0000574(CCND1);Unigene0026404(GADD45B);Unigene0080842(tp53)	K04503+K04402+K04451	9	129	7	2	0.619188	0.999941	Unigene0013660(MAP2K2);Unigene0026404(GADD45B);Unigene0030337(MSK-1);Unigene0036553(ASK7);Unigene0051735(--);Unigene0065305(MAPK1);Unigene0076333(EGFR);Unigene0079984(APC);Unigene0080842(tp53)	K04369+K04402+K03083+K03083+K05691+K04371+K04361+K02085+K04451
Human Diseases	Cancer: specific types	Glioma	ko05214	7	171	6	1	0.503789	0.999416	Unigene0000574(CCND1);Unigene0018318(CAMK1G);Unigene0025391(RB1);Unigene0026404(GADD45B);Unigene0035112(PRKCA);Unigene0062918(CALM1);Unigene0080842(tp53)	K04503+K08794+K06618+K04402+K02677+K02183+K04451	15	171	7	8	0.280777	0.850567	Unigene0000527(CAL1);Unigene0001203(PLCG2);Unigene0007938(CPK7);Unigene0009364(CAM-1);Unigene0013660(MAP2K2);Unigene0013698(CAM);Unigene0018318(CAMK1G);Unigene0026404(GADD45B);Unigene0035112(PRKCA);Unigene0040734(PRKCG);Unigene0062918(CALM1);Unigene0065305(MAPK1);Unigene0066450(CP1);Unigene0076333(EGFR);Unigene0080842(tp53)	K02183+K05859+K08794+K02183+K04369+K02183+K08794+K04402+K02677+K19663+K02183+K04371+K02183+K04361+K04451
Human Diseases	Cancer: specific types	Prostate cancer	ko05215	4	214	3	1	0.970069	0.999416	Unigene0000574(CCND1);Unigene0022860(CREB3);Unigene0025391(RB1);Unigene0080842(tp53)	K04503+K09048+K06618+K04451	12	214	7	5	0.874339	0.999941	Unigene0001950(HSC80);Unigene0012398(MMP9);Unigene0013660(MAP2K2);Unigene0022860(CREB3);Unigene0030337(MSK-1);Unigene0036553(ASK7);Unigene0037972(HSP81-1);Unigene0054164(PDGFC);Unigene0065305(MAPK1);Unigene0076333(EGFR);Unigene0077053(FOXO1);Unigene0080842(tp53)	K04079+K01403+K04369+K09048+K03083+K03083+K04079+K05450+K04371+K04361+K07201+K04451
Human Diseases	Cancer: specific types	Thyroid cancer	ko05216	4	76	4	0	0.345201	0.999416	Unigene0000574(CCND1);Unigene0026404(GADD45B);Unigene0077608(PPARG);Unigene0080842(tp53)	K04503+K04402+K08530+K04451	4	76	4	0	0.822015	0.999941	Unigene0013660(MAP2K2);Unigene0026404(GADD45B);Unigene0065305(MAPK1);Unigene0080842(tp53)	K04369+K04402+K04371+K04451
Human Diseases	Cancer: specific types	Basal cell carcinoma	ko05217	4	90	3	1	0.468912	0.999416	Unigene0026404(GADD45B);Unigene0029966(fzd2);Unigene0056709(FZD9);Unigene0080842(tp53)	K04402+K02235+K02842+K04451	9	90	5	4	0.218668	0.779487	Unigene0010568(GLI2);Unigene0012721(FZD4);Unigene0026404(GADD45B);Unigene0030337(MSK-1);Unigene0036553(ASK7);Unigene0056705(FZD10);Unigene0056709(FZD9);Unigene0079984(APC);Unigene0080842(tp53)	K16798+K02354+K04402+K03083+K03083+K02842+K02842+K02085+K04451
Human Diseases	Cancer: specific types	Melanoma	ko05218	5	103	5	0	0.375383	0.999416	Unigene0000574(CCND1);Unigene0025391(RB1);Unigene0026404(GADD45B);Unigene0076492(FGF21);Unigene0080842(tp53)	K04503+K06618+K04402+K22429+K04451	6	103	6	0	0.781327	0.999941	Unigene0013660(MAP2K2);Unigene0026404(GADD45B);Unigene0054164(PDGFC);Unigene0065305(MAPK1);Unigene0076333(EGFR);Unigene0080842(tp53)	K04369+K04402+K05450+K04371+K04361+K04451
Human Diseases	Cancer: specific types	Bladder cancer	ko05219	7	73	6	1	0.0234941	0.608075	Unigene0000574(CCND1);Unigene0010824(THBS1);Unigene0014727(MMP2);Unigene0025391(RB1);Unigene0059849(HBEGF);Unigene0078193(VEGFA);Unigene0080842(tp53)	K04503+K16857+K01398+K06618+K08523+K05448+K04451	6	73	5	1	0.454709	0.999941	Unigene0012398(MMP9);Unigene0013660(MAP2K2);Unigene0059849(HBEGF);Unigene0065305(MAPK1);Unigene0076333(EGFR);Unigene0080842(tp53)	K01403+K04369+K08523+K04371+K04361+K04451
Human Diseases	Cancer: specific types	Chronic myeloid leukemia	ko05220	7	141	7	0	0.31269	0.999416	Unigene0000243(ABL1);Unigene0000574(CCND1);Unigene0024196(TGFBR2);Unigene0025391(RB1);Unigene0026404(GADD45B);Unigene0027022(TGFB1);Unigene0080842(tp53)	K06619+K04503+K04388+K06618+K04402+K13375+K04451	4	141	4	0	0.994026	0.999941	Unigene0013660(MAP2K2);Unigene0026404(GADD45B);Unigene0065305(MAPK1);Unigene0080842(tp53)	K04369+K04402+K04371+K04451
Human Diseases	Cancer: specific types	Acute myeloid leukemia	ko05221	5	118	4	1	0.490843	0.999416	Unigene0000574(CCND1);Unigene0027901(PPARD);Unigene0033657(DUSP6);Unigene0057068(Itgax);Unigene0075224(EIF4EBP1)	K04503+K04504+K21946+K06461+K07205	6	118	5	1	0.876399	0.999941	Unigene0005234(CSF1R);Unigene0013660(MAP2K2);Unigene0057068(Itgax);Unigene0064257(PHOT1A);Unigene0065305(MAPK1);Unigene0080071(SPI1)	K05090+K04369+K06461+K04688+K04371+K09438
Human Diseases	Cancer: specific types	Small cell lung cancer	ko05222	7	183	7	0	0.576138	0.999416	Unigene0000574(CCND1);Unigene0004338(ITGA6);Unigene0025391(RB1);Unigene0026404(GADD45B);Unigene0033835(FN1);Unigene0052057(LAMA3);Unigene0080842(tp53)	K04503+K06485+K06618+K04402+K05717+K06240+K04451	9	183	6	3	0.930439	0.999941	Unigene0004338(ITGA6);Unigene0008129(--);Unigene0017852(XIAP);Unigene0026404(GADD45B);Unigene0033093(At4g33300);Unigene0033835(FN1);Unigene0036755(Lamb3);Unigene0038356(At5g66900);Unigene0080842(tp53)	K06485+K06245+K04725+K04402+K02084+K05717+K06244+K02084+K04451
Human Diseases	Cancer: specific types	Non-small cell lung cancer	ko05223	5	131	5	0	0.584144	0.999416	Unigene0000574(CCND1);Unigene0025391(RB1);Unigene0026404(GADD45B);Unigene0035112(PRKCA);Unigene0080842(tp53)	K04503+K06618+K04402+K02677+K04451	8	131	6	2	0.76015	0.999941	Unigene0001203(PLCG2);Unigene0013660(MAP2K2);Unigene0026404(GADD45B);Unigene0035112(PRKCA);Unigene0040734(PRKCG);Unigene0065305(MAPK1);Unigene0076333(EGFR);Unigene0080842(tp53)	K05859+K04369+K04402+K02677+K19663+K04371+K04361+K04451
Human Diseases	Cancer: specific types	Breast cancer	ko05224	11	233	8	3	0.302319	0.999416	Unigene0000574(CCND1);Unigene0010902(BRCA2);Unigene0025391(RB1);Unigene0026404(GADD45B);Unigene0029966(fzd2);Unigene0047734(gag);Unigene0054302(dlc);Unigene0056709(FZD9);Unigene0071451(--);Unigene0076492(FGF21);Unigene0080842(tp53)	K04503+K08775+K06618+K04402+K02235+K06055+K06051+K02842+K20996+K22429+K04451	19	233	14	5	0.359752	0.909245	Unigene0010037(JUN);Unigene0010902(BRCA2);Unigene0012721(FZD4);Unigene0013660(MAP2K2);Unigene0026404(GADD45B);Unigene0030337(MSK-1);Unigene0036553(ASK7);Unigene0040479(--);Unigene0051549(NCOA1);Unigene0056705(FZD10);Unigene0056709(FZD9);Unigene0064257(PHOT1A);Unigene0065305(MAPK1);Unigene0071451(--);Unigene0074471(HEY1);Unigene0076333(EGFR);Unigene0077305(PGR);Unigene0079984(APC);Unigene0080842(t…	K04448+K08775+K02354+K04369+K04402+K03083+K03083+K03069+K09101+K02842+K02842+K04688+K04371+K20996+K09091+K04361+K08556+K02085+K04451
Human Diseases	Cancer: specific types	Hepatocellular carcinoma	ko05225	12	331	10	2	0.645491	0.999416	Unigene0000574(CCND1);Unigene0024196(TGFBR2);Unigene0025391(RB1);Unigene0026404(GADD45B);Unigene0027022(TGFB1);Unigene0029966(fzd2);Unigene0035112(PRKCA);Unigene0056709(FZD9);Unigene0063515(Gsta4);Unigene0065632(ACTL6B);Unigene0079168(MGST1);Unigene0080842(tp53)	K04503+K04388+K06618+K04402+K13375+K02235+K02677+K02842+K00799+K11652+K00799+K04451	25	331	13	12	0.483058	0.999941	Unigene0001203(PLCG2);Unigene0012721(FZD4);Unigene0013660(MAP2K2);Unigene0026404(GADD45B);Unigene0030337(MSK-1);Unigene0034971(GSTU6);Unigene0035112(PRKCA);Unigene0036553(ASK7);Unigene0038328(Gsta3);Unigene0038920(AC97);Unigene0040479(--);Unigene0040734(PRKCG);Unigene0041342(PARC);Unigene0056705(FZD10);Unigene0056709(FZD9);Unigene0063515(Gsta4);Unigene0064257(PHOT1A);Unigene0065305(MAPK1);Unigene…	K05859+K02354+K04369+K04402+K03083+K00799+K02677+K03083+K00799+K05692+K03069+K19663+K00799+K02842+K02842+K00799+K04688+K04371+K11652+K00799+K00799+K04361+K00799+K02085+K04451
Human Diseases	Cancer: specific types	Gastric cancer	ko05226	10	228	9	1	0.399196	0.999416	Unigene0000574(CCND1);Unigene0024196(TGFBR2);Unigene0025391(RB1);Unigene0026404(GADD45B);Unigene0027022(TGFB1);Unigene0029966(fzd2);Unigene0056110(REG4);Unigene0056709(FZD9);Unigene0076492(FGF21);Unigene0080842(tp53)	K04503+K04388+K06618+K04402+K13375+K02235+K22244+K02842+K22429+K04451	14	228	10	4	0.800205	0.999941	Unigene0012721(FZD4);Unigene0013660(MAP2K2);Unigene0026404(GADD45B);Unigene0030337(MSK-1);Unigene0036553(ASK7);Unigene0040479(--);Unigene0051735(--);Unigene0056705(FZD10);Unigene0056709(FZD9);Unigene0064257(PHOT1A);Unigene0065305(MAPK1);Unigene0076333(EGFR);Unigene0079984(APC);Unigene0080842(tp53)	K02354+K04369+K04402+K03083+K03083+K03069+K05691+K02842+K02842+K04688+K04371+K04361+K02085+K04451
Human Diseases	Cancer: overview	Central carbon metabolism in cancer	ko05230	5	153	2	3	0.718267	0.999416	Unigene0005168(SLC1A5);Unigene0045868(PFKM);Unigene0053300(GCK);Unigene0079220(Pfkm);Unigene0080842(tp53)	K05616+K00850+K12407+K00850+K04451	11	153	5	6	0.581503	0.999941	Unigene0010107(PDH-E1);Unigene0013660(MAP2K2);Unigene0023241(PDK);Unigene0035661(Ldha);Unigene0049434(G6PD);Unigene0054947(SIRT3);Unigene0058289(PFK3);Unigene0065305(MAPK1);Unigene0076333(EGFR);Unigene0079220(Pfkm);Unigene0080842(tp53)	K00161+K04369+K12077+K00016+K00036+K11413+K00850+K04371+K04361+K00850+K04451
Human Diseases	Cancer: overview	Choline metabolism in cancer	ko05231	9	201	6	3	0.38552	0.999416	Unigene0004647(PLA2G4B);Unigene0007388(Rheb);Unigene0016663(Pla2g4c);Unigene0035112(PRKCA);Unigene0057792(SLC44A1);Unigene0058792(GPCPD1);Unigene0075224(EIF4EBP1);Unigene0080242(Pcyt1b);Unigene0081033(PLA2G4B)	K16342+K07208+K16342+K02677+K06515+K18695+K07205+K00968+K16342	17	201	12	5	0.315168	0.887967	Unigene0004647(PLA2G4B);Unigene0005535(WASF2);Unigene0007388(Rheb);Unigene0010037(JUN);Unigene0013660(MAP2K2);Unigene0022295(--);Unigene0035112(PRKCA);Unigene0036759(PLD1);Unigene0040734(PRKCG);Unigene0054164(PDGFC);Unigene0057792(SLC44A1);Unigene0058792(GPCPD1);Unigene0060798(--);Unigene0064257(PHOT1A);Unigene0065305(MAPK1);Unigene0076333(EGFR);Unigene0081033(PLA2G4B)	K16342+K05748+K07208+K04448+K04369+K08199+K02677+K01115+K19663+K05450+K06515+K18695+K08199+K04688+K04371+K04361+K16342
Human Diseases	Cancer: overview	PD-L1 expression and PD-1 checkpoint pathway in cancer	ko05235	2	195	0	2	0.996388	0.999416	Unigene0000582(TLR2-2);Unigene0079503(Prkcq)	K10159+K18052	9	195	6	3	0.956202	0.999941	Unigene0000582(TLR2-2);Unigene0010037(JUN);Unigene0013660(MAP2K2);Unigene0059494(--);Unigene0059910(NFATC3);Unigene0062548(CD3E);Unigene0064257(PHOT1A);Unigene0065305(MAPK1);Unigene0076333(EGFR)	K10159+K04448+K04369+K06454+K17333+K06451+K04688+K04371+K04361
Human Diseases	Immune disease	Asthma	ko05310	2	71	2	0	0.771038	0.999416	Unigene0000146(IGHG3);Unigene0000251(H2-Eb1)	K06856+K06752	2	71	2	0	0.971547	0.999941	Unigene0000146(IGHG3);Unigene0000251(H2-Eb1)	K06856+K06752
Human Diseases	Immune disease	Autoimmune thyroid disease	ko05320	3	106	3	0	0.788478	0.999416	Unigene0000146(IGHG3);Unigene0000251(H2-Eb1);Unigene0077797(Patr-A)	K06856+K06752+K06751	3	106	3	0	0.987052	0.999941	Unigene0000146(IGHG3);Unigene0000251(H2-Eb1);Unigene0077797(Patr-A)	K06856+K06752+K06751
Human Diseases	Immune disease	Inflammatory bowel disease	ko05321	4	95	3	1	0.511202	0.999416	Unigene0000251(H2-Eb1);Unigene0000582(TLR2-2);Unigene0020026(IL6);Unigene0027022(TGFB1)	K06752+K10159+K05405+K13375	5	95	4	1	0.839572	0.999941	Unigene0000251(H2-Eb1);Unigene0000582(TLR2-2);Unigene0010037(JUN);Unigene0020026(IL6);Unigene0039663(--)	K06752+K10159+K04448+K05405+K10168
Human Diseases	Immune disease	Systemic lupus erythematosus	ko05322	8	174	5	3	0.369641	0.999416	Unigene0000146(IGHG3);Unigene0000251(H2-Eb1);Unigene0001863(C3);Unigene0008597(His3.3A);Unigene0012169(C3);Unigene0042360(H3-I);Unigene0044377(C1S);Unigene0054844(H2AC11)	K06856+K06752+K03990+K11253+K03990+K11253+K01331+K11251	7	174	4	3	0.976446	0.999941	Unigene0000146(IGHG3);Unigene0000251(H2-Eb1);Unigene0008598(HTR4);Unigene0031565(C3);Unigene0031614(H3C1);Unigene0044377(C1S);Unigene0054844(H2AC11)	K06856+K06752+K11253+K03990+K11253+K01331+K11251
Human Diseases	Immune disease	Rheumatoid arthritis	ko05323	12	217	9	3	0.142849	0.841791	Unigene0000146(IGHG3);Unigene0000251(H2-Eb1);Unigene0000582(TLR2-2);Unigene0020026(IL6);Unigene0022473(--);Unigene0027022(TGFB1);Unigene0029664(Icam5);Unigene0046840(CCL5);Unigene0052151(CTSK);Unigene0071793(ATP6V1E1);Unigene0075959(kdrl);Unigene0078193(VEGFA)	K06856+K06752+K10159+K05405+K05453+K13375+K06490+K05408+K01371+K02150+K05096+K05448	16	217	6	10	0.539955	0.999941	Unigene0000146(IGHG3);Unigene0000251(H2-Eb1);Unigene0000582(TLR2-2);Unigene0004139(Os04g0650000);Unigene0004837(PAP3);Unigene0007945(CTSV);Unigene0010037(JUN);Unigene0015193(CVA69.24);Unigene0020026(IL6);Unigene0028000(OsI_14861);Unigene0029241(RD21B);Unigene0029664(Icam5);Unigene0065457(Os04g0650000);Unigene0067958(PAP3);Unigene0077146(ACT1A);Unigene0080824(RD21A)	K06856+K06752+K10159+K01365+K14379+K01365+K04448+K02145+K05405+K01365+K01365+K06490+K01365+K14379+K01365+K01365
Human Diseases	Immune disease	Allograft rejection	ko05330	3	107	3	0	0.79375	0.999416	Unigene0000146(IGHG3);Unigene0000251(H2-Eb1);Unigene0077797(Patr-A)	K06856+K06752+K06751	3	107	3	0	0.987812	0.999941	Unigene0000146(IGHG3);Unigene0000251(H2-Eb1);Unigene0077797(Patr-A)	K06856+K06752+K06751
Human Diseases	Immune disease	Graft-versus-host disease	ko05332	3	73	3	0	0.546936	0.999416	Unigene0000251(H2-Eb1);Unigene0020026(IL6);Unigene0077797(Patr-A)	K06752+K05405+K06751	3	73	3	0	0.913519	0.999941	Unigene0000251(H2-Eb1);Unigene0020026(IL6);Unigene0077797(Patr-A)	K06752+K05405+K06751
Human Diseases	Immune disease	Primary immunodeficiency	ko05340	5	86	5	0	0.245143	0.940667	Unigene0000146(IGHG3);Unigene0008891(CD19);Unigene0032850(PTPRC);Unigene0042393(--);Unigene0065522(ORAI1)	K06856+K06465+K06478+K06458+K16056	7	86	6	1	0.451802	0.999941	Unigene0000146(IGHG3);Unigene0032850(PTPRC);Unigene0059494(--);Unigene0062548(CD3E);Unigene0062907(TAP1);Unigene0065522(ORAI1);Unigene0077542(Tap2)	K06856+K06478+K06454+K06451+K05653+K16056+K05654
Human Diseases	Cardiovascular disease	Hypertrophic cardiomyopathy	ko05410	7	157	4	3	0.415004	0.999416	Unigene0004338(ITGA6);Unigene0004558(Cacng5);Unigene0013406(--);Unigene0020026(IL6);Unigene0027022(TGFB1);Unigene0045641(Atp2a1);Unigene0081770(--)	K06485+K04870+K04861+K05405+K13375+K05853+K04861	14	157	4	10	0.269498	0.847693	Unigene0004338(ITGA6);Unigene0004558(Cacng5);Unigene0010313(CIPK3);Unigene0020026(IL6);Unigene0022706(Des);Unigene0026207(CIPK31);Unigene0031375(KING1);Unigene0038920(AC97);Unigene0044196(CIPK9);Unigene0045641(Atp2a1);Unigene0048164(Itga4);Unigene0049384(ITGB7);Unigene0052694(CIPK1);Unigene0058018(CIPK1)	K06485+K04870+K07198+K05405+K07610+K07198+K07200+K05692+K07198+K05853+K06483+K06590+K07198+K07198
Human Diseases	Cardiovascular disease	Arrhythmogenic right ventricular cardiomyopathy	ko05412	8	138	4	4	0.171938	0.886558	Unigene0004338(ITGA6);Unigene0004558(Cacng5);Unigene0007173(DSC3);Unigene0013406(--);Unigene0034683(DSP);Unigene0045641(Atp2a1);Unigene0080572(ACTN1);Unigene0081770(--)	K06485+K04870+K07601+K04861+K10381+K05853+K21073+K04861	9	138	4	5	0.698311	0.999941	Unigene0004338(ITGA6);Unigene0004558(Cacng5);Unigene0007173(DSC3);Unigene0022706(Des);Unigene0038920(AC97);Unigene0045641(Atp2a1);Unigene0048164(Itga4);Unigene0049384(ITGB7);Unigene0051735(--)	K06485+K04870+K07601+K07610+K05692+K05853+K06483+K06590+K05691
Human Diseases	Cardiovascular disease	Dilated cardiomyopathy	ko05414	8	184	5	3	0.429341	0.999416	Unigene0000146(IGHG3);Unigene0004338(ITGA6);Unigene0004558(Cacng5);Unigene0013406(--);Unigene0027022(TGFB1);Unigene0034516(ADCY3);Unigene0045641(Atp2a1);Unigene0081770(--)	K06856+K06485+K04870+K04861+K13375+K08043+K05853+K04861	9	184	5	4	0.933002	0.999941	Unigene0000146(IGHG3);Unigene0004338(ITGA6);Unigene0004558(Cacng5);Unigene0022706(Des);Unigene0038920(AC97);Unigene0045641(Atp2a1);Unigene0046119(PRKACB);Unigene0048164(Itga4);Unigene0049384(ITGB7)	K06856+K06485+K04870+K07610+K05692+K05853+K04345+K06483+K06590
Human Diseases	Cardiovascular disease	Viral myocarditis	ko05416	8	175	8	0	0.375599	0.999416	Unigene0000146(IGHG3);Unigene0000243(ABL1);Unigene0000251(H2-Eb1);Unigene0000574(CCND1);Unigene0029664(Icam5);Unigene0039244(EIF4G1);Unigene0076050(FYN);Unigene0077797(Patr-A)	K06856+K06619+K06752+K04503+K06490+K03260+K05703+K06751	6	175	5	1	0.991091	0.999941	Unigene0000146(IGHG3);Unigene0000251(H2-Eb1);Unigene0029664(Icam5);Unigene0038920(AC97);Unigene0039244(EIF4G1);Unigene0077797(Patr-A)	K06856+K06752+K06490+K05692+K03260+K06751
Human Diseases	Cardiovascular disease	Fluid shear stress and atherosclerosis	ko05418	10	368	8	2	0.914386	0.999416	Unigene0008336(ASS1);Unigene0014727(MMP2);Unigene0029664(Icam5);Unigene0032439(--);Unigene0037592(SDC2);Unigene0062918(CALM1);Unigene0063515(Gsta4);Unigene0078193(VEGFA);Unigene0079168(MGST1);Unigene0080842(tp53)	K01940+K01398+K06490+K14381+K16336+K02183+K00799+K05448+K00799+K04451	50	368	13	37	1.86186e-05	0.000920289	Unigene0000527(CAL1);Unigene0001950(HSC80);Unigene0003539(TRXM);Unigene0004139(Os04g0650000);Unigene0007909(dusp1-a);Unigene0007945(CTSV);Unigene0008336(ASS1);Unigene0009364(CAM-1);Unigene0010037(JUN);Unigene0010313(CIPK3);Unigene0012398(MMP9);Unigene0013698(CAM);Unigene0013991(MPK8);Unigene0026207(CIPK31);Unigene0028000(OsI_14861);Unigene0029241(RD21B);Unigene0029664(Icam5);Unigene0033379(CAV2);…	K02183+K04079+K03671+K01365+K21278+K01365+K01940+K02183+K04448+K07198+K01403+K02183+K04464+K07198+K01365+K01365+K06490+K12958+K03671+K00799+K04079+K00799+K05692+K03671+K00799+K07198+K12160+K07198+K04426+K04464+K03671+K03671+K07198+K06471+K03671+K02183+K00799+K01365+K12160+K02183+K00799+K00799+K03671+K04464+K04464+K01365+K08010+K00799+K01365+K04451
Metabolism	Biosynthesis of other secondary metabolites	Neomycin, kanamycin and gentamicin biosynthesis	ko00524	1	9	0	1	0.301304	0.999416	Unigene0053300(GCK)	K12407	NA	NA	NA	NA	NA	NA	NA	NA
Metabolism	Glycan biosynthesis and metabolism	Glycosylphosphatidylinositol (GPI)-anchor biosynthesis	ko00563	1	35	0	1	0.752354	0.999416	Unigene0058034(PIGY)	K11001	NA	NA	NA	NA	NA	NA	NA	NA
Metabolism	Metabolism of cofactors and vitamins	Ubiquinone and other terpenoid-quinone biosynthesis	ko00130	NA	NA	NA	NA	NA	NA	NA	NA	2	30	2	0	0.66058	0.999941	Unigene0000204(ENTPD5);Unigene0043083(Vkorc1l1)	K06126+K05357
Metabolism	Amino acid metabolism	Valine, leucine and isoleucine biosynthesis	ko00290	NA	NA	NA	NA	NA	NA	NA	NA	1	9	0	1	0.498648	0.999941	Unigene0012719(Sdsl)	K17989
Metabolism	Amino acid metabolism	Phenylalanine, tyrosine and tryptophan biosynthesis	ko00400	NA	NA	NA	NA	NA	NA	NA	NA	6	31	0	6	0.0238419	0.191844	Unigene0017525(ASB1);Unigene0044174(ASP5);Unigene0044507(DHS2);Unigene0049805(TSB);Unigene0070003(BX1);Unigene0071894(OsASA2)	K01658+K14455+K01626+K01696+K01694+K01657
Metabolism	Glycan biosynthesis and metabolism	Mucin type O-glycan biosynthesis	ko00512	NA	NA	NA	NA	NA	NA	NA	NA	1	32	1	0	0.914325	0.999941	Unigene0060814(ST3GAL1)	K00780
Metabolism	Glycan biosynthesis and metabolism	Glycosaminoglycan degradation	ko00531	NA	NA	NA	NA	NA	NA	NA	NA	2	35	1	1	0.741658	0.999941	Unigene0067502(Hgsnat);Unigene0080367(GALNS)	K10532+K01132
Metabolism	Glycan biosynthesis and metabolism	Glycosphingolipid biosynthesis - globo and isoglobo series	ko00603	NA	NA	NA	NA	NA	NA	NA	NA	2	18	2	0	0.387806	0.938513	Unigene0011208(NAGA);Unigene0060814(ST3GAL1)	K01204+K00780
Metabolism	Carbohydrate metabolism	C5-Branched dibasic acid metabolism	ko00660	NA	NA	NA	NA	NA	NA	NA	NA	1	7	1	0	0.415484	0.971333	Unigene0063642(Acod1)	K17724
Metabolism	Metabolism of cofactors and vitamins	Riboflavin metabolism	ko00740	NA	NA	NA	NA	NA	NA	NA	NA	2	21	0	2	0.465935	0.999941	Unigene0004837(PAP3);Unigene0067958(PAP3)	K14379+K14379
Metabolism	Metabolism of cofactors and vitamins	Biotin metabolism	ko00780	NA	NA	NA	NA	NA	NA	NA	NA	1	6	0	1	0.368869	0.911633	Unigene0016296(KAS2)	K09458
Metabolism	Metabolism of cofactors and vitamins	Lipoic acid metabolism	ko00785	NA	NA	NA	NA	NA	NA	NA	NA	1	3	0	1	0.20554	0.748599	Unigene0031209(LIAS)	K03644
Genetic Information Processing	Folding, sorting and degradation	Proteasome	ko03050	NA	NA	NA	NA	NA	NA	NA	NA	3	118	2	1	0.993792	0.999941	Unigene0003140(Psmb8);Unigene0068505(PSMD8);Unigene0070780(RPT6A)	K02740+K03031+K03066
Cellular Processes	Cell growth and death	Apoptosis - multiple species	ko04215	NA	NA	NA	NA	NA	NA	NA	NA	3	44	0	3	0.640325	0.999941	Unigene0017852(XIAP);Unigene0033093(At4g33300);Unigene0038356(At5g66900)	K04725+K02084+K02084
Organismal Systems	Development and regeneration	Dorso-ventral axis formation	ko04320	NA	NA	NA	NA	NA	NA	NA	NA	2	35	2	0	0.741658	0.999941	Unigene0065305(MAPK1);Unigene0076333(EGFR)	K04371+K04361
Organismal Systems	Immune system	RIG-I-like receptor signaling pathway	ko04622	NA	NA	NA	NA	NA	NA	NA	NA	5	87	4	1	0.779141	0.999941	Unigene0009988(DHX58);Unigene0011054(OTU9);Unigene0047076(IRF3);Unigene0073289(DDX58);Unigene0080581(IFIH1)	K12649+K12655+K05411+K12646+K12647
Organismal Systems	Environmental adaptation	Circadian rhythm - fly	ko04711	NA	NA	NA	NA	NA	NA	NA	NA	4	27	2	2	0.134297	0.605452	Unigene0030337(MSK-1);Unigene0034598(HLF);Unigene0036553(ASK7);Unigene0037370(NFIL3)	K03083+K09057+K03083+K12114
Organismal Systems	Digestive system	Carbohydrate digestion and absorption	ko04973	NA	NA	NA	NA	NA	NA	NA	NA	3	71	1	2	0.903707	0.999941	Unigene0004355(TAS1R2);Unigene0050740(AMY1A);Unigene0069329(G6PC)	K04625+K01176+K01084
Organismal Systems	Digestive system	Vitamin digestion and absorption	ko04977	NA	NA	NA	NA	NA	NA	NA	NA	1	24	0	1	0.841548	0.999941	Unigene0066475(APOA1)	K08757
Human Diseases	Substance dependence	Nicotine addiction	ko05033	NA	NA	NA	NA	NA	NA	NA	NA	1	6	0	1	0.368869	0.911633	Unigene0066529(AVT1I)	K15015
