# Supplementary material for: Transcriptome and Metabolome Analyses Reveal High-Altitude Adaptation in the Qinghai Toad-Headed Lizard Phrynocephalus vlangalii
Source: Biology (Basel). 2025 Apr 24;14(5):459. doi: 10.3390/biology14050459 (PMC12109203; doi:10.3390/biology14050459)
Supplement: Supplementary file 1 [file biology-14-00459-s001.zip › Table S5.xlsx]

## Sheet: all.exp
name	mz	rt	rtmin	MS2_name	MS1_name	identify.pvalue	ppm	formula	MS_type	Class	CAS	HMDB	C_ID	Pathway	KEGG_B_class	KEGG_A_class
NEG_M82T156	82.0298	156.085	2.6	--	--	--	--	--	--	--	--	--	-	-	-	-
NEG_M83T91	82.9542	91.3558	1.52	--	--	--	--	--	--	--	--	--	-	-	-	-
NEG_M83T161	82.9542	160.881	2.68	--	--	--	--	--	--	--	--	--	-	-	-	-
NEG_M83T92	83.0138	91.8688	1.53	--	--	--	--	--	--	--	--	--	-	-	-	-
NEG_M85T32	84.9512	31.9829	0.53	--	--	--	--	--	--	--	--	--	-	-	-	-
NEG_M85T90	85.0294	89.7626	1.5	--	2-Butenoate	--	1.05607	C4H6O2	MS1	Fatty Acyls	3724-65-0	HMDB0010720	-	-	-	-
NEG_M87T89	87.0085	89.3809	1.49	--	--	--	--	--	--	--	--	--	-	-	-	-
NEG_M88T45	88.0039	45.4989	0.76	--	--	--	--	--	--	--	--	--	-	-	-	-
NEG_M88T90	88.0403	89.6902	1.49	--	--	--	--	--	--	--	--	--	-	-	-	-
NEG_M88T34	88.0403	33.5668	0.56	--	--	--	--	--	--	--	--	--	-	-	-	-
NEG_M88T80	88.0403	80.1054	1.34	--	--	--	--	--	--	--	--	--	-	-	-	-
NEG_M88T149	88.0402	149.483	2.49	--	--	--	--	--	--	--	--	--	-	-	-	-
NEG_M88T748	88.04	747.683	12.46	--	--	--	--	--	--	--	--	--	-	-	-	-
NEG_M88T131	88.0402	131.266	2.19	--	--	--	--	--	--	--	--	--	-	-	-	-
NEG_M89T87	89.0244	86.5702	1.44	--	Glyceraldehyde	--	0.100219	C3H6O3	MS1	Organooxygen compounds	56-82-6	HMDB0001051	-	-	-	-
NEG_M89T548	89.0245	547.993	9.13	--	--	--	--	--	--	--	--	--	-	-	-	-
NEG_M89T664	89.0245	664.204	11.07	--	--	--	--	--	--	--	--	--	-	-	-	-
NEG_M89T271	89.0245	270.808	4.51	--	--	--	--	--	--	--	--	--	-	-	-	-
NEG_M89T578	89.0245	577.928	9.63	--	--	--	--	--	--	--	--	--	-	-	-	-
NEG_M89T282	89.0245	282.165	4.7	--	--	--	--	--	--	--	--	--	-	-	-	-
NEG_M89T691	89.0245	690.618	11.51	--	--	--	--	--	--	--	--	--	-	-	-	-
NEG_M89T325	89.0245	324.896	5.41	--	--	--	--	--	--	--	--	--	-	-	-	-
NEG_M89T505	89.0244	504.814	8.41	--	--	--	--	--	--	--	--	--	-	-	-	-
NEG_M89T301	89.0245	300.85	5.01	--	--	--	--	--	--	--	--	--	-	-	-	-
NEG_M89T466	89.0245	466.389	7.77	--	--	--	--	--	--	--	--	--	-	-	-	-
NEG_M89T289	89.0245	289.232	4.82	--	--	--	--	--	--	--	--	--	-	-	-	-
NEG_M89T419	89.0244	418.785	6.98	--	--	--	--	--	--	--	--	--	-	-	-	-
NEG_M89T155	89.0245	155.41	2.59	--	--	--	--	--	--	--	--	--	-	-	-	-
NEG_M89T369	89.0245	369.116	6.15	--	--	--	--	--	--	--	--	--	-	-	-	-
NEG_M89T453	89.0244	453.176	7.55	--	--	--	--	--	--	--	--	--	-	-	-	-
NEG_M89T357	89.0245	357.455	5.96	--	--	--	--	--	--	--	--	--	-	-	-	-
NEG_M89T342	89.0244	342.27	5.7	--	--	--	--	--	--	--	--	--	-	-	-	-
NEG_M89T251	89.0245	251.456	4.19	--	--	--	--	--	--	--	--	--	-	-	-	-
NEG_M90T87	90.0277	86.5702	1.44	--	--	--	--	--	--	--	--	--	-	-	-	-
NEG_M91T289	90.9682	289.317	4.82	--	--	--	--	--	--	--	--	--	-	-	-	-
NEG_M91T60	90.9713	60.1553	1	--	--	--	--	--	--	--	--	--	-	-	-	-
NEG_M91T36	90.9714	36.4954	0.61	--	--	--	--	--	--	--	--	--	-	-	-	-
NEG_M91T87	91.0286	86.5462	1.44	--	--	--	--	--	--	--	--	--	-	-	-	-
NEG_M92T150	92.0243	149.551	2.49	--	--	--	--	--	--	--	--	--	-	-	-	-
NEG_M92T137	92.0243	137.053	2.28	--	--	--	--	--	--	--	--	--	-	-	-	-
NEG_M93T383	93.0338	383.23	6.39	--	--	--	--	--	--	--	--	--	-	-	-	-
NEG_M93T148	93.0343	148.372	2.47	--	--	--	--	--	--	--	--	--	-	-	-	-
NEG_M93T288	93.0457	288.496	4.81	--	--	--	--	--	--	--	--	--	-	-	-	-
NEG_M93T95	93.0449	94.6724	1.58	--	--	--	--	--	--	--	--	--	-	-	-	-
NEG_M95T605	94.9802	604.701	10.08	--	--	--	--	--	--	--	--	--	-	-	-	-
NEG_M95T87	94.9808	86.5986	1.44	--	--	--	--	--	--	--	--	--	-	-	-	-
NEG_M95T90	95.0136	89.7626	1.5	--	--	--	--	--	--	--	--	--	-	-	-	-
NEG_M96T32	96.0089	32.2557	0.54	--	--	--	--	--	--	--	--	--	-	-	-	-
NEG_M97T645	96.96	644.552	10.74	--	--	--	--	--	--	--	--	--	-	-	-	-
NEG_M97T79	96.9691	79.0376	1.32	--	--	--	--	--	--	--	--	--	-	-	-	-
NEG_M97T114	96.9601	114.351	1.91	--	--	--	--	--	--	--	--	--	-	-	-	-
NEG_M97T151	96.9691	150.504	2.51	--	Hydrogen phosphate	--	4.90668	H3PO4	MS1	Non-metal oxoanionic compounds	14066-19-4	HMDB0000973	-	-	-	-
NEG_M97T94	97.0293	94.3452	1.57	--	--	--	--	--	--	--	--	--	-	-	-	-
NEG_M98T97	98.0247	96.8737	1.61	--	Succinimide	--	0.57587	C4H5NO2	MS1	--	--	--	-	-	-	-
NEG_M98T256	98.061	255.846	4.26	--	--	--	--	--	--	--	--	--	-	-	-	-
NEG_M99T76	98.9559	76.4812	1.27	--	--	--	--	--	--	--	--	--	-	-	-	-
NEG_M99T79	98.9738	78.9998	1.32	--	--	--	--	--	--	--	--	--	-	-	-	-
NEG_M99T107	99.0092	106.839	1.78	--	--	--	--	--	--	--	--	--	-	-	-	-
NEG_M99T83	99.0088	83.4719	1.39	--	--	--	--	--	--	--	--	--	-	-	-	-
NEG_M99T94	99.0451	94.3995	1.57	--	--	--	--	--	--	--	--	--	-	-	-	-
NEG_M99T71	99.045	70.6882	1.18	--	--	--	--	--	--	--	--	--	-	-	-	-
NEG_M100T50	99.9257	49.5474	0.83	--	--	--	--	--	--	--	--	--	-	-	-	-
NEG_M100T34	99.9258	33.8538	0.56	--	--	--	--	--	--	--	--	--	-	-	-	-
NEG_M100T62	99.9257	62.0196	1.03	--	--	--	--	--	--	--	--	--	-	-	-	-
NEG_M100T107	100.012	106.717	1.78	--	--	--	--	--	--	--	--	--	-	-	-	-
NEG_M100T96	100.04	96.3498	1.61	--	1-Aminocyclopropanecarboxylic acid	--	0.0892764	C4H7NO2	MS1	Carboxylic acids and derivatives	22059-21-8	HMDB0036458	C01234	ko01100//Metabolic pathways;ko01110//Biosynthesis of secondary metabolites;ko00270//Cysteine and methionine metabolism	Amino acid metabolism;Global and overview maps	Metabolism
NEG_M100T126	100.04	126.458	2.11	--	--	--	--	--	--	--	--	--	-	-	-	-
NEG_M101T820	100.934	819.505	13.66	--	--	--	--	--	--	--	--	--	-	-	-	-
NEG_M101T790	100.934	789.569	13.16	--	--	--	--	--	--	--	--	--	-	-	-	-
NEG_M101T31	100.961	30.9401	0.52	--	Valeric acid	--	11.414	C5H10O2	MS1	Fatty Acyls	109-52-4	HMDB0000892	-	-	-	-
NEG_M101T90	101.024	90.3331	1.51	--	--	--	--	--	--	--	--	--	-	-	-	-
NEG_M101T325	101.024	324.854	5.41	--	--	--	--	--	--	--	--	--	-	-	-	-
NEG_M101T126	101.024	126.243	2.1	--	--	--	--	--	--	--	--	--	-	-	-	-
NEG_M101T674	101.024	674.092	11.23	--	--	--	--	--	--	--	--	--	-	-	-	-
NEG_M101T213	101.024	212.997	3.55	--	--	--	--	--	--	--	--	--	-	-	-	-
NEG_M101T248	101.024	248.374	4.14	--	--	--	--	--	--	--	--	--	-	-	-	-
NEG_M101T514	101.024	514.178	8.57	--	Purine	--	12.6543	C5H4N4	MS1	Imidazopyrimidines	120-73-0	HMDB0001366	-	-	-	-
NEG_M101T194	101.024	194.384	3.24	--	--	--	--	--	--	--	--	--	-	-	-	-
NEG_M101T580	101.024	579.776	9.66	--	--	--	--	--	--	--	--	--	-	-	-	-
NEG_M101T713	101.024	712.816	11.88	--	--	--	--	--	--	--	--	--	-	-	-	-
NEG_M101T495	101.024	494.696	8.24	--	--	--	--	--	--	--	--	--	-	-	-	-
NEG_M101T638	101.024	638.364	10.64	--	--	--	--	--	--	--	--	--	-	-	-	-
NEG_M101T365	101.024	365.455	6.09	D-Erythrulose	--	0.00598429	1.79313	C4H8O4	MS2	--	--	--	-	-	-	-
NEG_M101T503	101.024	502.96	8.38	--	--	--	--	--	--	--	--	--	-	-	-	-
NEG_M101T527	101.024	526.965	8.78	--	--	--	--	--	--	--	--	--	-	-	-	-
NEG_M101T179	101.024	179.261	2.99	--	--	--	--	--	--	--	--	--	-	-	-	-
NEG_M101T149	101.024	148.9	2.48	--	--	--	--	--	--	--	--	--	-	-	-	-
NEG_M101T449	101.024	449.388	7.49	--	--	--	--	--	--	--	--	--	-	-	-	-
NEG_M101T168	101.024	167.849	2.8	--	--	--	--	--	--	--	--	--	-	-	-	-
NEG_M102T90	102.028	90.0619	1.5	--	--	--	--	--	--	--	--	--	-	-	-	-
NEG_M102T126	102.028	126.271	2.1	--	--	--	--	--	--	--	--	--	-	-	-	-
NEG_M102T81	102.056	81.029	1.35	--	--	--	--	--	--	--	--	--	-	-	-	-
NEG_M102T91	102.056	91.3174	1.52	--	3-Aminoisobutanoic acid	--	0.00790788	C4H9NO2	MS1	Carboxylic acids and derivatives	144-90-1	HMDB0003911	-	-	-	-
NEG_M103T686	102.957	685.943	11.43	--	--	--	--	--	--	--	--	--	-	-	-	-
NEG_M103T671	102.957	671.239	11.19	--	--	--	--	--	--	--	--	--	-	-	-	-
NEG_M103T660	102.957	660.131	11	--	--	--	--	--	--	--	--	--	-	-	-	-
NEG_M103T51	102.989	51.0845	0.85	--	--	--	--	--	--	--	--	--	-	-	-	-
NEG_M103T44	102.989	43.6925	0.73	--	--	--	--	--	--	--	--	--	-	-	-	-
NEG_M103T61	102.989	61.2964	1.02	--	--	--	--	--	--	--	--	--	-	-	-	-
NEG_M103T82	103.004	82.3215	1.37	--	Hydroxypyruvic acid	--	0.0698151	C3H4O4	MS1	Hydroxy acids and derivatives	1113-60-6	HMDB0001352	C00168	ko01100//Metabolic pathways;ko01110//Biosynthesis of secondary metabolites;ko01120//Microbial metabolism in diverse environments;ko01130//Biosynthesis of antibiotics;ko01200//Carbon metabolism;ko00260//Glycine, serine and threonine metabolism;ko00630//Glyoxylate and dicarboxylate metabolism	Amino acid metabolism;Carbohydrate metabolism;Global and overview maps	Metabolism
NEG_M103T49	103.029	48.8118	0.81	--	--	--	--	--	--	--	--	--	-	-	-	-
NEG_M103T62	103.029	62.2867	1.04	--	--	--	--	--	--	--	--	--	-	-	-	-
NEG_M103T93	103.04	93.0861	1.55	(R)-3-Hydroxybutyric acid	--	7.74e-10	0.100205	C4H8O3	MS2	Hydroxy acids and derivatives	625-72-9	HMDB0000011	C01089	ko01100//Metabolic pathways;ko00650//Butanoate metabolism;ko04024//cAMP signaling pathway;ko00072//Synthesis and degradation of ketone bodies	Carbohydrate metabolism;Global and overview maps;Lipid metabolism;Signal transduction	Environmental Information Processing;Metabolism
NEG_M104T86	104.035	85.59	1.43	--	--	--	--	--	--	--	--	--	-	-	-	-
NEG_M105T82	105.019	82.0401	1.37	--	--	--	--	--	--	--	--	--	-	-	-	-
NEG_M105T85	105.039	84.9488	1.42	--	--	--	--	--	--	--	--	--	-	-	-	-
NEG_M107T87	106.981	86.8345	1.45	--	--	--	--	--	--	--	--	--	-	-	-	-
NEG_M107T90	107.035	90.0619	1.5	--	--	--	--	--	--	--	--	--	-	-	-	-
NEG_M107T468	107.05	467.584	7.79	--	p-Cresol	--	0.0507947	C7H8O	MS1	Phenols	106-44-5	HMDB0001858	C01468	ko01100//Metabolic pathways;ko01120//Microbial metabolism in diverse environments;ko01220//Degradation of aromatic compounds;ko04974//Protein digestion and absorption	Digestive system;Global and overview maps	Metabolism;Organismal Systems
NEG_M107T350	107.05	350.269	5.84	--	--	--	--	--	--	--	--	--	-	-	-	-
NEG_M108T515	108.021	514.822	8.58	--	--	--	--	--	--	--	--	--	-	-	-	-
NEG_M108T333	108.045	333.169	5.55	--	--	--	--	--	--	--	--	--	-	-	-	-
NEG_M108T123	108.045	123.11	2.05	4-Aminophenol	--	0.0323169	0.243536	C6H7NO	MS2	Benzene and substituted derivatives	123-30-8	HMDB0001169	C02372	ko01120//Microbial metabolism in diverse environments	Global and overview maps	Metabolism
NEG_M108T155	108.045	154.591	2.58	--	--	--	--	--	--	--	--	--	-	-	-	-
NEG_M109T357	109.029	356.731	5.95	--	--	--	--	--	--	--	--	--	-	-	-	-
NEG_M110T68	110.025	67.7085	1.13	--	--	--	--	--	--	--	--	--	-	-	-	-
NEG_M110T156	110.025	156.085	2.6	--	--	--	--	--	--	--	--	--	-	-	-	-
NEG_M110T95	110.072	94.7079	1.58	Histamine	--	1.9e-06	0.178107	C5H9N3	MS2	Organonitrogen compounds	51-45-6	HMDB0000870	C00388	ko01100//Metabolic pathways;ko01110//Biosynthesis of secondary metabolites;ko04080//Neuroactive ligand-receptor interaction;ko04974//Protein digestion and absorption;ko00340//Histidine metabolism;ko04750//Inflammatory mediator regulation of TRP channels;ko04721//Synaptic vesicle cycle;ko04664//Fc epsilon RI signaling pathway;ko05310//Asthma;ko04971//Gastric acid secretion	Amino acid metabolism;Digestive system;Global and overview maps;Immune diseases;Immune system;Nervous system;Sensory system;Signaling molecules and interaction	Environmental Information Processing;Human Diseases;Metabolism;Organismal Systems
NEG_M111T79	110.985	78.9934	1.32	--	--	--	--	--	--	--	--	--	-	-	-	-
NEG_M111T107	111.009	107.089	1.78	--	--	--	--	--	--	--	--	--	-	-	-	-
NEG_M111T82	111.009	82.1503	1.37	--	--	--	--	--	--	--	--	--	-	-	-	-
NEG_M111T71	111.008	70.7361	1.18	2-Furoate	--	6.08e-10	5.29067	C5H4O3	MS2	Furans	88-14-2	HMDB0000617	C01546	ko01120//Microbial metabolism in diverse environments	Global and overview maps	Metabolism
NEG_M111T127	111.02	126.837	2.11	--	--	--	--	--	--	--	--	--	-	-	-	-
NEG_M111T680	111.019	680.453	11.34	--	--	--	--	--	--	--	--	--	-	-	-	-
NEG_M111T277	111.02	277.024	4.62	--	--	--	--	--	--	--	--	--	-	-	-	-
NEG_M111T637	111.019	637.229	10.62	--	--	--	--	--	--	--	--	--	-	-	-	-
NEG_M111T237	111.02	237.144	3.95	--	--	--	--	--	--	--	--	--	-	-	-	-
NEG_M111T650	111.019	649.846	10.83	--	--	--	--	--	--	--	--	--	-	-	-	-
NEG_M111T217	111.019	217.296	3.62	--	--	--	--	--	--	--	--	--	-	-	-	-
NEG_M111T575	111.019	575.032	9.58	--	--	--	--	--	--	--	--	--	-	-	-	-
NEG_M111T204	111.02	203.592	3.39	--	--	--	--	--	--	--	--	--	-	-	-	-
NEG_M111T598	111.02	598.392	9.97	--	--	--	--	--	--	--	--	--	-	-	-	-
NEG_M111T704	111.02	704.066	11.73	--	--	--	--	--	--	--	--	--	-	-	-	-
NEG_M111T664	111.019	664.204	11.07	--	--	--	--	--	--	--	--	--	-	-	-	-
NEG_M111T618	111.019	618.345	10.31	--	--	--	--	--	--	--	--	--	-	-	-	-
NEG_M111T586	111.019	585.803	9.76	--	--	--	--	--	--	--	--	--	-	-	-	-
NEG_M111T607	111.019	607.24	10.12	--	--	--	--	--	--	--	--	--	-	-	-	-
NEG_M112T127	112.023	126.654	2.11	--	--	--	--	--	--	--	--	--	-	-	-	-
NEG_M112T81	112.04	81.1719	1.35	--	cis-4-Hydroxy-D-proline	--	4.38474	C5H9NO3	MS1	Carboxylic acids and derivatives	2584-71-6	HMDB0060460	C03440	ko00330//Arginine and proline metabolism	Amino acid metabolism	Metabolism
NEG_M112T94	112.051	94.4977	1.57	--	--	--	--	--	--	--	--	--	-	-	-	-
NEG_M112T125	112.051	124.687	2.08	--	--	--	--	--	--	--	--	--	-	-	-	-
NEG_M113T76	112.937	76.1844	1.27	--	--	--	--	--	--	--	--	--	-	-	-	-
NEG_M113T85	112.986	85.2704	1.42	--	--	--	--	--	--	--	--	--	-	-	-	-
NEG_M113T119	112.986	118.669	1.98	--	--	--	--	--	--	--	--	--	-	-	-	-
NEG_M113T546	112.985	545.692	9.09	--	--	--	--	--	--	--	--	--	-	-	-	-
NEG_M113T699	112.985	699.288	11.65	--	--	--	--	--	--	--	--	--	-	-	-	-
NEG_M113T737	112.985	736.806	12.28	--	--	--	--	--	--	--	--	--	-	-	-	-
NEG_M113T758	112.985	757.8	12.63	--	--	--	--	--	--	--	--	--	-	-	-	-
NEG_M113T653	112.985	652.584	10.88	--	--	--	--	--	--	--	--	--	-	-	-	-
NEG_M113T90	113.024	89.6972	1.49	--	--	--	--	--	--	--	--	--	-	-	-	-
NEG_M113T126	113.024	126.014	2.1	--	Methylsuccinic acid	--	0.116812	C5H8O4	MS1	Fatty Acyls	498-21-5	HMDB0001844	-	-	-	-
NEG_M114T76	113.937	75.8415	1.26	--	--	--	--	--	--	--	--	--	-	-	-	-
NEG_M114T291	114.002	291.072	4.85	--	--	--	--	--	--	--	--	--	-	-	-	-
NEG_M114T81	114.02	80.7266	1.35	--	--	--	--	--	--	--	--	--	-	-	-	-
NEG_M114T90	114.028	89.6554	1.49	--	--	--	--	--	--	--	--	--	-	-	-	-
NEG_M114T96	114.056	96.0705	1.6	--	--	--	--	--	--	--	--	--	-	-	-	-
NEG_M114T108	114.056	108.334	1.81	--	--	--	--	--	--	--	--	--	-	-	-	-
NEG_M114T717	114.055	717.163	11.95	--	--	--	--	--	--	--	--	--	-	-	-	-
NEG_M114T601	114.055	600.673	10.01	--	--	--	--	--	--	--	--	--	-	-	-	-
NEG_M114T690	114.055	690.489	11.51	--	--	--	--	--	--	--	--	--	-	-	-	-
NEG_M114T581	114.055	580.672	9.68	--	--	--	--	--	--	--	--	--	-	-	-	-
NEG_M114T531	114.055	531.188	8.85	--	--	--	--	--	--	--	--	--	-	-	-	-
NEG_M114T200	114.055	199.734	3.33	--	--	--	--	--	--	--	--	--	-	-	-	-
NEG_M114T223	114.056	223.084	3.72	--	--	--	--	--	--	--	--	--	-	-	-	-
NEG_M114T736	114.055	736.037	12.27	--	--	--	--	--	--	--	--	--	-	-	-	-
NEG_M114T494	114.055	494.248	8.24	--	--	--	--	--	--	--	--	--	-	-	-	-
NEG_M114T288	114.055	287.784	4.8	--	--	--	--	--	--	--	--	--	-	-	-	-
NEG_M114T548	114.055	547.781	9.13	--	--	--	--	--	--	--	--	--	-	-	-	-
NEG_M114T358	114.055	357.969	5.97	--	--	--	--	--	--	--	--	--	-	-	-	-
NEG_M114T174	114.055	173.966	2.9	--	--	--	--	--	--	--	--	--	-	-	-	-
NEG_M115T76_1	114.933	75.9835	1.27	--	Caproic acid	--	0.352924	C6H12O2	MS1	Fatty Acyls	142-62-1	HMDB0000535	-	-	-	-
NEG_M115T31	114.936	30.9527	0.52	--	--	--	--	--	--	--	--	--	-	-	-	-
NEG_M115T92_1	114.989	92.3621	1.54	--	--	--	--	--	--	--	--	--	-	-	-	-
NEG_M115T76_2	115.004	75.6946	1.26	--	Fumarate	--	0.951735	C4H4O4	MS1	Carboxylic acids and derivatives	110-16-7	HMDB0000176	C00122	ko01100//Metabolic pathways;ko01110//Biosynthesis of secondary metabolites;ko01120//Microbial metabolism in diverse environments;ko01130//Biosynthesis of antibiotics;ko01200//Carbon metabolism;ko00350//Tyrosine metabolism;ko05230//Central carbon metabolism in cancer;ko01220//Degradation of aromatic compounds;ko00360//Phenylalanine metabolism;ko00250//Alanine, aspartate and glutamate metabolism;ko…	Amino acid metabolism;Cancers;Carbohydrate metabolism;Endocrine system;Energy metabolism;Global and overview maps;Metabolism of cofactors and vitamins	Human Diseases;Metabolism;Organismal Systems
NEG_M115T149	115.004	148.724	2.48	Maleamate	--	0.321562	11.4733	C4H5NO3	MS2	--	--	--	C01596	ko01120//Microbial metabolism in diverse environments;ko00760//Nicotinate and nicotinamide metabolism	Global and overview maps;Metabolism of cofactors and vitamins	Metabolism
NEG_M115T94	115.04	94.3452	1.57	--	--	--	--	--	--	--	--	--	-	-	-	-
NEG_M115T108	115.059	108.385	1.81	--	--	--	--	--	--	--	--	--	-	-	-	-
NEG_M115T96	115.059	96.1775	1.6	--	--	--	--	--	--	--	--	--	-	-	-	-
NEG_M115T195	115.076	194.86	3.25	--	--	--	--	--	--	--	--	--	-	-	-	-
NEG_M115T179	115.076	179.067	2.98	--	trans-1,2-Cyclohexanediol	--	0.974748	C6H12O2	MS1	--	--	--	C03739	ko01120//Microbial metabolism in diverse environments	Global and overview maps	Metabolism
NEG_M116T76	116.007	75.6678	1.26	--	--	--	--	--	--	--	--	--	-	-	-	-
NEG_M116T89	116.035	88.6586	1.48	--	--	--	--	--	--	--	--	--	-	-	-	-
NEG_M116T100	116.035	100.106	1.67	--	--	--	--	--	--	--	--	--	-	-	-	-
NEG_M116T359_1	116.051	359.369	5.99	alpha-Ketoisovaleric acid	--	0.00166234	27.8918	C5H8O3	MS2	Keto acids and derivatives	759-05-7	HMDB0000019	C00141	ko01100//Metabolic pathways;ko01110//Biosynthesis of secondary metabolites;ko01130//Biosynthesis of antibiotics;ko01230//Biosynthesis of amino acids;ko01210//2-Oxocarboxylic acid metabolism;ko00770//Pantothenate and CoA biosynthesis;ko00290//Valine, leucine and isoleucine biosynthesis;ko00280//Valine, leucine and isoleucine degradation	Amino acid metabolism;Global and overview maps;Metabolism of cofactors and vitamins	Metabolism
NEG_M116T126	116.071	125.877	2.1	--	--	--	--	--	--	--	--	--	-	-	-	-
NEG_M116T107	116.071	107.036	1.78	--	--	--	--	--	--	--	--	--	-	-	-	-
NEG_M116T235	116.071	235.487	3.92	--	--	--	--	--	--	--	--	--	-	-	-	-
NEG_M116T247	116.071	246.686	4.11	--	--	--	--	--	--	--	--	--	-	-	-	-
NEG_M116T266	116.071	266.108	4.44	--	--	--	--	--	--	--	--	--	-	-	-	-
NEG_M116T201	116.071	200.601	3.34	--	--	--	--	--	--	--	--	--	-	-	-	-
NEG_M116T255	116.071	254.821	4.25	--	--	--	--	--	--	--	--	--	-	-	-	-
NEG_M116T224	116.071	224.404	3.74	--	--	--	--	--	--	--	--	--	-	-	-	-
NEG_M116T517	116.071	517.303	8.62	--	--	--	--	--	--	--	--	--	-	-	-	-
NEG_M116T275	116.071	275.234	4.59	--	--	--	--	--	--	--	--	--	-	-	-	-
NEG_M116T547	116.071	547.492	9.12	--	--	--	--	--	--	--	--	--	-	-	-	-
NEG_M116T154	116.071	153.781	2.56	--	--	--	--	--	--	--	--	--	-	-	-	-
NEG_M116T713	116.071	713.005	11.88	--	--	--	--	--	--	--	--	--	-	-	-	-
NEG_M116T214	116.071	213.868	3.56	--	--	--	--	--	--	--	--	--	-	-	-	-
NEG_M116T185	116.071	185.44	3.09	--	--	--	--	--	--	--	--	--	-	-	-	-
NEG_M116T572	116.071	571.978	9.53	--	--	--	--	--	--	--	--	--	-	-	-	-
NEG_M116T290	116.071	289.741	4.83	--	--	--	--	--	--	--	--	--	-	-	-	-
NEG_M116T614	116.071	614.3	10.24	--	--	--	--	--	--	--	--	--	-	-	-	-
NEG_M116T831	116.071	830.549	13.84	--	--	--	--	--	--	--	--	--	-	-	-	-
NEG_M116T732	116.07	732.272	12.2	--	--	--	--	--	--	--	--	--	-	-	-	-
NEG_M117T33	116.928	33.4693	0.56	--	--	--	--	--	--	--	--	--	-	-	-	-
NEG_M117T64	116.928	63.7241	1.06	--	--	--	--	--	--	--	--	--	-	-	-	-
NEG_M117T157	116.928	157.052	2.62	--	--	--	--	--	--	--	--	--	-	-	-	-
NEG_M117T95	117.019	94.6032	1.58	--	--	--	--	--	--	--	--	--	-	-	-	-
NEG_M117T77	117.019	76.7872	1.28	--	Methylmalonic acid	--	3.73565	C4H6O4	MS1	Carboxylic acids and derivatives	516-05-2	HMDB0000202	C02170	ko00240//Pyrimidine metabolism;ko00640//Propanoate metabolism;ko00280//Valine, leucine and isoleucine degradation	Amino acid metabolism;Carbohydrate metabolism;Nucleotide metabolism	Metabolism
NEG_M117T115	117.055	115.426	1.92	--	--	--	--	--	--	--	--	--	-	-	-	-
NEG_M117T126	117.075	125.877	2.1	--	--	--	--	--	--	--	--	--	-	-	-	-
NEG_M117T107	117.075	107.033	1.78	--	--	--	--	--	--	--	--	--	-	-	-	-
NEG_M118T33	117.929	33.4693	0.56	--	--	--	--	--	--	--	--	--	-	-	-	-
NEG_M118T77	118.023	76.7564	1.28	Succinic acid	--	2.75e-05	9.1941	C4H6O4	MS2	Carboxylic acids and derivatives	110-15-6	HMDB0000254	C00042	ko01100//Metabolic pathways;ko01110//Biosynthesis of secondary metabolites;ko01120//Microbial metabolism in diverse environments;ko01130//Biosynthesis of antibiotics;ko01200//Carbon metabolism;ko00350//Tyrosine metabolism;ko05230//Central carbon metabolism in cancer;ko01220//Degradation of aromatic compounds;ko00360//Phenylalanine metabolism;ko00250//Alanine, aspartate and glutamate metabolism;ko…	Amino acid metabolism;Cancers;Carbohydrate metabolism;Endocrine system;Energy metabolism;Global and overview maps;Metabolism of cofactors and vitamins;Nervous system;Signal transduction	Environmental Information Processing;Human Diseases;Metabolism;Organismal Systems
NEG_M118T40	118.03	40.4964	0.67	--	2-Aminobenzoic acid	--	3.37073	C7H7NO2	MS1	Benzene and substituted derivatives	118-92-3	HMDB0001123	C00108	ko01100//Metabolic pathways;ko01110//Biosynthesis of secondary metabolites;ko01120//Microbial metabolism in diverse environments;ko01130//Biosynthesis of antibiotics;ko01230//Biosynthesis of amino acids;ko01220//Degradation of aromatic compounds;ko00380//Tryptophan metabolism;ko00400//Phenylalanine, tyrosine and tryptophan biosynthesis	Amino acid metabolism;Global and overview maps	Metabolism
NEG_M118T89	118.051	88.598	1.48	--	--	--	--	--	--	--	--	--	-	-	-	-
NEG_M118T300	118.066	299.681	4.99	--	Tyramine	--	3.52643	C8H11NO	MS1	Benzene and substituted derivatives	-	HMDB0062629	C00483	ko01110//Biosynthesis of secondary metabolites;ko00350//Tyrosine metabolism;ko04080//Neuroactive ligand-receptor interaction;ko04974//Protein digestion and absorption	Amino acid metabolism;Digestive system;Global and overview maps;Signaling molecules and interaction	Environmental Information Processing;Metabolism;Organismal Systems
NEG_M119T36	118.966	36.3422	0.61	--	--	--	--	--	--	--	--	--	-	-	-	-
NEG_M119T60	118.966	60.447	1.01	--	--	--	--	--	--	--	--	--	-	-	-	-
NEG_M119T90	119.035	89.8409	1.5	--	--	--	--	--	--	--	--	--	-	-	-	-
NEG_M119T131_1	119.035	131.374	2.19	--	--	--	--	--	--	--	--	--	-	-	-	-
NEG_M119T152	119.034	151.655	2.53	--	--	--	--	--	--	--	--	--	-	-	-	-
NEG_M119T150	119.05	149.671	2.49	--	Phenylacetaldehyde	--	1.28915	C8H8O	MS1	Benzene and substituted derivatives	6314-97-2	HMDB0041610	C00601	ko01100//Metabolic pathways;ko01120//Microbial metabolism in diverse environments;ko00360//Phenylalanine metabolism	Amino acid metabolism;Global and overview maps	Metabolism
NEG_M119T131_2	119.05	130.992	2.18	--	--	--	--	--	--	--	--	--	-	-	-	-
NEG_M119T227	119.05	227.142	3.79	3-Methylthiopropionic acid	--	1.66e-06	0.0417359	C4H8O2S	MS2	Fatty Acyls	646-01-5	HMDB0001527	C08276	ko01100//Metabolic pathways;ko00270//Cysteine and methionine metabolism;ko00920//Sulfur metabolism	Amino acid metabolism;Energy metabolism;Global and overview maps	Metabolism
NEG_M119T89	119.054	88.598	1.48	--	--	--	--	--	--	--	--	--	-	-	-	-
NEG_M120T90	120.038	89.8609	1.5	--	--	--	--	--	--	--	--	--	-	-	-	-
NEG_M121T70	120.996	70.0356	1.17	--	--	--	--	--	--	--	--	--	-	-	-	-
NEG_M121T483	121.028	483.33	8.06	Phenylethylamine	--	5.21e-24	0.0165811	C8H11N	MS2	Benzene and substituted derivatives	64-04-0	HMDB0012275	C05332	ko00360//Phenylalanine metabolism	Amino acid metabolism	Metabolism
NEG_M121T251	121.029	251.28	4.19	--	--	--	--	--	--	--	--	--	-	-	-	-
NEG_M121T288	121.041	288.042	4.8	--	Niacinamide	--	1.00513	C6H6N2O	MS1	Pyridines and derivatives	98-92-0	HMDB0001406	C00153	ko01100//Metabolic pathways;ko04977//Vitamin digestion and absorption;ko00760//Nicotinate and nicotinamide metabolism;ko04212//Longevity regulating pathway - worm	Aging;Digestive system;Global and overview maps;Metabolism of cofactors and vitamins	Metabolism;Organismal Systems
NEG_M121T394	121.066	394.004	6.57	--	--	--	--	--	--	--	--	--	-	-	-	-
NEG_M122T127	122.025	126.75	2.11	--	--	--	--	--	--	--	--	--	-	-	-	-
NEG_M122T253	122.024	252.664	4.21	--	--	--	--	--	--	--	--	--	-	-	-	-
NEG_M122T158	122.037	157.814	2.63	Benzoate	--	0.0229253	3.24932	C7H6O2	MS2	Benzene and substituted derivatives	1999-10-05	HMDB0013677	C00180	ko01100//Metabolic pathways;ko01110//Biosynthesis of secondary metabolites;ko01120//Microbial metabolism in diverse environments;ko01220//Degradation of aromatic compounds;ko00360//Phenylalanine metabolism	Amino acid metabolism;Global and overview maps	Metabolism
NEG_M123T605	122.976	604.863	10.08	Sulfoacetaldehyde	--	0.00925447	0.391502	C2H4O4S	MS2	--	--	--	C00593	ko01100//Metabolic pathways;ko01120//Microbial metabolism in diverse environments;ko00430//Taurine and hypotaurine metabolism	Global and overview maps;Metabolism of other amino acids	Metabolism
NEG_M123T31	122.976	30.9643	0.52	--	--	--	--	--	--	--	--	--	-	-	-	-
NEG_M123T656	122.976	656.284	10.94	--	--	--	--	--	--	--	--	--	-	-	-	-
NEG_M123T673	122.976	672.601	11.21	--	--	--	--	--	--	--	--	--	-	-	-	-
NEG_M123T539	122.976	539.358	8.99	--	--	--	--	--	--	--	--	--	-	-	-	-
NEG_M123T81	122.985	81.1813	1.35	--	--	--	--	--	--	--	--	--	-	-	-	-
NEG_M123T95	123.009	95.3083	1.59	--	--	--	--	--	--	--	--	--	-	-	-	-
NEG_M123T452	123.045	452.5	7.54	--	--	--	--	--	--	--	--	--	-	-	-	-
NEG_M123T319	123.045	318.729	5.31	--	--	--	--	--	--	--	--	--	-	-	-	-
NEG_M123T156	123.045	156.146	2.6	2-Hydroxybenzyl alcohol	--	8.54e-05	0.80459	C7H8O2	MS2	Benzene and substituted derivatives	1990-01-07	HMDB0059709	-	-	-	-
NEG_M123T50	123.056	50.064	0.83	--	--	--	--	--	--	--	--	--	-	-	-	-
NEG_M123T292	123.045	291.544	4.86	--	--	--	--	--	--	--	--	--	-	-	-	-
NEG_M123T32	123.056	31.9989	0.53	--	--	--	--	--	--	--	--	--	-	-	-	-
NEG_M124T394	123.901	394.298	6.57	--	--	--	--	--	--	--	--	--	-	-	-	-
NEG_M124T31	123.901	30.8662	0.51	--	--	--	--	--	--	--	--	--	-	-	-	-
NEG_M124T590	123.901	589.844	9.83	--	--	--	--	--	--	--	--	--	-	-	-	-
NEG_M124T611	123.901	610.687	10.18	--	--	--	--	--	--	--	--	--	-	-	-	-
NEG_M124T648	123.901	647.688	10.79	--	--	--	--	--	--	--	--	--	-	-	-	-
NEG_M124T600_1	123.901	600.382	10.01	--	--	--	--	--	--	--	--	--	-	-	-	-
NEG_M124T628	123.901	627.568	10.46	4-Methylcatechol	--	7.79e-05	4.06714	C7H8O2	MS2	Phenols	452-86-8	HMDB0000873	C06730	ko01100//Metabolic pathways;ko01120//Microbial metabolism in diverse environments;ko01220//Degradation of aromatic compounds	Global and overview maps	Metabolism
NEG_M124T560	123.901	559.797	9.33	--	--	--	--	--	--	--	--	--	-	-	-	-
NEG_M124T524	123.901	523.591	8.73	--	--	--	--	--	--	--	--	--	-	-	-	-
NEG_M124T537	123.901	537.43	8.96	--	--	--	--	--	--	--	--	--	-	-	-	-
NEG_M124T548_1	123.901	547.695	9.13	--	--	--	--	--	--	--	--	--	-	-	-	-
NEG_M124T465	123.901	465.065	7.75	1-Naphthylamine	--	4.62e-08	0.398437	C10H9N	MS2	--	--	--	C14790	ko00980//Metabolism of xenobiotics by cytochrome P450	Xenobiotics biodegradation and metabolism	Metabolism
NEG_M124T785	123.902	785.146	13.09	--	--	--	--	--	--	--	--	--	-	-	-	-
NEG_M124T87	124.007	86.5702	1.44	--	--	--	--	--	--	--	--	--	-	-	-	-
NEG_M124T301_1	124.006	301.03	5.02	--	--	--	--	--	--	--	--	--	-	-	-	-
NEG_M124T151	124.006	151.098	2.52	--	--	--	--	--	--	--	--	--	-	-	-	-
NEG_M124T359	124.006	358.551	5.98	--	--	--	--	--	--	--	--	--	-	-	-	-
NEG_M124T108	124.006	108.494	1.81	--	--	--	--	--	--	--	--	--	-	-	-	-
NEG_M124T130	124.006	130.442	2.17	--	--	--	--	--	--	--	--	--	-	-	-	-
NEG_M124T204	124.007	203.837	3.4	--	--	--	--	--	--	--	--	--	-	-	-	-
NEG_M124T240	124.006	240.236	4	--	--	--	--	--	--	--	--	--	-	-	-	-
NEG_M124T680	124.039	679.859	11.33	--	--	--	--	--	--	--	--	--	-	-	-	-
NEG_M124T258	124.04	257.707	4.3	--	--	--	--	--	--	--	--	--	-	-	-	-
NEG_M124T234	124.039	233.618	3.89	--	--	--	--	--	--	--	--	--	-	-	-	-
NEG_M124T283	124.04	282.818	4.71	--	--	--	--	--	--	--	--	--	-	-	-	-
NEG_M124T514	124.039	513.801	8.56	--	--	--	--	--	--	--	--	--	-	-	-	-
NEG_M124T664	124.04	664.433	11.07	--	--	--	--	--	--	--	--	--	-	-	-	-
NEG_M124T528	124.04	528.175	8.8	--	--	--	--	--	--	--	--	--	-	-	-	-
NEG_M124T600_2	124.04	599.766	10	--	--	--	--	--	--	--	--	--	-	-	-	-
NEG_M124T179	124.04	179.352	2.99	--	--	--	--	--	--	--	--	--	-	-	-	-
NEG_M124T301_2	124.04	300.838	5.01	Taurine	--	0.00624306	25.5288	C2H7NO3S	MS2	Organic sulfonic acids and derivatives	107-35-7	HMDB0000251	C00245	ko01100//Metabolic pathways;ko02010//ABC transporters;ko04080//Neuroactive ligand-receptor interaction;ko00430//Taurine and hypotaurine metabolism;ko00920//Sulfur metabolism;ko00120//Primary bile acid biosynthesis	Energy metabolism;Global and overview maps;Lipid metabolism;Membrane transport;Metabolism of other amino acids;Signaling molecules and interaction	Environmental Information Processing;Metabolism
NEG_M125T86	124.991	86.3033	1.44	--	--	--	--	--	--	--	--	--	-	-	-	-
NEG_M125T153	124.991	153.357	2.56	--	--	--	--	--	--	--	--	--	-	-	-	-
NEG_M125T115	124.991	115.023	1.92	Caprylic acid	--	5.31e-05	9.69412	C8H16O2	MS2	Fatty Acyls	124-07-2	HMDB0000482	C06423	ko01100//Metabolic pathways;ko00061//Fatty acid biosynthesis	Global and overview maps;Lipid metabolism	Metabolism
NEG_M125T87	125.011	86.5872	1.44	--	--	--	--	--	--	--	--	--	-	-	-	-
NEG_M125T104	125.018	104.317	1.74	--	--	--	--	--	--	--	--	--	-	-	-	-
NEG_M125T277	125.023	277.323	4.62	--	--	--	--	--	--	--	--	--	-	-	-	-
NEG_M125T626	125.023	625.515	10.43	--	--	--	--	--	--	--	--	--	-	-	-	-
NEG_M125T300	125.023	299.945	5	--	--	--	--	--	--	--	--	--	-	-	-	-
NEG_M125T57	125.023	56.6958	0.94	--	--	--	--	--	--	--	--	--	-	-	-	-
NEG_M125T467	125.023	467.116	7.79	--	--	--	--	--	--	--	--	--	-	-	-	-
NEG_M125T333	125.023	332.766	5.55	--	--	--	--	--	--	--	--	--	-	-	-	-
NEG_M125T91	125.024	91.4922	1.52	--	--	--	--	--	--	--	--	--	-	-	-	-
NEG_M125T136	125.024	135.963	2.27	--	--	--	--	--	--	--	--	--	-	-	-	-
NEG_M125T268	125.023	268.244	4.47	--	--	--	--	--	--	--	--	--	-	-	-	-
NEG_M125T224	125.023	223.888	3.73	--	--	--	--	--	--	--	--	--	-	-	-	-
NEG_M125T71	125.024	70.8232	1.18	--	Ciliatine	--	1.07099	C2H8NO3P	MS1	Organic phosphonic acids and derivatives	2041-14-7	HMDB0011747	C03557	ko01100//Metabolic pathways;ko01120//Microbial metabolism in diverse environments;ko02010//ABC transporters	Global and overview maps;Membrane transport	Environmental Information Processing;Metabolism
NEG_M125T692	125.023	692.28	11.54	--	--	--	--	--	--	--	--	--	-	-	-	-
NEG_M125T234	125.023	234.346	3.91	--	--	--	--	--	--	--	--	--	-	-	-	-
NEG_M125T499	125.023	499.123	8.32	--	--	--	--	--	--	--	--	--	-	-	-	-
NEG_M125T513	125.023	512.983	8.55	--	--	--	--	--	--	--	--	--	-	-	-	-
NEG_M125T617	125.023	616.617	10.28	--	--	--	--	--	--	--	--	--	-	-	-	-
NEG_M125T537	125.023	537.289	8.95	--	--	--	--	--	--	--	--	--	-	-	-	-
NEG_M125T835	125.024	835.15	13.92	--	--	--	--	--	--	--	--	--	-	-	-	-
NEG_M125T323	125.025	322.741	5.38	--	1,3,5-Trihydroxybenzene	--	1.58681	C6H6O3	MS1	Benzene and substituted derivatives	108-73-6	HMDB0013675	C02183	ko01120//Microbial metabolism in diverse environments	Global and overview maps	Metabolism
NEG_M125T258_2	125.072	257.68	4.29	--	--	--	--	--	--	--	--	--	-	-	-	-
NEG_M126T114	125.991	114.318	1.91	--	--	--	--	--	--	--	--	--	-	-	-	-
NEG_M126T87	126.003	86.6009	1.44	--	--	--	--	--	--	--	--	--	-	-	-	-
NEG_M126T203	126.002	203.06	3.38	--	--	--	--	--	--	--	--	--	-	-	-	-
NEG_M126T152	126.003	151.707	2.53	--	--	--	--	--	--	--	--	--	-	-	-	-
NEG_M126T134	126.003	133.559	2.23	--	--	--	--	--	--	--	--	--	-	-	-	-
NEG_M126T104	126.02	104.33	1.74	--	--	--	--	--	--	--	--	--	-	-	-	-
NEG_M126T44	126.029	43.7043	0.73	--	--	--	--	--	--	--	--	--	-	-	-	-
NEG_M126T287	126.03	286.989	4.78	--	--	--	--	--	--	--	--	--	-	-	-	-
NEG_M126T123	126.056	122.508	2.04	5-Aminoimidazole-4-carboxamide	--	0.258981	12.8185	C4H6N4O	MS2	Azoles	360-97-4	HMDB0003192	C04051	ko00230//Purine metabolism	Nucleotide metabolism	Metabolism
NEG_M126T150	126.056	149.671	2.49	--	--	--	--	--	--	--	--	--	-	-	-	-
NEG_M126T527	126.092	527.369	8.79	--	--	--	--	--	--	--	--	--	-	-	-	-
NEG_M127T93	127.004	92.6017	1.54	--	--	--	--	--	--	--	--	--	-	-	-	-
NEG_M127T78	127.003	77.9487	1.3	--	--	--	--	--	--	--	--	--	-	-	-	-
NEG_M127T105	127.014	105.363	1.76	--	--	--	--	--	--	--	--	--	-	-	-	-
NEG_M127T88	127.051	87.7469	1.46	L-Glutamine	--	1.24e-07	2.98114	C5H10N2O3	MS2	Carboxylic acids and derivatives	5959-95-5	HMDB0003423	C00064	ko01100//Metabolic pathways;ko01120//Microbial metabolism in diverse environments;ko01230//Biosynthesis of amino acids;ko02010//ABC transporters;ko00230//Purine metabolism;ko00240//Pyrimidine metabolism;ko05230//Central carbon metabolism in cancer;ko04974//Protein digestion and absorption;ko00250//Alanine, aspartate and glutamate metabolism;ko00630//Glyoxylate and dicarboxylate metabolism;ko00970…	Amino acid metabolism;Cancers;Carbohydrate metabolism;Digestive system;Energy metabolism;Excretory system;Global and overview maps;Membrane transport;Metabolism of other amino acids;Nervous system;Nucleotide metabolism;Translation	Environmental Information Processing;Genetic Information Processing;Human Diseases;Metabolism;Organismal Systems
NEG_M128T31	127.897	30.9011	0.52	--	--	--	--	--	--	--	--	--	-	-	-	-
NEG_M128T32	128.009	31.8796	0.53	--	--	--	--	--	--	--	--	--	-	-	-	-
NEG_M128T654	128.009	654.369	10.91	Cyanuric acid	--	0.0858388	12.5831	C3H3N3O3	MS2	Triazines	108-80-5	HMDB0041861	C06554	ko01100//Metabolic pathways;ko01120//Microbial metabolism in diverse environments	Global and overview maps	Metabolism
NEG_M128T836	128.008	836.048	13.93	--	--	--	--	--	--	--	--	--	-	-	-	-
NEG_M128T699	128.008	698.647	11.64	--	--	--	--	--	--	--	--	--	-	-	-	-
NEG_M128T635	128.011	635.127	10.59	--	--	--	--	--	--	--	--	--	-	-	-	-
NEG_M128T224	128.017	224.314	3.74	--	--	--	--	--	--	--	--	--	-	-	-	-
NEG_M128T209	128.017	208.668	3.48	--	--	--	--	--	--	--	--	--	-	-	-	-
NEG_M128T91	128.035	90.6077	1.51	--	--	--	--	--	--	--	--	--	-	-	-	-
NEG_M128T80	128.035	80.1301	1.34	--	N-Methyl-D-aspartic acid	--	0.515099	C5H9NO4	MS1	Carboxylic acids and derivatives	6384-92-5	HMDB0002393	-	-	-	-
NEG_M128T275	128.033	275.321	4.59	--	--	--	--	--	--	--	--	--	-	-	-	-
NEG_M128T116	128.035	115.525	1.93	--	--	--	--	--	--	--	--	--	-	-	-	-
NEG_M128T548	128.034	547.542	9.13	--	--	--	--	--	--	--	--	--	-	-	-	-
NEG_M128T251	128.035	251.028	4.18	--	--	--	--	--	--	--	--	--	-	-	-	-
NEG_M128T262	128.033	261.737	4.36	--	--	--	--	--	--	--	--	--	-	-	-	-
NEG_M128T628	128.033	627.709	10.46	--	--	--	--	--	--	--	--	--	-	-	-	-
NEG_M128T150	128.036	150.46	2.51	--	--	--	--	--	--	--	--	--	-	-	-	-
NEG_M128T301	128.036	301.037	5.02	--	--	--	--	--	--	--	--	--	-	-	-	-
NEG_M128T652	128.034	652.426	10.87	--	--	--	--	--	--	--	--	--	-	-	-	-
NEG_M128T641	128.036	641.478	10.69	--	Pyrrolidonecarboxylic acid	--	1.9962	C5H7NO3	MS1	Carboxylic acids and derivatives	4042-36-8	HMDB0000805	C02237	ko00471//D-Glutamine and D-glutamate metabolism	Metabolism of other amino acids	Metabolism
NEG_M128T707	128.035	707.372	11.79	--	--	--	--	--	--	--	--	--	-	-	-	-
NEG_M128T574	128.033	573.873	9.56	--	--	--	--	--	--	--	--	--	-	-	-	-
NEG_M128T665	128.034	664.768	11.08	--	--	--	--	--	--	--	--	--	-	-	-	-
NEG_M128T132	128.036	131.636	2.19	Pyroglutamic acid	--	6.54e-23	2.98791	C5H7NO3	MS2	Carboxylic acids and derivatives	-	HMDB0060262	C01879	ko01100//Metabolic pathways;ko00480//Glutathione metabolism	Global and overview maps;Metabolism of other amino acids	Metabolism
NEG_M128T536	128.033	536.386	8.94	--	--	--	--	--	--	--	--	--	-	-	-	-
NEG_M128T371	128.033	370.655	6.18	--	--	--	--	--	--	--	--	--	-	-	-	-
NEG_M128T299	128.05	299.463	4.99	--	Quinoline	--	0.600441	C9H7N	MS1	Quinolines and derivatives	91-22-5	HMDB0033731	-	-	-	-
NEG_M128T34	128.072	33.7352	0.56	--	Pipecolic acid	--	0.906574	C6H11NO2	MS1	Carboxylic acids and derivatives	3105-95-1	HMDB0000716	C00408	ko01100//Metabolic pathways;ko01110//Biosynthesis of secondary metabolites;ko00310//Lysine degradation	Amino acid metabolism;Global and overview maps	Metabolism
NEG_M129T611	128.698	611.172	10.19	--	--	--	--	--	--	--	--	--	-	-	-	-
NEG_M129T86	128.959	85.7168	1.43	--	Heptanoic acid	--	7.22491	C7H14O2	MS1	Fatty Acyls	111-14-8	HMDB0000666	-	-	-	-
NEG_M129T31	129.013	30.9182	0.52	--	--	--	--	--	--	--	--	--	-	-	-	-
NEG_M129T70	129.018	70.1459	1.17	--	--	--	--	--	--	--	--	--	-	-	-	-
NEG_M129T837	129.013	837.202	13.95	--	--	--	--	--	--	--	--	--	-	-	-	-
NEG_M129T723	129.016	722.858	12.05	--	--	--	--	--	--	--	--	--	-	-	-	-
NEG_M129T759	129.013	759.354	12.66	--	Fluorouracil	--	16.9813	C4H3FN2O2	MS1	Diazines	51-21-8	HMDB0014684	C07649	ko04976//Bile secretion;ko00983//Drug metabolism - other enzymes	Digestive system;Xenobiotics biodegradation and metabolism	Metabolism;Organismal Systems
NEG_M129T89	129.019	89.4976	1.49	--	--	--	--	--	--	--	--	--	-	-	-	-
NEG_M129T81	129.019	81.1953	1.35	--	--	--	--	--	--	--	--	--	-	-	-	-
NEG_M129T108	129.018	107.574	1.79	--	--	--	--	--	--	--	--	--	-	-	-	-
NEG_M129T277	129.018	276.872	4.61	--	--	--	--	--	--	--	--	--	-	-	-	-
NEG_M129T91	129.039	90.6551	1.51	--	--	--	--	--	--	--	--	--	-	-	-	-
NEG_M129T80	129.039	80.1686	1.34	--	--	--	--	--	--	--	--	--	-	-	-	-
NEG_M129T326	129.054	326.019	5.43	--	--	--	--	--	--	--	--	--	-	-	-	-
NEG_M129T311	129.055	311.298	5.19	--	--	--	--	--	--	--	--	--	-	-	-	-
NEG_M130T685	129.976	685.323	11.42	--	--	--	--	--	--	--	--	--	-	-	-	-
NEG_M130T103	130.05	102.68	1.71	--	--	--	--	--	--	--	--	--	-	-	-	-
NEG_M130T88	130.051	88.3899	1.47	--	--	--	--	--	--	--	--	--	-	-	-	-
NEG_M130T326	130.059	325.903	5.43	--	--	--	--	--	--	--	--	--	-	-	-	-
NEG_M130T300	130.086	299.747	5	--	--	--	--	--	--	--	--	--	-	-	-	-
NEG_M130T275	130.086	275.342	4.59	--	--	--	--	--	--	--	--	--	-	-	-	-
NEG_M130T680	130.086	680.058	11.33	--	--	--	--	--	--	--	--	--	-	-	-	-
NEG_M130T154	130.086	153.63	2.56	--	--	--	--	--	--	--	--	--	-	-	-	-
NEG_M130T665	130.086	664.96	11.08	--	--	--	--	--	--	--	--	--	-	-	-	-
NEG_M130T707	130.086	707.191	11.79	--	--	--	--	--	--	--	--	--	-	-	-	-
NEG_M130T268	130.088	267.985	4.47	--	--	--	--	--	--	--	--	--	-	-	-	-
NEG_M130T515	130.086	514.983	8.58	--	--	--	--	--	--	--	--	--	-	-	-	-
NEG_M130T539	130.086	538.953	8.98	--	--	--	--	--	--	--	--	--	-	-	-	-
NEG_M130T592	130.086	592.468	9.87	Beta-Leucine	--	0.000556563	9.02322	C6H13NO2	MS2	Carboxylic acids and derivatives	5699-54-7	HMDB0003640	-	-	-	-
NEG_M130T466	130.086	466.225	7.77	--	--	--	--	--	--	--	--	--	-	-	-	-
NEG_M130T360	130.086	360.238	6	--	--	--	--	--	--	--	--	--	-	-	-	-
NEG_M130T502	130.086	501.729	8.36	--	--	--	--	--	--	--	--	--	-	-	-	-
NEG_M130T425	130.085	424.999	7.08	--	--	--	--	--	--	--	--	--	-	-	-	-
NEG_M131T44	130.983	43.7043	0.73	--	--	--	--	--	--	--	--	--	-	-	-	-
NEG_M131T59	130.983	59.3958	0.99	--	--	--	--	--	--	--	--	--	-	-	-	-
NEG_M131T92	130.984	91.8373	1.53	--	--	--	--	--	--	--	--	--	-	-	-	-
NEG_M131T112	130.984	111.55	1.86	--	--	--	--	--	--	--	--	--	-	-	-	-
NEG_M131T138	130.983	138.317	2.31	--	--	--	--	--	--	--	--	--	-	-	-	-
NEG_M131T90_1	131.034	89.9175	1.5	--	Glutaric acid	--	0.103122	C5H8O4	MS1	Carboxylic acids and derivatives	110-94-1	HMDB0000661	C00489	ko01120//Microbial metabolism in diverse environments;ko00310//Lysine degradation;ko00071//Fatty acid degradation	Amino acid metabolism;Global and overview maps;Lipid metabolism	Metabolism
NEG_M131T78	131.034	77.711	1.3	--	D-Xylose	--	1.31169	C5H10O5	MS1	Organooxygen compounds	58-86-6	HMDB0000098	C00181	ko01100//Metabolic pathways;ko02010//ABC transporters;ko00520//Amino sugar and nucleotide sugar metabolism;ko00040//Pentose and glucuronate interconversions	Carbohydrate metabolism;Global and overview maps;Membrane transport	Environmental Information Processing;Metabolism
NEG_M131T87	131.046	87.1944	1.45	--	--	--	--	--	--	--	--	--	-	-	-	-
NEG_M131T232	131.07	232.113	3.87	6-Hydroxyhexanoic acid	--	0.012551	7.54694	C6H12O3	MS2	Hydroxy acids and derivatives	1191-25-9	HMDB0012843	C06103	ko01120//Microbial metabolism in diverse environments;ko01220//Degradation of aromatic compounds	Global and overview maps	Metabolism
NEG_M131T90_2	131.082	89.5538	1.49	Glycyl-glycine	--	0.00015965	16.3196	C4H8N2O3	MS2	Carboxylic acids and derivatives	556-50-3	HMDB0011733	-	-	-	-
NEG_M131T154	131.09	153.63	2.56	--	4-tert-Butylphenol	--	27.7781	C10H14O	MS1	Benzene and substituted derivatives	98-54-4	HMDB0032063	-	-	-	-
NEG_M132T60	131.986	60.064	1	--	--	--	--	--	--	--	--	--	-	-	-	-
NEG_M132T117	132.011	117.075	1.95	--	--	--	--	--	--	--	--	--	-	-	-	-
NEG_M132T148	132.012	148.225	2.47	--	--	--	--	--	--	--	--	--	-	-	-	-
NEG_M132T457	132.012	457.253	7.62	--	--	--	--	--	--	--	--	--	-	-	-	-
NEG_M132T81	132.03	80.9276	1.35	--	--	--	--	--	--	--	--	--	-	-	-	-
NEG_M132T92	132.066	91.9258	1.53	--	--	--	--	--	--	--	--	--	-	-	-	-
NEG_M132T90	132.086	89.9033	1.5	--	--	--	--	--	--	--	--	--	-	-	-	-
NEG_M132T194	132.092	194.353	3.24	--	--	--	--	--	--	--	--	--	-	-	-	-
NEG_M132T154	132.092	153.701	2.56	--	D-Ornithine	--	14.99	C5H12N2O2	MS1	Carboxylic acids and derivatives	348-66-3	HMDB0003374	C00515	ko01100//Metabolic pathways;ko00472//D-Arginine and D-ornithine metabolism	Global and overview maps;Metabolism of other amino acids	Metabolism
NEG_M133T110	132.868	110.06	1.83	--	--	--	--	--	--	--	--	--	-	-	-	-
NEG_M133T61	132.981	61.2457	1.02	--	--	--	--	--	--	--	--	--	-	-	-	-
NEG_M133T546	132.992	545.61	9.09	--	--	--	--	--	--	--	--	--	-	-	-	-
NEG_M133T76	133.014	75.6946	1.26	L-Malic acid	--	3.87e-05	1.55956	C4H6O5	MS2	Hydroxy acids and derivatives	97-67-6	HMDB0000156	C00149	ko01100//Metabolic pathways;ko01110//Biosynthesis of secondary metabolites;ko01120//Microbial metabolism in diverse environments;ko01130//Biosynthesis of antibiotics;ko01200//Carbon metabolism;ko05230//Central carbon metabolism in cancer;ko04742//Taste transduction;ko00630//Glyoxylate and dicarboxylate metabolism;ko04922//Glucagon signaling pathway;ko05200//Pathways in cancer;ko00620//Pyruvate me…	Cancers;Carbohydrate metabolism;Endocrine system;Excretory system;Global and overview maps;Sensory system	Human Diseases;Metabolism;Organismal Systems
NEG_M133T301	133.014	300.711	5.01	--	--	--	--	--	--	--	--	--	-	-	-	-
NEG_M133T148	133.013	148.078	2.47	--	--	--	--	--	--	--	--	--	-	-	-	-
NEG_M133T91	133.013	91.3393	1.52	--	--	--	--	--	--	--	--	--	-	-	-	-
NEG_M133T81	133.033	80.6543	1.34	--	--	--	--	--	--	--	--	--	-	-	-	-
NEG_M133T96	133.05	95.7278	1.6	--	--	--	--	--	--	--	--	--	-	-	-	-
NEG_M134T415	134.007	415.105	6.92	--	--	--	--	--	--	--	--	--	-	-	-	-
NEG_M134T76	134.017	75.6946	1.26	--	--	--	--	--	--	--	--	--	-	-	-	-
NEG_M134T81	134.034	80.7072	1.35	--	--	--	--	--	--	--	--	--	-	-	-	-
NEG_M134T373	134.046	373.302	6.22	--	--	--	--	--	--	--	--	--	-	-	-	-
NEG_M134T300	134.046	299.959	5	--	--	--	--	--	--	--	--	--	-	-	-	-
NEG_M134T428	134.046	428.023	7.13	--	--	--	--	--	--	--	--	--	-	-	-	-
NEG_M134T330	134.046	329.947	5.5	--	--	--	--	--	--	--	--	--	-	-	-	-
NEG_M134T236	134.046	235.779	3.93	Adenine	--	3.03e-11	7.9733	C5H5N5	MS2	Imidazopyrimidines	73-24-5	HMDB0000034	C00147	ko01100//Metabolic pathways;ko00230//Purine metabolism	Global and overview maps;Nucleotide metabolism	Metabolism
NEG_M135T110	134.865	110.103	1.84	--	--	--	--	--	--	--	--	--	-	-	-	-
NEG_M135T33	134.895	33.1718	0.55	--	--	--	--	--	--	--	--	--	-	-	-	-
NEG_M135T837	134.894	836.591	13.94	--	--	--	--	--	--	--	--	--	-	-	-	-
NEG_M135T769	134.894	768.919	12.82	N,N-Dimethyl-1,4-phenylenediamine	--	0.031487	6.50364	C8H12N2	MS2	--	--	--	-	-	-	-
NEG_M135T61	134.894	61.333	1.02	--	--	--	--	--	--	--	--	--	-	-	-	-
NEG_M135T665	134.895	664.675	11.08	--	--	--	--	--	--	--	--	--	-	-	-	-
NEG_M135T76	135.018	75.6946	1.26	--	--	--	--	--	--	--	--	--	-	-	-	-
NEG_M135T81	135.03	80.732	1.35	Threonic acid	--	2.92e-06	2.58361	C4H8O5	MS2	Organooxygen compounds	7306-96-9	HMDB0062620	C01620	ko00053//Ascorbate and aldarate metabolism	Carbohydrate metabolism	Metabolism
NEG_M135T663	135.031	662.986	11.05	--	--	--	--	--	--	--	--	--	-	-	-	-
NEG_M135T577	135.032	577.34	9.62	--	--	--	--	--	--	--	--	--	-	-	-	-
NEG_M135T203	135.03	202.846	3.38	--	--	--	--	--	--	--	--	--	-	-	-	-
NEG_M135T485	135.03	485.311	8.09	--	--	--	--	--	--	--	--	--	-	-	-	-
NEG_M135T137	135.031	137.053	2.28	--	--	--	--	--	--	--	--	--	-	-	-	-
NEG_M135T36	135.044	36.3906	0.61	--	o-Toluate	--	5.93912	C8H8O2	MS1	Benzene and substituted derivatives	118-90-1	HMDB0002340	C07215	ko01100//Metabolic pathways;ko01120//Microbial metabolism in diverse environments;ko01220//Degradation of aromatic compounds	Global and overview maps	Metabolism
NEG_M135T411	135.044	411.029	6.85	Toluate	--	0.0390618	5.25801	C8H8O2	MS2	Benzene and substituted derivatives	99-94-5	HMDB0029635	C01454	ko01100//Metabolic pathways;ko01120//Microbial metabolism in diverse environments;ko01220//Degradation of aromatic compounds	Global and overview maps	Metabolism
NEG_M135T835	135.044	834.994	13.92	--	--	--	--	--	--	--	--	--	-	-	-	-
NEG_M135T818	135.044	818.018	13.63	--	--	--	--	--	--	--	--	--	-	-	-	-
NEG_M135T329	135.05	329.087	5.48	--	--	--	--	--	--	--	--	--	-	-	-	-
NEG_M135T657	135.081	657.476	10.96	--	--	--	--	--	--	--	--	--	-	-	-	-
NEG_M136T31	135.97	30.9182	0.52	--	--	--	--	--	--	--	--	--	-	-	-	-
NEG_M136T836	135.97	835.523	13.93	--	--	--	--	--	--	--	--	--	-	-	-	-
NEG_M136T513	136.016	513.342	8.56	--	--	--	--	--	--	--	--	--	-	-	-	-
NEG_M136T137	136.034	137.053	2.28	--	--	--	--	--	--	--	--	--	-	-	-	-
NEG_M136T95	136.051	94.6627	1.58	--	--	--	--	--	--	--	--	--	-	-	-	-
NEG_M137T111	136.863	110.531	1.84	--	--	--	--	--	--	--	--	--	-	-	-	-
NEG_M137T837	136.891	837.202	13.95	--	--	--	--	--	--	--	--	--	-	-	-	-
NEG_M137T821	136.891	821.091	13.68	--	--	--	--	--	--	--	--	--	-	-	-	-
NEG_M137T70	136.991	70.1047	1.17	--	--	--	--	--	--	--	--	--	-	-	-	-
NEG_M137T362	137.024	361.731	6.03	Salicylic acid	--	1.66e-25	1.53216	C7H6O3	MS2	Benzene and substituted derivatives	69-72-7	HMDB0001895	C00805	ko01100//Metabolic pathways;ko01110//Biosynthesis of secondary metabolites;ko01120//Microbial metabolism in diverse environments;ko01130//Biosynthesis of antibiotics;ko04976//Bile secretion;ko01220//Degradation of aromatic compounds;ko00360//Phenylalanine metabolism	Amino acid metabolism;Digestive system;Global and overview maps	Metabolism;Organismal Systems
NEG_M137T95	137.035	94.5278	1.58	--	--	--	--	--	--	--	--	--	-	-	-	-
NEG_M137T291	137.035	290.951	4.85	--	Urocanate	--	5.3039	C6H6N2O2	MS1	Organoheterocyclic compounds	-	HMDB0062562	C00785	ko01100//Metabolic pathways;ko00340//Histidine metabolism	Amino acid metabolism;Global and overview maps	Metabolism
NEG_M137T150	137.036	149.803	2.5	--	--	--	--	--	--	--	--	--	-	-	-	-
NEG_M137T520	137.097	519.717	8.66	--	--	--	--	--	--	--	--	--	-	-	-	-
NEG_M138T31	137.986	30.9401	0.52	--	--	--	--	--	--	--	--	--	-	-	-	-
NEG_M138T768	137.986	768.134	12.8	--	--	--	--	--	--	--	--	--	-	-	-	-
NEG_M138T749	137.986	749.185	12.49	--	--	--	--	--	--	--	--	--	-	-	-	-
NEG_M138T784	137.986	783.607	13.06	--	--	--	--	--	--	--	--	--	-	-	-	-
NEG_M138T675	137.986	675.033	11.25	--	--	--	--	--	--	--	--	--	-	-	-	-
NEG_M138T824	137.986	823.907	13.73	--	--	--	--	--	--	--	--	--	-	-	-	-
NEG_M138T89	138.023	89.2647	1.49	--	--	--	--	--	--	--	--	--	-	-	-	-
NEG_M138T595	138.019	595.069	9.92	--	3-Hydroxypicolinic acid	--	4.2008	C6H5NO3	MS1	Pyridines and derivatives	874-24-8	HMDB0013188	-	-	-	-
NEG_M138T334	138.055	333.619	5.56	--	--	--	--	--	--	--	--	--	-	-	-	-
NEG_M138T108	138.056	108.356	1.81	--	3-Methylcrotonylglycine	--	3.15407	C7H11NO3	MS1	Carboxylic acids and derivatives	33008-07-0	HMDB0000459	-	-	-	-
NEG_M138T210	138.055	209.99	3.5	--	--	--	--	--	--	--	--	--	-	-	-	-
NEG_M139T31	138.971	30.9292	0.52	--	Sulfoacetate	--	0.88224	C2H4O5S	MS1	--	--	--	C14179	ko00430//Taurine and hypotaurine metabolism	Metabolism of other amino acids	Metabolism
NEG_M139T77	138.98	76.6955	1.28	--	Phosphonoacetate	--	1.35609	C2H5O5P	MS1	Organic phosphonic acids and derivatives	4408-78-0	HMDB0004110	C05682	ko01120//Microbial metabolism in diverse environments	Global and overview maps	Metabolism
NEG_M139T159	139.007	158.814	2.65	--	--	--	--	--	--	--	--	--	-	-	-	-
NEG_M139T181	139.007	181.341	3.02	--	--	--	--	--	--	--	--	--	-	-	-	-
NEG_M139T595	139.023	594.995	9.92	--	--	--	--	--	--	--	--	--	-	-	-	-
NEG_M139T70	139.04	70.0702	1.17	--	--	--	--	--	--	--	--	--	-	-	-	-
NEG_M139T51	139.04	51.1884	0.85	--	--	--	--	--	--	--	--	--	-	-	-	-
NEG_M139T449	139.113	448.692	7.48	--	--	--	--	--	--	--	--	--	-	-	-	-
NEG_M140T92	139.984	92.4657	1.54	--	--	--	--	--	--	--	--	--	-	-	-	-
NEG_M140T81	140.012	80.966	1.35	--	--	--	--	--	--	--	--	--	-	-	-	-
NEG_M140T159	140.01	158.608	2.64	--	--	--	--	--	--	--	--	--	-	-	-	-
NEG_M140T156	140.035	156.308	2.61	--	--	--	--	--	--	--	--	--	-	-	-	-
NEG_M141T159	141.003	158.608	2.64	--	--	--	--	--	--	--	--	--	-	-	-	-
NEG_M141T99	141.067	99.1862	1.65	--	--	--	--	--	--	--	--	--	-	-	-	-
NEG_M141T32	141.067	31.9415	0.53	--	Ectoine	--	0.376401	C6H10N2O2	MS1	--	--	--	C06231	ko01100//Metabolic pathways;ko01120//Microbial metabolism in diverse environments;ko00260//Glycine, serine and threonine metabolism	Amino acid metabolism;Global and overview maps	Metabolism
NEG_M142T107	142.051	107.089	1.78	--	--	--	--	--	--	--	--	--	-	-	-	-
NEG_M143T107	142.998	107.233	1.79	--	--	--	--	--	--	--	--	--	-	-	-	-
NEG_M143T94	142.998	94.0015	1.57	--	--	--	--	--	--	--	--	--	-	-	-	-
NEG_M143T90	143.035	90.0619	1.5	--	3-Hydroxymethylglutaric acid	--	0.913006	C6H10O5	MS1	Fatty Acyls	503-49-1	HMDB0000355	-	-	-	-
NEG_M143T100	143.046	100.106	1.67	--	1,2-Dihydronaphthalene-1,2-diol	--	25.7195	C10H10O2	MS1	Naphthalenes	-	HMDB0060335	C06205	ko00980//Metabolism of xenobiotics by cytochrome P450	Xenobiotics biodegradation and metabolism	Metabolism
NEG_M143T192	143.119	192.035	3.2	--	--	--	--	--	--	--	--	--	-	-	-	-
NEG_M144T36	143.915	36.3039	0.61	--	Spermidine	--	6.40514	C7H19N3	MS1	Organonitrogen compounds	124-20-9	HMDB0001257	C00315	ko01100//Metabolic pathways;ko02010//ABC transporters;ko04976//Bile secretion;ko00330//Arginine and proline metabolism;ko00410//beta-Alanine metabolism;ko00480//Glutathione metabolism	Amino acid metabolism;Digestive system;Global and overview maps;Membrane transport;Metabolism of other amino acids	Environmental Information Processing;Metabolism;Organismal Systems
NEG_M144T60	143.915	60.3853	1.01	--	--	--	--	--	--	--	--	--	-	-	-	-
NEG_M144T108	144.002	107.574	1.79	--	--	--	--	--	--	--	--	--	-	-	-	-
NEG_M144T331	144.03	330.542	5.51	--	--	--	--	--	--	--	--	--	-	-	-	-
NEG_M144T91	144.038	90.5656	1.51	--	--	--	--	--	--	--	--	--	-	-	-	-
NEG_M144T300	144.045	299.508	4.99	--	--	--	--	--	--	--	--	--	-	-	-	-
NEG_M144T574	144.044	573.592	9.56	--	--	--	--	--	--	--	--	--	-	-	-	-
NEG_M144T401	144.044	400.736	6.68	--	--	--	--	--	--	--	--	--	-	-	-	-
NEG_M144T758	144.04	758.021	12.63	--	--	--	--	--	--	--	--	--	-	-	-	-
NEG_M144T799	144.04	799.332	13.32	--	--	--	--	--	--	--	--	--	-	-	-	-
NEG_M144T92	144.066	91.6363	1.53	--	4-Acetamidobutanoate	--	0.998742	C6H11NO3	MS1	Carboxylic acids and derivatives	3025-96-5	HMDB0003681	C02946	ko01100//Metabolic pathways;ko00330//Arginine and proline metabolism	Amino acid metabolism;Global and overview maps	Metabolism
NEG_M144T325	144.082	324.854	5.41	--	--	--	--	--	--	--	--	--	-	-	-	-
NEG_M145T94	145.014	93.6267	1.56	--	--	--	--	--	--	--	--	--	-	-	-	-
NEG_M145T107_1	145.014	107.042	1.78	--	Oxoglutaric acid	--	0.443902	C5H6O5	MS1	Keto acids and derivatives	328-50-7	HMDB0000208	C00026	ko01100//Metabolic pathways;ko01110//Biosynthesis of secondary metabolites;ko01120//Microbial metabolism in diverse environments;ko01130//Biosynthesis of antibiotics;ko01230//Biosynthesis of amino acids;ko04976//Bile secretion;ko01200//Carbon metabolism;ko01210//2-Oxocarboxylic acid metabolism;ko05230//Central carbon metabolism in cancer;ko00340//Histidine metabolism;ko00250//Alanine, aspartate a…	Amino acid metabolism;Cancers;Carbohydrate metabolism;Digestive system;Endocrine system;Excretory system;Global and overview maps;Metabolism of other amino acids;Nervous system;Signal transduction	Environmental Information Processing;Human Diseases;Metabolism;Organismal Systems
NEG_M145T107_2	145.05	107.029	1.78	--	L-Fucose	--	2.45662	C6H12O5	MS1	Organooxygen compounds	2438-80-4	HMDB0000174	C01019	ko01100//Metabolic pathways;ko01120//Microbial metabolism in diverse environments;ko00520//Amino sugar and nucleotide sugar metabolism;ko00051//Fructose and mannose metabolism	Carbohydrate metabolism;Global and overview maps	Metabolism
NEG_M145T299	145.05	298.937	4.98	--	1,5-Anhydrosorbitol	--	3.34735	C6H12O5	MS1	Organooxygen compounds	154-58-5	HMDB0002712	-	-	-	-
NEG_M145T133_1	145.062	132.708	2.21	--	--	--	--	--	--	--	--	--	-	-	-	-
NEG_M145T88	145.062	87.6119	1.46	--	--	--	--	--	--	--	--	--	-	-	-	-
NEG_M145T514	145.077	514.144	8.57	--	--	--	--	--	--	--	--	--	-	-	-	-
NEG_M145T385	145.087	384.681	6.41	--	4-Guanidinobutanoic acid	--	12.3113	C5H11N3O2	MS1	Stilbenes	500-65-2	HMDB0031842	C01035	ko01100//Metabolic pathways;ko00330//Arginine and proline metabolism	Amino acid metabolism;Global and overview maps	Metabolism
NEG_M145T86	145.098	85.8623	1.43	L-Lysine	--	2.45e-07	0.702932	C6H14N2O2	MS2	Carboxylic acids and derivatives	-	HMDB0062809	C00047	ko01100//Metabolic pathways;ko01110//Biosynthesis of secondary metabolites;ko01120//Microbial metabolism in diverse environments;ko01130//Biosynthesis of antibiotics;ko01230//Biosynthesis of amino acids;ko02010//ABC transporters;ko01210//2-Oxocarboxylic acid metabolism;ko04974//Protein digestion and absorption;ko00970//Aminoacyl-tRNA biosynthesis;ko00310//Lysine degradation;ko00300//Lysine biosyn…	Amino acid metabolism;Digestive system;Global and overview maps;Membrane transport;Metabolism of cofactors and vitamins;Translation	Environmental Information Processing;Genetic Information Processing;Metabolism;Organismal Systems
NEG_M145T35	145.098	35.035	0.58	--	p-tert-Amylphenol	--	24.2279	C11H16O	MS1	--	--	--	-	-	-	-
NEG_M145T133_2	145.098	132.947	2.22	--	--	--	--	--	--	--	--	--	-	-	-	-
NEG_M145T151	145.098	150.657	2.51	--	--	--	--	--	--	--	--	--	-	-	-	-
NEG_M146T107	145.992	107.396	1.79	--	--	--	--	--	--	--	--	--	-	-	-	-
NEG_M146T289	146.01	289.223	4.82	--	--	--	--	--	--	--	--	--	-	-	-	-
NEG_M146T164	146.028	163.804	2.73	--	1H-Indole-2,3-dione	--	19.5799	C8H5NO2	MS1	Indoles and derivatives	91-56-5	HMDB0061933	-	-	-	-
NEG_M146T81	146.045	81.029	1.35	--	--	--	--	--	--	--	--	--	-	-	-	-
NEG_M146T149	146.045	149.456	2.49	--	--	--	--	--	--	--	--	--	-	-	-	-
NEG_M146T129	146.045	129.472	2.16	--	--	--	--	--	--	--	--	--	-	-	-	-
NEG_M146T111	146.046	110.774	1.85	--	--	--	--	--	--	--	--	--	-	-	-	-
NEG_M146T88	146.065	87.6351	1.46	--	--	--	--	--	--	--	--	--	-	-	-	-
NEG_M146T300	146.061	299.508	4.99	--	--	--	--	--	--	--	--	--	-	-	-	-
NEG_M146T325	146.061	324.502	5.41	--	--	--	--	--	--	--	--	--	-	-	-	-
NEG_M146T426	146.082	426.433	7.11	--	--	--	--	--	--	--	--	--	-	-	-	-
NEG_M146T90	146.082	89.6035	1.49	--	Dimethylbenzimidazole	--	15.2338	C9H10N2	MS1	Benzimidazoles	582-60-5	HMDB0003701	C03114	ko01100//Metabolic pathways;ko00740//Riboflavin metabolism;ko00860//Porphyrin and chlorophyll metabolism	Global and overview maps;Metabolism of cofactors and vitamins	Metabolism
NEG_M146T113	146.082	112.6	1.88	--	--	--	--	--	--	--	--	--	-	-	-	-
NEG_M146T148	146.082	147.635	2.46	--	--	--	--	--	--	--	--	--	-	-	-	-
NEG_M146T131	146.082	131.266	2.19	--	--	--	--	--	--	--	--	--	-	-	-	-
NEG_M146T86	146.102	85.7168	1.43	--	--	--	--	--	--	--	--	--	-	-	-	-
NEG_M147T112	146.961	112.05	1.87	--	--	--	--	--	--	--	--	--	-	-	-	-
NEG_M147T44	146.961	44.2364	0.74	--	--	--	--	--	--	--	--	--	-	-	-	-
NEG_M147T232	146.962	231.52	3.86	--	--	--	--	--	--	--	--	--	-	-	-	-
NEG_M147T619	146.961	619.459	10.32	--	--	--	--	--	--	--	--	--	-	-	-	-
NEG_M147T180	146.96	180.249	3	--	--	--	--	--	--	--	--	--	-	-	-	-
NEG_M147T721	146.962	720.592	12.01	--	Nornicotine	--	20.8782	C9H12N2	MS1	Pyridines and derivatives	494-97-3	HMDB0001126	-	-	-	-
NEG_M147T593	146.96	593.351	9.89	--	--	--	--	--	--	--	--	--	-	-	-	-
NEG_M147T214	146.96	213.931	3.57	--	--	--	--	--	--	--	--	--	-	-	-	-
NEG_M147T82	147.03	81.6692	1.36	--	--	--	--	--	--	--	--	--	-	-	-	-
NEG_M147T263_2	147.03	263.032	4.38	--	--	--	--	--	--	--	--	--	-	-	-	-
NEG_M147T71	147.03	70.8251	1.18	--	D-2-Hydroxyglutaric acid	--	1.10575	C5H8O5	MS1	Hydroxy acids and derivatives	13095-47-1	HMDB0000606	-	-	-	-
NEG_M147T277	147.031	276.978	4.62	--	7-Methylxanthine	--	1.69696	C6H6N4O2	MS1	Imidazopyrimidines	552-62-5	HMDB0001991	C16353	ko01100//Metabolic pathways;ko01110//Biosynthesis of secondary metabolites;ko01120//Microbial metabolism in diverse environments;ko00232//Caffeine metabolism	Biosynthesis of other secondary metabolites;Global and overview maps	Metabolism
NEG_M147T713	147.03	713.133	11.89	--	1-Methylxanthine	--	4.18164	C6H6N4O2	MS1	Imidazopyrimidines	-	HMDB0010738	C16358	ko01100//Metabolic pathways;ko01110//Biosynthesis of secondary metabolites;ko01120//Microbial metabolism in diverse environments;ko00232//Caffeine metabolism	Biosynthesis of other secondary metabolites;Global and overview maps	Metabolism
NEG_M147T665_1	147.03	664.966	11.08	--	--	--	--	--	--	--	--	--	-	-	-	-
NEG_M147T580_1	147.031	580.409	9.67	--	--	--	--	--	--	--	--	--	-	-	-	-
NEG_M147T301_1	147.031	300.744	5.01	--	--	--	--	--	--	--	--	--	-	-	-	-
NEG_M147T657_2	147.03	657.014	10.95	--	--	--	--	--	--	--	--	--	-	-	-	-
NEG_M147T326_1	147.031	326.351	5.44	--	3-Methylxanthine	--	0.241901	C6H6N4O2	MS1	Imidazopyrimidines	1076-22-8	HMDB0001886	C16357	ko01100//Metabolic pathways;ko01110//Biosynthesis of secondary metabolites;ko01120//Microbial metabolism in diverse environments;ko00232//Caffeine metabolism	Biosynthesis of other secondary metabolites;Global and overview maps	Metabolism
NEG_M147T205	147.03	205.369	3.42	--	--	--	--	--	--	--	--	--	-	-	-	-
NEG_M147T649	147.031	649.148	10.82	--	--	--	--	--	--	--	--	--	-	-	-	-
NEG_M147T219	147.03	219.44	3.66	--	--	--	--	--	--	--	--	--	-	-	-	-
NEG_M147T534	147.031	533.957	8.9	--	--	--	--	--	--	--	--	--	-	-	-	-
NEG_M147T356_1	147.031	356.444	5.94	--	--	--	--	--	--	--	--	--	-	-	-	-
NEG_M147T237	147.031	237.317	3.96	--	--	--	--	--	--	--	--	--	-	-	-	-
NEG_M147T194	147.029	193.696	3.23	--	--	--	--	--	--	--	--	--	-	-	-	-
NEG_M147T513	147.031	512.801	8.55	Citramalic acid	--	0.0760637	7.2768	C5H8O5	MS2	Fatty Acyls	597-44-4	HMDB0000426	-	-	-	-
NEG_M147T228	147.03	228.395	3.81	--	L-2-Hydroxyglutaric acid	--	0.25387	C5H8O5	MS1	Fatty Acyls	13095-48-2	HMDB0000694	C03196	ko01120//Microbial metabolism in diverse environments	Global and overview maps	Metabolism
NEG_M147T418	147.031	418.167	6.97	--	--	--	--	--	--	--	--	--	-	-	-	-
NEG_M147T81	147.049	81.029	1.35	--	--	--	--	--	--	--	--	--	-	-	-	-
NEG_M147T301_2	147.044	300.995	5.02	trans-Cinnamate	--	0.00860956	4.5264	C9H8O2	MS2	Cinnamic acids and derivatives	140-10-3	HMDB0000930	C00423	ko01100//Metabolic pathways;ko01110//Biosynthesis of secondary metabolites;ko01120//Microbial metabolism in diverse environments;ko01220//Degradation of aromatic compounds;ko00360//Phenylalanine metabolism;ko00130//Ubiquinone and other terpenoid-quinone biosynthesis	Amino acid metabolism;Global and overview maps;Metabolism of cofactors and vitamins	Metabolism
NEG_M147T325	147.044	324.792	5.41	Phenyllactate	--	0.0641694	1.24789	C9H10O3	MS2	Phenylpropanoic acids	828-01-3	HMDB0000779	C05607	ko00360//Phenylalanine metabolism	Amino acid metabolism	Metabolism
NEG_M147T96	147.066	95.5691	1.59	--	(R)-Mevalonate	--	0.802441	C6H12O4	MS1	Fatty Acyls	-	HMDB0059629	C00418	ko01100//Metabolic pathways;ko01110//Biosynthesis of secondary metabolites;ko01130//Biosynthesis of antibiotics;ko00900//Terpenoid backbone biosynthesis	Global and overview maps;Metabolism of terpenoids and polyketides	Metabolism
NEG_M147T123	147.066	122.863	2.05	--	--	--	--	--	--	--	--	--	-	-	-	-
NEG_M147T548_2	147.066	548.084	9.13	--	--	--	--	--	--	--	--	--	-	-	-	-
NEG_M147T580_2	147.066	579.915	9.67	--	--	--	--	--	--	--	--	--	-	-	-	-
NEG_M147T601	147.066	601.201	10.02	--	--	--	--	--	--	--	--	--	-	-	-	-
NEG_M147T326_2	147.066	326.098	5.43	--	--	--	--	--	--	--	--	--	-	-	-	-
NEG_M147T356_2	147.066	356.249	5.94	--	--	--	--	--	--	--	--	--	-	-	-	-
NEG_M147T592_2	147.066	592.02	9.87	--	--	--	--	--	--	--	--	--	-	-	-	-
NEG_M147T370	147.066	370.242	6.17	--	--	--	--	--	--	--	--	--	-	-	-	-
NEG_M147T493	147.066	493.318	8.22	--	--	--	--	--	--	--	--	--	-	-	-	-
NEG_M147T425	147.066	425.24	7.09	--	--	--	--	--	--	--	--	--	-	-	-	-
NEG_M147T564	147.066	564.152	9.4	--	--	--	--	--	--	--	--	--	-	-	-	-
NEG_M147T394	147.066	393.838	6.56	--	--	--	--	--	--	--	--	--	-	-	-	-
NEG_M147T509	147.066	509.225	8.49	--	--	--	--	--	--	--	--	--	-	-	-	-
NEG_M147T465	147.066	464.735	7.75	--	--	--	--	--	--	--	--	--	-	-	-	-
NEG_M147T448	147.066	448.09	7.47	--	--	--	--	--	--	--	--	--	-	-	-	-
NEG_M148T44	147.965	43.7516	0.73	--	--	--	--	--	--	--	--	--	-	-	-	-
NEG_M148T291	147.99	291.102	4.85	--	--	--	--	--	--	--	--	--	-	-	-	-
NEG_M148T127	148.044	126.837	2.11	--	--	--	--	--	--	--	--	--	-	-	-	-
NEG_M148T301	148.047	301.018	5.02	--	Racemethionine	--	21.842	C5H11NO2S	MS1	Carboxylic acids and derivatives	59-51-8	HMDB0033951	-	-	-	-
NEG_M148T325	148.049	324.7	5.41	--	(E)-3-(4-Hydroxyphenyl)-2-propenal	--	26.0253	C9H8O2	MS1	Cinnamaldehydes	20711-53-9	HMDB0040986	C05608	ko01100//Metabolic pathways;ko01110//Biosynthesis of secondary metabolites	Global and overview maps	Metabolism
NEG_M148T81	148.05	80.664	1.34	--	--	--	--	--	--	--	--	--	-	-	-	-
NEG_M148T87	148.061	86.6288	1.44	--	--	--	--	--	--	--	--	--	-	-	-	-
NEG_M149T43	148.964	42.9909	0.72	--	--	--	--	--	--	--	--	--	-	-	-	-
NEG_M149T72	148.964	71.9451	1.2	Phosphoenolpyruvic acid	--	5.13e-10	1.69479	C3H5O6P	MS2	Organic phosphoric acids and derivatives	138-08-9	HMDB0000263	C00074	ko01100//Metabolic pathways;ko01110//Biosynthesis of secondary metabolites;ko01120//Microbial metabolism in diverse environments;ko01130//Biosynthesis of antibiotics;ko01230//Biosynthesis of amino acids;ko01200//Carbon metabolism;ko05230//Central carbon metabolism in cancer;ko00400//Phenylalanine, tyrosine and tryptophan biosynthesis;ko04922//Glucagon signaling pathway;ko00010//Glycolysis / Gluco…	Amino acid metabolism;Cancers;Carbohydrate metabolism;Endocrine system;Excretory system;Global and overview maps	Human Diseases;Metabolism;Organismal Systems
NEG_M149T71	148.991	71.4371	1.19	--	Zoxazolamine	--	4.84108	C7H5ClN2O	MS1	--	--	--	-	-	-	-
NEG_M149T435	149.003	435.257	7.25	--	--	--	--	--	--	--	--	--	-	-	-	-
NEG_M149T76	149.009	75.6678	1.26	--	--	--	--	--	--	--	--	--	-	-	-	-
NEG_M149T44	149.024	44.3867	0.74	--	--	--	--	--	--	--	--	--	-	-	-	-
NEG_M149T60	149.024	60.3853	1.01	--	Homogentisate	--	3.41717	C8H8O4	MS1	Benzene and substituted derivatives	451-13-8	HMDB0000130	C00544	ko01100//Metabolic pathways;ko01120//Microbial metabolism in diverse environments;ko00350//Tyrosine metabolism;ko00130//Ubiquinone and other terpenoid-quinone biosynthesis	Amino acid metabolism;Global and overview maps;Metabolism of cofactors and vitamins	Metabolism
NEG_M149T87	149.045	86.6357	1.44	D-Ribose	--	3.67e-10	1.33972	C5H10O5	MS2	Organooxygen compounds	613-83-2	HMDB0000283	-	-	-	-
NEG_M149T317	149.047	317.368	5.29	--	L-Arabinose	--	6.52005	C5H10O5	MS1	Organooxygen compounds	5328-37-0	HMDB0000646	-	-	-	-
NEG_M149T127	149.046	126.728	2.11	--	L-Methionine	--	0.810626	C5H11NO2S	MS1	Carboxylic acids and derivatives	59-51-8	HMDB0033951	C00073	ko01100//Metabolic pathways;ko01110//Biosynthesis of secondary metabolites;ko01230//Biosynthesis of amino acids;ko01210//2-Oxocarboxylic acid metabolism;ko05230//Central carbon metabolism in cancer;ko00270//Cysteine and methionine metabolism;ko04974//Protein digestion and absorption;ko00970//Aminoacyl-tRNA biosynthesis;ko04978//Mineral absorption	Amino acid metabolism;Cancers;Digestive system;Global and overview maps;Translation	Genetic Information Processing;Human Diseases;Metabolism;Organismal Systems
NEG_M149T325	149.061	324.875	5.41	--	--	--	--	--	--	--	--	--	-	-	-	-
NEG_M149T419	149.061	418.801	6.98	--	--	--	--	--	--	--	--	--	-	-	-	-
NEG_M149T487	149.061	486.511	8.11	--	2-Methoxy-4-vinylphenol	--	1.06531	C9H10O2	MS1	Phenols	7786-61-0	HMDB0013744	-	-	-	-
NEG_M149T615	149.061	614.655	10.24	Phenylpropanoate	--	4.77e-08	1.77686	C9H10O2	MS2	Phenylpropanoic acids	501-52-0	HMDB0000764	C05629	ko01120//Microbial metabolism in diverse environments;ko01220//Degradation of aromatic compounds;ko00360//Phenylalanine metabolism	Amino acid metabolism;Global and overview maps	Metabolism
NEG_M149T553	149.061	552.947	9.22	--	--	--	--	--	--	--	--	--	-	-	-	-
NEG_M149T502	149.061	502.06	8.37	--	--	--	--	--	--	--	--	--	-	-	-	-
NEG_M149T563	149.061	562.846	9.38	--	--	--	--	--	--	--	--	--	-	-	-	-
NEG_M150T31	149.993	30.9401	0.52	--	--	--	--	--	--	--	--	--	-	-	-	-
NEG_M150T616	150.001	616.225	10.27	--	--	--	--	--	--	--	--	--	-	-	-	-
NEG_M150T506	150.002	506.194	8.44	--	--	--	--	--	--	--	--	--	-	-	-	-
NEG_M150T127	150.04	126.837	2.11	--	Guanine	--	16.3945	C5H5N5O	MS1	Imidazopyrimidines	73-40-5	HMDB0000132	C00242	ko01100//Metabolic pathways;ko00230//Purine metabolism	Global and overview maps;Nucleotide metabolism	Metabolism
NEG_M150T240	150.041	239.595	3.99	--	--	--	--	--	--	--	--	--	-	-	-	-
NEG_M150T86	150.049	85.9851	1.43	--	--	--	--	--	--	--	--	--	-	-	-	-
NEG_M151T130	151.027	130.393	2.17	Xanthine	--	6.07e-13	3.1641	C5H4N4O2	MS2	Imidazopyrimidines	69-89-6	HMDB0000292	C00385	ko01100//Metabolic pathways;ko01110//Biosynthesis of secondary metabolites;ko01120//Microbial metabolism in diverse environments;ko00230//Purine metabolism;ko00232//Caffeine metabolism	Biosynthesis of other secondary metabolites;Global and overview maps;Nucleotide metabolism	Metabolism
NEG_M151T598	151.04	598.404	9.97	Mandelic acid	--	0.195932	0.31913	C8H8O3	MS2	Benzene and substituted derivatives	90-64-2	HMDB0000703	C01984	ko01120//Microbial metabolism in diverse environments	Global and overview maps	Metabolism
NEG_M151T60_2	151.04	59.5201	0.99	--	--	--	--	--	--	--	--	--	-	-	-	-
NEG_M151T91	151.061	91.4105	1.52	--	--	--	--	--	--	--	--	--	-	-	-	-
NEG_M151T584	151.076	584.184	9.74	--	Perillyl alcohol	--	3.95451	C10H16O	MS1	Prenol lipids	536-59-4	HMDB0003634	C02452	ko01110//Biosynthesis of secondary metabolites	Global and overview maps	Metabolism
NEG_M151T635	151.113	634.904	10.58	--	--	--	--	--	--	--	--	--	-	-	-	-
NEG_M152T90	152.002	89.5361	1.49	--	3-Sulfinoalanine	--	0.327588	C3H7NO4S	MS1	Carboxylic acids and derivatives	-	HMDB0060179	C00606	ko01100//Metabolic pathways;ko00270//Cysteine and methionine metabolism;ko00430//Taurine and hypotaurine metabolism	Amino acid metabolism;Global and overview maps;Metabolism of other amino acids	Metabolism
NEG_M152T690	152.035	689.89	11.5	--	3-Hydroxyanthranilate	--	0.944104	C7H7NO3	MS1	Benzene and substituted derivatives	548-93-6	HMDB0001476	C00632	ko01100//Metabolic pathways;ko01120//Microbial metabolism in diverse environments;ko00380//Tryptophan metabolism	Amino acid metabolism;Global and overview maps	Metabolism
NEG_M152T131	152.029	130.681	2.18	--	--	--	--	--	--	--	--	--	-	-	-	-
NEG_M152T598	152.044	598.224	9.97	--	--	--	--	--	--	--	--	--	-	-	-	-
NEG_M152T91	152.064	91.4318	1.52	--	D-Arabitol	--	5.78922	C5H12O5	MS1	Organooxygen compounds	7643-75-6	HMDB0001851	C01904	ko01100//Metabolic pathways;ko00040//Pentose and glucuronate interconversions	Carbohydrate metabolism;Global and overview maps	Metabolism
NEG_M152T175	152.083	174.756	2.91	--	--	--	--	--	--	--	--	--	-	-	-	-
NEG_M152T196	152.108	195.53	3.26	--	--	--	--	--	--	--	--	--	-	-	-	-
NEG_M153T76	152.986	76.4842	1.27	--	--	--	--	--	--	--	--	--	-	-	-	-
NEG_M153T769	152.996	769	12.82	--	Glycerol 3-phosphate	--	2.1131	C3H9O6P	MS1	Glycerophospholipids	1957-03-04	HMDB0000126	C00093	ko01100//Metabolic pathways;ko01110//Biosynthesis of secondary metabolites;ko02010//ABC transporters;ko00564//Glycerophospholipid metabolism;ko05231//Choline metabolism in cancer;ko00561//Glycerolipid metabolism	Cancers;Global and overview maps;Lipid metabolism;Membrane transport	Environmental Information Processing;Human Diseases;Metabolism
NEG_M153T431	153.019	431.161	7.19	2-Pyrocatechuic acid	--	1.07e-14	2.22936	C7H6O4	MS2	Benzene and substituted derivatives	303-38-8	HMDB0000397	C00196	ko01110//Biosynthesis of secondary metabolites;ko01120//Microbial metabolism in diverse environments;ko01130//Biosynthesis of antibiotics	Global and overview maps	Metabolism
NEG_M153T127	153.03	126.646	2.11	--	Diethylphosphate	--	11.7488	C4H11O4P	MS1	Organic phosphoric acids and derivatives	598-02-7	HMDB0012209	-	-	-	-
NEG_M153T154	153.031	153.781	2.56	--	Hydantoin-5-propionic acid	--	3.34609	C6H8N2O4	MS1	Azolidines	5624-26-0	HMDB0001212	C05565	ko00340//Histidine metabolism	Amino acid metabolism	Metabolism
NEG_M153T166	153.03	166.089	2.77	--	--	--	--	--	--	--	--	--	-	-	-	-
NEG_M153T281	153.042	280.516	4.68	--	--	--	--	--	--	--	--	--	-	-	-	-
NEG_M153T658	153.092	657.619	10.96	--	--	--	--	--	--	--	--	--	-	-	-	-
NEG_M153T733	153.092	733.387	12.22	--	--	--	--	--	--	--	--	--	-	-	-	-
NEG_M154T149	154.051	149.223	2.49	--	--	--	--	--	--	--	--	--	-	-	-	-
NEG_M154T303	154.051	302.533	5.04	--	--	--	--	--	--	--	--	--	-	-	-	-
NEG_M154T95	154.062	94.6724	1.58	--	--	--	--	--	--	--	--	--	-	-	-	-
NEG_M154T359	154.062	359.334	5.99	--	--	--	--	--	--	--	--	--	-	-	-	-
NEG_M154T151	154.062	150.912	2.52	--	--	--	--	--	--	--	--	--	-	-	-	-
NEG_M154T134	154.062	134.252	2.24	--	--	--	--	--	--	--	--	--	-	-	-	-
NEG_M154T526	154.087	526.377	8.77	--	--	--	--	--	--	--	--	--	-	-	-	-
NEG_M154T662	154.124	661.789	11.03	--	--	--	--	--	--	--	--	--	-	-	-	-
NEG_M155T359	154.947	358.704	5.98	--	--	--	--	--	--	--	--	--	-	-	-	-
NEG_M155T77	154.966	76.6058	1.28	--	--	--	--	--	--	--	--	--	-	-	-	-
NEG_M155T69	155.035	69.3842	1.16	--	--	--	--	--	--	--	--	--	-	-	-	-
NEG_M155T127	155.046	126.555	2.11	--	--	--	--	--	--	--	--	--	-	-	-	-
NEG_M155T93	155.046	92.6005	1.54	--	--	--	--	--	--	--	--	--	-	-	-	-
NEG_M155T95	155.066	94.6032	1.58	--	--	--	--	--	--	--	--	--	-	-	-	-
NEG_M155T32	155.083	32.0232	0.53	--	--	--	--	--	--	--	--	--	-	-	-	-
NEG_M155T479	155.108	478.885	7.98	--	--	--	--	--	--	--	--	--	-	-	-	-
NEG_M156T95	156.067	94.558	1.58	--	3-Indoleacetonitrile	--	13.6375	C10H8N2	MS1	Indoles and derivatives	771-51-7	HMDB0006524	C02938	ko00380//Tryptophan metabolism	Amino acid metabolism	Metabolism
NEG_M156T90	156.078	89.7043	1.5	--	--	--	--	--	--	--	--	--	-	-	-	-
NEG_M156T526	156.103	526.425	8.77	--	--	--	--	--	--	--	--	--	-	-	-	-
NEG_M157T85	157.011	85.394	1.42	--	--	--	--	--	--	--	--	--	-	-	-	-
NEG_M157T257	157.062	256.627	4.28	--	--	--	--	--	--	--	--	--	-	-	-	-
NEG_M157T704	157.123	704.325	11.74	--	Pelargonic acid	--	0.992991	C9H18O2	MS1	Fatty Acyls	112-05-0	HMDB0000847	-	-	-	-
NEG_M158T376	158.028	376.263	6.27	--	N-Formyl-L-methionine	--	2.60543	C6H11NO3S	MS1	Carboxylic acids and derivatives	4289-98-9	HMDB0001015	C03145	ko00270//Cysteine and methionine metabolism	Amino acid metabolism	Metabolism
NEG_M158T88	158.046	88.373	1.47	--	Allantoin	--	10.4539	C4H6N4O3	MS1	Azoles	97-59-6	HMDB0000462	-	-	-	-
NEG_M158T99	158.046	99.0874	1.65	--	--	--	--	--	--	--	--	--	-	-	-	-
NEG_M158T126	158.082	125.785	2.1	--	--	--	--	--	--	--	--	--	-	-	-	-
NEG_M158T311	158.082	311.416	5.19	--	--	--	--	--	--	--	--	--	-	-	-	-
NEG_M158T199	158.082	199.061	3.32	5-Acetamidovalerate	--	0.000807691	1.51382	C7H13NO3	MS2	Fatty Acyls	-	HMDB0012175	C03087	ko00310//Lysine degradation	Amino acid metabolism	Metabolism
NEG_M159T79	158.925	78.9784	1.32	--	--	--	--	--	--	--	--	--	-	-	-	-
NEG_M159T231	158.925	230.764	3.85	--	--	--	--	--	--	--	--	--	-	-	-	-
NEG_M159T42	158.979	42.4117	0.71	--	--	--	--	--	--	--	--	--	-	-	-	-
NEG_M159T96	159.03	95.7922	1.6	--	--	--	--	--	--	--	--	--	-	-	-	-
NEG_M159T157	159.03	157.093	2.62	--	--	--	--	--	--	--	--	--	-	-	-	-
NEG_M159T106	159.077	106.397	1.77	--	D-Alanyl-D-alanine	--	0.877318	C6H12N2O3	MS1	Carboxylic acids and derivatives	923-16-0	HMDB0003459	C00993	ko01100//Metabolic pathways	Global and overview maps	Metabolism
NEG_M159T89	159.077	89.3534	1.49	--	--	--	--	--	--	--	--	--	-	-	-	-
NEG_M159T126	159.086	125.752	2.1	--	--	--	--	--	--	--	--	--	-	-	-	-
NEG_M159T443	159.103	442.954	7.38	--	3-Hydroxyvalproic acid	--	0.146146	C8H16O3	MS1	Fatty Acyls	58888-84-9	HMDB0013899	C16651	ko00982//Drug metabolism - cytochrome P450	Xenobiotics biodegradation and metabolism	Metabolism
NEG_M159T362	159.118	361.608	6.03	--	--	--	--	--	--	--	--	--	-	-	-	-
NEG_M160T46	159.979	46.0597	0.77	--	--	--	--	--	--	--	--	--	-	-	-	-
NEG_M160T61	159.979	60.7162	1.01	--	--	--	--	--	--	--	--	--	-	-	-	-
NEG_M160T102	159.979	101.686	1.69	--	--	--	--	--	--	--	--	--	-	-	-	-
NEG_M160T360	160.041	360.069	6	--	Hippurate	--	5.26768	C9H9NO3	MS1	Benzene and substituted derivatives	-	HMDB0062583	C01586	ko00360//Phenylalanine metabolism	Amino acid metabolism	Metabolism
NEG_M160T43	160.041	43.1722	0.72	--	--	--	--	--	--	--	--	--	-	-	-	-
NEG_M160T63	160.043	63.0039	1.05	--	Cyclamic acid	--	1.66237	C6H13NO3S	MS1	Sulfamic acid derivatives	100-88-9	HMDB0031340	C02824	ko01120//Microbial metabolism in diverse environments	Global and overview maps	Metabolism
NEG_M160T100	160.062	100.121	1.67	--	Aminoadipic acid	--	0.00702399	C6H11NO4	MS1	Carboxylic acids and derivatives	542-32-5	HMDB0000510	C00956	ko01100//Metabolic pathways;ko01110//Biosynthesis of secondary metabolites;ko01130//Biosynthesis of antibiotics;ko01230//Biosynthesis of amino acids;ko01210//2-Oxocarboxylic acid metabolism;ko00310//Lysine degradation;ko00300//Lysine biosynthesis	Amino acid metabolism;Global and overview maps	Metabolism
NEG_M160T117	160.061	116.808	1.95	--	N-methyl-L-glutamic Acid	--	0.297214	C6H11NO4	MS1	Carboxylic acids and derivatives	35989-16-3	HMDB0062660	C01046	ko01120//Microbial metabolism in diverse environments	Global and overview maps	Metabolism
NEG_M160T80	160.061	79.9284	1.33	--	--	--	--	--	--	--	--	--	-	-	-	-
NEG_M160T90	160.062	89.5361	1.49	--	--	--	--	--	--	--	--	--	-	-	-	-
NEG_M161T665	160.842	664.77	11.08	--	--	--	--	--	--	--	--	--	-	-	-	-
NEG_M161T680_1	160.842	679.848	11.33	--	--	--	--	--	--	--	--	--	-	-	-	-
NEG_M161T548	160.842	547.617	9.13	--	--	--	--	--	--	--	--	--	-	-	-	-
NEG_M161T231	160.921	230.792	3.85	--	--	--	--	--	--	--	--	--	-	-	-	-
NEG_M161T43	160.976	42.9416	0.72	--	--	--	--	--	--	--	--	--	-	-	-	-
NEG_M161T51	160.976	50.7334	0.85	--	--	--	--	--	--	--	--	--	-	-	-	-
NEG_M161T61	160.976	60.9503	1.02	--	--	--	--	--	--	--	--	--	-	-	-	-
NEG_M161T530	161.024	530.247	8.84	--	--	--	--	--	--	--	--	--	-	-	-	-
NEG_M161T325	161.046	325.311	5.42	Alpha-D-Glucose	--	0.0975479	7.73	C6H12O6	MS2	Organooxygen compounds	492-62-6	HMDB0003345	C00267	ko01100//Metabolic pathways;ko01110//Biosynthesis of secondary metabolites;ko01120//Microbial metabolism in diverse environments;ko01130//Biosynthesis of antibiotics;ko01200//Carbon metabolism;ko00520//Amino sugar and nucleotide sugar metabolism;ko00052//Galactose metabolism;ko00051//Fructose and mannose metabolism;ko00010//Glycolysis / Gluconeogenesis;ko04964//Proximal tubule bicarbonate reclama…	Carbohydrate metabolism;Excretory system;Global and overview maps	Metabolism;Organismal Systems
NEG_M161T94	161.045	93.8567	1.56	--	Allose	--	0.250957	C6H12O6	MS1	Organooxygen compounds	6038-51-3	HMDB0001151	C01487	ko01120//Microbial metabolism in diverse environments;ko02010//ABC transporters;ko00051//Fructose and mannose metabolism	Carbohydrate metabolism;Global and overview maps;Membrane transport	Environmental Information Processing;Metabolism
NEG_M161T680_2	161.046	679.542	11.33	D-Fructose	--	0.1073	7.42472	C6H12O6	MS2	Carbohydrates and carbohydrate conjugates	57-48-7	HMDB0062538	-	-	-	-
NEG_M161T271	161.046	270.892	4.51	--	--	--	--	--	--	--	--	--	-	-	-	-
NEG_M161T251	161.046	251.492	4.19	D-Glucose	--	0.00119891	7.70276	C6H12O6	MS2	Organooxygen compounds	492-62-6	HMDB0003345	C00031	ko01100//Metabolic pathways;ko01110//Biosynthesis of secondary metabolites;ko01130//Biosynthesis of antibiotics;ko02010//ABC transporters;ko04976//Bile secretion;ko05230//Central carbon metabolism in cancer;ko00520//Amino sugar and nucleotide sugar metabolism;ko04742//Taste transduction;ko00524//Neomycin, kanamycin and gentamicin biosynthesis;ko00052//Galactose metabolism;ko04922//Glucagon signal…	Biosynthesis of other secondary metabolites;Cancers;Carbohydrate metabolism;Digestive system;Endocrine and metabolic diseases;Endocrine system;Global and overview maps;Membrane transport;Sensory system;Signal transduction	Environmental Information Processing;Human Diseases;Metabolism;Organismal Systems
NEG_M161T580	161.045	580.12	9.67	--	--	--	--	--	--	--	--	--	-	-	-	-
NEG_M161T259	161.046	259.468	4.32	--	--	--	--	--	--	--	--	--	-	-	-	-
NEG_M161T664	161.046	663.808	11.06	--	--	--	--	--	--	--	--	--	-	-	-	-
NEG_M161T516	161.046	515.572	8.59	--	--	--	--	--	--	--	--	--	-	-	-	-
NEG_M161T649	161.046	649.375	10.82	--	--	--	--	--	--	--	--	--	-	-	-	-
NEG_M161T487	161.046	487.014	8.12	--	--	--	--	--	--	--	--	--	-	-	-	-
NEG_M161T494	161.046	494.132	8.24	--	--	--	--	--	--	--	--	--	-	-	-	-
NEG_M161T693	161.046	692.865	11.55	--	--	--	--	--	--	--	--	--	-	-	-	-
NEG_M161T467	161.046	467.209	7.79	--	--	--	--	--	--	--	--	--	-	-	-	-
NEG_M161T365	161.046	365.288	6.09	--	--	--	--	--	--	--	--	--	-	-	-	-
NEG_M161T503	161.046	503.491	8.39	--	--	--	--	--	--	--	--	--	-	-	-	-
NEG_M161T536	161.046	535.668	8.93	--	--	--	--	--	--	--	--	--	-	-	-	-
NEG_M161T809	161.046	809.351	13.49	--	--	--	--	--	--	--	--	--	-	-	-	-
NEG_M161T769	161.046	769.396	12.82	--	--	--	--	--	--	--	--	--	-	-	-	-
NEG_M161T303	161.082	302.528	5.04	--	--	--	--	--	--	--	--	--	-	-	-	-
NEG_M162T430	162.022	430.251	7.17	--	--	--	--	--	--	--	--	--	-	-	-	-
NEG_M162T90	162.023	89.6524	1.49	--	--	--	--	--	--	--	--	--	-	-	-	-
NEG_M162T174	162.023	173.547	2.89	--	Acetylcysteine	--	2.25257	C5H9NO3S	MS1	Carboxylic acids and derivatives	616-91-1	HMDB0001890	-	-	-	-
NEG_M162T376	162.022	375.707	6.26	--	--	--	--	--	--	--	--	--	-	-	-	-
NEG_M162T530	162.028	530.456	8.84	--	--	--	--	--	--	--	--	--	-	-	-	-
NEG_M162T191	162.042	191.082	3.18	--	--	--	--	--	--	--	--	--	-	-	-	-
NEG_M162T94	162.049	93.6469	1.56	--	--	--	--	--	--	--	--	--	-	-	-	-
NEG_M162T370	162.056	370.037	6.17	--	3-Amino-3-(4-hydroxyphenyl)propanoate	--	1.6611	C9H11NO3	MS1	Carboxylic acids and derivatives	-	HMDB0003831	C04368	ko00350//Tyrosine metabolism	Amino acid metabolism	Metabolism
NEG_M162T656	162.056	656.095	10.93	--	--	--	--	--	--	--	--	--	-	-	-	-
NEG_M162T89	162.077	89.48	1.49	--	--	--	--	--	--	--	--	--	-	-	-	-
NEG_M163T665	162.839	664.782	11.08	--	--	--	--	--	--	--	--	--	-	-	-	-
NEG_M163T680	162.839	679.734	11.33	--	--	--	--	--	--	--	--	--	-	-	-	-
NEG_M163T615	162.839	615.488	10.26	--	--	--	--	--	--	--	--	--	-	-	-	-
NEG_M163T83	163.025	82.5317	1.38	--	--	--	--	--	--	--	--	--	-	-	-	-
NEG_M163T96	163.018	95.9724	1.6	--	--	--	--	--	--	--	--	--	-	-	-	-
NEG_M163T71	163.025	70.5781	1.18	--	--	--	--	--	--	--	--	--	-	-	-	-
NEG_M163T149	163.04	149.291	2.49	--	4-Hydroxycinnamic acid	--	0.446247	C9H8O3	MS1	Cinnamic acids and derivatives	-	HMDB0128076	C00811	ko01100//Metabolic pathways;ko01110//Biosynthesis of secondary metabolites;ko00350//Tyrosine metabolism;ko01220//Degradation of aromatic compounds;ko00360//Phenylalanine metabolism;ko00130//Ubiquinone and other terpenoid-quinone biosynthesis	Amino acid metabolism;Global and overview maps;Metabolism of cofactors and vitamins	Metabolism
NEG_M163T131	163.04	130.511	2.18	--	--	--	--	--	--	--	--	--	-	-	-	-
NEG_M163T227	163.04	226.554	3.78	--	--	--	--	--	--	--	--	--	-	-	-	-
NEG_M163T92	163.061	91.5214	1.53	--	Galactitol	--	1.79857	C6H14O6	MS1	Organooxygen compounds	488-45-9	HMDB0011632	C01697	ko01100//Metabolic pathways;ko00052//Galactose metabolism	Carbohydrate metabolism;Global and overview maps	Metabolism
NEG_M164T209	164.002	208.849	3.48	--	L-Homocysteic acid	--	3.43045	C4H9NO5S	MS1	Carboxylic acids and derivatives	14857-77-3	HMDB0002205	-	-	-	-
NEG_M164T91	164.039	90.6077	1.51	--	--	--	--	--	--	--	--	--	-	-	-	-
NEG_M164T226	164.043	226.363	3.77	--	trans-2-Hydroxycinnamate	--	23.8303	C9H8O3	MS1	Cinnamic acids and derivatives	583-17-5	HMDB0002641	C01772	ko01110//Biosynthesis of secondary metabolites;ko01120//Microbial metabolism in diverse environments;ko00360//Phenylalanine metabolism	Amino acid metabolism;Global and overview maps	Metabolism
NEG_M164T277	164.058	277.264	4.62	--	3-Methylguanine	--	1.17328	C6H7N5O	MS1	Imidazopyrimidines	2958-98-7	HMDB0001566	-	-	-	-
NEG_M164T301_1	164.071	300.995	5.02	L-Phenylalanine	--	8.92e-16	0.979159	C9H11NO2	MS2	Carboxylic acids and derivatives	63-91-2	HMDB0000159	C00079	ko01100//Metabolic pathways;ko01110//Biosynthesis of secondary metabolites;ko01130//Biosynthesis of antibiotics;ko01230//Biosynthesis of amino acids;ko02010//ABC transporters;ko01210//2-Oxocarboxylic acid metabolism;ko05230//Central carbon metabolism in cancer;ko04974//Protein digestion and absorption;ko00360//Phenylalanine metabolism;ko00400//Phenylalanine, tyrosine and tryptophan biosynthesis;k…	Amino acid metabolism;Cancers;Digestive system;Global and overview maps;Membrane transport;Metabolism of other amino acids;Translation	Environmental Information Processing;Genetic Information Processing;Human Diseases;Metabolism;Organismal Systems
NEG_M164T325	164.071	324.896	5.41	--	--	--	--	--	--	--	--	--	-	-	-	-
NEG_M164T548	164.07	548.084	9.13	--	--	--	--	--	--	--	--	--	-	-	-	-
NEG_M164T506	164.07	505.861	8.43	--	--	--	--	--	--	--	--	--	-	-	-	-
NEG_M164T579	164.07	579.274	9.65	--	--	--	--	--	--	--	--	--	-	-	-	-
NEG_M164T665	164.07	664.711	11.08	--	--	--	--	--	--	--	--	--	-	-	-	-
NEG_M164T378	164.07	378.114	6.3	--	--	--	--	--	--	--	--	--	-	-	-	-
NEG_M164T651	164.07	650.797	10.85	--	--	--	--	--	--	--	--	--	-	-	-	-
NEG_M164T526	164.07	526.258	8.77	--	--	--	--	--	--	--	--	--	-	-	-	-
NEG_M164T641	164.07	640.793	10.68	--	--	--	--	--	--	--	--	--	-	-	-	-
NEG_M164T515	164.07	515.209	8.59	D-beta-Phenylalanine	--	0.00759183	9.28342	C9H11NO2	MS2	--	--	--	-	-	-	-
NEG_M164T483	164.07	483.254	8.05	--	--	--	--	--	--	--	--	--	-	-	-	-
NEG_M164T562	164.07	561.648	9.36	--	--	--	--	--	--	--	--	--	-	-	-	-
NEG_M165T680	164.836	679.914	11.33	--	--	--	--	--	--	--	--	--	-	-	-	-
NEG_M165T665	164.836	664.937	11.08	--	--	--	--	--	--	--	--	--	-	-	-	-
NEG_M165T671	164.927	670.908	11.18	--	--	--	--	--	--	--	--	--	-	-	-	-
NEG_M165T289	165.031	288.574	4.81	--	--	--	--	--	--	--	--	--	-	-	-	-
NEG_M165T82	165.039	82.3215	1.37	--	--	--	--	--	--	--	--	--	-	-	-	-
NEG_M165T132	165.04	132.15	2.2	--	--	--	--	--	--	--	--	--	-	-	-	-
NEG_M165T313	165.041	313.028	5.22	--	--	--	--	--	--	--	--	--	-	-	-	-
NEG_M165T674	165.055	674.192	11.24	--	--	--	--	--	--	--	--	--	-	-	-	-
NEG_M165T324	165.055	323.659	5.39	--	Vanylglycol	--	1.37488	C9H12O4	MS1	Phenols	534-82-7	HMDB0001490	C05594	ko01100//Metabolic pathways;ko00350//Tyrosine metabolism	Amino acid metabolism;Global and overview maps	Metabolism
NEG_M165T301	165.074	300.995	5.02	--	--	--	--	--	--	--	--	--	-	-	-	-
NEG_M165T325	165.075	324.896	5.41	--	--	--	--	--	--	--	--	--	-	-	-	-
NEG_M165T36	165.075	36.0056	0.6	--	--	--	--	--	--	--	--	--	-	-	-	-
NEG_M166T653	165.979	653.259	10.89	--	2(3H)-Benzothiazolethione	--	2.55839	C7H5NS2	MS1	Benzothiazoles	149-30-4	HMDB0030524	-	-	-	-
NEG_M166T537	165.979	536.854	8.95	--	--	--	--	--	--	--	--	--	-	-	-	-
NEG_M166T118	165.981	118.313	1.97	--	--	--	--	--	--	--	--	--	-	-	-	-
NEG_M166T99	166.017	99.0726	1.65	--	--	--	--	--	--	--	--	--	-	-	-	-
NEG_M166T87	166.018	87.4465	1.46	6-Methylmercaptopurine	--	0.673466	16.7167	C6H6N4S	MS2	Imidazopyrimidines	-	HMDB0060412	C16614	ko00983//Drug metabolism - other enzymes	Xenobiotics biodegradation and metabolism	Metabolism
NEG_M166T151	166.018	151.085	2.52	--	--	--	--	--	--	--	--	--	-	-	-	-
NEG_M166T674	166.06	674.139	11.24	--	Ethionamide	--	18.2091	C8H10N2S	MS1	Pyridines and derivatives	536-33-4	HMDB0014747	-	-	-	-
NEG_M166T32	166.061	31.8796	0.53	--	--	--	--	--	--	--	--	--	-	-	-	-
NEG_M166T301	166.076	301.047	5.02	--	--	--	--	--	--	--	--	--	-	-	-	-
NEG_M167T49	166.924	49.0504	0.82	--	--	--	--	--	--	--	--	--	-	-	-	-
NEG_M167T654	166.982	653.521	10.89	--	--	--	--	--	--	--	--	--	-	-	-	-
NEG_M167T98	167.02	97.8343	1.63	Uric acid	--	1.18e-06	1.67363	C5H4N4O3	MS2	Imidazopyrimidines	69-93-2	HMDB0000289	C00366	ko01100//Metabolic pathways;ko01120//Microbial metabolism in diverse environments;ko04976//Bile secretion;ko00230//Purine metabolism	Digestive system;Global and overview maps;Nucleotide metabolism	Metabolism;Organismal Systems
NEG_M167T156	167.035	155.957	2.6	3,4-Dihydroxybenzeneacetic acid	--	0.000559762	1.50338	C8H8O4	MS2	Phenols	102-32-9	HMDB0001336	C01161	ko01100//Metabolic pathways;ko01120//Microbial metabolism in diverse environments;ko00350//Tyrosine metabolism;ko01220//Degradation of aromatic compounds;ko05034//Alcoholism;ko05030//Cocaine addiction;ko05031//Amphetamine addiction;ko04728//Dopaminergic synapse	Amino acid metabolism;Global and overview maps;Nervous system;Substance dependence	Human Diseases;Metabolism;Organismal Systems
NEG_M167T436	167.037	435.809	7.26	--	--	--	--	--	--	--	--	--	-	-	-	-
NEG_M167T293	167.046	292.525	4.88	--	--	--	--	--	--	--	--	--	-	-	-	-
NEG_M167T501	167.071	501.154	8.35	--	--	--	--	--	--	--	--	--	-	-	-	-
NEG_M167T153	167.082	153.084	2.55	Pyridoxamine	--	2.15e-05	0.998616	C8H12N2O2	MS2	Pyridines and derivatives	-	HMDB0062696	C00534	ko01100//Metabolic pathways;ko01120//Microbial metabolism in diverse environments;ko04977//Vitamin digestion and absorption;ko00750//Vitamin B6 metabolism	Digestive system;Global and overview maps;Metabolism of cofactors and vitamins	Metabolism;Organismal Systems
NEG_M168T653	167.975	653.286	10.89	--	--	--	--	--	--	--	--	--	-	-	-	-
NEG_M168T99	168.022	98.5537	1.64	--	--	--	--	--	--	--	--	--	-	-	-	-
NEG_M168T81	168.043	81.3417	1.36	--	--	--	--	--	--	--	--	--	-	-	-	-
NEG_M168T286	168.041	286.485	4.77	--	--	--	--	--	--	--	--	--	-	-	-	-
NEG_M168T126	168.078	126.437	2.11	--	1-Methylhistidine	--	0.828909	C7H11N3O2	MS1	Carboxylic acids and derivatives	332-80-9	HMDB0000001	C01152	ko00340//Histidine metabolism	Amino acid metabolism	Metabolism
NEG_M168T105	168.078	104.568	1.74	--	--	--	--	--	--	--	--	--	-	-	-	-
NEG_M168T715	168.139	714.531	11.91	--	Lupinine	--	1.04414	C10H19NO	MS1	--	--	--	C10773	ko01110//Biosynthesis of secondary metabolites	Global and overview maps	Metabolism
NEG_M169T548	168.836	547.622	9.13	--	--	--	--	--	--	--	--	--	-	-	-	-
NEG_M169T680	168.836	680.158	11.34	--	--	--	--	--	--	--	--	--	-	-	-	-
NEG_M169T665	168.836	664.79	11.08	--	--	--	--	--	--	--	--	--	-	-	-	-
NEG_M169T580	168.835	580.42	9.67	--	--	--	--	--	--	--	--	--	-	-	-	-
NEG_M169T600	168.836	600.075	10	--	--	--	--	--	--	--	--	--	-	-	-	-
NEG_M169T78	168.963	77.9039	1.3	--	--	--	--	--	--	--	--	--	-	-	-	-
NEG_M169T76	168.982	76.3759	1.27	--	--	--	--	--	--	--	--	--	-	-	-	-
NEG_M169T32	169.013	31.8882	0.53	--	2-Amino-3-phosphonopropionic acid	--	3.25743	C3H8NO5P	MS1	Carboxylic acids and derivatives	5652-28-8	HMDB0000370	C05672	ko01100//Metabolic pathways	Global and overview maps	Metabolism
NEG_M169T96	169.014	95.5261	1.59	--	--	--	--	--	--	--	--	--	-	-	-	-
NEG_M169T427	169.033	426.975	7.12	--	--	--	--	--	--	--	--	--	-	-	-	-
NEG_M169T81	169.046	81.2917	1.35	--	Propylthiouracil	--	13.2389	C7H10N2OS	MS1	Diazines	51-52-5	HMDB0014690	-	-	-	-
NEG_M169T258	169.062	257.848	4.3	--	--	--	--	--	--	--	--	--	-	-	-	-
NEG_M169T492	169.087	491.721	8.2	--	--	--	--	--	--	--	--	--	-	-	-	-
NEG_M169T455	169.098	455.338	7.59	--	--	--	--	--	--	--	--	--	-	-	-	-
NEG_M169T630	169.123	629.593	10.49	--	--	--	--	--	--	--	--	--	-	-	-	-
NEG_M169T401	169.123	400.664	6.68	--	--	--	--	--	--	--	--	--	-	-	-	-
NEG_M170T204	169.992	203.966	3.4	--	--	--	--	--	--	--	--	--	-	-	-	-
NEG_M170T31	170.021	30.9292	0.52	--	--	--	--	--	--	--	--	--	-	-	-	-
NEG_M170T827	170.02	827.447	13.79	--	Tricyclazole	--	10.655	C9H7N3S	MS1	Azoles	41814-78-2	HMDB0031809	-	-	-	-
NEG_M170T785	170.02	784.792	13.08	--	--	--	--	--	--	--	--	--	-	-	-	-
NEG_M170T757	170.019	756.692	12.61	--	--	--	--	--	--	--	--	--	-	-	-	-
NEG_M170T493	170.028	492.97	8.22	--	--	--	--	--	--	--	--	--	-	-	-	-
NEG_M170T468	170.082	467.921	7.8	--	--	--	--	--	--	--	--	--	-	-	-	-
NEG_M170T292	170.082	292.392	4.87	--	--	--	--	--	--	--	--	--	-	-	-	-
NEG_M170T111	170.093	111.221	1.85	--	--	--	--	--	--	--	--	--	-	-	-	-
NEG_M171T548	170.832	547.786	9.13	--	--	--	--	--	--	--	--	--	-	-	-	-
NEG_M171T580	170.833	580.256	9.67	--	--	--	--	--	--	--	--	--	-	-	-	-
NEG_M171T665	170.833	664.929	11.08	--	--	--	--	--	--	--	--	--	-	-	-	-
NEG_M171T680	170.833	680.041	11.33	--	--	--	--	--	--	--	--	--	-	-	-	-
NEG_M171T600	170.833	600.348	10.01	--	--	--	--	--	--	--	--	--	-	-	-	-
NEG_M171T625	170.833	624.679	10.41	--	--	--	--	--	--	--	--	--	-	-	-	-
NEG_M171T78	171.006	78.0723	1.3	Beta-Glycerophosphoric acid	--	0.000785119	0.393374	C3H9O6P	MS2	Glycerophospholipids	17181-54-3	HMDB0002520	-	-	-	-
NEG_M171T103	171.005	103.052	1.72	--	--	--	--	--	--	--	--	--	-	-	-	-
NEG_M171T150	171.006	149.709	2.5	--	--	--	--	--	--	--	--	--	-	-	-	-
NEG_M171T129	171.006	129.485	2.16	--	--	--	--	--	--	--	--	--	-	-	-	-
NEG_M171T86	171.03	85.5526	1.43	--	3-Dehydroshikimate	--	0.524994	C7H8O5	MS1	--	--	--	C02637	ko01100//Metabolic pathways;ko01110//Biosynthesis of secondary metabolites;ko01130//Biosynthesis of antibiotics;ko01230//Biosynthesis of amino acids;ko00400//Phenylalanine, tyrosine and tryptophan biosynthesis	Amino acid metabolism;Global and overview maps	Metabolism
NEG_M171T101	171.077	101.339	1.69	--	meso-2,6-Diaminoheptanedioate	--	2.05509	C7H14N2O4	MS1	Carboxylic acids and derivatives	583-93-7	HMDB0001370	C00666	ko01100//Metabolic pathways;ko01110//Biosynthesis of secondary metabolites;ko01120//Microbial metabolism in diverse environments;ko01130//Biosynthesis of antibiotics;ko01230//Biosynthesis of amino acids;ko00300//Lysine biosynthesis	Amino acid metabolism;Global and overview maps	Metabolism
NEG_M171T413	171.102	412.669	6.88	--	--	--	--	--	--	--	--	--	-	-	-	-
NEG_M171T485	171.102	485.073	8.08	--	--	--	--	--	--	--	--	--	-	-	-	-
NEG_M172T665	171.833	664.941	11.08	--	--	--	--	--	--	--	--	--	-	-	-	-
NEG_M172T63	171.947	63.1774	1.05	--	--	--	--	--	--	--	--	--	-	-	-	-
NEG_M172T54	171.947	54.2822	0.9	--	--	--	--	--	--	--	--	--	-	-	-	-
NEG_M172T139	171.947	139.272	2.32	--	--	--	--	--	--	--	--	--	-	-	-	-
NEG_M172T483	171.953	482.875	8.05	--	4-Bromophenol	--	4.80652	C6H5BrO	MS1	Phenols	106-41-2	HMDB0062397	C14453	ko00980//Metabolism of xenobiotics by cytochrome P450	Xenobiotics biodegradation and metabolism	Metabolism
NEG_M172T225	172.007	224.804	3.75	--	--	--	--	--	--	--	--	--	-	-	-	-
NEG_M172T78	172.01	78.1753	1.3	DL-Glycerol 1-phosphate	--	0.067757	23.5041	C3H9O6P	MS2	Glycerophospholipids	1957-03-04	HMDB0000126	-	-	-	-
NEG_M172T300	172.04	299.52	4.99	--	Quinaldic acid	--	0.215068	C10H7NO2	MS1	Quinolines and derivatives	1993-10-07	HMDB0000842	-	-	-	-
NEG_M172T496	172.04	495.929	8.27	--	--	--	--	--	--	--	--	--	-	-	-	-
NEG_M172T90	172.062	89.5777	1.49	--	--	--	--	--	--	--	--	--	-	-	-	-
NEG_M172T305	172.062	304.632	5.08	--	--	--	--	--	--	--	--	--	-	-	-	-
NEG_M172T508	172.08	508.081	8.47	--	--	--	--	--	--	--	--	--	-	-	-	-
NEG_M172T342	172.097	341.901	5.7	--	--	--	--	--	--	--	--	--	-	-	-	-
NEG_M172T180	172.097	179.839	3	--	N-Acetylleucine	--	4.58944	C8H15NO3	MS1	Carboxylic acids and derivatives	1188-21-2	HMDB0011756	-	-	-	-
NEG_M172T168	172.098	167.704	2.8	--	--	--	--	--	--	--	--	--	-	-	-	-
NEG_M172T413	172.106	412.621	6.88	--	--	--	--	--	--	--	--	--	-	-	-	-
NEG_M173T548	172.83	547.617	9.13	--	--	--	--	--	--	--	--	--	-	-	-	-
NEG_M173T680	172.829	680.102	11.34	--	--	--	--	--	--	--	--	--	-	-	-	-
NEG_M173T665	172.829	664.86	11.08	--	--	--	--	--	--	--	--	--	-	-	-	-
NEG_M173T580	172.83	580.256	9.67	--	--	--	--	--	--	--	--	--	-	-	-	-
NEG_M173T617	172.83	616.848	10.28	--	--	--	--	--	--	--	--	--	-	-	-	-
NEG_M173T600	172.83	600.266	10	--	--	--	--	--	--	--	--	--	-	-	-	-
NEG_M173T302	172.958	301.836	5.03	--	--	--	--	--	--	--	--	--	-	-	-	-
NEG_M173T291	172.991	290.922	4.85	--	p-Phenolsulfonic acid	--	0.860051	C6H6O4S	MS1	--	--	--	-	-	-	-
NEG_M173T383	172.991	383.053	6.38	--	--	--	--	--	--	--	--	--	-	-	-	-
NEG_M173T94	173.009	94.0807	1.57	--	--	--	--	--	--	--	--	--	-	-	-	-
NEG_M173T78	173.01	77.9532	1.3	--	--	--	--	--	--	--	--	--	-	-	-	-
NEG_M173T107	173.009	107.134	1.79	Dehydroascorbate	--	2.74e-10	2.04927	C6H6O6	MS2	Lactones	490-83-5	HMDB0001264	C05422	ko01100//Metabolic pathways;ko00480//Glutathione metabolism;ko00053//Ascorbate and aldarate metabolism	Carbohydrate metabolism;Global and overview maps;Metabolism of other amino acids	Metabolism
NEG_M173T121	173.045	120.771	2.01	--	Shikimic acid	--	0.915337	C7H10O5	MS1	Organooxygen compounds	138-59-0	HMDB0003070	C00493	ko01100//Metabolic pathways;ko01110//Biosynthesis of secondary metabolites;ko01130//Biosynthesis of antibiotics;ko01230//Biosynthesis of amino acids;ko00400//Phenylalanine, tyrosine and tryptophan biosynthesis	Amino acid metabolism;Global and overview maps	Metabolism
NEG_M173T622	173.061	622.214	10.37	--	--	--	--	--	--	--	--	--	-	-	-	-
NEG_M173T126	173.093	125.907	2.1	--	--	--	--	--	--	--	--	--	-	-	-	-
NEG_M173T104	173.093	103.502	1.73	N-Acetylornithine	--	2.06e-12	1.34673	C7H14N2O3	MS2	Carboxylic acids and derivatives	6205-08-09	HMDB0003357	C00437	ko01100//Metabolic pathways;ko01110//Biosynthesis of secondary metabolites;ko01130//Biosynthesis of antibiotics;ko01230//Biosynthesis of amino acids;ko01210//2-Oxocarboxylic acid metabolism;ko00220//Arginine biosynthesis	Amino acid metabolism;Global and overview maps	Metabolism
NEG_M173T342	173.101	341.671	5.69	--	--	--	--	--	--	--	--	--	-	-	-	-
NEG_M173T90	173.104	89.5361	1.49	--	--	--	--	--	--	--	--	--	-	-	-	-
NEG_M173T132	173.104	132.332	2.21	--	--	--	--	--	--	--	--	--	-	-	-	-
NEG_M173T151	173.103	150.633	2.51	--	--	--	--	--	--	--	--	--	-	-	-	-
NEG_M173T530	173.118	530.467	8.84	--	--	--	--	--	--	--	--	--	-	-	-	-
NEG_M173T513	173.118	512.617	8.54	4-Quinolinecarboxylic acid	--	4.22e-07	6.53251	C10H7NO2	MS2	--	--	--	-	-	-	-
NEG_M173T411	173.118	411.427	6.86	--	--	--	--	--	--	--	--	--	-	-	-	-
NEG_M173T473	173.118	472.544	7.88	--	--	--	--	--	--	--	--	--	-	-	-	-
NEG_M174T617	173.831	616.972	10.28	--	--	--	--	--	--	--	--	--	-	-	-	-
NEG_M174T665	173.831	664.768	11.08	--	--	--	--	--	--	--	--	--	-	-	-	-
NEG_M174T680	173.83	679.734	11.33	--	--	--	--	--	--	--	--	--	-	-	-	-
NEG_M174T383	173.995	382.957	6.38	--	--	--	--	--	--	--	--	--	-	-	-	-
NEG_M174T94	174.013	94.3724	1.57	--	--	--	--	--	--	--	--	--	-	-	-	-
NEG_M174T127	174.023	126.711	2.11	--	--	--	--	--	--	--	--	--	-	-	-	-
NEG_M174T314	174.023	314.366	5.24	--	--	--	--	--	--	--	--	--	-	-	-	-
NEG_M174T77	174.041	76.6058	1.28	--	--	--	--	--	--	--	--	--	-	-	-	-
NEG_M174T529	174.056	528.784	8.81	Indoleacetic acid	--	3.63e-05	0.627102	C10H9NO2	MS2	Indoles and derivatives	87-51-4	HMDB0000197	C00954	ko01100//Metabolic pathways;ko00380//Tryptophan metabolism	Amino acid metabolism;Global and overview maps	Metabolism
NEG_M174T622	174.064	622.214	10.37	1H-Indole-3-acetamide	--	0.00055146	28.0478	C10H10N2O	MS2	Indoles and derivatives	879-37-8	HMDB0029739	C02693	ko00380//Tryptophan metabolism	Amino acid metabolism	Metabolism
NEG_M174T91	174.077	90.6035	1.51	--	--	--	--	--	--	--	--	--	-	-	-	-
NEG_M174T107	174.077	106.923	1.78	--	--	--	--	--	--	--	--	--	-	-	-	-
NEG_M174T90_1	174.088	89.8609	1.5	--	Citrulline	--	0.85076	C6H13N3O3	MS1	Carboxylic acids and derivatives	372-75-8	HMDB0000904	C00327	ko01100//Metabolic pathways;ko01110//Biosynthesis of secondary metabolites;ko01130//Biosynthesis of antibiotics;ko01230//Biosynthesis of amino acids;ko00220//Arginine biosynthesis	Amino acid metabolism;Global and overview maps	Metabolism
NEG_M174T90_2	174.108	89.5538	1.49	--	Amino acid(Arg-)	--	22.9457	C6H14N4O2	MS1	--	--	--	-	-	-	-
NEG_M175T548	174.828	547.619	9.13	--	--	--	--	--	--	--	--	--	-	-	-	-
NEG_M175T580	174.828	580.317	9.67	--	--	--	--	--	--	--	--	--	-	-	-	-
NEG_M175T680	174.828	679.681	11.33	--	--	--	--	--	--	--	--	--	-	-	-	-
NEG_M175T665	174.828	664.714	11.08	--	--	--	--	--	--	--	--	--	-	-	-	-
NEG_M175T592	174.829	592.497	9.87	--	--	--	--	--	--	--	--	--	-	-	-	-
NEG_M175T600	174.828	600.197	10	--	--	--	--	--	--	--	--	--	-	-	-	-
NEG_M175T57	174.957	57.4794	0.96	--	--	--	--	--	--	--	--	--	-	-	-	-
NEG_M175T724	174.958	723.501	12.06	--	--	--	--	--	--	--	--	--	-	-	-	-
NEG_M175T593	174.954	593.181	9.89	--	--	--	--	--	--	--	--	--	-	-	-	-
NEG_M175T495	174.957	495.319	8.26	--	--	--	--	--	--	--	--	--	-	-	-	-
NEG_M175T558	174.954	557.816	9.3	--	--	--	--	--	--	--	--	--	-	-	-	-
NEG_M175T419	174.957	418.814	6.98	--	--	--	--	--	--	--	--	--	-	-	-	-
NEG_M175T94	175.025	94.483	1.57	--	D-Glucurono-6,3-lactone	--	1.74764	C6H8O6	MS1	Furofurans	32449-92-6	HMDB0006355	C02670	ko01100//Metabolic pathways;ko00053//Ascorbate and aldarate metabolism	Carbohydrate metabolism;Global and overview maps	Metabolism
NEG_M175T80	175.024	80.0537	1.33	Ascorbate	--	1.05e-06	1.85648	C6H8O6	MS2	Dihydrofurans	50-81-7	HMDB0000044	C00072	ko01100//Metabolic pathways;ko01110//Biosynthesis of secondary metabolites;ko01120//Microbial metabolism in diverse environments;ko04977//Vitamin digestion and absorption;ko00480//Glutathione metabolism;ko00053//Ascorbate and aldarate metabolism;ko04066//HIF-1 signaling pathway	Carbohydrate metabolism;Digestive system;Global and overview maps;Metabolism of other amino acids;Signal transduction	Environmental Information Processing;Metabolism;Organismal Systems
NEG_M175T220	175.026	220.261	3.67	--	--	--	--	--	--	--	--	--	-	-	-	-
NEG_M175T89	175.072	88.6586	1.48	--	--	--	--	--	--	--	--	--	-	-	-	-
NEG_M176T59	175.959	59.3386	0.99	--	--	--	--	--	--	--	--	--	-	-	-	-
NEG_M176T45	175.959	44.7768	0.75	--	--	--	--	--	--	--	--	--	-	-	-	-
NEG_M176T97	176.002	96.7432	1.61	--	--	--	--	--	--	--	--	--	-	-	-	-
NEG_M176T175	176.038	174.633	2.91	--	--	--	--	--	--	--	--	--	-	-	-	-
NEG_M176T301	176.035	301.033	5.02	--	--	--	--	--	--	--	--	--	-	-	-	-
NEG_M176T88	176.056	87.5704	1.46	--	Allantoic acid	--	9.38299	C4H8N4O4	MS1	Carboxylic acids and derivatives	99-16-1	HMDB0001209	C00499	ko01100//Metabolic pathways;ko01120//Microbial metabolism in diverse environments;ko00230//Purine metabolism	Global and overview maps;Nucleotide metabolism	Metabolism
NEG_M177T548	176.826	547.592	9.13	--	--	--	--	--	--	--	--	--	-	-	-	-
NEG_M177T61	176.959	60.5088	1.01	--	--	--	--	--	--	--	--	--	-	-	-	-
NEG_M177T396	177.019	395.96	6.6	Aesculetin	--	2.25e-07	0.184085	C9H6O4	MS2	Coumarins and derivatives	305-01-1	HMDB0030819	-	-	-	-
NEG_M177T476	177.019	475.789	7.93	--	--	--	--	--	--	--	--	--	-	-	-	-
NEG_M177T77	177.04	76.7654	1.28	--	Gluconolactone	--	0.398415	C6H10O6	MS1	Organooxygen compounds	90-80-2	HMDB0000150	C00198	ko01100//Metabolic pathways;ko01110//Biosynthesis of secondary metabolites;ko01120//Microbial metabolism in diverse environments;ko01130//Biosynthesis of antibiotics;ko01200//Carbon metabolism;ko00030//Pentose phosphate pathway	Carbohydrate metabolism;Global and overview maps	Metabolism
NEG_M177T103	177.04	102.84	1.71	--	--	--	--	--	--	--	--	--	-	-	-	-
NEG_M177T91	177.04	91.0366	1.52	--	--	--	--	--	--	--	--	--	-	-	-	-
NEG_M177T574	177.092	574.316	9.57	--	--	--	--	--	--	--	--	--	-	-	-	-
NEG_M178T43	177.952	42.7301	0.71	--	--	--	--	--	--	--	--	--	-	-	-	-
NEG_M178T64	177.952	64.1272	1.07	--	--	--	--	--	--	--	--	--	-	-	-	-
NEG_M178T337	178.073	336.61	5.61	--	--	--	--	--	--	--	--	--	-	-	-	-
NEG_M179T60	178.949	59.8265	1	--	Theobromine	--	5.76194	C7H8N4O2	MS1	Imidazopyrimidines	83-67-0	HMDB0002825	C07480	ko01100//Metabolic pathways;ko01110//Biosynthesis of secondary metabolites;ko01120//Microbial metabolism in diverse environments;ko00232//Caffeine metabolism	Biosynthesis of other secondary metabolites;Global and overview maps	Metabolism
NEG_M179T44	178.949	43.9652	0.73	--	--	--	--	--	--	--	--	--	-	-	-	-
NEG_M179T48	179.035	48.1409	0.8	--	--	--	--	--	--	--	--	--	-	-	-	-
NEG_M179T62	179.035	61.9464	1.03	--	--	--	--	--	--	--	--	--	-	-	-	-
NEG_M179T90	179.056	89.5231	1.49	D-Mannose	--	2.33e-09	1.28015	C6H12O6	MS2	Organooxygen compounds	3458-28-4	HMDB0000169	C00159	ko01100//Metabolic pathways;ko02010//ABC transporters;ko00520//Amino sugar and nucleotide sugar metabolism;ko00052//Galactose metabolism;ko00051//Fructose and mannose metabolism;ko04142//Lysosome	Carbohydrate metabolism;Global and overview maps;Membrane transport;Transport and catabolism	Cellular Processes;Environmental Information Processing;Metabolism
NEG_M179T132	179.057	132.052	2.2	myo-Inositol	--	0.000118909	3.46277	C6H12O6	MS2	Organooxygen compounds	87-89-8	HMDB0000211	C00137	ko01100//Metabolic pathways;ko01120//Microbial metabolism in diverse environments;ko01130//Biosynthesis of antibiotics;ko02010//ABC transporters;ko00052//Galactose metabolism;ko00053//Ascorbate and aldarate metabolism;ko00562//Inositol phosphate metabolism;ko04070//Phosphatidylinositol signaling system	Carbohydrate metabolism;Global and overview maps;Membrane transport;Signal transduction	Environmental Information Processing;Metabolism
NEG_M179T733	179.071	732.927	12.22	Isopropylparaben	--	0.157107	0.440462	C10H12O3	MS2	--	--	--	-	-	-	-
NEG_M179T360	179.071	359.838	6	--	--	--	--	--	--	--	--	--	-	-	-	-
NEG_M180T365	180.03	364.7	6.08	--	Clavulanate	--	2.59385	C8H9NO5	MS1	Carboxylic acids and derivatives	58001-44-8	HMDB0014904	C06662	ko01130//Biosynthesis of antibiotics	Global and overview maps	Metabolism
NEG_M180T101	180.033	100.709	1.68	Caffeate	--	0.371006	21.7554	C9H8O4	MS2	Cinnamic acids and derivatives	501-16-6	HMDB0003501	-	-	-	-
NEG_M180T281	180.053	281.197	4.69	--	Nicotinuric acid	--	5.11882	C8H8N2O3	MS1	Carboxylic acids and derivatives	583-08-4	HMDB0003269	C05380	ko00760//Nicotinate and nicotinamide metabolism	Metabolism of cofactors and vitamins	Metabolism
NEG_M180T90	180.059	89.5538	1.49	--	--	--	--	--	--	--	--	--	-	-	-	-
NEG_M180T150	180.065	149.513	2.49	--	--	--	--	--	--	--	--	--	-	-	-	-
NEG_M180T131	180.065	130.799	2.18	--	--	--	--	--	--	--	--	--	-	-	-	-
NEG_M181T541	180.989	540.66	9.01	--	D-Erythrose 4-phosphate	--	4.98159	C4H9O7P	MS1	Organooxygen compounds	585-18-2	HMDB0001321	C00279	ko01100//Metabolic pathways;ko01110//Biosynthesis of secondary metabolites;ko01120//Microbial metabolism in diverse environments;ko01130//Biosynthesis of antibiotics;ko01230//Biosynthesis of amino acids;ko01200//Carbon metabolism;ko00400//Phenylalanine, tyrosine and tryptophan biosynthesis;ko00030//Pentose phosphate pathway;ko00750//Vitamin B6 metabolism	Amino acid metabolism;Carbohydrate metabolism;Global and overview maps;Metabolism of cofactors and vitamins	Metabolism
NEG_M181T175	181.017	174.941	2.92	--	--	--	--	--	--	--	--	--	-	-	-	-
NEG_M181T87	181.029	87.4465	1.46	--	--	--	--	--	--	--	--	--	-	-	-	-
NEG_M181T289	181.037	289.145	4.82	--	--	--	--	--	--	--	--	--	-	-	-	-
NEG_M181T515	181.05	514.884	8.58	--	--	--	--	--	--	--	--	--	-	-	-	-
NEG_M181T607	181.051	606.802	10.11	--	--	--	--	--	--	--	--	--	-	-	-	-
NEG_M181T151	181.051	150.977	2.52	--	--	--	--	--	--	--	--	--	-	-	-	-
NEG_M181T90_1	181.06	89.5231	1.49	--	--	--	--	--	--	--	--	--	-	-	-	-
NEG_M181T285	181.052	285.27	4.75	--	--	--	--	--	--	--	--	--	-	-	-	-
NEG_M181T90_2	181.072	89.8649	1.5	--	Mannitol	--	0.251208	C6H14O6	MS1	Organooxygen compounds	69-65-8	HMDB0000765	C00392	ko02010//ABC transporters;ko00051//Fructose and mannose metabolism	Carbohydrate metabolism;Membrane transport	Environmental Information Processing;Metabolism
NEG_M181T148	181.07	147.907	2.47	--	--	--	--	--	--	--	--	--	-	-	-	-
NEG_M181T133	181.07	132.773	2.21	--	--	--	--	--	--	--	--	--	-	-	-	-
NEG_M181T520	181.087	519.702	8.66	--	Acetylcholine chloride	--	0.2531	C7H16NO2. Cl	MS1	Organonitrogen compounds	51-84-3	HMDB0000895	-	-	-	-
NEG_M181T95	181.109	94.6373	1.58	--	--	--	--	--	--	--	--	--	-	-	-	-
NEG_M181T736	181.16	736.051	12.27	--	--	--	--	--	--	--	--	--	-	-	-	-
NEG_M182T85	181.965	84.5867	1.41	--	--	--	--	--	--	--	--	--	-	-	-	-
NEG_M182T472	182.009	472.325	7.87	--	--	--	--	--	--	--	--	--	-	-	-	-
NEG_M182T334	182.045	333.619	5.56	--	--	--	--	--	--	--	--	--	-	-	-	-
NEG_M182T156	182.046	156.109	2.6	--	--	--	--	--	--	--	--	--	-	-	-	-
NEG_M182T515	182.054	514.845	8.58	--	--	--	--	--	--	--	--	--	-	-	-	-
NEG_M182T605	182.054	605.234	10.09	--	--	--	--	--	--	--	--	--	-	-	-	-
NEG_M183T546	182.988	546.374	9.11	--	--	--	--	--	--	--	--	--	-	-	-	-
NEG_M183T457_1	183.005	456.951	7.62	--	--	--	--	--	--	--	--	--	-	-	-	-
NEG_M183T227	183.033	227.074	3.78	--	--	--	--	--	--	--	--	--	-	-	-	-
NEG_M183T396	183.049	396.496	6.61	--	--	--	--	--	--	--	--	--	-	-	-	-
NEG_M183T645	183.049	645.168	10.75	--	(2-Naphthalenyloxy)acetic acid	--	21.7887	C12H10O3	MS1	Benzene and substituted derivatives	120-23-0	HMDB0032706	-	-	-	-
NEG_M183T334	183.049	333.584	5.56	--	--	--	--	--	--	--	--	--	-	-	-	-
NEG_M183T457_2	183.103	456.71	7.61	--	--	--	--	--	--	--	--	--	-	-	-	-
NEG_M184T227	184.036	226.842	3.78	3,4-Dihydroxymandelic acid	--	4.32e-08	4.63105	C8H8O5	MS2	Phenols	775-01-9	HMDB0001866	C05580	ko01100//Metabolic pathways;ko00350//Tyrosine metabolism	Amino acid metabolism;Global and overview maps	Metabolism
NEG_M184T90	184.061	90.0966	1.5	--	--	--	--	--	--	--	--	--	-	-	-	-
NEG_M184T527	184.098	526.855	8.78	Ecgonine	--	0.00109521	0.439763	C9H15NO3	MS2	Tropane alkaloids	481-37-8	HMDB0006548	-	-	-	-
NEG_M184T367	184.098	366.699	6.11	--	--	--	--	--	--	--	--	--	-	-	-	-
NEG_M184T354	184.098	354.093	5.9	--	--	--	--	--	--	--	--	--	-	-	-	-
NEG_M185T74	184.985	73.7786	1.23	--	--	--	--	--	--	--	--	--	-	-	-	-
NEG_M185T227	185.029	227.163	3.79	--	Psoralen	--	24.5049	C11H6O3	MS1	Coumarins and derivatives	66-97-7	HMDB0034272	C09305	ko01110//Biosynthesis of secondary metabolites	Global and overview maps	Metabolism
NEG_M185T81	185.056	81.0855	1.35	--	--	--	--	--	--	--	--	--	-	-	-	-
NEG_M185T296	185.057	296.041	4.93	--	--	--	--	--	--	--	--	--	-	-	-	-
NEG_M185T96	185.093	96.3003	1.61	--	--	--	--	--	--	--	--	--	-	-	-	-
NEG_M185T527	185.101	527.177	8.79	--	O-Acetylcarnitine	--	21.8502	C9H18NO4	MS1	Fatty Acyls	3040-38-8	HMDB0000201	C02571	ko04931//Insulin resistance	Endocrine and metabolic diseases	Human Diseases
NEG_M185T124	185.093	124.042	2.07	--	--	--	--	--	--	--	--	--	-	-	-	-
NEG_M185T518	185.118	518.192	8.64	--	--	--	--	--	--	--	--	--	-	-	-	-
NEG_M185T461	185.118	461.417	7.69	--	--	--	--	--	--	--	--	--	-	-	-	-
NEG_M186T501	185.969	500.654	8.34	--	--	--	--	--	--	--	--	--	-	-	-	-
NEG_M186T73	185.989	73.2079	1.22	(2R)-2-Hydroxy-3-(phosphonatooxy)propanoate	--	7.04e-08	22.7442	C3H7O7P	MS2	Carbohydrates and carbohydrate conjugates	-	HMDB0060180	C00197	ko01100//Metabolic pathways;ko01110//Biosynthesis of secondary metabolites;ko01120//Microbial metabolism in diverse environments;ko01130//Biosynthesis of antibiotics;ko01230//Biosynthesis of amino acids;ko01200//Carbon metabolism;ko05230//Central carbon metabolism in cancer;ko00260//Glycine, serine and threonine metabolism;ko00630//Glyoxylate and dicarboxylate metabolism;ko04922//Glucagon signali…	Amino acid metabolism;Cancers;Carbohydrate metabolism;Endocrine system;Global and overview maps;Lipid metabolism	Human Diseases;Metabolism;Organismal Systems
NEG_M186T86	186.038	85.9791	1.43	--	--	--	--	--	--	--	--	--	-	-	-	-
NEG_M186T108	186.077	108.153	1.8	--	--	--	--	--	--	--	--	--	-	-	-	-
NEG_M186T325	186.092	325.311	5.42	--	--	--	--	--	--	--	--	--	-	-	-	-
NEG_M186T330	186.113	330.392	5.51	--	--	--	--	--	--	--	--	--	-	-	-	-
NEG_M187T73	186.99	73.2079	1.22	--	3-Oxalomalate	--	10.0029	C6H6O8	MS1	--	--	--	C01990	ko00630//Glyoxylate and dicarboxylate metabolism	Carbohydrate metabolism	Metabolism
NEG_M187T468	187.007	467.569	7.79	--	--	--	--	--	--	--	--	--	-	-	-	-
NEG_M187T95	187.024	95.4246	1.59	--	--	--	--	--	--	--	--	--	-	-	-	-
NEG_M187T91	187.037	90.5602	1.51	--	--	--	--	--	--	--	--	--	-	-	-	-
NEG_M187T31	187.048	30.9888	0.52	--	--	--	--	--	--	--	--	--	-	-	-	-
NEG_M187T471	187.051	470.515	7.84	--	--	--	--	--	--	--	--	--	-	-	-	-
NEG_M187T94	187.072	93.5068	1.56	--	--	--	--	--	--	--	--	--	-	-	-	-
NEG_M187T509	187.088	509.47	8.49	--	--	--	--	--	--	--	--	--	-	-	-	-
NEG_M187T302	187.108	302.333	5.04	--	--	--	--	--	--	--	--	--	-	-	-	-
NEG_M187T126	187.108	125.747	2.1	--	--	--	--	--	--	--	--	--	-	-	-	-
NEG_M187T192	187.108	191.665	3.19	Glycylleucine	--	1.81e-11	1.82304	C8H16N2O3	MS2	Carboxylic acids and derivatives	-	HMDB0028929	-	-	-	-
NEG_M187T236	187.108	235.728	3.93	--	--	--	--	--	--	--	--	--	-	-	-	-
NEG_M187T165	187.108	164.984	2.75	--	--	--	--	--	--	--	--	--	-	-	-	-
NEG_M187T211	187.108	210.609	3.51	--	--	--	--	--	--	--	--	--	-	-	-	-
NEG_M187T98	187.12	98.4396	1.64	Homo-L-arginine	--	0.000622288	2.42827	C7H16N4O2	MS2	Carboxylic acids and derivatives	156-86-5	HMDB0000670	-	-	-	-
NEG_M187T329	187.109	329.022	5.48	--	--	--	--	--	--	--	--	--	-	-	-	-
NEG_M187T574	187.133	573.793	9.56	10-Hydroxydecanoic acid	--	0.0660321	0.619025	C10H20O3	MS2	--	--	--	-	-	-	-
NEG_M187T585	187.134	585.251	9.75	--	--	--	--	--	--	--	--	--	-	-	-	-
NEG_M187T600	187.134	600.018	10	--	--	--	--	--	--	--	--	--	-	-	-	-
NEG_M187T459	187.134	459.223	7.65	--	--	--	--	--	--	--	--	--	-	-	-	-
NEG_M188T468	188.009	467.561	7.79	--	--	--	--	--	--	--	--	--	-	-	-	-
NEG_M188T95	188.028	95.2998	1.59	--	--	--	--	--	--	--	--	--	-	-	-	-
NEG_M188T344	188.035	344.488	5.74	--	--	--	--	--	--	--	--	--	-	-	-	-
NEG_M188T389	188.039	388.732	6.48	--	--	--	--	--	--	--	--	--	-	-	-	-
NEG_M188T100	188.056	100.191	1.67	--	--	--	--	--	--	--	--	--	-	-	-	-
NEG_M188T79	188.056	78.9494	1.32	--	--	--	--	--	--	--	--	--	-	-	-	-
NEG_M188T298	188.093	298.163	4.97	--	Miglitol	--	1.95559	C8H17NO5	MS1	Piperidines	72432-03-2	HMDB0014634	-	-	-	-
NEG_M188T126	188.092	126.283	2.1	--	--	--	--	--	--	--	--	--	-	-	-	-
NEG_M188T556	188.111	556.157	9.27	--	--	--	--	--	--	--	--	--	-	-	-	-
NEG_M188T192	188.112	191.603	3.19	--	--	--	--	--	--	--	--	--	-	-	-	-
NEG_M188T211	188.112	210.675	3.51	--	--	--	--	--	--	--	--	--	-	-	-	-
NEG_M189T357	188.986	356.731	5.95	--	--	--	--	--	--	--	--	--	-	-	-	-
NEG_M189T190	188.985	190.277	3.17	--	--	--	--	--	--	--	--	--	-	-	-	-
NEG_M189T78	189.004	77.8002	1.3	--	--	--	--	--	--	--	--	--	-	-	-	-
NEG_M189T468	189.002	467.561	7.79	--	2-Naphthalenesulfonic acid	--	7.56935	C10H8O3S	MS1	--	--	--	-	-	-	-
NEG_M189T127	189.034	126.663	2.11	--	--	--	--	--	--	--	--	--	-	-	-	-
NEG_M189T95	189.04	94.9829	1.58	--	Kynurenic acid	--	12.2259	C10H7NO3	MS1	Quinolines and derivatives	492-27-3	HMDB0000715	C01717	ko01100//Metabolic pathways;ko00380//Tryptophan metabolism	Amino acid metabolism;Global and overview maps	Metabolism
NEG_M189T80	189.052	79.9432	1.33	--	Carglumic acid	--	0.399264	C6H10N2O5	MS1	Carboxylic acids and derivatives	1188-38-1	HMDB0015673	C05829	ko00340//Histidine metabolism	Amino acid metabolism	Metabolism
NEG_M189T90	189.088	89.6035	1.49	--	Diaminopimelic acid	--	0.407418	C7H14N2O4	MS1	Carboxylic acids and derivatives	583-93-7	HMDB0001370	C00666	ko01100//Metabolic pathways;ko01110//Biosynthesis of secondary metabolites;ko01120//Microbial metabolism in diverse environments;ko01130//Biosynthesis of antibiotics;ko01230//Biosynthesis of amino acids;ko00300//Lysine biosynthesis	Amino acid metabolism;Global and overview maps	Metabolism
NEG_M189T298	189.096	298.144	4.97	--	Ligustilide	--	20.7247	C12H14O2	MS1	Dihydrofurans	4431-01-0	HMDB0034277	-	-	-	-
NEG_M189T126	189.096	126.044	2.1	--	--	--	--	--	--	--	--	--	-	-	-	-
NEG_M190T190	189.989	190.253	3.17	--	--	--	--	--	--	--	--	--	-	-	-	-
NEG_M190T357	189.99	356.608	5.94	--	--	--	--	--	--	--	--	--	-	-	-	-
NEG_M190T289	190	289.438	4.82	--	--	--	--	--	--	--	--	--	-	-	-	-
NEG_M190T467	190.006	467.154	7.79	--	--	--	--	--	--	--	--	--	-	-	-	-
NEG_M190T80	190.018	79.7845	1.33	--	--	--	--	--	--	--	--	--	-	-	-	-
NEG_M190T126	190.018	126.338	2.11	--	--	--	--	--	--	--	--	--	-	-	-	-
NEG_M190T95	190.044	94.7315	1.58	--	--	--	--	--	--	--	--	--	-	-	-	-
NEG_M190T299	190.051	299.495	4.99	--	5-Hydroxyindoleacetic acid	--	1.61967	C10H9NO3	MS1	Indoles and derivatives	54-16-0	HMDB0000763	C05635	ko01100//Metabolic pathways;ko00380//Tryptophan metabolism;ko04726//Serotonergic synapse	Amino acid metabolism;Global and overview maps;Nervous system	Metabolism;Organismal Systems
NEG_M190T130	190.054	129.507	2.16	--	--	--	--	--	--	--	--	--	-	-	-	-
NEG_M190T149	190.054	148.565	2.48	--	N-Acetylmethionine	--	0.990151	C7H13NO3S	MS1	Carboxylic acids and derivatives	65-82-7	HMDB0011745	-	-	-	-
NEG_M190T256	190.054	256.02	4.27	--	--	--	--	--	--	--	--	--	-	-	-	-
NEG_M190T90	190.072	89.6972	1.49	--	--	--	--	--	--	--	--	--	-	-	-	-
NEG_M191T79	190.951	78.9998	1.32	--	--	--	--	--	--	--	--	--	-	-	-	-
NEG_M191T190	190.982	190.246	3.17	--	--	--	--	--	--	--	--	--	-	-	-	-
NEG_M191T89	191.019	89.4452	1.49	--	--	--	--	--	--	--	--	--	-	-	-	-
NEG_M191T71	191.019	71.4367	1.19	--	--	--	--	--	--	--	--	--	-	-	-	-
NEG_M191T108	191.019	107.647	1.79	Glucaric acid	--	0.0748846	0.433321	C6H10O8	MS2	Organooxygen compounds	25525-21-7	HMDB0000663	C00818	ko01100//Metabolic pathways;ko00053//Ascorbate and aldarate metabolism	Carbohydrate metabolism;Global and overview maps	Metabolism
NEG_M191T299	191.054	299.495	4.99	--	--	--	--	--	--	--	--	--	-	-	-	-
NEG_M191T82	191.056	82.0613	1.37	Quinate	--	1.93e-11	1.72919	C7H12O6	MS2	Quinolines and derivatives	91-63-4	HMDB0042004	C00296	ko00400//Phenylalanine, tyrosine and tryptophan biosynthesis	Amino acid metabolism	Metabolism
NEG_M191T256	191.057	255.538	4.26	--	--	--	--	--	--	--	--	--	-	-	-	-
NEG_M191T106	191.056	105.626	1.76	--	--	--	--	--	--	--	--	--	-	-	-	-
NEG_M191T92	191.056	92.3108	1.54	--	Citric acid	--	2.65654	C6H8O7	MS1	Carboxylic acids and derivatives	77-92-9	HMDB0000094	C00158	ko01100//Metabolic pathways;ko01110//Biosynthesis of secondary metabolites;ko01120//Microbial metabolism in diverse environments;ko01130//Biosynthesis of antibiotics;ko01230//Biosynthesis of amino acids;ko01200//Carbon metabolism;ko01210//2-Oxocarboxylic acid metabolism;ko05230//Central carbon metabolism in cancer;ko04742//Taste transduction;ko00250//Alanine, aspartate and glutamate metabolism;ko…	Amino acid metabolism;Cancers;Carbohydrate metabolism;Endocrine system;Global and overview maps;Sensory system	Human Diseases;Metabolism;Organismal Systems
NEG_M191T720	191.071	719.65	11.99	--	Carbendazim	--	10.0422	C9H9N3O2	MS1	Benzimidazoles	10605-21-7	HMDB0031769	-	-	-	-
NEG_M191T90	191.075	89.8208	1.5	--	Sinapyl alcohol	--	24.3539	C11H14O4	MS1	Phenols	537-33-7	HMDB0013070	C02325	ko01100//Metabolic pathways;ko01110//Biosynthesis of secondary metabolites	Global and overview maps	Metabolism
NEG_M191T783	191.108	782.862	13.05	--	Jasmonic acid	--	2.89443	C12H18O3	MS1	Fatty Acyls	59366-47-1	HMDB0032797	C08491	ko01100//Metabolic pathways;ko01110//Biosynthesis of secondary metabolites;ko00592//alpha-Linolenic acid metabolism	Global and overview maps;Lipid metabolism	Metabolism
NEG_M192T291	191.979	291.306	4.86	--	--	--	--	--	--	--	--	--	-	-	-	-
NEG_M192T101	192.034	101.41	1.69	--	--	--	--	--	--	--	--	--	-	-	-	-
NEG_M192T255	192.05	255.345	4.26	--	--	--	--	--	--	--	--	--	-	-	-	-
NEG_M192T357	192.066	356.62	5.94	--	Phenylacetylglycine	--	1.27776	C10H11NO3	MS1	Carboxylic acids and derivatives	500-98-1	HMDB0000821	C05598	ko00360//Phenylalanine metabolism	Amino acid metabolism	Metabolism
NEG_M192T298	192.067	298.475	4.97	--	--	--	--	--	--	--	--	--	-	-	-	-
NEG_M192T712	192.103	712.052	11.87	--	Isoproterenol	--	3.30835	C11H17NO3	MS1	Phenols	7683-59-2	HMDB0015197	C07056	ko04261//Adrenergic signaling in cardiomyocytes	Circulatory system	Organismal Systems
NEG_M192T783	192.111	782.98	13.05	--	--	--	--	--	--	--	--	--	-	-	-	-
NEG_M193T81	193.035	81.1588	1.35	--	--	--	--	--	--	--	--	--	-	-	-	-
NEG_M193T107	193.035	106.845	1.78	--	Galacturonic acid	--	1.64405	C6H10O7	MS1	Organooxygen compounds	14982-50-4	HMDB0002545	-	-	-	-
NEG_M193T316	193.05	316.324	5.27	trans-Ferulic acid	--	1.24e-24	1.35368	C10H10O4	MS2	Cinnamic acids and derivatives	537-98-4	HMDB0000954	C01494	ko01100//Metabolic pathways;ko01110//Biosynthesis of secondary metabolites	Global and overview maps	Metabolism
NEG_M193T90	193.071	89.7626	1.5	--	--	--	--	--	--	--	--	--	-	-	-	-
NEG_M193T575	193.09	575.453	9.59	--	--	--	--	--	--	--	--	--	-	-	-	-
NEG_M193T600	193.09	600.325	10.01	--	--	--	--	--	--	--	--	--	-	-	-	-
NEG_M193T607	193.09	606.692	10.11	--	--	--	--	--	--	--	--	--	-	-	-	-
NEG_M193T592	193.09	592.372	9.87	--	--	--	--	--	--	--	--	--	-	-	-	-
NEG_M194T736	193.974	736.243	12.27	--	--	--	--	--	--	--	--	--	-	-	-	-
NEG_M194T125	194.012	124.886	2.08	--	--	--	--	--	--	--	--	--	-	-	-	-
NEG_M194T310	194.046	309.804	5.16	--	Salicyluric acid	--	0.965865	C9H9NO4	MS1	Benzene and substituted derivatives	487-54-7	HMDB0000840	-	-	-	-
NEG_M194T199	194.049	198.677	3.31	--	--	--	--	--	--	--	--	--	-	-	-	-
NEG_M194T803	194.082	803.429	13.39	--	--	--	--	--	--	--	--	--	-	-	-	-
NEG_M194T365	194.082	364.828	6.08	--	--	--	--	--	--	--	--	--	-	-	-	-
NEG_M194T394	194.082	394.39	6.57	--	Caffeine	--	8.37412	C8H10N4O2	MS1	Imidazopyrimidines	1958-08-02	HMDB0001847	C07481	ko01100//Metabolic pathways;ko01110//Biosynthesis of secondary metabolites;ko01120//Microbial metabolism in diverse environments;ko00232//Caffeine metabolism	Biosynthesis of other secondary metabolites;Global and overview maps	Metabolism
NEG_M194T575	194.093	575.482	9.59	--	--	--	--	--	--	--	--	--	-	-	-	-
NEG_M194T95	194.103	94.6627	1.58	--	--	--	--	--	--	--	--	--	-	-	-	-
NEG_M195T51	194.906	50.8009	0.85	--	--	--	--	--	--	--	--	--	-	-	-	-
NEG_M195T35	194.905	35.0805	0.58	--	--	--	--	--	--	--	--	--	-	-	-	-
NEG_M195T65	194.905	64.8274	1.08	--	--	--	--	--	--	--	--	--	-	-	-	-
NEG_M195T169	194.943	169.316	2.82	--	--	--	--	--	--	--	--	--	-	-	-	-
NEG_M195T79	194.945	79.171	1.32	--	--	--	--	--	--	--	--	--	-	-	-	-
NEG_M195T385	195.03	384.717	6.41	--	--	--	--	--	--	--	--	--	-	-	-	-
NEG_M195T644	195.041	644.324	10.74	--	--	--	--	--	--	--	--	--	-	-	-	-
NEG_M195T82	195.05	82.2486	1.37	Gluconic acid	--	1.4e-05	0.224917	C6H12O7	MS2	Organooxygen compounds	526-95-4	HMDB0000625	C00257	ko01100//Metabolic pathways;ko01110//Biosynthesis of secondary metabolites;ko01120//Microbial metabolism in diverse environments;ko01130//Biosynthesis of antibiotics;ko01200//Carbon metabolism;ko00030//Pentose phosphate pathway	Carbohydrate metabolism;Global and overview maps	Metabolism
NEG_M195T150	195.051	149.532	2.49	--	--	--	--	--	--	--	--	--	-	-	-	-
NEG_M195T300	195.051	300.411	5.01	--	--	--	--	--	--	--	--	--	-	-	-	-
NEG_M195T576	195.086	575.531	9.59	--	--	--	--	--	--	--	--	--	-	-	-	-
NEG_M195T379	195.114	378.777	6.31	--	--	--	--	--	--	--	--	--	-	-	-	-
NEG_M195T508	195.114	508.079	8.47	--	--	--	--	--	--	--	--	--	-	-	-	-
NEG_M195T99	195.125	99.2849	1.65	--	--	--	--	--	--	--	--	--	-	-	-	-
NEG_M195T727	195.139	726.739	12.11	--	--	--	--	--	--	--	--	--	-	-	-	-
NEG_M195T559	195.139	559.014	9.32	--	--	--	--	--	--	--	--	--	-	-	-	-
NEG_M196T65	195.906	64.8965	1.08	--	--	--	--	--	--	--	--	--	-	-	-	-
NEG_M196T758	195.998	757.949	12.63	--	--	--	--	--	--	--	--	--	-	-	-	-
NEG_M196T184	196.011	184.038	3.07	--	--	--	--	--	--	--	--	--	-	-	-	-
NEG_M196T88	196.028	88.4209	1.47	Tauropine	--	0.0224391	0.823871	C5H11NO5S	MS2	--	--	--	-	-	-	-
NEG_M196T126	196.028	126.243	2.1	--	--	--	--	--	--	--	--	--	-	-	-	-
NEG_M196T102	196.028	101.964	1.7	--	--	--	--	--	--	--	--	--	-	-	-	-
NEG_M196T731	196.025	731.251	12.19	--	--	--	--	--	--	--	--	--	-	-	-	-
NEG_M196T800	196.025	799.717	13.33	--	--	--	--	--	--	--	--	--	-	-	-	-
NEG_M196T575	196.089	575.421	9.59	--	--	--	--	--	--	--	--	--	-	-	-	-
NEG_M196T726	196.142	726.459	12.11	--	--	--	--	--	--	--	--	--	-	-	-	-
NEG_M197T71	196.976	70.8937	1.18	--	Syringic acid	--	14.8187	C9H10O5	MS1	Benzene and substituted derivatives	530-57-4	HMDB0002085	C10833	ko01120//Microbial metabolism in diverse environments	Global and overview maps	Metabolism
NEG_M197T804	196.984	804.26	13.4	--	--	--	--	--	--	--	--	--	-	-	-	-
NEG_M197T520	197.009	520.167	8.67	--	--	--	--	--	--	--	--	--	-	-	-	-
NEG_M197T514	197.02	513.695	8.56	--	DNOC	--	0.17293	C7H6N2O5	MS1	--	--	--	-	-	-	-
NEG_M197T91	197.067	91.4672	1.52	--	--	--	--	--	--	--	--	--	-	-	-	-
NEG_M197T524	197.118	523.566	8.73	--	--	--	--	--	--	--	--	--	-	-	-	-
NEG_M197T748	197.118	748.307	12.47	Vanillylmandelic acid	--	2.1e-05	2.11849	C9H10O5	MS2	Phenols	1955-10-07	HMDB0000291	C05584	ko01100//Metabolic pathways;ko00350//Tyrosine metabolism	Amino acid metabolism;Global and overview maps	Metabolism
NEG_M197T456	197.129	455.803	7.6	--	Hydroxyatrazine	--	9.12154	C8H15N5O	MS1	Triazines	2163-68-0	HMDB0062766	C06552	ko01100//Metabolic pathways;ko01120//Microbial metabolism in diverse environments	Global and overview maps	Metabolism
NEG_M197T31	197.154	30.9534	0.52	--	--	--	--	--	--	--	--	--	-	-	-	-
NEG_M198T85	197.94	84.6594	1.41	--	--	--	--	--	--	--	--	--	-	-	-	-
NEG_M198T370	198.031	370.275	6.17	--	--	--	--	--	--	--	--	--	-	-	-	-
NEG_M198T95	198.037	94.558	1.58	--	Nitrofurazone	--	9.94019	C6H6N4O4	MS1	Furans	59-87-0	HMDB0014480	-	-	-	-
NEG_M198T94	198.049	94.3812	1.57	--	--	--	--	--	--	--	--	--	-	-	-	-
NEG_M198T154	198.075	153.701	2.56	--	--	--	--	--	--	--	--	--	-	-	-	-
NEG_M198T347	198.113	347.424	5.79	--	Tacrine	--	11.4369	C13H14N2	MS1	Quinolines and derivatives	321-64-2	HMDB0014526	-	-	-	-
NEG_M199T77	199.001	76.7131	1.28	--	--	--	--	--	--	--	--	--	-	-	-	-
NEG_M199T513	199.007	513.029	8.55	--	--	--	--	--	--	--	--	--	-	-	-	-
NEG_M199T120	199.028	120.173	2	O-Phosphothreonine	--	0.0875831	15.8787	C4H10NO6P	MS2	Carboxylic acids and derivatives	1114-81-4	HMDB0011185	C12147	ko00860//Porphyrin and chlorophyll metabolism	Metabolism of cofactors and vitamins	Metabolism
NEG_M199T370	199.036	369.822	6.16	--	4-Methylumbelliferyl acetate	--	18.5839	C12H10O4	MS1	Coumarins and derivatives	2747-05-09	HMDB0032989	-	-	-	-
NEG_M199T103	199.037	102.834	1.71	--	--	--	--	--	--	--	--	--	-	-	-	-
NEG_M199T401	199.097	400.593	6.68	--	--	--	--	--	--	--	--	--	-	-	-	-
NEG_M199T580	199.134	579.589	9.66	--	--	--	--	--	--	--	--	--	-	-	-	-
NEG_M199T555	199.134	555.317	9.26	--	--	--	--	--	--	--	--	--	-	-	-	-
NEG_M199T493	199.134	492.697	8.21	--	--	--	--	--	--	--	--	--	-	-	-	-
NEG_M199T465	199.134	465.082	7.75	--	--	--	--	--	--	--	--	--	-	-	-	-
NEG_M199T343	199.134	343.101	5.72	--	--	--	--	--	--	--	--	--	-	-	-	-
NEG_M200T370	200.03	370.195	6.17	--	Thiabendazole	--	3.79085	C10H7N3S	MS1	Benzimidazoles	148-79-8	HMDB0014868	-	-	-	-
NEG_M200T91	200.056	91.3059	1.52	--	--	--	--	--	--	--	--	--	-	-	-	-
NEG_M200T156	200.056	156.085	2.6	--	--	--	--	--	--	--	--	--	-	-	-	-
NEG_M200T315	200.057	314.739	5.25	--	--	--	--	--	--	--	--	--	-	-	-	-
NEG_M200T126	200.093	125.877	2.1	--	Cis-zeatin	--	4.84833	C10H13N5O	MS1	Imidazopyrimidines	-	HMDB0012204	C00371	ko01100//Metabolic pathways;ko01110//Biosynthesis of secondary metabolites	Global and overview maps	Metabolism
NEG_M201T534	201.023	534.067	8.9	--	Thidiazuron	--	4.25584	C9H8N4OS	MS1	--	--	--	-	-	-	-
NEG_M201T117	201.088	117.006	1.95	--	--	--	--	--	--	--	--	--	-	-	-	-
NEG_M201T301	201.088	300.957	5.02	--	--	--	--	--	--	--	--	--	-	-	-	-
NEG_M201T750	201.113	750.07	12.5	Sebacic acid	--	1.81e-07	0.197753	C10H18O4	MS2	Fatty Acyls	111-20-6	HMDB0000792	-	-	-	-
NEG_M201T326	201.113	325.903	5.43	--	--	--	--	--	--	--	--	--	-	-	-	-
NEG_M201T706	201.113	706.431	11.77	--	--	--	--	--	--	--	--	--	-	-	-	-
NEG_M201T456	201.124	455.63	7.59	--	--	--	--	--	--	--	--	--	-	-	-	-
NEG_M201T348	201.125	347.505	5.79	--	--	--	--	--	--	--	--	--	-	-	-	-
NEG_M201T299	201.124	298.603	4.98	--	--	--	--	--	--	--	--	--	-	-	-	-
NEG_M201T197	201.124	197.211	3.29	--	--	--	--	--	--	--	--	--	-	-	-	-
NEG_M201T168	201.124	168.106	2.8	--	--	--	--	--	--	--	--	--	-	-	-	-
NEG_M201T110	201.136	109.67	1.83	--	--	--	--	--	--	--	--	--	-	-	-	-
NEG_M201T530	201.15	529.973	8.83	--	--	--	--	--	--	--	--	--	-	-	-	-
NEG_M201T631	201.15	631.339	10.52	--	--	--	--	--	--	--	--	--	-	-	-	-
NEG_M201T588	201.15	588.292	9.8	--	--	--	--	--	--	--	--	--	-	-	-	-
NEG_M201T604	201.15	603.929	10.07	--	--	--	--	--	--	--	--	--	-	-	-	-
NEG_M202T480	202	479.62	7.99	--	Quinmerac	--	29.1877	C11H8ClNO2	MS1	--	--	--	-	-	-	-
NEG_M202T87	202.012	86.8267	1.45	--	--	--	--	--	--	--	--	--	-	-	-	-
NEG_M202T341	202.018	341.499	5.69	--	--	--	--	--	--	--	--	--	-	-	-	-
NEG_M202T254	202.018	254.371	4.24	--	--	--	--	--	--	--	--	--	-	-	-	-
NEG_M202T664	202.051	663.704	11.06	--	Indolepyruvate	--	0.141585	C11H9NO3	MS1	Indoles and derivatives	35656-49-6	HMDB0060484	C00331	ko01100//Metabolic pathways;ko00380//Tryptophan metabolism	Amino acid metabolism;Global and overview maps	Metabolism
NEG_M202T457	202.054	456.71	7.61	--	--	--	--	--	--	--	--	--	-	-	-	-
NEG_M202T316	202.054	315.514	5.26	--	--	--	--	--	--	--	--	--	-	-	-	-
NEG_M202T90	202.072	89.9175	1.5	--	--	--	--	--	--	--	--	--	-	-	-	-
NEG_M202T88	202.083	87.6414	1.46	--	--	--	--	--	--	--	--	--	-	-	-	-
NEG_M202T528	202.091	528.467	8.81	--	--	--	--	--	--	--	--	--	-	-	-	-
NEG_M202T299	202.108	298.503	4.98	--	--	--	--	--	--	--	--	--	-	-	-	-
NEG_M202T364	202.108	364.026	6.07	--	--	--	--	--	--	--	--	--	-	-	-	-
NEG_M202T562	202.109	562.048	9.37	--	Dihydrozeatin	--	0.323676	C10H15N5O	MS1	Imidazopyrimidines	23599-75-9	HMDB0012215	C02029	ko01110//Biosynthesis of secondary metabolites	Global and overview maps	Metabolism
NEG_M202T195	202.108	194.735	3.25	--	--	--	--	--	--	--	--	--	-	-	-	-
NEG_M202T179	202.108	178.693	2.98	--	--	--	--	--	--	--	--	--	-	-	-	-
NEG_M202T110	202.139	109.666	1.83	--	--	--	--	--	--	--	--	--	-	-	-	-
NEG_M202T530	202.153	529.973	8.83	--	--	--	--	--	--	--	--	--	-	-	-	-
NEG_M203T106	202.969	106.217	1.77	--	Acetazolamide	--	4.46641	C4H6N4O3S2	MS1	Azoles	59-66-5	HMDB0014957	-	-	-	-
NEG_M203T452	203.001	452.333	7.54	--	--	--	--	--	--	--	--	--	-	-	-	-
NEG_M203T318	203.002	318.398	5.31	--	--	--	--	--	--	--	--	--	-	-	-	-
NEG_M203T129	203.006	129.472	2.16	--	--	--	--	--	--	--	--	--	-	-	-	-
NEG_M203T341	203.021	341.273	5.69	--	--	--	--	--	--	--	--	--	-	-	-	-
NEG_M203T138	203.019	137.921	2.3	--	--	--	--	--	--	--	--	--	-	-	-	-
NEG_M203T258	203.05	258.343	4.31	--	Allocystathionine	--	3.20195	C7H14N2O4S	MS1	Carboxylic acids and derivatives	535-34-2	HMDB0000455	-	-	-	-
NEG_M203T86	203.056	85.8892	1.43	--	--	--	--	--	--	--	--	--	-	-	-	-
NEG_M203T166_1	203.05	166.218	2.77	--	L-Cystathionine	--	2.89179	C7H14N2O4S	MS1	Carboxylic acids and derivatives	56-88-2	HMDB0000099	C02291	ko01100//Metabolic pathways;ko01110//Biosynthesis of secondary metabolites;ko01130//Biosynthesis of antibiotics;ko01230//Biosynthesis of amino acids;ko00270//Cysteine and methionine metabolism;ko00260//Glycine, serine and threonine metabolism	Amino acid metabolism;Global and overview maps	Metabolism
NEG_M203T80	203.067	80.0726	1.33	--	--	--	--	--	--	--	--	--	-	-	-	-
NEG_M203T359	203.083	359.31	5.99	--	--	--	--	--	--	--	--	--	-	-	-	-
NEG_M203T364	203.108	363.656	6.06	--	4-Hydroxy-3-(3-methyl-2-butenyl)acetophenone	--	1.16956	C13H16O2	MS1	Organooxygen compounds	26932-05-8	HMDB0030770	-	-	-	-
NEG_M203T195	203.111	194.54	3.24	--	--	--	--	--	--	--	--	--	-	-	-	-
NEG_M203T179	203.112	179.324	2.99	--	--	--	--	--	--	--	--	--	-	-	-	-
NEG_M203T166_2	203.112	166.361	2.77	--	--	--	--	--	--	--	--	--	-	-	-	-
NEG_M204T291	204.005	290.96	4.85	--	--	--	--	--	--	--	--	--	-	-	-	-
NEG_M204T357	204.016	356.977	5.95	--	--	--	--	--	--	--	--	--	-	-	-	-
NEG_M204T126	204.033	125.944	2.1	--	--	--	--	--	--	--	--	--	-	-	-	-
NEG_M204T270	204.033	270.023	4.5	--	--	--	--	--	--	--	--	--	-	-	-	-
NEG_M204T86	204.059	85.6023	1.43	--	--	--	--	--	--	--	--	--	-	-	-	-
NEG_M204T371	204.066	370.881	6.18	Indolelactic acid	--	3.53e-06	3.2307	C11H11NO3	MS2	Indoles and derivatives	1821-52-9	HMDB0000671	C02043	ko00380//Tryptophan metabolism	Amino acid metabolism	Metabolism
NEG_M204T359	204.085	359.233	5.99	--	--	--	--	--	--	--	--	--	-	-	-	-
NEG_M204T104	204.087	104.201	1.74	--	Tryptophan	--	12.2766	C11H12N2O2	MS1	Indoles and derivatives	153-94-6	HMDB0013609	-	-	-	-
NEG_M204T90	204.088	89.7043	1.5	--	--	--	--	--	--	--	--	--	-	-	-	-
NEG_M204T573	204.088	572.558	9.54	--	--	--	--	--	--	--	--	--	-	-	-	-
NEG_M204T110	204.099	109.721	1.83	--	Cerulenin	--	16.4645	C12H17NO3	MS1	Epoxides	17397-89-6	HMDB0015168	-	-	-	-
NEG_M204T343	204.124	343.134	5.72	Pantothenol	--	3.05e-08	0.712025	C9H19NO4	MS2	Fatty Acyls	81-13-0	HMDB0004231	C05944	ko00770//Pantothenate and CoA biosynthesis	Metabolism of cofactors and vitamins	Metabolism
NEG_M204T727	204.176	727.179	12.12	--	--	--	--	--	--	--	--	--	-	-	-	-
NEG_M205T179	204.981	179.026	2.98	--	--	--	--	--	--	--	--	--	-	-	-	-
NEG_M205T223	204.981	223.027	3.72	--	Saccharin sodium anhydrous	--	1.47479	C7H4NO3S. Na	MS1	--	--	--	C12284	ko04742//Taste transduction;ko04973//Carbohydrate digestion and absorption	Digestive system;Sensory system	Organismal Systems
NEG_M205T333	204.981	333.423	5.56	--	--	--	--	--	--	--	--	--	-	-	-	-
NEG_M205T291	204.998	290.943	4.85	--	--	--	--	--	--	--	--	--	-	-	-	-
NEG_M205T452	204.998	452.282	7.54	--	--	--	--	--	--	--	--	--	-	-	-	-
NEG_M205T93	205.035	92.6471	1.54	--	Xanthurenic acid	--	12.5844	C10H7NO4	MS1	Quinolines and derivatives	59-00-7	HMDB0000881	C02470	ko00380//Tryptophan metabolism	Amino acid metabolism	Metabolism
NEG_M205T114	205.028	114.487	1.91	--	Hydroxyanthraquinone	--	2.34704	C14H8O3	MS1	--	--	--	-	-	-	-
NEG_M205T492	205.05	491.633	8.19	--	Sinapic acid	--	1.66637	C11H12O5	MS1	-	-	HMDB0127488	C00482	ko01100//Metabolic pathways;ko01110//Biosynthesis of secondary metabolites	Global and overview maps	Metabolism
NEG_M206T179	205.984	178.995	2.98	--	--	--	--	--	--	--	--	--	-	-	-	-
NEG_M206T224	205.984	223.534	3.73	--	--	--	--	--	--	--	--	--	-	-	-	-
NEG_M206T114	206.032	113.897	1.9	--	--	--	--	--	--	--	--	--	-	-	-	-
NEG_M206T93	206.039	92.6823	1.54	--	Lipoate	--	23.9556	C8H14O2S2	MS1	Dithiolanes	1077-27-6	HMDB0014312	-	-	-	-
NEG_M206T378	206.081	378.242	6.3	N-Acetyl-L-phenylalanine	--	7.08e-30	2.94743	C11H13NO3	MS2	Carboxylic acids and derivatives	2018-61-3	HMDB0000512	C03519	ko00360//Phenylalanine metabolism	Amino acid metabolism	Metabolism
NEG_M206T448	206.082	448.213	7.47	--	Cytokinin B	--	3.81567	C12H11N5	MS1	Imidazopyrimidines	1214-39-7	HMDB0039238	-	-	-	-
NEG_M206T325	206.082	324.896	5.41	--	--	--	--	--	--	--	--	--	-	-	-	-
NEG_M206T90	206.103	89.5538	1.49	--	--	--	--	--	--	--	--	--	-	-	-	-
NEG_M207T179	206.977	179.008	2.98	--	--	--	--	--	--	--	--	--	-	-	-	-
NEG_M207T77	207.014	76.6389	1.28	--	--	--	--	--	--	--	--	--	-	-	-	-
NEG_M207T114	207.024	114.129	1.9	--	Chorismate	--	23.2605	C10H10O6	MS1	Carboxylic acids and derivatives	55508-12-8	HMDB0012199	C00251	ko01100//Metabolic pathways;ko01110//Biosynthesis of secondary metabolites;ko01130//Biosynthesis of antibiotics;ko01230//Biosynthesis of amino acids;ko00400//Phenylalanine, tyrosine and tryptophan biosynthesis;ko00130//Ubiquinone and other terpenoid-quinone biosynthesis;ko00790//Folate biosynthesis	Amino acid metabolism;Global and overview maps;Metabolism of cofactors and vitamins	Metabolism
NEG_M207T91	207.051	90.6551	1.51	--	Dihydrolipoate	--	4.56072	C8H16O2S2	MS1	Fatty Acyls	462-20-4	HMDB0012210	-	-	-	-
NEG_M207T34	207.066	33.5115	0.56	--	--	--	--	--	--	--	--	--	-	-	-	-
NEG_M207T300	207.077	299.508	4.99	--	--	--	--	--	--	--	--	--	-	-	-	-
NEG_M207T325	207.077	324.621	5.41	--	--	--	--	--	--	--	--	--	-	-	-	-
NEG_M207T260	207.087	259.671	4.33	--	--	--	--	--	--	--	--	--	-	-	-	-
NEG_M207T660	207.102	659.97	11	--	--	--	--	--	--	--	--	--	-	-	-	-
NEG_M207T565	207.139	564.514	9.41	--	--	--	--	--	--	--	--	--	-	-	-	-
NEG_M207T774	207.139	774.069	12.9	--	--	--	--	--	--	--	--	--	-	-	-	-
NEG_M208T561	207.989	560.501	9.34	--	--	--	--	--	--	--	--	--	-	-	-	-
NEG_M208T499	207.99	499.378	8.32	--	--	--	--	--	--	--	--	--	-	-	-	-
NEG_M208T211	208.029	211.271	3.52	--	--	--	--	--	--	--	--	--	-	-	-	-
NEG_M208T121	208.061	120.966	2.02	--	--	--	--	--	--	--	--	--	-	-	-	-
NEG_M208T349	208.062	348.948	5.82	--	--	--	--	--	--	--	--	--	-	-	-	-
NEG_M208T221	208.061	221.378	3.69	L-Arogenate	--	0.0232422	1.33958	C10H13NO5	MS2	--	--	--	C00826	ko01100//Metabolic pathways;ko01110//Biosynthesis of secondary metabolites;ko01230//Biosynthesis of amino acids;ko00400//Phenylalanine, tyrosine and tryptophan biosynthesis	Amino acid metabolism;Global and overview maps	Metabolism
NEG_M208T31	208.073	30.885	0.51	--	--	--	--	--	--	--	--	--	-	-	-	-
NEG_M208T426	208.073	425.744	7.1	--	--	--	--	--	--	--	--	--	-	-	-	-
NEG_M208T798	208.072	797.808	13.3	--	--	--	--	--	--	--	--	--	-	-	-	-
NEG_M208T300	208.081	299.508	4.99	--	--	--	--	--	--	--	--	--	-	-	-	-
NEG_M208T496	208.098	496.406	8.27	--	--	--	--	--	--	--	--	--	-	-	-	-
NEG_M208T413	208.098	412.583	6.88	--	--	--	--	--	--	--	--	--	-	-	-	-
NEG_M208T519	208.098	518.618	8.64	--	--	--	--	--	--	--	--	--	-	-	-	-
NEG_M209T675	208.934	675.105	11.25	--	--	--	--	--	--	--	--	--	-	-	-	-
NEG_M209T108	208.986	107.855	1.8	--	--	--	--	--	--	--	--	--	-	-	-	-
NEG_M209T70	209.012	70.1459	1.17	--	--	--	--	--	--	--	--	--	-	-	-	-
NEG_M209T180	209.012	179.565	2.99	--	--	--	--	--	--	--	--	--	-	-	-	-
NEG_M209T76	209.03	75.7692	1.26	Galactaric acid	--	3.23e-05	0.195302	C6H10O8	MS2	Organooxygen compounds	526-99-8	HMDB0000639	C00879	ko00053//Ascorbate and aldarate metabolism	Carbohydrate metabolism	Metabolism
NEG_M209T315	209.045	314.738	5.25	--	--	--	--	--	--	--	--	--	-	-	-	-
NEG_M209T91	209.066	90.5755	1.51	--	--	--	--	--	--	--	--	--	-	-	-	-
NEG_M209T32	209.067	31.8796	0.53	--	1,3,7-Trimethyluric acid	--	4.8149	C8H10N4O3	MS1	Imidazopyrimidines	5415-44-1	HMDB0002123	C16361	ko01120//Microbial metabolism in diverse environments;ko00232//Caffeine metabolism	Biosynthesis of other secondary metabolites;Global and overview maps	Metabolism
NEG_M209T632	209.085	632.152	10.54	--	--	--	--	--	--	--	--	--	-	-	-	-
NEG_M209T336	209.104	336.069	5.6	--	--	--	--	--	--	--	--	--	-	-	-	-
NEG_M209T644	209.118	644.169	10.74	--	--	--	--	--	--	--	--	--	-	-	-	-
NEG_M209T565	209.155	564.932	9.42	--	Ethirimol	--	8.93551	C11H19N3O	MS1	--	--	--	-	-	-	-
NEG_M210T560	209.986	560.382	9.34	--	--	--	--	--	--	--	--	--	-	-	-	-
NEG_M210T359	209.99	358.746	5.98	--	--	--	--	--	--	--	--	--	-	-	-	-
NEG_M210T75	210.016	74.5367	1.24	--	--	--	--	--	--	--	--	--	-	-	-	-
NEG_M210T322	210.026	321.788	5.36	--	Phosphocreatine	--	10.336	C4H10N3O5P	MS1	Carboxylic acids and derivatives	1967-07-02	HMDB0001511	C02305	ko01100//Metabolic pathways;ko00330//Arginine and proline metabolism	Amino acid metabolism;Global and overview maps	Metabolism
NEG_M210T171	210.044	170.699	2.84	--	TES	--	1.65742	C6H15NO6S	MS1	--	--	--	-	-	-	-
NEG_M210T299	210.077	298.564	4.98	--	--	--	--	--	--	--	--	--	-	-	-	-
NEG_M210T211	210.077	210.735	3.51	--	--	--	--	--	--	--	--	--	-	-	-	-
NEG_M210T644	210.122	644.445	10.74	--	--	--	--	--	--	--	--	--	-	-	-	-
NEG_M210T565	210.158	564.726	9.41	--	--	--	--	--	--	--	--	--	-	-	-	-
NEG_M211T70	210.54	70.0135	1.17	--	--	--	--	--	--	--	--	--	-	-	-	-
NEG_M211T107	210.983	107.441	1.79	--	--	--	--	--	--	--	--	--	-	-	-	-
NEG_M211T234	211.001	233.781	3.9	--	--	--	--	--	--	--	--	--	-	-	-	-
NEG_M211T219	211.061	218.594	3.64	--	n-Propyl gallate	--	0.641087	C10H12O5	MS1	Benzene and substituted derivatives	121-79-9	HMDB0033835	-	-	-	-
NEG_M211T90	211.082	90.1381	1.5	D-Glycero-D-galacto-heptitol	--	3.64e-08	0.134907	C7H16O7	MS2	Organooxygen compounds	527-06-0	HMDB0033750	-	-	-	-
NEG_M211T424	211.097	423.892	7.06	--	--	--	--	--	--	--	--	--	-	-	-	-
NEG_M211T668	211.098	667.784	11.13	--	Zalcitabine	--	8.71877	C9H13N3O3	MS1	Oxepanes	5718-77-4	HMDB0037019	C07207	ko04976//Bile secretion	Digestive system	Organismal Systems
NEG_M211T150	211.109	150.004	2.5	--	--	--	--	--	--	--	--	--	-	-	-	-
NEG_M211T589	211.134	589.233	9.82	--	--	--	--	--	--	--	--	--	-	-	-	-
NEG_M211T796	211.134	795.67	13.26	--	--	--	--	--	--	--	--	--	-	-	-	-
NEG_M211T572	211.145	571.722	9.53	--	--	--	--	--	--	--	--	--	-	-	-	-
NEG_M212T81	211.969	80.5805	1.34	--	--	--	--	--	--	--	--	--	-	-	-	-
NEG_M212T500	212.002	499.559	8.33	--	--	--	--	--	--	--	--	--	-	-	-	-
NEG_M212T489	212.002	489.107	8.15	--	--	--	--	--	--	--	--	--	-	-	-	-
NEG_M212T77	212.033	76.5541	1.28	--	--	--	--	--	--	--	--	--	-	-	-	-
NEG_M212T338	212.093	337.853	5.63	--	Harmine	--	10.4942	C13H12N2O	MS1	Harmala alkaloids	442-51-3	HMDB0030311	-	-	-	-
NEG_M212T126	212.093	125.826	2.1	--	--	--	--	--	--	--	--	--	-	-	-	-
NEG_M213T500	213.005	499.556	8.33	--	--	--	--	--	--	--	--	--	-	-	-	-
NEG_M213T489	213.005	489.008	8.15	--	--	--	--	--	--	--	--	--	-	-	-	-
NEG_M213T31	213.015	30.8662	0.51	--	1-Deoxy-D-xylulose 5-phosphate	--	8.99535	C5H11O7P	MS1	Organooxygen compounds	190079-18-6	HMDB0001213	C11437	ko01100//Metabolic pathways;ko01110//Biosynthesis of secondary metabolites;ko01130//Biosynthesis of antibiotics;ko00730//Thiamine metabolism;ko00900//Terpenoid backbone biosynthesis	Global and overview maps;Metabolism of cofactors and vitamins;Metabolism of terpenoids and polyketides	Metabolism
NEG_M213T799	213.015	799.05	13.32	--	Deoxyribose 5-phosphate	--	7.8464	C5H11O7P	MS1	Organooxygen compounds	102916-66-5	HMDB0001031	C00673	ko00030//Pentose phosphate pathway	Carbohydrate metabolism	Metabolism
NEG_M213T826	213.015	825.933	13.77	--	--	--	--	--	--	--	--	--	-	-	-	-
NEG_M213T732_1	213.015	732.145	12.2	--	--	--	--	--	--	--	--	--	-	-	-	-
NEG_M213T86	213.049	86.3766	1.44	--	--	--	--	--	--	--	--	--	-	-	-	-
NEG_M213T586	213.056	586.326	9.77	--	--	--	--	--	--	--	--	--	-	-	-	-
NEG_M213T621	213.092	620.945	10.35	--	--	--	--	--	--	--	--	--	-	-	-	-
NEG_M213T448	213.113	447.848	7.46	--	--	--	--	--	--	--	--	--	-	-	-	-
NEG_M213T401	213.113	400.808	6.68	--	--	--	--	--	--	--	--	--	-	-	-	-
NEG_M213T635	213.113	634.947	10.58	--	--	--	--	--	--	--	--	--	-	-	-	-
NEG_M213T732_2	213.113	731.636	12.19	--	--	--	--	--	--	--	--	--	-	-	-	-
NEG_M213T342	213.113	341.987	5.7	--	--	--	--	--	--	--	--	--	-	-	-	-
NEG_M213T301	213.124	300.744	5.01	--	Dethiobiotin	--	0.0689217	C10H18N2O3	MS1	Fatty Acyls	533-48-2	HMDB0003581	C01909	ko01100//Metabolic pathways;ko00780//Biotin metabolism	Global and overview maps;Metabolism of cofactors and vitamins	Metabolism
NEG_M213T646	213.15	645.67	10.76	--	--	--	--	--	--	--	--	--	-	-	-	-
NEG_M213T535	213.15	534.663	8.91	--	--	--	--	--	--	--	--	--	-	-	-	-
NEG_M213T658_2	213.15	657.528	10.96	--	--	--	--	--	--	--	--	--	-	-	-	-
NEG_M213T640	213.15	639.621	10.66	--	--	--	--	--	--	--	--	--	-	-	-	-
NEG_M213T591	213.15	591.338	9.86	--	--	--	--	--	--	--	--	--	-	-	-	-
NEG_M214T437	213.964	437.418	7.29	--	--	--	--	--	--	--	--	--	-	-	-	-
NEG_M214T473_1	213.975	472.86	7.88	--	--	--	--	--	--	--	--	--	-	-	-	-
NEG_M214T75	214.012	75.4022	1.26	--	--	--	--	--	--	--	--	--	-	-	-	-
NEG_M214T148	214.018	148.441	2.47	--	--	--	--	--	--	--	--	--	-	-	-	-
NEG_M214T86	214.048	86.3766	1.44	--	--	--	--	--	--	--	--	--	-	-	-	-
NEG_M214T150	214.048	150.06	2.5	--	--	--	--	--	--	--	--	--	-	-	-	-
NEG_M214T90	214.072	89.9864	1.5	--	--	--	--	--	--	--	--	--	-	-	-	-
NEG_M214T621	214.095	620.926	10.35	--	N(omega)-Nitro-L-arginine methyl ester	--	5.68419	C7H15N5O4	MS1	--	--	--	-	-	-	-
NEG_M214T195	214.108	194.54	3.24	--	Deoxyribose 1-phosphate	--	9.87871	C5H11O7P	MS1	Organooxygen compounds	17210-42-3	HMDB0001351	C00672	ko00240//Pyrimidine metabolism;ko00030//Pentose phosphate pathway	Carbohydrate metabolism;Nucleotide metabolism	Metabolism
NEG_M214T177	214.108	176.649	2.94	--	--	--	--	--	--	--	--	--	-	-	-	-
NEG_M214T473_2	214.477	472.85	7.88	--	--	--	--	--	--	--	--	--	-	-	-	-
NEG_M215T437	214.967	436.928	7.28	--	2,4-DP	--	2.53624	C9H8Cl2O3	MS1	--	--	--	-	-	-	-
NEG_M215T503	215.002	502.944	8.38	--	--	--	--	--	--	--	--	--	-	-	-	-
NEG_M215T90	215.033	89.8864	1.5	--	--	--	--	--	--	--	--	--	-	-	-	-
NEG_M215T118	215.032	118.269	1.97	--	--	--	--	--	--	--	--	--	-	-	-	-
NEG_M215T83	215.033	82.655	1.38	--	--	--	--	--	--	--	--	--	-	-	-	-
NEG_M215T32	215.033	31.9419	0.53	--	--	--	--	--	--	--	--	--	-	-	-	-
NEG_M215T536	215.035	535.984	8.93	--	Methoxsalen	--	1.0168	C12H8O4	MS1	Coumarins and derivatives	298-81-7	HMDB0014693	-	-	-	-
NEG_M215T135	215.032	134.879	2.25	--	--	--	--	--	--	--	--	--	-	-	-	-
NEG_M215T153	215.032	152.774	2.55	--	--	--	--	--	--	--	--	--	-	-	-	-
NEG_M215T86	215.052	86.0326	1.43	--	6-Aminopenicillanic acid	--	9.05296	C8H12N2O3S	MS1	Carboxylic acids and derivatives	-	HMDB0060618	C02954	ko01130//Biosynthesis of antibiotics	Global and overview maps	Metabolism
NEG_M215T735	215.051	734.946	12.25	--	--	--	--	--	--	--	--	--	-	-	-	-
NEG_M215T290	215.104	289.857	4.83	--	--	--	--	--	--	--	--	--	-	-	-	-
NEG_M215T127	215.103	126.796	2.11	--	--	--	--	--	--	--	--	--	-	-	-	-
NEG_M215T109	215.103	108.662	1.81	--	--	--	--	--	--	--	--	--	-	-	-	-
NEG_M215T394	215.129	394.494	6.57	--	--	--	--	--	--	--	--	--	-	-	-	-
NEG_M215T319	215.14	319.235	5.32	--	--	--	--	--	--	--	--	--	-	-	-	-
NEG_M215T488	215.14	487.859	8.13	--	--	--	--	--	--	--	--	--	-	-	-	-
NEG_M215T306	215.14	305.747	5.1	--	--	--	--	--	--	--	--	--	-	-	-	-
NEG_M215T291	215.14	291.46	4.86	--	--	--	--	--	--	--	--	--	-	-	-	-
NEG_M215T687	215.165	687.451	11.46	--	--	--	--	--	--	--	--	--	-	-	-	-
NEG_M215T577	215.165	576.526	9.61	--	--	--	--	--	--	--	--	--	-	-	-	-
NEG_M215T591	215.165	590.818	9.85	--	--	--	--	--	--	--	--	--	-	-	-	-
NEG_M215T624	215.165	623.805	10.4	--	--	--	--	--	--	--	--	--	-	-	-	-
NEG_M215T607	215.165	606.692	10.11	--	--	--	--	--	--	--	--	--	-	-	-	-
NEG_M216T438	215.96	437.724	7.3	--	--	--	--	--	--	--	--	--	-	-	-	-
NEG_M216T88	215.974	87.7547	1.46	--	--	--	--	--	--	--	--	--	-	-	-	-
NEG_M216T299	216.033	298.727	4.98	--	--	--	--	--	--	--	--	--	-	-	-	-
NEG_M216T90	216.036	89.8864	1.5	--	--	--	--	--	--	--	--	--	-	-	-	-
NEG_M216T232	216.033	232.227	3.87	--	--	--	--	--	--	--	--	--	-	-	-	-
NEG_M216T264	216.033	263.827	4.4	--	--	--	--	--	--	--	--	--	-	-	-	-
NEG_M216T399	216.088	399.1	6.65	--	Pymetrozine	--	6.9879	C10H11N5O	MS1	--	--	--	-	-	-	-
NEG_M216T108	216.107	108.313	1.81	--	--	--	--	--	--	--	--	--	-	-	-	-
NEG_M216T687	216.168	687.451	11.46	--	--	--	--	--	--	--	--	--	-	-	-	-
NEG_M217T75	216.966	74.6831	1.24	--	--	--	--	--	--	--	--	--	-	-	-	-
NEG_M217T522	217.017	521.514	8.69	--	--	--	--	--	--	--	--	--	-	-	-	-
NEG_M217T527	217.017	526.606	8.78	--	--	--	--	--	--	--	--	--	-	-	-	-
NEG_M217T474	217.017	473.88	7.9	--	--	--	--	--	--	--	--	--	-	-	-	-
NEG_M217T90_1	217.03	89.8692	1.5	--	--	--	--	--	--	--	--	--	-	-	-	-
NEG_M217T233	217.037	233.17	3.89	--	--	--	--	--	--	--	--	--	-	-	-	-
NEG_M217T90_3	217.083	89.959	1.5	--	gamma-Glutamylalanine	--	1.85855	C7H11N2O5R	MS1	Carboxylic acids and derivatives	5875-41-2	HMDB0006248	C03740	ko01100//Metabolic pathways;ko00480//Glutathione metabolism	Global and overview maps;Metabolism of other amino acids	Metabolism
NEG_M217T347	217.108	346.553	5.78	--	--	--	--	--	--	--	--	--	-	-	-	-
NEG_M217T88	217.119	88.4777	1.47	--	--	--	--	--	--	--	--	--	-	-	-	-
NEG_M217T127	217.119	126.837	2.11	--	--	--	--	--	--	--	--	--	-	-	-	-
NEG_M217T147	217.119	147.452	2.46	--	--	--	--	--	--	--	--	--	-	-	-	-
NEG_M217T419	217.144	419.177	6.99	--	beta-Alanyl-L-lysine	--	8.39825	C9H19N3O3	MS1	Peptidomimetics	-	HMDB0060442	C05341	ko00410//beta-Alanine metabolism	Metabolism of other amino acids	Metabolism
NEG_M218T88	218.011	87.5704	1.46	--	--	--	--	--	--	--	--	--	-	-	-	-
NEG_M218T81	218.031	81.4467	1.36	--	--	--	--	--	--	--	--	--	-	-	-	-
NEG_M218T125	218.049	124.927	2.08	--	--	--	--	--	--	--	--	--	-	-	-	-
NEG_M218T82	218.067	82.0258	1.37	--	O-Succinyl-L-homoserine	--	1.13646	C8H13NO6	MS1	--	--	--	C01118	ko01100//Metabolic pathways;ko01110//Biosynthesis of secondary metabolites;ko01230//Biosynthesis of amino acids;ko00270//Cysteine and methionine metabolism;ko00920//Sulfur metabolism	Amino acid metabolism;Energy metabolism;Global and overview maps	Metabolism
NEG_M218T543	218.082	542.66	9.04	--	--	--	--	--	--	--	--	--	-	-	-	-
NEG_M218T397	218.082	397.205	6.62	--	--	--	--	--	--	--	--	--	-	-	-	-
NEG_M218T300	218.103	299.661	4.99	--	pantothenic acid	--	1.00773	C9H17NO5	MS1	Alcohols and polyols	79-83-4	HMDB0000210	C00864	ko01100//Metabolic pathways;ko01110//Biosynthesis of secondary metabolites;ko04977//Vitamin digestion and absorption;ko00410//beta-Alanine metabolism;ko00770//Pantothenate and CoA biosynthesis	Digestive system;Global and overview maps;Metabolism of cofactors and vitamins;Metabolism of other amino acids	Metabolism;Organismal Systems
NEG_M218T150	218.103	149.732	2.5	Pantothenic acid	--	9.5e-28	0.0898885	C9H17NO5	MS2	Alcohols and polyols	79-83-4	HMDB0000210	C00864	ko01100//Metabolic pathways;ko01110//Biosynthesis of secondary metabolites;ko04977//Vitamin digestion and absorption;ko00410//beta-Alanine metabolism;ko00770//Pantothenate and CoA biosynthesis	Digestive system;Global and overview maps;Metabolism of cofactors and vitamins;Metabolism of other amino acids	Metabolism;Organismal Systems
NEG_M219T86	218.982	86.4551	1.44	--	--	--	--	--	--	--	--	--	-	-	-	-
NEG_M219T268	218.997	268.121	4.47	--	4-Nitrophenyl phosphate	--	15.5318	C6H6NO6P	MS1	Organic phosphoric acids and derivatives	-	HMDB0060272	C03360	ko01120//Microbial metabolism in diverse environments	Global and overview maps	Metabolism
NEG_M219T250	218.997	250.348	4.17	--	--	--	--	--	--	--	--	--	-	-	-	-
NEG_M219T299	218.997	298.869	4.98	--	--	--	--	--	--	--	--	--	-	-	-	-
NEG_M219T333	218.997	332.723	5.55	--	--	--	--	--	--	--	--	--	-	-	-	-
NEG_M219T85	219.011	85.474	1.42	--	--	--	--	--	--	--	--	--	-	-	-	-
NEG_M219T107	219.014	107.315	1.79	--	Nitrofurantoin	--	4.38373	C8H6N4O5	MS1	Azolidines	67-20-9	HMDB0014836	-	-	-	-
NEG_M219T169	219.014	169.083	2.82	--	--	--	--	--	--	--	--	--	-	-	-	-
NEG_M219T358	219.014	358.24	5.97	--	--	--	--	--	--	--	--	--	-	-	-	-
NEG_M219T126	219.047	125.974	2.1	--	--	--	--	--	--	--	--	--	-	-	-	-
NEG_M219T70	219.051	70.1203	1.17	--	Xanthopterin-B2	--	4.06838	C9H10N4O4	MS1	--	--	--	-	-	-	-
NEG_M219T79	219.062	79.2056	1.32	--	--	--	--	--	--	--	--	--	-	-	-	-
NEG_M219T324	219.077	323.857	5.4	--	5-Hydroxy-L-tryptophan	--	0.698089	C11H12N2O3	MS1	Indoles and derivatives	4350-09-08	HMDB0000472	C00643	ko01100//Metabolic pathways;ko00380//Tryptophan metabolism;ko04726//Serotonergic synapse	Amino acid metabolism;Global and overview maps;Nervous system	Metabolism;Organismal Systems
NEG_M219T209	219.077	208.818	3.48	--	--	--	--	--	--	--	--	--	-	-	-	-
NEG_M219T543	219.086	542.606	9.04	--	--	--	--	--	--	--	--	--	-	-	-	-
NEG_M219T150_2	219.107	149.608	2.49	--	--	--	--	--	--	--	--	--	-	-	-	-
NEG_M220T81	219.978	81.2283	1.35	--	--	--	--	--	--	--	--	--	-	-	-	-
NEG_M220T250	220	249.649	4.16	--	--	--	--	--	--	--	--	--	-	-	-	-
NEG_M220T150	220.028	150.104	2.5	--	Chloridazon	--	0.572704	C10H8ClN3O	MS1	--	--	--	-	-	-	-
NEG_M220T309	220.064	309.361	5.16	--	--	--	--	--	--	--	--	--	-	-	-	-
NEG_M220T130	220.065	129.547	2.16	--	--	--	--	--	--	--	--	--	-	-	-	-
NEG_M220T90	220.083	89.8695	1.5	--	N-Acetylmannosamine	--	0.0251571	C8H15NO6	MS1	Organooxygen compounds	7772-94-3	HMDB0001129	C00645	ko01100//Metabolic pathways;ko00520//Amino sugar and nucleotide sugar metabolism	Carbohydrate metabolism;Global and overview maps	Metabolism
NEG_M220T98	220.083	97.8848	1.63	--	--	--	--	--	--	--	--	--	-	-	-	-
NEG_M220T367	220.098	367.017	6.12	--	--	--	--	--	--	--	--	--	-	-	-	-
NEG_M220T530	220.101	529.683	8.83	--	Metaxalone	--	15.7437	C12H15NO3	MS1	Phenol ethers	1665-48-1	HMDB0014798	-	-	-	-
NEG_M220T657	220.147	657.057	10.95	--	Norspermidine	--	0.423574	C6H17N3	MS1	Organonitrogen compounds	56-18-8	HMDB0011634	C03375	ko00330//Arginine and proline metabolism	Amino acid metabolism	Metabolism
NEG_M221T718	220.984	717.822	11.96	--	--	--	--	--	--	--	--	--	-	-	-	-
NEG_M221T500	221.009	499.638	8.33	--	--	--	--	--	--	--	--	--	-	-	-	-
NEG_M221T76	221.03	76.2961	1.27	--	Dantron	--	26.7695	C14H8O4	MS1	Anthracenes	117-10-2	HMDB0029752	-	-	-	-
NEG_M221T94	221.066	94.3903	1.57	--	--	--	--	--	--	--	--	--	-	-	-	-
NEG_M221T148	221.068	148.497	2.47	--	--	--	--	--	--	--	--	--	-	-	-	-
NEG_M221T309	221.068	308.599	5.14	--	--	--	--	--	--	--	--	--	-	-	-	-
NEG_M221T129	221.067	128.765	2.15	--	--	--	--	--	--	--	--	--	-	-	-	-
NEG_M221T496	221.081	495.543	8.26	--	--	--	--	--	--	--	--	--	-	-	-	-
NEG_M221T489	221.082	488.826	8.15	--	--	--	--	--	--	--	--	--	-	-	-	-
NEG_M221T647	221.085	647.023	10.78	--	--	--	--	--	--	--	--	--	-	-	-	-
NEG_M221T338	221.093	338.245	5.64	--	--	--	--	--	--	--	--	--	-	-	-	-
NEG_M221T313	221.093	312.987	5.22	--	--	--	--	--	--	--	--	--	-	-	-	-
NEG_M221T362	221.093	361.707	6.03	--	beta-N-Acetylglucosamine	--	13.782	C8H15NO6	MS1	Organooxygen compounds	14131-68-1	HMDB0000803	-	-	-	-
NEG_M221T657	221.155	657.057	10.95	N-Acetyl-D-glucosamine	--	1.86e-05	3.03498	C8H15NO6	MS2	Organooxygen compounds	14131-68-1	HMDB0000803	C00140	ko01100//Metabolic pathways;ko02010//ABC transporters;ko00520//Amino sugar and nucleotide sugar metabolism	Carbohydrate metabolism;Global and overview maps;Membrane transport	Environmental Information Processing;Metabolism
NEG_M221T809	221.154	809.19	13.49	--	--	--	--	--	--	--	--	--	-	-	-	-
NEG_M222T394	222.023	394.39	6.57	--	--	--	--	--	--	--	--	--	-	-	-	-
NEG_M222T95_1	222.037	94.682	1.58	--	3-Deoxy-lyxo-heptulosaric acid	--	2.35262	C7H10O8	MS1	--	--	--	-	-	-	-
NEG_M222T94	222.05	94.3812	1.57	--	Fraxidin	--	14.1849	C11H10O5	MS1	--	--	--	-	-	-	-
NEG_M222T309	222.061	309.015	5.15	--	Acetamiprid	--	29.5115	C10H11ClN4	MS1	--	--	--	-	-	-	-
NEG_M222T95_2	222.07	94.6373	1.58	--	--	--	--	--	--	--	--	--	-	-	-	-
NEG_M222T349	222.077	349.021	5.82	--	--	--	--	--	--	--	--	--	-	-	-	-
NEG_M222T151	222.077	151.238	2.52	--	--	--	--	--	--	--	--	--	-	-	-	-
NEG_M222T234	222.077	233.513	3.89	--	--	--	--	--	--	--	--	--	-	-	-	-
NEG_M222T495	222.085	495.447	8.26	--	5-Methyl-2'-deoxycytidine	--	12.5222	C10H15N3O4	MS1	Pyrimidine nucleosides	838-07-3	HMDB0002224	-	-	-	-
NEG_M222T426	222.081	426.129	7.1	--	--	--	--	--	--	--	--	--	-	-	-	-
NEG_M222T657	222.158	657.057	10.95	--	--	--	--	--	--	--	--	--	-	-	-	-
NEG_M222T727	222.186	727.273	12.12	--	--	--	--	--	--	--	--	--	-	-	-	-
NEG_M223T62	222.899	61.5908	1.03	--	--	--	--	--	--	--	--	--	-	-	-	-
NEG_M223T692	223	691.573	11.53	--	--	--	--	--	--	--	--	--	-	-	-	-
NEG_M223T755	223.028	754.589	12.58	Thymidine	--	2.13e-10	1.04647	C10H14N2O5	MS2	Pyrimidine nucleosides	50-89-5	HMDB0000273	C00214	ko01100//Metabolic pathways;ko00240//Pyrimidine metabolism	Global and overview maps;Nucleotide metabolism	Metabolism
NEG_M223T578	223.028	578.178	9.64	--	--	--	--	--	--	--	--	--	-	-	-	-
NEG_M223T608	223.028	608.462	10.14	--	--	--	--	--	--	--	--	--	-	-	-	-
NEG_M223T94	223.071	94.3632	1.57	--	--	--	--	--	--	--	--	--	-	-	-	-
NEG_M223T246	223.082	245.891	4.1	--	Fenoprofen	--	28.3627	C15H14O3	MS1	Benzene and substituted derivatives	34597-40-5	HMDB0014713	-	-	-	-
NEG_M223T678	223.101	677.928	11.3	--	1-Methyl-6-phenyl-1H-imidazo[4,5-b]pyridin-2-amine	--	8.30634	C13H12N4	MS1	Pyridines and derivatives	105650-23-5	HMDB0041008	C16038	ko05200//Pathways in cancer;ko05215//Prostate cancer;ko05204//Chemical carcinogenesis	Cancers	Human Diseases
NEG_M223T657	223.101	656.945	10.95	--	--	--	--	--	--	--	--	--	-	-	-	-
NEG_M223T681	223.116	681.073	11.35	--	--	--	--	--	--	--	--	--	-	-	-	-
NEG_M223T622	223.134	621.534	10.36	--	--	--	--	--	--	--	--	--	-	-	-	-
NEG_M223T764	223.134	764.422	12.74	Methyl jasmonate	--	3.31e-06	0.00333153	C13H20O3	MS2	Fatty Acyls	1211-29-6	HMDB0036583	C11512	ko01110//Biosynthesis of secondary metabolites;ko00592//alpha-Linolenic acid metabolism	Global and overview maps;Lipid metabolism	Metabolism
NEG_M223T565	223.134	564.54	9.41	--	--	--	--	--	--	--	--	--	-	-	-	-
NEG_M223T727	223.19	726.813	12.11	--	--	--	--	--	--	--	--	--	-	-	-	-
NEG_M224T79	224.023	78.9467	1.32	--	--	--	--	--	--	--	--	--	-	-	-	-
NEG_M224T519	224.057	518.706	8.65	--	--	--	--	--	--	--	--	--	-	-	-	-
NEG_M224T360	224.093	359.57	5.99	--	--	--	--	--	--	--	--	--	-	-	-	-
NEG_M225T85	224.997	84.6949	1.41	--	--	--	--	--	--	--	--	--	-	-	-	-
NEG_M225T132	225.059	131.707	2.2	--	--	--	--	--	--	--	--	--	-	-	-	-
NEG_M225T86	225.06	85.9607	1.43	--	--	--	--	--	--	--	--	--	-	-	-	-
NEG_M225T95	225.099	94.6373	1.58	--	--	--	--	--	--	--	--	--	-	-	-	-
NEG_M225T149	225.098	149.182	2.49	--	--	--	--	--	--	--	--	--	-	-	-	-
NEG_M225T131	225.099	131.135	2.19	--	--	--	--	--	--	--	--	--	-	-	-	-
NEG_M225T299	225.099	299.453	4.99	--	--	--	--	--	--	--	--	--	-	-	-	-
NEG_M225T430	225.113	430.335	7.17	--	--	--	--	--	--	--	--	--	-	-	-	-
NEG_M225T683	225.124	682.988	11.38	--	Pentobarbital	--	0.111328	C11H18N2O3	MS1	Diazines	76-74-4	HMDB0014457	-	-	-	-
NEG_M225T773	225.186	772.913	12.88	--	Myristoleic acid	--	0.0822618	C14H26O2	MS1	Fatty Acyls	544-64-9	HMDB0002000	-	-	-	-
NEG_M226T291	225.985	291.08	4.85	--	--	--	--	--	--	--	--	--	-	-	-	-
NEG_M226T234	226.021	234.4	3.91	--	--	--	--	--	--	--	--	--	-	-	-	-
NEG_M226T89	226.039	88.7945	1.48	--	--	--	--	--	--	--	--	--	-	-	-	-
NEG_M226T86	226.065	85.9161	1.43	--	--	--	--	--	--	--	--	--	-	-	-	-
NEG_M226T118	226.065	118.08	1.97	--	--	--	--	--	--	--	--	--	-	-	-	-
NEG_M226T100	226.083	100.134	1.67	--	Deoxycytidine	--	1.4587	C9H13N3O4	MS1	Pyrimidine nucleosides	951-77-9	HMDB0000014	C00881	ko00240//Pyrimidine metabolism	Nucleotide metabolism	Metabolism
NEG_M226T282	226.083	282.28	4.7	--	Genipin	--	3.94979	C11H14O5	MS1	Prenol lipids	6902-77-8	HMDB0035830	-	-	-	-
NEG_M226T95	226.103	94.6373	1.58	--	--	--	--	--	--	--	--	--	-	-	-	-
NEG_M226T393	226.108	392.916	6.55	--	--	--	--	--	--	--	--	--	-	-	-	-
NEG_M226T194	226.108	194.273	3.24	--	--	--	--	--	--	--	--	--	-	-	-	-
NEG_M226T32	226.12	31.9005	0.53	--	trans-12-Hydroxyjasmonic acid	--	3.55856	C12H18O4	MS1	--	--	--	-	-	-	-
NEG_M227T78	226.928	78.3654	1.31	--	--	--	--	--	--	--	--	--	-	-	-	-
NEG_M227T107	226.997	107.134	1.79	--	3,5-Dinitrosalicylic acid	--	8.40746	C7H4N2O7	MS1	--	--	--	-	-	-	-
NEG_M227T82	227.044	81.6693	1.36	--	--	--	--	--	--	--	--	--	-	-	-	-
NEG_M227T85	227.066	85.4023	1.42	--	--	--	--	--	--	--	--	--	-	-	-	-
NEG_M227T100	227.087	100.134	1.67	--	--	--	--	--	--	--	--	--	-	-	-	-
NEG_M227T452	227.092	452.498	7.54	--	--	--	--	--	--	--	--	--	-	-	-	-
NEG_M227T366	227.092	366.025	6.1	--	--	--	--	--	--	--	--	--	-	-	-	-
NEG_M227T400	227.104	399.508	6.66	--	--	--	--	--	--	--	--	--	-	-	-	-
NEG_M227T415	227.104	415.003	6.92	--	--	--	--	--	--	--	--	--	-	-	-	-
NEG_M227T95	227.104	94.558	1.58	--	--	--	--	--	--	--	--	--	-	-	-	-
NEG_M227T387	227.104	386.907	6.45	--	--	--	--	--	--	--	--	--	-	-	-	-
NEG_M227T126	227.104	126.132	2.1	--	--	--	--	--	--	--	--	--	-	-	-	-
NEG_M227T195	227.112	194.54	3.24	--	Octopine	--	11.6945	C9H18N4O4	MS1	--	--	--	C04137	ko02010//ABC transporters;ko00330//Arginine and proline metabolism	Amino acid metabolism;Membrane transport	Environmental Information Processing;Metabolism
NEG_M227T409	227.129	408.945	6.82	--	--	--	--	--	--	--	--	--	-	-	-	-
NEG_M227T516	227.129	516.028	8.6	--	Traumatic Acid	--	0.643341	C12H20O4	MS1	Fatty Acyls	6402-36-4	HMDB0000933	C16308	ko01110//Biosynthesis of secondary metabolites;ko00592//alpha-Linolenic acid metabolism	Global and overview maps;Lipid metabolism	Metabolism
NEG_M227T444	227.129	444.167	7.4	--	--	--	--	--	--	--	--	--	-	-	-	-
NEG_M227T356	227.14	355.735	5.93	--	--	--	--	--	--	--	--	--	-	-	-	-
NEG_M227T681	227.165	680.559	11.34	--	--	--	--	--	--	--	--	--	-	-	-	-
NEG_M227T31	227.201	30.9292	0.52	--	--	--	--	--	--	--	--	--	-	-	-	-
NEG_M227T813	227.202	812.616	13.54	Myristic acid	--	3.96e-10	0.715595	C14H28O2	MS2	Fatty Acyls	544-63-8	HMDB0000806	C06424	ko01100//Metabolic pathways;ko00061//Fatty acid biosynthesis	Global and overview maps;Lipid metabolism	Metabolism
NEG_M228T305	227.996	305.441	5.09	--	--	--	--	--	--	--	--	--	-	-	-	-
NEG_M228T77	228.027	76.7543	1.28	--	--	--	--	--	--	--	--	--	-	-	-	-
NEG_M228T369	228.033	368.935	6.15	--	--	--	--	--	--	--	--	--	-	-	-	-
NEG_M228T81	228.063	81.1953	1.35	--	--	--	--	--	--	--	--	--	-	-	-	-
NEG_M228T216	228.071	215.71	3.6	--	Deoxyuridine	--	4.45199	C9H12N2O5	MS1	Pyrimidine nucleosides	951-78-0	HMDB0000012	C00526	ko00240//Pyrimidine metabolism	Nucleotide metabolism	Metabolism
NEG_M228T516	228.07	515.737	8.6	--	--	--	--	--	--	--	--	--	-	-	-	-
NEG_M228T104	228.081	104.199	1.74	--	Ergothioneine	--	0.407717	C9H15N3O2S	MS1	Carboxylic acids and derivatives	497-30-3	HMDB0003045	C05570	ko00340//Histidine metabolism	Amino acid metabolism	Metabolism
NEG_M228T109	228.099	108.937	1.82	--	--	--	--	--	--	--	--	--	-	-	-	-
NEG_M228T356	228.143	355.634	5.93	--	--	--	--	--	--	--	--	--	-	-	-	-
NEG_M228T495	228.16	494.745	8.25	--	--	--	--	--	--	--	--	--	-	-	-	-
NEG_M229T456	228.511	456.127	7.6	--	--	--	--	--	--	--	--	--	-	-	-	-
NEG_M229T477	228.981	477.294	7.95	--	--	--	--	--	--	--	--	--	-	-	-	-
NEG_M229T546	228.994	545.783	9.1	--	Linuron	--	0.977432	C9H10Cl2N2O2	MS1	--	--	--	-	-	-	-
NEG_M229T107	228.993	107.036	1.78	--	--	--	--	--	--	--	--	--	-	-	-	-
NEG_M229T305	229	305.235	5.09	--	--	--	--	--	--	--	--	--	-	-	-	-
NEG_M229T78	229.011	77.791	1.3	Ribose 1-phosphate	--	3.22e-09	2.12741	C5H11O8P	MS2	Organooxygen compounds	14075-00-4	HMDB0001489	C00620	ko00230//Purine metabolism;ko00030//Pentose phosphate pathway	Carbohydrate metabolism;Nucleotide metabolism	Metabolism
NEG_M229T553	229.017	552.947	9.22	--	--	--	--	--	--	--	--	--	-	-	-	-
NEG_M229T487	229.018	486.557	8.11	--	--	--	--	--	--	--	--	--	-	-	-	-
NEG_M229T503	229.018	502.754	8.38	--	--	--	--	--	--	--	--	--	-	-	-	-
NEG_M229T563	229.017	562.909	9.38	--	--	--	--	--	--	--	--	--	-	-	-	-
NEG_M229T86	229.023	86.4309	1.44	--	--	--	--	--	--	--	--	--	-	-	-	-
NEG_M229T215	229.029	215.038	3.58	--	Asulam	--	0.173634	C8H10N2O4S	MS1	--	--	--	-	-	-	-
NEG_M229T605	229.054	604.701	10.08	--	--	--	--	--	--	--	--	--	-	-	-	-
NEG_M229T81	229.067	81.1901	1.35	--	--	--	--	--	--	--	--	--	-	-	-	-
NEG_M229T90	229.083	89.9317	1.5	--	--	--	--	--	--	--	--	--	-	-	-	-
NEG_M229T110	229.102	109.602	1.83	--	--	--	--	--	--	--	--	--	-	-	-	-
NEG_M229T451	229.108	451.218	7.52	--	--	--	--	--	--	--	--	--	-	-	-	-
NEG_M229T334	229.107	333.654	5.56	--	--	--	--	--	--	--	--	--	-	-	-	-
NEG_M229T201	229.108	200.654	3.34	--	--	--	--	--	--	--	--	--	-	-	-	-
NEG_M229T302	229.13	302.353	5.04	--	--	--	--	--	--	--	--	--	-	-	-	-
NEG_M229T447	229.145	447.367	7.46	--	--	--	--	--	--	--	--	--	-	-	-	-
NEG_M229T357	229.155	357.089	5.95	--	--	--	--	--	--	--	--	--	-	-	-	-
NEG_M229T340	229.155	340.052	5.67	--	--	--	--	--	--	--	--	--	-	-	-	-
NEG_M229T420	229.156	419.997	7	--	--	--	--	--	--	--	--	--	-	-	-	-
NEG_M229T495	229.164	494.651	8.24	--	--	--	--	--	--	--	--	--	-	-	-	-
NEG_M229T656	229.181	655.688	10.93	--	--	--	--	--	--	--	--	--	-	-	-	-
NEG_M229T732	229.181	732.248	12.2	--	--	--	--	--	--	--	--	--	-	-	-	-
NEG_M230T108	229.998	108.146	1.8	--	--	--	--	--	--	--	--	--	-	-	-	-
NEG_M230T305	229.993	305.242	5.09	--	Diazoxide	--	4.55848	C8H7ClN2O2S	MS1	Thiadiazines	364-98-7	HMDB0015251	-	-	-	-
NEG_M230T487	230.021	486.511	8.11	--	D-Ribulose 5-phosphate	--	7.50689	C5H11O8P	MS1	Carbohydrates and carbohydrate conjugates	4151-19-3	HMDB0000618	C00199	ko01100//Metabolic pathways;ko01110//Biosynthesis of secondary metabolites;ko01120//Microbial metabolism in diverse environments;ko01130//Biosynthesis of antibiotics;ko01230//Biosynthesis of amino acids;ko01200//Carbon metabolism;ko00030//Pentose phosphate pathway;ko00040//Pentose and glucuronate interconversions;ko00740//Riboflavin metabolism;ko00750//Vitamin B6 metabolism	Carbohydrate metabolism;Global and overview maps;Metabolism of cofactors and vitamins	Metabolism
NEG_M230T605	230.057	604.925	10.08	--	Visnagin	--	2.01677	C13H10O4	MS1	--	--	--	-	-	-	-
NEG_M230T126	230.103	125.924	2.1	--	--	--	--	--	--	--	--	--	-	-	-	-
NEG_M230T451	230.111	451.167	7.52	--	--	--	--	--	--	--	--	--	-	-	-	-
NEG_M230T448	230.148	447.616	7.46	--	--	--	--	--	--	--	--	--	-	-	-	-
NEG_M231T72	230.529	71.575	1.19	--	--	--	--	--	--	--	--	--	-	-	-	-
NEG_M231T592	230.986	592.203	9.87	--	--	--	--	--	--	--	--	--	-	-	-	-
NEG_M231T572	230.986	571.975	9.53	--	D-Glyceric acid	--	16.3262	C6H10CaO8	MS1	Organooxygen compounds	6000-40-4	HMDB0031818	C00258	ko01100//Metabolic pathways;ko01110//Biosynthesis of secondary metabolites;ko01120//Microbial metabolism in diverse environments;ko01130//Biosynthesis of antibiotics;ko01200//Carbon metabolism;ko00260//Glycine, serine and threonine metabolism;ko00630//Glyoxylate and dicarboxylate metabolism;ko00030//Pentose phosphate pathway;ko00561//Glycerolipid metabolism	Amino acid metabolism;Carbohydrate metabolism;Global and overview maps;Lipid metabolism	Metabolism
NEG_M231T744	230.986	744.403	12.41	--	--	--	--	--	--	--	--	--	-	-	-	-
NEG_M231T714	230.986	714.415	11.91	--	--	--	--	--	--	--	--	--	-	-	-	-
NEG_M231T599	230.986	598.811	9.98	--	--	--	--	--	--	--	--	--	-	-	-	-
NEG_M231T395	230.996	395.497	6.59	--	Heptenophos	--	6.64033	C9H12ClO4P	MS1	Organic phosphoric acids and derivatives	23560-59-0	HMDB0031793	-	-	-	-
NEG_M231T584	231.033	584.184	9.74	--	--	--	--	--	--	--	--	--	-	-	-	-
NEG_M231T520	231.033	520.132	8.67	--	--	--	--	--	--	--	--	--	-	-	-	-
NEG_M231T569	231.066	569.279	9.49	--	--	--	--	--	--	--	--	--	-	-	-	-
NEG_M231T126	231.107	125.752	2.1	--	--	--	--	--	--	--	--	--	-	-	-	-
NEG_M231T283	231.124	283.346	4.72	--	--	--	--	--	--	--	--	--	-	-	-	-
NEG_M231T461	231.123	460.577	7.68	--	--	--	--	--	--	--	--	--	-	-	-	-
NEG_M231T165	231.134	164.997	2.75	--	--	--	--	--	--	--	--	--	-	-	-	-
NEG_M231T524	231.16	523.7	8.73	--	--	--	--	--	--	--	--	--	-	-	-	-
NEG_M231T458	231.16	458.446	7.64	--	--	--	--	--	--	--	--	--	-	-	-	-
NEG_M232T92	231.941	92.499	1.54	--	--	--	--	--	--	--	--	--	-	-	-	-
NEG_M232T572	231.99	572.246	9.54	--	--	--	--	--	--	--	--	--	-	-	-	-
NEG_M232T313	232.028	313.26	5.22	--	--	--	--	--	--	--	--	--	-	-	-	-
NEG_M232T284	232.028	283.962	4.73	--	--	--	--	--	--	--	--	--	-	-	-	-
NEG_M232T239	232.028	238.602	3.98	--	--	--	--	--	--	--	--	--	-	-	-	-
NEG_M232T211	232.028	210.725	3.51	--	--	--	--	--	--	--	--	--	-	-	-	-
NEG_M232T584	232.037	584.183	9.74	--	--	--	--	--	--	--	--	--	-	-	-	-
NEG_M232T301	232.059	301.03	5.02	--	--	--	--	--	--	--	--	--	-	-	-	-
NEG_M232T90	232.083	90.1381	1.5	--	--	--	--	--	--	--	--	--	-	-	-	-
NEG_M232T148_2	232.083	147.907	2.47	--	Muramic acid	--	2.48574	C9H17NO7	MS1	Organooxygen compounds	1114-41-6	HMDB0003254	-	-	-	-
NEG_M232T126	232.083	125.985	2.1	--	--	--	--	--	--	--	--	--	-	-	-	-
NEG_M232T88	232.094	88.4507	1.47	--	--	--	--	--	--	--	--	--	-	-	-	-
NEG_M232T195	232.119	194.728	3.25	--	--	--	--	--	--	--	--	--	-	-	-	-
NEG_M232T295	232.119	294.516	4.91	--	Melatonin	--	10.0872	C13H16N2O2	MS1	Indoles and derivatives	73-31-4	HMDB0001389	C01598	ko01100//Metabolic pathways;ko04080//Neuroactive ligand-receptor interaction;ko00380//Tryptophan metabolism;ko04713//Circadian entrainment	Amino acid metabolism;Environmental adaptation;Global and overview maps;Signaling molecules and interaction	Environmental Information Processing;Metabolism;Organismal Systems
NEG_M232T179	232.119	179.32	2.99	--	--	--	--	--	--	--	--	--	-	-	-	-
NEG_M232T165	232.138	164.997	2.75	--	--	--	--	--	--	--	--	--	-	-	-	-
NEG_M233T35	232.946	34.9566	0.58	--	--	--	--	--	--	--	--	--	-	-	-	-
NEG_M233T514	232.994	513.85	8.56	--	Riluzole	--	25.9353	C8H5F3N2OS	MS1	Benzothiazoles	1744-22-5	HMDB0014878	-	-	-	-
NEG_M233T337	233.012	336.864	5.61	--	Thiacloprid	--	28.6499	C10H9ClN4S	MS1	--	--	--	-	-	-	-
NEG_M233T584	233.029	584.429	9.74	--	--	--	--	--	--	--	--	--	-	-	-	-
NEG_M233T239	233.032	238.777	3.98	--	--	--	--	--	--	--	--	--	-	-	-	-
NEG_M233T277	233.049	277.457	4.62	--	--	--	--	--	--	--	--	--	-	-	-	-
NEG_M233T686	233.046	686.246	11.44	--	--	--	--	--	--	--	--	--	-	-	-	-
NEG_M233T80	233.078	80.0141	1.33	--	--	--	--	--	--	--	--	--	-	-	-	-
NEG_M233T296	233.087	295.554	4.93	--	--	--	--	--	--	--	--	--	-	-	-	-
NEG_M233T175	233.122	175.149	2.92	--	--	--	--	--	--	--	--	--	-	-	-	-
NEG_M233T31	233.154	30.9894	0.52	--	Curcumenol	--	3.80664	C15H22O2	MS1	Prenol lipids	19431-84-6	HMDB0033960	-	-	-	-
NEG_M233T838	233.154	837.507	13.96	--	--	--	--	--	--	--	--	--	-	-	-	-
NEG_M234T88	233.984	87.8233	1.46	--	--	--	--	--	--	--	--	--	-	-	-	-
NEG_M234T295	234.001	294.691	4.91	--	--	--	--	--	--	--	--	--	-	-	-	-
NEG_M234T123	234.044	122.543	2.04	--	--	--	--	--	--	--	--	--	-	-	-	-
NEG_M234T448	234.077	447.772	7.46	--	--	--	--	--	--	--	--	--	-	-	-	-
NEG_M234T307	234.079	307.013	5.12	--	--	--	--	--	--	--	--	--	-	-	-	-
NEG_M234T727	234.186	726.918	12.12	--	--	--	--	--	--	--	--	--	-	-	-	-
NEG_M235T496	234.974	495.972	8.27	--	--	--	--	--	--	--	--	--	-	-	-	-
NEG_M235T601	234.983	600.843	10.01	--	--	--	--	--	--	--	--	--	-	-	-	-
NEG_M235T514	234.99	514.114	8.57	--	--	--	--	--	--	--	--	--	-	-	-	-
NEG_M235T234	234.992	233.705	3.9	--	--	--	--	--	--	--	--	--	-	-	-	-
NEG_M236T682	235.995	681.501	11.36	--	Sulfathiazole	--	0.387737	C9H9N3O2S2	MS1	Benzene and substituted derivatives	72-14-0	HMDB0015619	-	-	-	-
NEG_M236T286_1	236.006	285.741	4.76	--	Methazolamide	--	7.54431	C5H8N4O3S2	MS1	Azoles	554-57-4	HMDB0014841	-	-	-	-
NEG_M236T75	236.026	74.678	1.24	--	Sulfacetamide sodium anhydrous	--	10.6485	C8H9N2O3S. Na	MS1	--	--	--	-	-	-	-
NEG_M236T286_2	236.06	286.066	4.77	--	--	--	--	--	--	--	--	--	-	-	-	-
NEG_M236T93	236.06	92.8615	1.55	--	--	--	--	--	--	--	--	--	-	-	-	-
NEG_M236T88	236.077	87.5441	1.46	--	7,8-Dihydroneopterin	--	4.45292	C9H13N5O4	MS1	Pteridines and derivatives	1218-98-0	HMDB0002275	C04874	ko01100//Metabolic pathways;ko00790//Folate biosynthesis	Global and overview maps;Metabolism of cofactors and vitamins	Metabolism
NEG_M236T556	236.079	556.157	9.27	--	--	--	--	--	--	--	--	--	-	-	-	-
NEG_M236T325	236.092	324.875	5.41	--	--	--	--	--	--	--	--	--	-	-	-	-
NEG_M236T570	236.096	569.852	9.5	--	Didanosine	--	21.419	C10H12N4O3	MS1	Purine nucleosides	69655-05-6	HMDB0015037	-	-	-	-
NEG_M236T357	236.092	357.169	5.95	--	--	--	--	--	--	--	--	--	-	-	-	-
NEG_M236T657	236.105	657.026	10.95	--	--	--	--	--	--	--	--	--	-	-	-	-
NEG_M236T736	236.202	736.243	12.27	--	--	--	--	--	--	--	--	--	-	-	-	-
NEG_M237T601	236.98	601.363	10.02	--	4-Methylumbelliferone sulfate	--	24.6807	C10H8O6S	MS1	--	--	--	-	-	-	-
NEG_M237T70	237.007	70.1253	1.17	--	--	--	--	--	--	--	--	--	-	-	-	-
NEG_M237T380	237.077	379.924	6.33	--	--	--	--	--	--	--	--	--	-	-	-	-
NEG_M237T481	237.08	480.516	8.01	--	--	--	--	--	--	--	--	--	-	-	-	-
NEG_M237T275	237.092	275.44	4.59	--	--	--	--	--	--	--	--	--	-	-	-	-
NEG_M237T184	237.088	184.259	3.07	--	--	--	--	--	--	--	--	--	-	-	-	-
NEG_M237T325	237.096	324.854	5.41	--	Pterostilbene	--	18.3004	C16H16O3	MS1	--	--	--	-	-	-	-
NEG_M237T290	237.092	289.779	4.83	--	--	--	--	--	--	--	--	--	-	-	-	-
NEG_M237T358	237.097	357.552	5.96	--	--	--	--	--	--	--	--	--	-	-	-	-
NEG_M237T657	237.109	657.066	10.95	--	--	--	--	--	--	--	--	--	-	-	-	-
NEG_M237T654	237.15	653.819	10.9	--	--	--	--	--	--	--	--	--	-	-	-	-
NEG_M237T752	237.15	752.487	12.54	--	--	--	--	--	--	--	--	--	-	-	-	-
NEG_M237T736	237.205	735.58	12.26	--	--	--	--	--	--	--	--	--	-	-	-	-
NEG_M238T335	238.072	335.416	5.59	--	--	--	--	--	--	--	--	--	-	-	-	-
NEG_M238T186	238.091	186.384	3.11	--	--	--	--	--	--	--	--	--	-	-	-	-
NEG_M238T176	238.091	176.193	2.94	--	--	--	--	--	--	--	--	--	-	-	-	-
NEG_M238T290	238.095	289.904	4.83	--	--	--	--	--	--	--	--	--	-	-	-	-
NEG_M238T275	238.095	274.861	4.58	--	--	--	--	--	--	--	--	--	-	-	-	-
NEG_M238T325	238.098	325.074	5.42	--	--	--	--	--	--	--	--	--	-	-	-	-
NEG_M238T554	238.145	554.171	9.24	--	--	--	--	--	--	--	--	--	-	-	-	-
NEG_M238T654	238.153	653.792	10.9	--	--	--	--	--	--	--	--	--	-	-	-	-
NEG_M239T70	239.002	70.0398	1.17	--	--	--	--	--	--	--	--	--	-	-	-	-
NEG_M239T83	239.016	82.5317	1.38	L-Cystine	--	1.52e-17	0.434992	C6H12N2O4S2	MS2	Carboxylic acids and derivatives	56-89-3	HMDB0000192	C00491	ko01100//Metabolic pathways;ko02010//ABC transporters;ko00270//Cysteine and methionine metabolism;ko04974//Protein digestion and absorption	Amino acid metabolism;Digestive system;Global and overview maps;Membrane transport	Environmental Information Processing;Metabolism;Organismal Systems
NEG_M239T81	239.034	81.029	1.35	--	--	--	--	--	--	--	--	--	-	-	-	-
NEG_M239T755	239.059	754.89	12.58	--	--	--	--	--	--	--	--	--	-	-	-	-
NEG_M239T684_1	239.067	683.584	11.39	--	Dinoseb	--	0.548458	C10H12N2O5	MS1	Phenols	88-85-7	HMDB0032559	-	-	-	-
NEG_M239T120	239.078	119.821	2	--	--	--	--	--	--	--	--	--	-	-	-	-
NEG_M239T91	239.078	91.2231	1.52	--	--	--	--	--	--	--	--	--	-	-	-	-
NEG_M239T275	239.087	274.89	4.58	--	--	--	--	--	--	--	--	--	-	-	-	-
NEG_M239T555	239.096	554.578	9.24	--	Dihydrobiopterin	--	24.1582	C9H13N5O3	MS1	Pteridines and derivatives	6779-87-9	HMDB0000038	C00268	ko01100//Metabolic pathways;ko00790//Folate biosynthesis	Global and overview maps;Metabolism of cofactors and vitamins	Metabolism
NEG_M239T290	239.087	289.811	4.83	--	--	--	--	--	--	--	--	--	-	-	-	-
NEG_M239T99	239.114	99.2587	1.65	Homocarnosine	--	1.47e-05	2.22362	C10H16N4O3	MS2	Peptidomimetics	3650-73-5	HMDB0000745	C00884	ko00330//Arginine and proline metabolism	Amino acid metabolism	Metabolism
NEG_M239T125	239.114	125.413	2.09	--	--	--	--	--	--	--	--	--	-	-	-	-
NEG_M239T150	239.114	149.958	2.5	--	--	--	--	--	--	--	--	--	-	-	-	-
NEG_M239T727	239.129	726.739	12.11	--	--	--	--	--	--	--	--	--	-	-	-	-
NEG_M239T537	239.129	537.345	8.96	--	--	--	--	--	--	--	--	--	-	-	-	-
NEG_M239T428	239.129	428.142	7.14	--	--	--	--	--	--	--	--	--	-	-	-	-
NEG_M239T559	239.129	559.032	9.32	--	--	--	--	--	--	--	--	--	-	-	-	-
NEG_M239T702	239.165	702.193	11.7	--	--	--	--	--	--	--	--	--	-	-	-	-
NEG_M239T638	239.165	637.971	10.63	--	--	--	--	--	--	--	--	--	-	-	-	-
NEG_M239T684_2	239.165	683.972	11.4	--	--	--	--	--	--	--	--	--	-	-	-	-
NEG_M239T572	239.177	571.72	9.53	--	--	--	--	--	--	--	--	--	-	-	-	-
NEG_M240T533	240.034	532.857	8.88	--	--	--	--	--	--	--	--	--	-	-	-	-
NEG_M240T684	240.071	683.931	11.4	--	--	--	--	--	--	--	--	--	-	-	-	-
NEG_M240T120	240.081	119.602	1.99	--	--	--	--	--	--	--	--	--	-	-	-	-
NEG_M240T99	240.119	99.2587	1.65	--	N-(3-Oxooctanoyl)homoserine lactone	--	23.0511	C12H19NO4	MS1	--	--	--	-	-	-	-
NEG_M240T726	240.132	726.47	12.11	--	--	--	--	--	--	--	--	--	-	-	-	-
NEG_M241T71	241.002	70.8562	1.18	--	--	--	--	--	--	--	--	--	-	-	-	-
NEG_M241T80	241.012	79.9649	1.33	--	Glucose 6-phosphate	--	1.29803	C6H13O9P	MS1	Organooxygen compounds	56-73-5	HMDB0001401	C00092	ko01100//Metabolic pathways;ko01130//Biosynthesis of antibiotics;ko05230//Central carbon metabolism in cancer;ko00524//Neomycin, kanamycin and gentamicin biosynthesis;ko00500//Starch and sucrose metabolism;ko04917//Prolactin signaling pathway;ko04973//Carbohydrate digestion and absorption;ko04931//Insulin resistance;ko04918//Thyroid hormone synthesis;ko00562//Inositol phosphate metabolism;ko04911…	Biosynthesis of other secondary metabolites;Cancers;Carbohydrate metabolism;Digestive system;Endocrine and metabolic diseases;Endocrine system;Global and overview maps	Human Diseases;Metabolism;Organismal Systems
NEG_M241T540	241.054	539.932	9	--	--	--	--	--	--	--	--	--	-	-	-	-
NEG_M241T425	241.047	425.364	7.09	--	Khellin	--	13.7028	C14H12O5	MS1	--	--	--	-	-	-	-
NEG_M241T649	241.054	648.724	10.81	--	Equol	--	9.25462	C15H14O3	MS1	Isoflavonoids	-	HMDB0141948	-	-	-	-
NEG_M241T754	241.057	754.356	12.57	--	--	--	--	--	--	--	--	--	-	-	-	-
NEG_M241T68	241.054	67.6689	1.13	--	--	--	--	--	--	--	--	--	-	-	-	-
NEG_M241T559	241.073	559.104	9.32	--	--	--	--	--	--	--	--	--	-	-	-	-
NEG_M241T493	241.073	493.393	8.22	--	Lumichrome	--	1.39623	C12H10N4O2	MS1	--	--	--	C01727	ko00740//Riboflavin metabolism	Metabolism of cofactors and vitamins	Metabolism
NEG_M241T324	241.083	324.412	5.41	--	--	--	--	--	--	--	--	--	-	-	-	-
NEG_M241T94	241.094	94.3632	1.57	--	--	--	--	--	--	--	--	--	-	-	-	-
NEG_M241T456	241.12	455.63	7.59	--	--	--	--	--	--	--	--	--	-	-	-	-
NEG_M241T438	241.12	437.684	7.29	--	--	--	--	--	--	--	--	--	-	-	-	-
NEG_M241T485	241.12	484.515	8.08	--	--	--	--	--	--	--	--	--	-	-	-	-
NEG_M241T99	241.12	99.3482	1.66	--	--	--	--	--	--	--	--	--	-	-	-	-
NEG_M241T342	241.119	341.987	5.7	--	--	--	--	--	--	--	--	--	-	-	-	-
NEG_M241T365	241.12	365.073	6.08	--	--	--	--	--	--	--	--	--	-	-	-	-
NEG_M241T709	241.144	708.821	11.81	--	--	--	--	--	--	--	--	--	-	-	-	-
NEG_M241T663	241.181	663.003	11.05	--	--	--	--	--	--	--	--	--	-	-	-	-
NEG_M241T730	241.181	729.883	12.16	--	--	--	--	--	--	--	--	--	-	-	-	-
NEG_M241T697	241.181	696.54	11.61	--	--	--	--	--	--	--	--	--	-	-	-	-
NEG_M241T717	241.181	716.902	11.95	--	--	--	--	--	--	--	--	--	-	-	-	-
NEG_M241T744	241.181	744.367	12.41	--	--	--	--	--	--	--	--	--	-	-	-	-
NEG_M241T762	241.181	761.887	12.7	--	--	--	--	--	--	--	--	--	-	-	-	-
NEG_M241T32_2	241.217	31.8073	0.53	--	--	--	--	--	--	--	--	--	-	-	-	-
NEG_M241T771	241.217	770.989	12.85	Pentadecanoic acid	--	5.51e-06	0.200227	C15H30O2	MS2	Fatty Acyls	1002-84-2	HMDB0000826	-	-	-	-
NEG_M242T326	241.977	326.175	5.44	--	--	--	--	--	--	--	--	--	-	-	-	-
NEG_M242T426	242.04	425.574	7.09	--	--	--	--	--	--	--	--	--	-	-	-	-
NEG_M242T559	242.077	559.057	9.32	--	--	--	--	--	--	--	--	--	-	-	-	-
NEG_M242T88	242.079	88.4209	1.47	--	--	--	--	--	--	--	--	--	-	-	-	-
NEG_M242T442	242.082	442.401	7.37	--	--	--	--	--	--	--	--	--	-	-	-	-
NEG_M242T506	242.082	505.942	8.43	--	--	--	--	--	--	--	--	--	-	-	-	-
NEG_M242T94	242.097	94.3903	1.57	--	--	--	--	--	--	--	--	--	-	-	-	-
NEG_M242T122	242.114	121.63	2.03	--	Thiopental	--	22.4911	C11H18N2O2S	MS1	Diazines	76-75-5	HMDB0014737	-	-	-	-
NEG_M242T594	242.14	593.604	9.89	--	--	--	--	--	--	--	--	--	-	-	-	-
NEG_M242T110	242.151	109.669	1.83	--	--	--	--	--	--	--	--	--	-	-	-	-
NEG_M242T546	242.175	545.985	9.1	--	--	--	--	--	--	--	--	--	-	-	-	-
NEG_M242T730	242.184	729.832	12.16	--	--	--	--	--	--	--	--	--	-	-	-	-
NEG_M242T663	242.184	663.003	11.05	--	--	--	--	--	--	--	--	--	-	-	-	-
NEG_M242T769	242.221	769.182	12.82	--	--	--	--	--	--	--	--	--	-	-	-	-
NEG_M243T543	242.943	543.414	9.06	--	--	--	--	--	--	--	--	--	-	-	-	-
NEG_M243T619	242.943	618.622	10.31	--	--	--	--	--	--	--	--	--	-	-	-	-
NEG_M243T671	242.943	671.353	11.19	--	--	--	--	--	--	--	--	--	-	-	-	-
NEG_M243T605	242.943	604.628	10.08	--	--	--	--	--	--	--	--	--	-	-	-	-
NEG_M243T555	243.033	555.154	9.25	--	Fucose 1-phosphate	--	23.8347	C6H13O8P	MS1	Organooxygen compounds	16562-58-6	HMDB0001265	C02985	ko01100//Metabolic pathways;ko00520//Amino sugar and nucleotide sugar metabolism;ko00051//Fructose and mannose metabolism	Carbohydrate metabolism;Global and overview maps	Metabolism
NEG_M243T156	243.062	156.085	2.6	Uridine	--	4.87e-11	0.93224	C9H12N2O6	MS2	Pyrimidine nucleosides	58-96-8	HMDB0000296	C00299	ko01100//Metabolic pathways;ko00240//Pyrimidine metabolism	Global and overview maps;Nucleotide metabolism	Metabolism
NEG_M243T76	243.062	75.8575	1.26	--	--	--	--	--	--	--	--	--	-	-	-	-
NEG_M243T300	243.062	299.681	4.99	--	--	--	--	--	--	--	--	--	-	-	-	-
NEG_M243T201	243.062	201.388	3.36	--	--	--	--	--	--	--	--	--	-	-	-	-
NEG_M243T89	243.083	88.5186	1.48	--	--	--	--	--	--	--	--	--	-	-	-	-
NEG_M243T529	243.089	529.311	8.82	--	--	--	--	--	--	--	--	--	-	-	-	-
NEG_M243T450	243.124	450.074	7.5	--	--	--	--	--	--	--	--	--	-	-	-	-
NEG_M243T422	243.124	421.869	7.03	--	--	--	--	--	--	--	--	--	-	-	-	-
NEG_M243T342	243.124	341.634	5.69	--	--	--	--	--	--	--	--	--	-	-	-	-
NEG_M243T331	243.135	330.692	5.51	--	--	--	--	--	--	--	--	--	-	-	-	-
NEG_M243T594	243.143	593.542	9.89	--	--	--	--	--	--	--	--	--	-	-	-	-
NEG_M243T188	243.146	188.456	3.14	--	--	--	--	--	--	--	--	--	-	-	-	-
NEG_M243T501	243.16	500.951	8.35	--	--	--	--	--	--	--	--	--	-	-	-	-
NEG_M243T572	243.172	571.73	9.53	--	--	--	--	--	--	--	--	--	-	-	-	-
NEG_M243T418	243.171	418.373	6.97	--	--	--	--	--	--	--	--	--	-	-	-	-
NEG_M243T407	243.171	407.232	6.79	--	--	--	--	--	--	--	--	--	-	-	-	-
NEG_M243T389	243.171	389.066	6.48	--	--	--	--	--	--	--	--	--	-	-	-	-
NEG_M243T546	243.179	545.854	9.1	--	--	--	--	--	--	--	--	--	-	-	-	-
NEG_M243T717	243.197	717.38	11.96	--	--	--	--	--	--	--	--	--	-	-	-	-
NEG_M243T777	243.196	777.268	12.95	--	--	--	--	--	--	--	--	--	-	-	-	-
NEG_M243T707	243.197	706.581	11.78	--	--	--	--	--	--	--	--	--	-	-	-	-
NEG_M243T736	243.197	736.029	12.27	--	--	--	--	--	--	--	--	--	-	-	-	-
NEG_M244T204	243.992	204.416	3.41	--	--	--	--	--	--	--	--	--	-	-	-	-
NEG_M244T307	243.992	307.4	5.12	--	--	--	--	--	--	--	--	--	-	-	-	-
NEG_M244T335	244.028	334.93	5.58	--	--	--	--	--	--	--	--	--	-	-	-	-
NEG_M244T150	244.028	150.08	2.5	--	--	--	--	--	--	--	--	--	-	-	-	-
NEG_M244T256	244.028	255.708	4.26	--	--	--	--	--	--	--	--	--	-	-	-	-
NEG_M244T290	244.046	290.235	4.84	--	--	--	--	--	--	--	--	--	-	-	-	-
NEG_M244T357	244.065	356.817	5.95	--	Biotin	--	5.52276	C10H16N2O3S	MS1	Biotin and derivatives	58-85-5	HMDB0000030	C00120	ko01100//Metabolic pathways;ko02010//ABC transporters;ko04977//Vitamin digestion and absorption;ko00780//Biotin metabolism	Digestive system;Global and overview maps;Membrane transport;Metabolism of cofactors and vitamins	Environmental Information Processing;Metabolism;Organismal Systems
NEG_M244T156	244.065	156.146	2.6	--	--	--	--	--	--	--	--	--	-	-	-	-
NEG_M244T446	244.065	445.912	7.43	--	--	--	--	--	--	--	--	--	-	-	-	-
NEG_M244T88	244.084	88.4507	1.47	--	Flurbiprofen	--	24.1901	C15H13FO2	MS1	Benzene and substituted derivatives	5104-49-4	HMDB0014850	-	-	-	-
NEG_M244T619	244.1	619.215	10.32	--	--	--	--	--	--	--	--	--	-	-	-	-
NEG_M244T195	244.118	194.634	3.24	--	--	--	--	--	--	--	--	--	-	-	-	-
NEG_M244T171	244.118	171.04	2.85	--	Etomidate	--	11.1424	C14H16N2O2	MS1	Azoles	33125-97-2	HMDB0014437	-	-	-	-
NEG_M244T298	244.13	297.893	4.96	--	--	--	--	--	--	--	--	--	-	-	-	-
NEG_M244T188	244.13	188.097	3.13	--	--	--	--	--	--	--	--	--	-	-	-	-
NEG_M244T179	244.13	178.731	2.98	--	--	--	--	--	--	--	--	--	-	-	-	-
NEG_M244T127	244.13	126.903	2.12	--	--	--	--	--	--	--	--	--	-	-	-	-
NEG_M244T678	244.137	677.768	11.3	--	alpha-L-fucose 1-phosphate	--	4.35996	C6H13O8P	MS1	--	--	--	C01099	ko01120//Microbial metabolism in diverse environments;ko00051//Fructose and mannose metabolism	Carbohydrate metabolism;Global and overview maps	Metabolism
NEG_M244T501	244.164	500.951	8.35	--	Verruculotoxin	--	24.4365	C15H20N2O	MS1	--	--	--	-	-	-	-
NEG_M244T126_2	244.166	125.752	2.1	--	--	--	--	--	--	--	--	--	-	-	-	-
NEG_M244T717	244.2	717.41	11.96	--	--	--	--	--	--	--	--	--	-	-	-	-
NEG_M245T48	244.904	48.4736	0.81	--	--	--	--	--	--	--	--	--	-	-	-	-
NEG_M245T36	244.903	36.4291	0.61	--	--	--	--	--	--	--	--	--	-	-	-	-
NEG_M245T61	244.904	61.0969	1.02	--	--	--	--	--	--	--	--	--	-	-	-	-
NEG_M245T75	244.961	75.2298	1.25	--	--	--	--	--	--	--	--	--	-	-	-	-
NEG_M245T541	244.985	540.703	9.01	--	--	--	--	--	--	--	--	--	-	-	-	-
NEG_M245T525	245.013	525.023	8.75	--	--	--	--	--	--	--	--	--	-	-	-	-
NEG_M245T162	245.013	162.455	2.71	--	--	--	--	--	--	--	--	--	-	-	-	-
NEG_M245T238	245.016	237.95	3.97	--	Busulfan	--	0.656164	C6H14O6S2	MS1	Carboxylic acids and derivatives	2478-02-06	HMDB0032764	-	-	-	-
NEG_M245T91	245.043	90.9858	1.52	--	--	--	--	--	--	--	--	--	-	-	-	-
NEG_M245T119	245.043	118.54	1.98	--	--	--	--	--	--	--	--	--	-	-	-	-
NEG_M245T290	245.05	290.215	4.84	--	--	--	--	--	--	--	--	--	-	-	-	-
NEG_M245T156	245.067	156.146	2.6	--	--	--	--	--	--	--	--	--	-	-	-	-
NEG_M245T276	245.093	275.623	4.59	--	--	--	--	--	--	--	--	--	-	-	-	-
NEG_M245T365	245.093	364.729	6.08	--	--	--	--	--	--	--	--	--	-	-	-	-
NEG_M245T421	245.096	421.372	7.02	--	AFMK	--	15.3439	C13H16N2O4	MS1	Organooxygen compounds	52450-38-1	HMDB0004259	C05642	ko00380//Tryptophan metabolism	Amino acid metabolism	Metabolism
NEG_M245T114	245.114	113.94	1.9	--	(S)-Abscisic acid	--	13.6235	C15H20O4	MS1	Prenol lipids	21293-29-8	HMDB0035140	C06082	ko01100//Metabolic pathways;ko01110//Biosynthesis of secondary metabolites	Global and overview maps	Metabolism
NEG_M245T99	245.114	98.9962	1.65	--	--	--	--	--	--	--	--	--	-	-	-	-
NEG_M245T126	245.114	126.243	2.1	--	--	--	--	--	--	--	--	--	-	-	-	-
NEG_M245T194	245.122	194.385	3.24	--	--	--	--	--	--	--	--	--	-	-	-	-
NEG_M245T96	245.125	96.4666	1.61	D-Octopine	--	0.0211858	0.734761	C9H18N4O4	MS2	--	--	--	C04137	ko02010//ABC transporters;ko00330//Arginine and proline metabolism	Amino acid metabolism;Membrane transport	Environmental Information Processing;Metabolism
NEG_M245T361	245.139	361.016	6.02	--	--	--	--	--	--	--	--	--	-	-	-	-
NEG_M245T186	245.134	185.535	3.09	--	--	--	--	--	--	--	--	--	-	-	-	-
NEG_M246T537	245.936	537.078	8.95	--	--	--	--	--	--	--	--	--	-	-	-	-
NEG_M246T117	245.992	116.708	1.95	--	--	--	--	--	--	--	--	--	-	-	-	-
NEG_M246T71	246.007	70.8562	1.18	--	--	--	--	--	--	--	--	--	-	-	-	-
NEG_M246T177	246.008	177.093	2.95	--	Dimethylallylpyrophosphate	--	7.58867	C5H12O7P2	MS1	Prenol lipids	358-72-5	HMDB0001120	C00235	ko01100//Metabolic pathways;ko01110//Biosynthesis of secondary metabolites;ko01130//Biosynthesis of antibiotics;ko00900//Terpenoid backbone biosynthesis	Global and overview maps;Metabolism of terpenoids and polyketides	Metabolism
NEG_M246T525	246.016	524.967	8.75	--	--	--	--	--	--	--	--	--	-	-	-	-
NEG_M246T107	246.029	107.033	1.78	--	--	--	--	--	--	--	--	--	-	-	-	-
NEG_M246T298	246.044	298.234	4.97	--	--	--	--	--	--	--	--	--	-	-	-	-
NEG_M246T382	246.043	381.927	6.37	--	--	--	--	--	--	--	--	--	-	-	-	-
NEG_M246T205	246.044	205.424	3.42	--	--	--	--	--	--	--	--	--	-	-	-	-
NEG_M246T153	246.066	152.936	2.55	--	Albendazole	--	18.7131	C12H15N3O2S	MS1	Benzimidazoles	54965-21-8	HMDB0014659	-	-	-	-
NEG_M246T79	246.073	79.0345	1.32	--	--	--	--	--	--	--	--	--	-	-	-	-
NEG_M246T90	246.109	89.6006	1.49	--	Anisomycin	--	15.2461	C14H19NO4	MS1	--	--	--	-	-	-	-
NEG_M246T96	246.129	96.1775	1.6	--	alpha-Santonin	--	12.2833	C15H18O3	MS1	--	--	--	-	-	-	-
NEG_M247T70	246.55	70.3893	1.17	--	--	--	--	--	--	--	--	--	-	-	-	-
NEG_M247T297	246.991	296.896	4.95	--	2,4-DB	--	8.08114	C10H10Cl2O3	MS1	--	--	--	-	-	-	-
NEG_M247T525	247.008	524.964	8.75	--	--	--	--	--	--	--	--	--	-	-	-	-
NEG_M247T514	247.028	514.403	8.57	--	--	--	--	--	--	--	--	--	-	-	-	-
NEG_M247T363	247.029	363.269	6.05	--	--	--	--	--	--	--	--	--	-	-	-	-
NEG_M247T398	247.028	397.537	6.63	--	--	--	--	--	--	--	--	--	-	-	-	-
NEG_M247T91	247.04	91.1428	1.52	--	Emtricitabine	--	10.081	C8H10FN3O3S	MS1	Steroids and steroid derivatives	60877-02-3	HMDB0038116	-	-	-	-
NEG_M247T298	247.048	298.149	4.97	--	Pyridoxamine 5'-phosphate	--	5.41733	C8H13N2O5P	MS1	Pyridines and derivatives	529-96-4	HMDB0001555	C00647	ko01100//Metabolic pathways;ko04977//Vitamin digestion and absorption;ko00750//Vitamin B6 metabolism	Digestive system;Global and overview maps;Metabolism of cofactors and vitamins	Metabolism;Organismal Systems
NEG_M247T205	247.048	205.202	3.42	--	--	--	--	--	--	--	--	--	-	-	-	-
NEG_M247T314	247.076	314.441	5.24	--	--	--	--	--	--	--	--	--	-	-	-	-
NEG_M247T362	247.097	361.739	6.03	--	--	--	--	--	--	--	--	--	-	-	-	-
NEG_M247T81	247.094	81.073	1.35	--	--	--	--	--	--	--	--	--	-	-	-	-
NEG_M247T718	247.17	717.717	11.96	--	Pyridoxal phosphate	--	0.478646	C8H10NO6P	MS1	Pyridines and derivatives	54-47-7	HMDB0001491	C00018	ko01100//Metabolic pathways;ko04977//Vitamin digestion and absorption;ko00730//Thiamine metabolism;ko00750//Vitamin B6 metabolism	Digestive system;Global and overview maps;Metabolism of cofactors and vitamins	Metabolism;Organismal Systems
NEG_M248T416	247.544	415.666	6.93	--	--	--	--	--	--	--	--	--	-	-	-	-
NEG_M248T127	248.024	126.987	2.12	--	--	--	--	--	--	--	--	--	-	-	-	-
NEG_M248T147	248.024	147.378	2.46	--	--	--	--	--	--	--	--	--	-	-	-	-
NEG_M248T298	248.039	298.177	4.97	--	Fludioxonil	--	1.13419	C12H6F2N2O2	MS1	--	--	--	-	-	-	-
NEG_M248T131	248.054	130.943	2.18	--	--	--	--	--	--	--	--	--	-	-	-	-
NEG_M248T683	248.08	683.139	11.39	--	--	--	--	--	--	--	--	--	-	-	-	-
NEG_M248T373	248.078	373.206	6.22	--	--	--	--	--	--	--	--	--	-	-	-	-
NEG_M248T325	248.093	324.875	5.41	--	--	--	--	--	--	--	--	--	-	-	-	-
NEG_M248T363	248.099	362.795	6.05	--	--	--	--	--	--	--	--	--	-	-	-	-
NEG_M248T126	248.114	125.714	2.1	--	--	--	--	--	--	--	--	--	-	-	-	-
NEG_M248T238	248.114	237.635	3.96	--	6-Hydroxymelatonin	--	9.41537	C13H16N2O3	MS1	Indoles and derivatives	2208-41-5	HMDB0004081	C05643	ko00380//Tryptophan metabolism	Amino acid metabolism	Metabolism
NEG_M249T683	248.581	683.306	11.39	--	--	--	--	--	--	--	--	--	-	-	-	-
NEG_M249T35	248.923	35.0416	0.58	--	--	--	--	--	--	--	--	--	-	-	-	-
NEG_M249T627	249.022	626.966	10.45	--	Coumesterol	--	13.6095	C15H8O5	MS1	Isoflavonoids	479-13-0	HMDB0002326	C10205	ko01110//Biosynthesis of secondary metabolites	Global and overview maps	Metabolism
NEG_M249T126	249.055	125.524	2.09	--	gamma-Glutamylcysteine	--	0.710591	C8H14N2O5S	MS1	Carboxylic acids and derivatives	636-58-8	HMDB0001049	C00669	ko01100//Metabolic pathways;ko00480//Glutathione metabolism	Global and overview maps;Metabolism of other amino acids	Metabolism
NEG_M249T335	249.062	335.344	5.59	--	--	--	--	--	--	--	--	--	-	-	-	-
NEG_M249T595	249.067	595.22	9.92	--	4,4'-Methylenediphenyl diisocyanate	--	0.205118	C15H10N2O2	MS1	--	--	--	-	-	-	-
NEG_M249T722	249.067	721.703	12.03	--	--	--	--	--	--	--	--	--	-	-	-	-
NEG_M249T510	249.08	509.696	8.49	--	--	--	--	--	--	--	--	--	-	-	-	-
NEG_M249T531	249.08	530.782	8.85	Citrinin	--	5.32e-05	12.6833	C13H14O5	MS2	Benzopyrans	518-75-2	HMDB0041857	-	-	-	-
NEG_M249T833	249.134	833.302	13.89	--	Diethylstilbestrol	--	24.6244	C18H20O2	MS1	Stilbenes	56-53-1	HMDB0014400	-	-	-	-
NEG_M249T734	249.15	733.792	12.23	Gemfibrozil	--	0.000616843	1.08068	C15H22O3	MS2	Phenol ethers	25812-30-0	HMDB0015371	-	-	-	-
NEG_M249T634	249.15	634.478	10.57	--	--	--	--	--	--	--	--	--	-	-	-	-
NEG_M249T575	249.15	574.938	9.58	--	--	--	--	--	--	--	--	--	-	-	-	-
NEG_M250T432	250.039	432.231	7.2	--	Diflunisal	--	20.768	C13H8F2O3	MS1	Benzene and substituted derivatives	22494-42-4	HMDB0014999	-	-	-	-
NEG_M250T510	250.083	509.51	8.49	--	--	--	--	--	--	--	--	--	-	-	-	-
NEG_M250T148	250.077	148.341	2.47	--	--	--	--	--	--	--	--	--	-	-	-	-
NEG_M250T90	250.093	89.6483	1.49	--	--	--	--	--	--	--	--	--	-	-	-	-
NEG_M250T497	250.112	497.44	8.29	--	N-Acetyl-L-tyrosine	--	12.3544	C13H17NO4	MS1	Carboxylic acids and derivatives	537-55-3	HMDB0000866	-	-	-	-
NEG_M250T796	250.145	796.244	13.27	--	--	--	--	--	--	--	--	--	-	-	-	-
NEG_M250T715	250.181	714.981	11.92	--	--	--	--	--	--	--	--	--	-	-	-	-
NEG_M251T753	250.975	753.409	12.56	--	--	--	--	--	--	--	--	--	-	-	-	-
NEG_M251T70	251.022	70.1689	1.17	--	Uracil mustard	--	1.27731	C8H11Cl2N3O2	MS1	Organonitrogen compounds	66-75-1	HMDB0014929	-	-	-	-
NEG_M251T575	251.049	575.416	9.59	--	--	--	--	--	--	--	--	--	-	-	-	-
NEG_M251T722	251.06	721.882	12.03	--	--	--	--	--	--	--	--	--	-	-	-	-
NEG_M251T290	251.078	289.718	4.83	Deoxyinosine	--	0.00856159	1.89738	C10H12N4O4	MS2	Purine nucleosides	890-38-0	HMDB0000071	C05512	ko01100//Metabolic pathways;ko00230//Purine metabolism	Global and overview maps;Nucleotide metabolism	Metabolism
NEG_M251T94	251.077	94.3452	1.57	--	--	--	--	--	--	--	--	--	-	-	-	-
NEG_M251T625	251.095	625.243	10.42	Deoxyadenosine	--	0.00292572	25.7829	C10H13N5O3	MS2	Purine nucleosides	958-09-8	HMDB0000101	C00559	ko01100//Metabolic pathways;ko00230//Purine metabolism	Global and overview maps;Nucleotide metabolism	Metabolism
NEG_M251T90	251.096	89.8208	1.5	--	--	--	--	--	--	--	--	--	-	-	-	-
NEG_M251T309	251.104	308.936	5.15	--	--	--	--	--	--	--	--	--	-	-	-	-
NEG_M251T515	251.129	515.311	8.59	--	--	--	--	--	--	--	--	--	-	-	-	-
NEG_M251T671	251.165	670.937	11.18	--	--	--	--	--	--	--	--	--	-	-	-	-
NEG_M251T720	251.165	720.353	12.01	--	--	--	--	--	--	--	--	--	-	-	-	-
NEG_M252T560	251.98	560.488	9.34	--	--	--	--	--	--	--	--	--	-	-	-	-
NEG_M252T86	251.997	85.59	1.43	--	--	--	--	--	--	--	--	--	-	-	-	-
NEG_M252T91	252.055	91.3328	1.52	--	--	--	--	--	--	--	--	--	-	-	-	-
NEG_M252T289	252.082	289.452	4.82	--	--	--	--	--	--	--	--	--	-	-	-	-
NEG_M252T304	252.088	304.009	5.07	--	--	--	--	--	--	--	--	--	-	-	-	-
NEG_M252T152	252.088	152.301	2.54	--	--	--	--	--	--	--	--	--	-	-	-	-
NEG_M252T309	252.107	308.763	5.15	--	Penciclovir	--	10.9052	C10H15N5O3	MS1	Imidazopyrimidines	39809-25-1	HMDB0014444	-	-	-	-
NEG_M252T496	252.124	495.69	8.26	--	--	--	--	--	--	--	--	--	-	-	-	-
NEG_M252T317	252.146	316.865	5.28	--	--	--	--	--	--	--	--	--	-	-	-	-
NEG_M252T727	252.197	726.713	12.11	--	--	--	--	--	--	--	--	--	-	-	-	-
NEG_M253T561	252.983	560.515	9.34	--	--	--	--	--	--	--	--	--	-	-	-	-
NEG_M253T622	253.017	621.8	10.36	--	--	--	--	--	--	--	--	--	-	-	-	-
NEG_M253T472	253.017	471.703	7.86	--	--	--	--	--	--	--	--	--	-	-	-	-
NEG_M253T305	253.032	305.242	5.09	--	--	--	--	--	--	--	--	--	-	-	-	-
NEG_M253T82	253.049	82.2368	1.37	--	--	--	--	--	--	--	--	--	-	-	-	-
NEG_M253T105	253.05	104.949	1.75	--	--	--	--	--	--	--	--	--	-	-	-	-
NEG_M253T101	253.093	100.808	1.68	--	Ketoprofen	--	22.9424	C16H14O3	MS1	Benzene and substituted derivatives	22071-15-4	HMDB0015144	-	-	-	-
NEG_M253T152	253.09	152.268	2.54	--	--	--	--	--	--	--	--	--	-	-	-	-
NEG_M253T647	253.093	646.689	10.78	--	--	--	--	--	--	--	--	--	-	-	-	-
NEG_M253T261	253.093	260.884	4.35	--	--	--	--	--	--	--	--	--	-	-	-	-
NEG_M253T377	253.108	376.836	6.28	--	--	--	--	--	--	--	--	--	-	-	-	-
NEG_M253T496	253.128	495.568	8.26	--	--	--	--	--	--	--	--	--	-	-	-	-
NEG_M253T127	253.131	126.728	2.11	--	Neopterin	--	2.94114	C9H11N5O4	MS1	Pteridines and derivatives	10162-32-0	HMDB0000877	C05926	ko00790//Folate biosynthesis	Metabolism of cofactors and vitamins	Metabolism
NEG_M253T566	253.144	565.945	9.43	--	--	--	--	--	--	--	--	--	-	-	-	-
NEG_M253T698	253.181	698.212	11.64	--	--	--	--	--	--	--	--	--	-	-	-	-
NEG_M253T593	253.192	593.069	9.88	--	--	--	--	--	--	--	--	--	-	-	-	-
NEG_M253T834	253.217	833.927	13.9	--	--	--	--	--	--	--	--	--	-	-	-	-
NEG_M253T811	253.217	810.539	13.51	--	--	--	--	--	--	--	--	--	-	-	-	-
NEG_M253T799	253.217	798.678	13.31	--	--	--	--	--	--	--	--	--	-	-	-	-
NEG_M253T767	253.217	767.47	12.79	Palmitoleic acid	--	4.76e-11	0.947349	C16H30O2	MS2	Fatty Acyls	10030-73-6	HMDB0012328	C08362	ko00061//Fatty acid biosynthesis	Lipid metabolism	Metabolism
NEG_M254T560	253.975	560.488	9.34	--	--	--	--	--	--	--	--	--	-	-	-	-
NEG_M254T108	254.015	107.704	1.8	--	Shikimate 3-phosphate	--	15.1801	C7H11O8P	MS1	--	--	--	C03175	ko01100//Metabolic pathways;ko01110//Biosynthesis of secondary metabolites;ko01130//Biosynthesis of antibiotics;ko01230//Biosynthesis of amino acids;ko00400//Phenylalanine, tyrosine and tryptophan biosynthesis	Amino acid metabolism;Global and overview maps	Metabolism
NEG_M254T622	254.021	622.037	10.37	--	--	--	--	--	--	--	--	--	-	-	-	-
NEG_M254T92	254.034	92.1731	1.54	--	--	--	--	--	--	--	--	--	-	-	-	-
NEG_M254T468	254.049	467.852	7.8	--	--	--	--	--	--	--	--	--	-	-	-	-
NEG_M254T566	254.148	565.575	9.43	--	--	--	--	--	--	--	--	--	-	-	-	-
NEG_M254T712	254.176	712.452	11.87	--	--	--	--	--	--	--	--	--	-	-	-	-
NEG_M254T31	254.22	30.8909	0.51	--	--	--	--	--	--	--	--	--	-	-	-	-
NEG_M255T653	254.912	653.103	10.89	--	--	--	--	--	--	--	--	--	-	-	-	-
NEG_M255T77	254.981	76.9057	1.28	--	--	--	--	--	--	--	--	--	-	-	-	-
NEG_M255T583	255.068	582.81	9.71	--	--	--	--	--	--	--	--	--	-	-	-	-
NEG_M255T483	255.066	483.254	8.05	--	(2S)-Liquiritigenin	--	0.551848	C15H12O4	MS1	Flavonoids	578-86-9	HMDB0029519	C09762	ko01110//Biosynthesis of secondary metabolites	Global and overview maps	Metabolism
NEG_M255T764	255.068	763.887	12.73	--	--	--	--	--	--	--	--	--	-	-	-	-
NEG_M255T730	255.07	729.559	12.16	--	Isoliquiritigenin	--	13.5926	C15H12O4	MS1	Linear 1,3-diarylpropanoids	961-29-5	HMDB0037316	C08650	ko01110//Biosynthesis of secondary metabolites	Global and overview maps	Metabolism
NEG_M255T442	255.088	441.574	7.36	--	--	--	--	--	--	--	--	--	-	-	-	-
NEG_M255T98	255.11	97.9388	1.63	--	--	--	--	--	--	--	--	--	-	-	-	-
NEG_M255T421	255.124	420.81	7.01	--	--	--	--	--	--	--	--	--	-	-	-	-
NEG_M255T340	255.123	339.671	5.66	--	--	--	--	--	--	--	--	--	-	-	-	-
NEG_M255T488	255.135	487.896	8.13	--	--	--	--	--	--	--	--	--	-	-	-	-
NEG_M255T520	255.16	519.686	8.66	--	--	--	--	--	--	--	--	--	-	-	-	-
NEG_M255T498	255.16	498.334	8.31	--	--	--	--	--	--	--	--	--	-	-	-	-
NEG_M255T732	255.16	731.859	12.2	--	Diphenhydramine	--	8.51648	C17H21NO	MS1	Benzene and substituted derivatives	147-24-0	HMDB0001927	-	-	-	-
NEG_M255T808	255.197	807.89	13.46	--	--	--	--	--	--	--	--	--	-	-	-	-
NEG_M255T758	255.197	757.951	12.63	--	--	--	--	--	--	--	--	--	-	-	-	-
NEG_M255T721	255.197	720.925	12.02	--	--	--	--	--	--	--	--	--	-	-	-	-
NEG_M255T32	255.232	31.8451	0.53	--	--	--	--	--	--	--	--	--	-	-	-	-
NEG_M256T90	256.049	89.5467	1.49	--	--	--	--	--	--	--	--	--	-	-	-	-
NEG_M256T97	256.061	97.1643	1.62	--	--	--	--	--	--	--	--	--	-	-	-	-
NEG_M256T583	256.07	582.81	9.71	--	--	--	--	--	--	--	--	--	-	-	-	-
NEG_M256T442	256.092	441.567	7.36	--	--	--	--	--	--	--	--	--	-	-	-	-
NEG_M256T508	256.101	508.329	8.47	--	Tolmetin	--	13.3598	C15H15NO3	MS1	Organooxygen compounds	26171-23-3	HMDB0014643	-	-	-	-
NEG_M256T194	256.119	193.938	3.23	--	--	--	--	--	--	--	--	--	-	-	-	-
NEG_M256T125	256.13	125.47	2.09	--	--	--	--	--	--	--	--	--	-	-	-	-
NEG_M256T488	256.139	488.027	8.13	--	--	--	--	--	--	--	--	--	-	-	-	-
NEG_M256T520	256.164	519.637	8.66	--	--	--	--	--	--	--	--	--	-	-	-	-
NEG_M256T599	256.192	599.203	9.99	--	--	--	--	--	--	--	--	--	-	-	-	-
NEG_M256T659	256.192	659.366	10.99	--	--	--	--	--	--	--	--	--	-	-	-	-
NEG_M256T808	256.2	808.062	13.47	--	--	--	--	--	--	--	--	--	-	-	-	-
NEG_M257T396	256.976	396.167	6.6	--	--	--	--	--	--	--	--	--	-	-	-	-
NEG_M257T171	257.033	170.699	2.84	--	--	--	--	--	--	--	--	--	-	-	-	-
NEG_M257T104	257.042	103.532	1.73	--	--	--	--	--	--	--	--	--	-	-	-	-
NEG_M257T90	257.052	89.5407	1.49	--	Flutamide	--	5.62509	C11H11F3N2O3	MS1	Benzene and substituted derivatives	13311-84-7	HMDB0014642	C07653	ko05200//Pathways in cancer;ko05215//Prostate cancer	Cancers	Human Diseases
NEG_M257T98	257.064	97.9118	1.63	--	--	--	--	--	--	--	--	--	-	-	-	-
NEG_M257T583	257.072	582.895	9.71	--	--	--	--	--	--	--	--	--	-	-	-	-
NEG_M257T89	257.066	89.3667	1.49	--	--	--	--	--	--	--	--	--	-	-	-	-
NEG_M257T298	257.078	298.145	4.97	--	--	--	--	--	--	--	--	--	-	-	-	-
NEG_M257T314	257.078	313.553	5.23	--	--	--	--	--	--	--	--	--	-	-	-	-
NEG_M257T702	257.082	702.138	11.7	--	Dihydromethysticin	--	3.13403	C15H16O5	MS1	Kavalactones	19902-91-1	HMDB0030791	-	-	-	-
NEG_M257T554	257.093	554.224	9.24	--	--	--	--	--	--	--	--	--	-	-	-	-
NEG_M257T388	257.114	387.597	6.46	--	--	--	--	--	--	--	--	--	-	-	-	-
NEG_M257T385	257.14	385.223	6.42	--	4-Hydroxycinnamoylagmatine	--	2.46288	C14H20N4O2	MS1	Cinnamic acids and derivatives	7295-86-5	HMDB0033460	C04498	ko00330//Arginine and proline metabolism	Amino acid metabolism	Metabolism
NEG_M257T307	257.161	306.616	5.11	--	--	--	--	--	--	--	--	--	-	-	-	-
NEG_M257T559	257.176	558.772	9.31	--	--	--	--	--	--	--	--	--	-	-	-	-
NEG_M257T596	257.176	595.596	9.93	--	--	--	--	--	--	--	--	--	-	-	-	-
NEG_M257T658	257.176	658.19	10.97	--	Levorphanol	--	7.33895	C17H23NO	MS1	Morphinans	1977-07-06	HMDB0014992	-	-	-	-
NEG_M257T785	257.212	784.975	13.08	--	--	--	--	--	--	--	--	--	-	-	-	-
NEG_M257T821	257.212	821.194	13.69	--	--	--	--	--	--	--	--	--	-	-	-	-
NEG_M258T32	257.968	31.8057	0.53	--	--	--	--	--	--	--	--	--	-	-	-	-
NEG_M258T208	257.976	208.189	3.47	--	--	--	--	--	--	--	--	--	-	-	-	-
NEG_M258T480	257.99	480.325	8.01	--	--	--	--	--	--	--	--	--	-	-	-	-
NEG_M258T80	258.038	79.9284	1.33	--	Glucosamine 6-phosphate	--	1.13107	C6H14NO8P	MS1	Organooxygen compounds	3616-42-0	HMDB0001254	C00352	ko01100//Metabolic pathways;ko01130//Biosynthesis of antibiotics;ko00520//Amino sugar and nucleotide sugar metabolism;ko00250//Alanine, aspartate and glutamate metabolism;ko04931//Insulin resistance	Amino acid metabolism;Carbohydrate metabolism;Endocrine and metabolic diseases;Global and overview maps	Human Diseases;Metabolism
NEG_M258T303_1	258.044	302.947	5.05	--	--	--	--	--	--	--	--	--	-	-	-	-
NEG_M258T90	258.045	89.5147	1.49	--	--	--	--	--	--	--	--	--	-	-	-	-
NEG_M258T238	258.044	238.206	3.97	--	--	--	--	--	--	--	--	--	-	-	-	-
NEG_M258T366	258.044	366.045	6.1	--	--	--	--	--	--	--	--	--	-	-	-	-
NEG_M258T98	258.055	97.581	1.63	--	--	--	--	--	--	--	--	--	-	-	-	-
NEG_M258T181	258.062	181.217	3.02	--	Thalidomide	--	8.65898	C13H10N2O4	MS1	Isoindoles and derivatives	50-35-1	HMDB0015175	-	-	-	-
NEG_M258T298	258.081	298.027	4.97	--	--	--	--	--	--	--	--	--	-	-	-	-
NEG_M258T102	258.109	101.671	1.69	--	--	--	--	--	--	--	--	--	-	-	-	-
NEG_M258T303_2	258.146	302.893	5.05	--	--	--	--	--	--	--	--	--	-	-	-	-
NEG_M258T149	258.146	148.781	2.48	--	--	--	--	--	--	--	--	--	-	-	-	-
NEG_M258T119	258.157	118.629	1.98	--	--	--	--	--	--	--	--	--	-	-	-	-
NEG_M258T559	258.179	558.735	9.31	--	--	--	--	--	--	--	--	--	-	-	-	-
NEG_M258T162	258.182	162.437	2.71	--	--	--	--	--	--	--	--	--	-	-	-	-
NEG_M259T77	259.021	76.9451	1.28	--	D-Glucose 1-phosphate	--	4.59146	C6H13O9P	MS1	Organooxygen compounds	59-56-3	HMDB0001586	C00103	ko01100//Metabolic pathways;ko01110//Biosynthesis of secondary metabolites;ko01120//Microbial metabolism in diverse environments;ko01130//Biosynthesis of antibiotics;ko00520//Amino sugar and nucleotide sugar metabolism;ko00052//Galactose metabolism;ko04922//Glucagon signaling pathway;ko00010//Glycolysis / Gluconeogenesis;ko00040//Pentose and glucuronate interconversions;ko00500//Starch and sucros…	Carbohydrate metabolism;Endocrine system;Global and overview maps;Metabolism of terpenoids and polyketides	Metabolism;Organismal Systems
NEG_M259T499	259.028	498.792	8.31	--	--	--	--	--	--	--	--	--	-	-	-	-
NEG_M259T303	259.047	303.357	5.06	--	--	--	--	--	--	--	--	--	-	-	-	-
NEG_M259T287	259.076	286.595	4.78	--	--	--	--	--	--	--	--	--	-	-	-	-
NEG_M259T535	259.097	534.616	8.91	--	--	--	--	--	--	--	--	--	-	-	-	-
NEG_M259T462	259.112	461.892	7.7	--	--	--	--	--	--	--	--	--	-	-	-	-
NEG_M259T661	259.119	661.217	11.02	--	Pentoxifylline	--	3.36878	C13H18N4O3	MS1	Imidazopyrimidines	6493-05-06	HMDB0014944	-	-	-	-
NEG_M259T302	259.13	302.298	5.04	--	--	--	--	--	--	--	--	--	-	-	-	-
NEG_M259T329	259.13	328.595	5.48	--	--	--	--	--	--	--	--	--	-	-	-	-
NEG_M259T290	259.13	289.997	4.83	--	--	--	--	--	--	--	--	--	-	-	-	-
NEG_M259T176	259.13	176.331	2.94	--	--	--	--	--	--	--	--	--	-	-	-	-
NEG_M259T714	259.166	714.491	11.91	--	Falcarindiol	--	16.0869	C17H24O2	MS1	Fatty Acyls	55297-87-5	HMDB0033941	-	-	-	-
NEG_M259T119	259.16	118.609	1.98	--	--	--	--	--	--	--	--	--	-	-	-	-
NEG_M259T568	259.191	567.94	9.47	--	--	--	--	--	--	--	--	--	-	-	-	-
NEG_M259T594	259.191	593.778	9.9	--	--	--	--	--	--	--	--	--	-	-	-	-
NEG_M259T636	259.191	635.517	10.59	--	--	--	--	--	--	--	--	--	-	-	-	-
NEG_M260T245	260	245.117	4.09	--	--	--	--	--	--	--	--	--	-	-	-	-
NEG_M260T95	260.019	94.682	1.58	--	Bromacil	--	13.1031	C9H13BrN2O2	MS1	--	--	--	-	-	-	-
NEG_M260T77	260.025	76.8363	1.28	beta-D-Fructose 6-phosphate	--	5.96e-10	18.5429	C6H13O9P	MS2	Organooxygen compounds	-	HMDB0003971	C05345	ko01100//Metabolic pathways;ko01110//Biosynthesis of secondary metabolites;ko01120//Microbial metabolism in diverse environments;ko01130//Biosynthesis of antibiotics;ko01230//Biosynthesis of amino acids;ko01200//Carbon metabolism;ko00520//Amino sugar and nucleotide sugar metabolism;ko00030//Pentose phosphate pathway;ko00051//Fructose and mannose metabolism;ko00010//Glycolysis / Gluconeogenesis	Carbohydrate metabolism;Global and overview maps	Metabolism
NEG_M260T305	260.023	304.929	5.08	--	--	--	--	--	--	--	--	--	-	-	-	-
NEG_M260T499	260.031	498.802	8.31	--	--	--	--	--	--	--	--	--	-	-	-	-
NEG_M260T304	260.04	303.719	5.06	--	O-Phosphotyrosine	--	26.8756	C9H12NO6P	MS1	Carboxylic acids and derivatives	-	HMDB0006049	-	-	-	-
NEG_M260T153	260.045	152.58	2.54	--	Suprofen	--	22.6833	C14H12O3S	MS1	Organooxygen compounds	40828-46-4	HMDB0015008	-	-	-	-
NEG_M260T135	260.045	135.014	2.25	--	--	--	--	--	--	--	--	--	-	-	-	-
NEG_M260T315	260.059	314.91	5.25	--	--	--	--	--	--	--	--	--	-	-	-	-
NEG_M260T498	260.06	498.197	8.3	--	--	--	--	--	--	--	--	--	-	-	-	-
NEG_M260T94	260.077	94.4682	1.57	--	--	--	--	--	--	--	--	--	-	-	-	-
NEG_M260T80	260.089	79.9122	1.33	--	--	--	--	--	--	--	--	--	-	-	-	-
NEG_M260T325	260.092	324.907	5.42	--	--	--	--	--	--	--	--	--	-	-	-	-
NEG_M260T468	260.114	467.941	7.8	--	--	--	--	--	--	--	--	--	-	-	-	-
NEG_M260T126	260.114	125.991	2.1	--	Lotaustralin	--	0.0574736	C11H19NO6	MS1	Carbohydrates and carbohydrate conjugates	534-67-8	HMDB0033865	C08334	ko01110//Biosynthesis of secondary metabolites;ko00460//Cyanoamino acid metabolism	Global and overview maps;Metabolism of other amino acids	Metabolism
NEG_M260T441	260.15	440.575	7.34	--	--	--	--	--	--	--	--	--	-	-	-	-
NEG_M261T36	260.941	36.3823	0.61	--	--	--	--	--	--	--	--	--	-	-	-	-
NEG_M261T515	261.007	514.945	8.58	--	--	--	--	--	--	--	--	--	-	-	-	-
NEG_M261T531	261.007	531.178	8.85	--	--	--	--	--	--	--	--	--	-	-	-	-
NEG_M261T126_1	261.007	125.613	2.09	--	--	--	--	--	--	--	--	--	-	-	-	-
NEG_M261T499	261.024	498.826	8.31	--	--	--	--	--	--	--	--	--	-	-	-	-
NEG_M261T82	261.027	82.1888	1.37	--	--	--	--	--	--	--	--	--	-	-	-	-
NEG_M261T153	261.048	153.432	2.56	--	--	--	--	--	--	--	--	--	-	-	-	-
NEG_M261T315	261.063	314.924	5.25	--	--	--	--	--	--	--	--	--	-	-	-	-
NEG_M261T575	261.077	575.482	9.59	--	--	--	--	--	--	--	--	--	-	-	-	-
NEG_M261T622	261.08	622.414	10.37	--	--	--	--	--	--	--	--	--	-	-	-	-
NEG_M261T200	261.088	200.128	3.34	--	--	--	--	--	--	--	--	--	-	-	-	-
NEG_M261T292	261.088	292.255	4.87	--	--	--	--	--	--	--	--	--	-	-	-	-
NEG_M261T325	261.088	324.673	5.41	--	--	--	--	--	--	--	--	--	-	-	-	-
NEG_M261T412	261.124	411.714	6.86	--	--	--	--	--	--	--	--	--	-	-	-	-
NEG_M262T117	261.969	116.748	1.95	--	--	--	--	--	--	--	--	--	-	-	-	-
NEG_M262T515	262.01	514.945	8.58	--	--	--	--	--	--	--	--	--	-	-	-	-
NEG_M262T125	262.038	124.626	2.08	--	--	--	--	--	--	--	--	--	-	-	-	-
NEG_M262T150	262.039	149.532	2.49	--	--	--	--	--	--	--	--	--	-	-	-	-
NEG_M262T315	262.055	314.911	5.25	--	Nitrazepam	--	23.6512	C15H11N3O3	MS1	Benzodiazepines	146-22-5	HMDB0015534	-	-	-	-
NEG_M262T130	262.075	129.507	2.16	--	--	--	--	--	--	--	--	--	-	-	-	-
NEG_M262T622	262.083	622.335	10.37	--	--	--	--	--	--	--	--	--	-	-	-	-
NEG_M262T90	262.093	89.8864	1.5	--	--	--	--	--	--	--	--	--	-	-	-	-
NEG_M262T304	262.093	303.831	5.06	--	--	--	--	--	--	--	--	--	-	-	-	-
NEG_M262T411	262.128	411.29	6.85	--	--	--	--	--	--	--	--	--	-	-	-	-
NEG_M262T183	262.13	182.663	3.04	--	--	--	--	--	--	--	--	--	-	-	-	-
NEG_M262T209	262.13	209.324	3.49	--	--	--	--	--	--	--	--	--	-	-	-	-
NEG_M263T515	263.003	514.916	8.58	--	--	--	--	--	--	--	--	--	-	-	-	-
NEG_M263T164	263.023	164.341	2.74	--	--	--	--	--	--	--	--	--	-	-	-	-
NEG_M263T495	263.046	494.689	8.24	--	--	--	--	--	--	--	--	--	-	-	-	-
NEG_M263T378	263.053	377.768	6.3	--	Ticlopidine	--	3.50775	C14H14ClNS	MS1	Thienopyridines	55142-85-3	HMDB0014353	-	-	-	-
NEG_M263T94	263.077	94.1323	1.57	--	--	--	--	--	--	--	--	--	-	-	-	-
NEG_M263T661	263.096	661.035	11.02	--	--	--	--	--	--	--	--	--	-	-	-	-
NEG_M263T296	263.097	296.051	4.93	--	--	--	--	--	--	--	--	--	-	-	-	-
NEG_M263T361	263.104	361.345	6.02	--	Phenylacetylglutamine	--	0.441724	C13H16N2O4	MS1	Carboxylic acids and derivatives	-	HMDB0062645	C04148	ko00360//Phenylalanine metabolism	Amino acid metabolism	Metabolism
NEG_M264T114	263.913	113.88	1.9	--	--	--	--	--	--	--	--	--	-	-	-	-
NEG_M264T515	264.006	514.822	8.58	--	--	--	--	--	--	--	--	--	-	-	-	-
NEG_M264T131	264.028	130.917	2.18	--	--	--	--	--	--	--	--	--	-	-	-	-
NEG_M264T154	264.038	154.061	2.57	--	--	--	--	--	--	--	--	--	-	-	-	-
NEG_M264T219	264.047	219.114	3.65	--	--	--	--	--	--	--	--	--	-	-	-	-
NEG_M264T149	264.054	149.072	2.48	--	--	--	--	--	--	--	--	--	-	-	-	-
NEG_M264T94	264.081	94.2856	1.57	--	Streptozocin	--	11.7696	C8H15N3O7	MS1	Organooxygen compounds	18883-66-4	HMDB0014572	-	-	-	-
NEG_M264T553	264.092	552.885	9.21	--	--	--	--	--	--	--	--	--	-	-	-	-
NEG_M264T152	264.087	151.854	2.53	--	--	--	--	--	--	--	--	--	-	-	-	-
NEG_M264T296	264.101	295.554	4.93	--	--	--	--	--	--	--	--	--	-	-	-	-
NEG_M264T90	264.108	90.4439	1.51	--	--	--	--	--	--	--	--	--	-	-	-	-
NEG_M264T727	264.197	727.085	12.12	--	--	--	--	--	--	--	--	--	-	-	-	-
NEG_M265T72	264.952	71.6157	1.19	Glyceric acid 1,3-biphosphate	--	0.000206775	1.20725	C3H8O10P2	MS2	Organic phosphoric acids and derivatives	1981-49-3	HMDB0001270	C00236	ko01100//Metabolic pathways;ko01110//Biosynthesis of secondary metabolites;ko01120//Microbial metabolism in diverse environments;ko01130//Biosynthesis of antibiotics;ko01230//Biosynthesis of amino acids;ko01200//Carbon metabolism;ko00010//Glycolysis / Gluconeogenesis	Carbohydrate metabolism;Global and overview maps	Metabolism
NEG_M265T129	264.989	129.255	2.15	--	--	--	--	--	--	--	--	--	-	-	-	-
NEG_M265T660	265.017	660.262	11	--	--	--	--	--	--	--	--	--	-	-	-	-
NEG_M265T517	265.017	517.398	8.62	--	--	--	--	--	--	--	--	--	-	-	-	-
NEG_M265T214	265.041	213.919	3.57	--	--	--	--	--	--	--	--	--	-	-	-	-
NEG_M265T581	265.061	581.029	9.68	--	--	--	--	--	--	--	--	--	-	-	-	-
NEG_M265T495	265.062	494.651	8.24	--	--	--	--	--	--	--	--	--	-	-	-	-
NEG_M265T535	265.075	535.002	8.92	--	--	--	--	--	--	--	--	--	-	-	-	-
NEG_M265T356	265.075	355.843	5.93	--	--	--	--	--	--	--	--	--	-	-	-	-
NEG_M265T328	265.075	327.887	5.46	--	--	--	--	--	--	--	--	--	-	-	-	-
NEG_M265T583	265.075	582.696	9.71	--	--	--	--	--	--	--	--	--	-	-	-	-
NEG_M265T499	265.119	498.559	8.31	--	--	--	--	--	--	--	--	--	-	-	-	-
NEG_M265T337	265.119	337.164	5.62	--	--	--	--	--	--	--	--	--	-	-	-	-
NEG_M265T298	265.124	298.205	4.97	--	--	--	--	--	--	--	--	--	-	-	-	-
NEG_M265T763	265.148	763.315	12.72	--	--	--	--	--	--	--	--	--	-	-	-	-
NEG_M265T557	265.144	557.171	9.29	--	--	--	--	--	--	--	--	--	-	-	-	-
NEG_M265T636	265.181	635.691	10.59	--	--	--	--	--	--	--	--	--	-	-	-	-
NEG_M265T730	265.181	729.799	12.16	--	--	--	--	--	--	--	--	--	-	-	-	-
NEG_M265T688	265.181	687.915	11.47	--	--	--	--	--	--	--	--	--	-	-	-	-
NEG_M266T80	265.998	79.6739	1.33	--	--	--	--	--	--	--	--	--	-	-	-	-
NEG_M266T404	266.018	403.939	6.73	--	--	--	--	--	--	--	--	--	-	-	-	-
NEG_M266T88	266.088	87.5518	1.46	--	--	--	--	--	--	--	--	--	-	-	-	-
NEG_M266T98	266.088	98.4349	1.64	--	--	--	--	--	--	--	--	--	-	-	-	-
NEG_M266T329	266.089	329.31	5.49	--	--	--	--	--	--	--	--	--	-	-	-	-
NEG_M266T296	266.09	296.136	4.94	--	Deoxyguanosine	--	0.023092	C10H13N5O4	MS1	Purine nucleosides	961-07-9	HMDB0000085	C00330	ko01100//Metabolic pathways;ko00230//Purine metabolism	Global and overview maps;Nucleotide metabolism	Metabolism
NEG_M266T311	266.09	311.291	5.19	--	--	--	--	--	--	--	--	--	-	-	-	-
NEG_M266T448	266.103	448.142	7.47	--	--	--	--	--	--	--	--	--	-	-	-	-
NEG_M266T325	266.103	324.854	5.41	--	--	--	--	--	--	--	--	--	-	-	-	-
NEG_M266T660	266.125	660.332	11.01	--	Morphine	--	26.35	C17H19NO3	MS1	Morphinans	57-27-2	HMDB0014440	C01516	ko01100//Metabolic pathways;ko01110//Biosynthesis of secondary metabolites;ko04080//Neuroactive ligand-receptor interaction;ko00982//Drug metabolism - cytochrome P450	Global and overview maps;Signaling molecules and interaction;Xenobiotics biodegradation and metabolism	Environmental Information Processing;Metabolism
NEG_M267T86	267.005	85.5538	1.43	--	--	--	--	--	--	--	--	--	-	-	-	-
NEG_M267T70	267.02	70.0613	1.17	--	--	--	--	--	--	--	--	--	-	-	-	-
NEG_M267T499	267.036	498.647	8.31	--	Oxazepam	--	14.5243	C15H11ClN2O2	MS1	Benzodiazepines	604-75-1	HMDB0014980	-	-	-	-
NEG_M267T94	267.072	94.3903	1.57	--	--	--	--	--	--	--	--	--	-	-	-	-
NEG_M267T325_1	267.073	324.748	5.41	Isosakuranetin	--	0.113007	27.3133	C16H14O5	MS2	--	--	--	C05334	ko01110//Biosynthesis of secondary metabolites	Global and overview maps	Metabolism
NEG_M267T358	267.07	357.802	5.96	--	Sulfisoxazole	--	7.36802	C11H13N3O3S	MS1	Benzene and substituted derivatives	127-69-5	HMDB0014408	-	-	-	-
NEG_M267T301	267.073	300.999	5.02	--	--	--	--	--	--	--	--	--	-	-	-	-
NEG_M267T87	267.091	87.4533	1.46	--	--	--	--	--	--	--	--	--	-	-	-	-
NEG_M267T325_2	267.107	324.854	5.41	--	--	--	--	--	--	--	--	--	-	-	-	-
NEG_M267T127	267.098	126.864	2.11	--	--	--	--	--	--	--	--	--	-	-	-	-
NEG_M267T181	267.146	180.535	3.01	--	--	--	--	--	--	--	--	--	-	-	-	-
NEG_M267T300	267.147	299.522	4.99	--	--	--	--	--	--	--	--	--	-	-	-	-
NEG_M267T172	267.146	171.847	2.86	--	--	--	--	--	--	--	--	--	-	-	-	-
[truncated: 11,259 more rows]
