# Supplementary material for: Transcriptome and Metabolome Analyses Reveal High-Altitude Adaptation in the Qinghai Toad-Headed Lizard Phrynocephalus vlangalii
Source: Biology (Basel). 2025 Apr 24;14(5):459. doi: 10.3390/biology14050459 (PMC12109203; doi:10.3390/biology14050459)
Supplement: Supplementary file 1 [file biology-14-00459-s001.zip › Table S6.xlsx]

## Sheet: ASK-vs-NCT.all
name	ASK-1	ASK-2	ASK-3	ASK-4	ASK-5	ASK-6	NCT-1	NCT-2	NCT-3	NCT-4	NCT-5	NCT-6	XDT-1	XDT-2	XDT-3	XDT-4	XDT-5	XDT-6	AKS-VS-NCT control_mean	AKS-VS-NCT case_mean	AKS-VS-NCT log2_FC(case_mean/control_mean)	AKS-VS-NCT Pvalue	AKS-VS-NCT fdr	AKS-VS-NCT vip	AKS-VS-XDT control_mean	AKS-VS-XDT case_mean	AKS-VS-XDT log2_FC(case_mean/control_mean)	AKS-VS-XDT Pvalue	AKS-VS-XDT fdr	AKS-VS-XDT vip	NCT-VS-XDT control_mean	NCT-VS-XDT case_mean	NCT-VS-XDT log2_FC(case_mean/control_mean)	NCT-VS-XDT Pvalue	NCT-VS-XDT fdr	NCT-VS-XDT vip
NEG_M100T96	2.27613e+07	3.37064e+07	3.05997e+07	2.97014e+07	2.27998e+07	2.66129e+07	2.35838e+07	2.09628e+07	1.64793e+07	2.92553e+07	4.38436e+07	3.25022e+07	3.03571e+07	2.76411e+07	2.80931e+07	3.49028e+07	1.93756e+07	2.4946e+07	2.76969e+07	2.77712e+07	0.00386257	0.986771	0.996404	0.0640853	2.76969e+07	2.75526e+07	-0.00753671	0.959801	0.981315	0.0861893	2.77712e+07	2.75526e+07	-0.0113993	0.9623	0.989265	0.102425
NEG_M101T31	2.26626e+06	2.0502e+06	2.45608e+06	2.50157e+06	2.12496e+06	2.76564e+06	2.55622e+06	1.87815e+06	2.96541e+06	4.41614e+06	1.9134e+06	5.74076e+06	2.33418e+06	2.55651e+06	1.98621e+06	2.39646e+06	2.49487e+06	2.2338e+06	2.36078e+06	3.24501e+06	0.458958	0.19483	0.567177	0.232039	2.36078e+06	2.33367e+06	-0.0166646	0.847225	0.92681	0.0137737	3.24501e+06	2.33367e+06	-0.475623	0.180244	0.651758	0.317359
NEG_M101T365	3.93169e+08	1.43226e+08	1.3053e+08	1.92814e+08	1.00038e+08	2.09858e+08	103788325	1.96078e+08	4.47495e+07	4.47792e+08	9.6109e+07	2.95486e+08	9.75421e+07	2.91857e+08	1.84213e+08	3.64693e+07	2.97655e+08	3.95781e+08	1.94939e+08	1.97334e+08	0.0176123	0.975251	0.99014	0.323244	1.94939e+08	2.17253e+08	0.15635	0.75675	0.876234	0.722308	1.97334e+08	2.17253e+08	0.138737	0.815179	0.940774	0.193489
NEG_M101T514	1.22409e+08	3.46739e+08	6.67418e+07	1.55071e+07	7.21614e+07	8.53052e+07	1.41462e+07	7.14515e+07	5.52623e+07	1.92425e+07	1.14512e+08	9.76589e+07	3.82183e+07	4.76282e+07	1.61673e+08	6.77311e+07	1.60121e+07	9.57191e+07	1.18144e+08	6.20456e+07	-0.929142	0.293867	0.623874	1.37844	1.18144e+08	7.11637e+07	-0.731332	0.390351	0.641771	1.23516	6.20456e+07	7.11637e+07	0.197811	0.742	0.926008	0.431058
NEG_M102T91	4.82527e+07	5.53172e+06	6.91529e+06	1.46318e+07	3.06406e+07	7.91633e+06	5.38346e+06	3.45121e+07	5.38564e+07	5.12085e+06	6.14819e+07	7.86967e+06	5.14027e+07	1.28271e+07	4.88e+07	6.78894e+07	6.40057e+07	7.07212e+07	1.89814e+07	2.80374e+07	0.562765	0.487419	0.769857	0.317086	1.89814e+07	5.26077e+07	1.47069	0.0131761	0.227166	1.69856	2.80374e+07	5.26077e+07	0.907921	0.101312	0.582612	1.50822
NEG_M103T82	1.25589e+07	2.17432e+07	1.96994e+07	1.28254e+07	5.29933e+06	1.4649e+07	9.15852e+06	9.86891e+06	2.36763e+07	1.28303e+07	1.84333e+07	2.87261e+07	1.90758e+07	2.48613e+07	1.86281e+07	2.02643e+07	2.141e+07	2.02454e+07	1.44625e+07	1.71156e+07	0.24299	0.524061	0.780389	0.328699	1.44625e+07	2.07475e+07	0.520616	0.0336951	0.285183	0.644147	1.71156e+07	2.07475e+07	0.277626	0.30526	0.71302	0.408177
NEG_M103T93	1.97162e+08	1.77652e+08	2.7691e+08	1.79796e+08	2.93052e+08	2.08703e+08	1.8393e+08	2.17971e+08	4.9199e+08	3.11315e+08	1.75025e+08	2.23711e+08	3.373e+08	4.19141e+08	4.9163e+08	2.8971e+08	3.67535e+08	5.45293e+08	2.22212e+08	2.67324e+08	0.266647	0.416084	0.719739	1.04104	2.22212e+08	4.08435e+08	0.878166	0.00185174	0.120834	4.38666	2.67324e+08	4.08435e+08	0.611519	0.0488175	0.515489	3.91846
NEG_M107T468	1.25454e+07	1.20016e+07	7.37682e+06	1.54689e+07	8.14679e+06	7.61004e+06	2.13453e+07	2.92096e+06	2.64048e+06	2.76849e+06	3.70479e+06	7.5741e+06	1.52964e+07	1.70814e+07	180361	9.04231e+06	1.71015e+07	7.0877e+06	1.05249e+07	6.82569e+06	-0.624765	0.287385	0.623874	0.424543	1.05249e+07	1.09649e+07	0.0590856	0.889056	0.942723	0.018673	6.82569e+06	1.09649e+07	0.68385	0.334167	0.723511	0.472642
NEG_M108T123	4.8071e+06	5.14179e+06	4.71379e+06	4.00985e+06	2.92943e+06	4.0777e+06	3.24029e+06	4.13922e+06	3.6456e+06	6.99842e+06	3.03829e+06	5.81937e+06	793467	4.6322e+06	7.17732e+06	4.76756e+06	4.01251e+06	4.63982e+06	4.27995e+06	4.4802e+06	0.0659703	0.78763	0.887971	0.0824381	4.27995e+06	4.33714e+06	0.0191531	0.950517	0.980719	0.00337378	4.4802e+06	4.33714e+06	-0.0468171	0.895246	0.970284	0.057666
NEG_M110T95	3.62155e+07	2.87184e+07	3.61098e+07	6.25689e+07	3.03148e+07	3.2126e+07	3.29732e+07	3.09392e+07	2.91784e+07	2.01937e+07	2.63332e+07	4.06323e+07	2.64628e+07	2.92175e+07	3.71411e+07	2.57995e+07	2.72847e+07	3.33646e+07	3.76756e+07	3.00417e+07	-0.326664	0.220274	0.579149	0.611984	3.76756e+07	2.98784e+07	-0.334527	0.182743	0.501869	0.674602	3.00417e+07	2.98784e+07	-0.00786294	0.961899	0.989265	0.0393147
NEG_M111T71	8.00747e+06	1.04124e+07	1.75786e+07	1.16332e+07	1.031e+07	1.05706e+07	4.18944e+06	1.25065e+07	5.47404e+06	6.2606e+07	8.88244e+06	9.81885e+06	2.00519e+07	1.45877e+07	1.00113e+07	6.03697e+06	2.0783e+07	1.60534e+07	1.14187e+07	1.72462e+07	0.594878	0.542812	0.784717	0.438474	1.14187e+07	1.45874e+07	0.353318	0.266044	0.576017	0.380943	1.72462e+07	1.45874e+07	-0.24156	0.784152	0.932089	0.307796
NEG_M112T81	3.22377e+07	5.56819e+06	1.21108e+07	1.40191e+07	582538	2.84039e+06	2.38594e+07	5.37598e+06	1.28709e+07	1.66559e+06	1.29581e+06	1.83164e+07	2.4361e+07	1.14322e+07	226001	1.25018e+06	2.00535e+06	1.38846e+06	1.12265e+07	1.0564e+07	-0.0877458	0.915044	0.960436	0.114486	1.12265e+07	6.77721e+06	-0.728142	0.483552	0.702867	0.423049	1.0564e+07	6.77721e+06	-0.640396	0.502811	0.821258	0.408121
NEG_M113T126	4.1114e+07	1.21288e+08	2.06111e+07	4.87687e+07	1.27259e+07	1.39275e+08	3.47252e+07	2.4151e+07	3.69237e+07	1.12121e+07	2.86138e+07	3.12537e+07	2.81959e+07	1.77341e+07	1.17811e+07	1.09084e+07	3.24107e+07	9.83113e+06	6.39637e+07	2.78132e+07	-1.20148	0.13288	0.529408	1.03691	6.39637e+07	1.84769e+07	-1.79153	0.066814	0.34946	1.66189	2.78132e+07	1.84769e+07	-0.590051	0.11878	0.604284	0.784979
NEG_M115T149	2.38838e+07	3.01162e+07	1.57107e+07	1.16977e+07	1.0768e+07	1.23312e+07	1.35203e+07	1.07337e+07	5.30987e+07	1.30577e+07	1.00945e+07	1.12215e+07	1.17859e+07	1.57437e+07	1.74387e+07	4.10458e+06	2.42608e+07	1.24738e+07	1.74179e+07	1.86211e+07	0.0963611	0.877763	0.941741	0.0414295	1.74179e+07	1.43012e+07	-0.284433	0.476868	0.700513	0.292593	1.86211e+07	1.43012e+07	-0.380795	0.574289	0.858552	0.210052
NEG_M115T179	1.61471e+06	1.29441e+06	235785	698030	914734	605667	1.85497e+06	1.32676e+06	843790	245646	2.28325e+06	389461	416059	445606	2.10614e+06	1.28849e+06	390836	2.68936e+06	893890	1.15731e+06	0.372609	0.513541	0.780389	0.0533732	893890	1.22275e+06	0.451958	0.48316	0.702867	0.106032	1.15731e+06	1.22275e+06	0.0793488	0.902786	0.971669	0.0392067
NEG_M115T76_1	7.88276e+07	5.93236e+07	5.1505e+07	9.686e+07	9.3078e+07	3.01015e+07	7.51649e+07	8.23844e+07	7.54328e+07	4.85905e+07	1.17238e+08	9.82647e+07	8.28302e+07	1.18457e+08	7.88805e+07	7.31467e+07	4.37088e+07	5.89747e+07	6.82826e+07	8.2846e+07	0.278913	0.330061	0.652413	0.444382	6.82826e+07	7.59996e+07	0.154474	0.613141	0.790629	0.273689	8.2846e+07	7.59996e+07	-0.124439	0.636121	0.889534	0.307814
NEG_M115T76_2	9.70672e+08	9.02398e+08	8.32094e+08	4.97291e+08	5.37222e+08	6.75532e+08	6.53028e+08	4.39843e+08	6.04114e+08	8.18279e+08	5.5478e+08	6.73583e+08	9.47058e+08	6.80833e+08	8.44193e+08	4.23238e+08	6.36121e+08	6.70937e+08	7.35868e+08	6.23938e+08	-0.238045	0.267261	0.620373	1.85901	7.35868e+08	7.00397e+08	-0.071275	0.751375	0.873321	0.756691	6.23938e+08	7.00397e+08	0.16677	0.416254	0.775374	1.68846
NEG_M116T359_1	3.53124e+07	1.895e+07	6.45022e+06	3.84846e+07	2.55352e+07	2.35578e+07	3.47727e+07	1.23476e+07	2.69106e+07	6.58822e+06	1.15814e+07	2.05867e+07	1.97216e+07	1.83466e+07	2.61529e+07	1.31131e+07	1.08902e+07	2.93091e+07	2.4715e+07	1.87979e+07	-0.39482	0.378625	0.693897	0.528473	2.4715e+07	1.95889e+07	-0.335352	0.378273	0.639152	0.402459	1.87979e+07	1.95889e+07	0.0594683	0.883005	0.968603	0.111327
NEG_M117T77	2.43725e+08	4.13396e+08	547778365	1.45515e+08	1.89202e+08	2.35166e+08	1.29558e+08	2.80115e+08	214488909	3.96434e+08	2.34054e+08	1.63073e+08	5.12677e+08	3.77566e+08	2.22818e+08	6.02387e+08	6.41813e+08	1.87668e+08	2.95797e+08	2.36287e+08	-0.324066	0.437513	0.732599	1.04725	2.95797e+08	4.24155e+08	0.519984	0.230578	0.553269	2.16242	2.36287e+08	4.24155e+08	0.84405	0.057675	0.553561	4.09093
NEG_M118T300	3.86404e+06	2.2883e+06	1.77684e+06	4.24253e+06	2.92909e+06	3.59722e+06	4.76035e+06	7.63292e+06	3.72742e+06	2.97102e+06	6.32958e+06	2.01883e+06	4.54321e+06	2.87737e+06	4.51139e+06	2.85713e+06	4.74583e+06	3.48889e+06	3.11634e+06	4.57335e+06	0.553401	0.154642	0.536775	0.25007	3.11634e+06	3.8373e+06	0.300242	0.201828	0.516215	0.183732	4.57335e+06	3.8373e+06	-0.253159	0.448095	0.794118	0.108777
NEG_M118T40	285116	843169	291854	274761	497.284	895363	762956	185273	877907	425579	724326	539026	497.284	311637	830467	720199	912892	266100	431793	585844	0.440176	0.409337	0.719739	0.0919452	431793	506965	0.231546	0.725876	0.859693	0.0319515	585844	506965	-0.20863	0.673622	0.903663	0.0276386
NEG_M118T77	8.4596e+06	1.57947e+07	2.02782e+07	1.04778e+06	7.18541e+06	8.47164e+06	4.63781e+06	1.18476e+07	8.67076e+06	1.51966e+07	1.02577e+07	768469	2.04141e+07	1.30919e+07	1.06315e+07	2.1576e+07	2.54459e+07	6.04641e+06	1.02062e+07	8.56317e+06	-0.253232	0.64797	0.831208	0.128536	1.02062e+07	1.6201e+07	0.666632	0.175707	0.495706	0.511605	8.56317e+06	1.6201e+07	0.919864	0.0656501	0.557739	0.862536
NEG_M119T150	4.56266e+06	1.17162e+07	5.71059e+06	4.58374e+06	1.221e+07	9.71835e+06	1.34685e+07	1.6036e+07	1.53765e+07	9.05341e+06	1.31817e+07	1.00799e+07	5.06519e+06	4.51292e+06	1.65955e+07	6.7748e+06	1.09641e+07	1.53444e+07	8.08359e+06	1.2866e+07	0.670495	0.0269498	0.461686	0.563561	8.08359e+06	9.87614e+06	0.288951	0.504305	0.707826	0.28052	1.2866e+07	9.87614e+06	-0.381543	0.246369	0.670598	0.363613
NEG_M119T227	1.79749e+06	1.60772e+06	1.76743e+06	1.54899e+06	1.55042e+06	1.71132e+06	1.28276e+06	1.92442e+06	1.73698e+06	3.26387e+06	2.07774e+06	7.88296e+06	1.78865e+06	2.07527e+06	1.70262e+06	1.74936e+06	5.54169e+06	1.59552e+06	1.66389e+06	3.02812e+06	0.863859	0.205986	0.572458	0.275327	1.66389e+06	2.40885e+06	0.533781	0.265476	0.576017	0.18344	3.02812e+06	2.40885e+06	-0.330078	0.613629	0.877556	0.189555
NEG_M121T288	507178	502143	600517	544394	553475	1.82227e+06	1.74408e+06	471071	419237	3.34663e+06	462395	5.71887e+06	467465	486090	1.44793e+06	412305	749065	918859	754997	2.02705e+06	1.42484	0.187726	0.560002	0.286499	754997	746952	-0.0154554	0.97663	0.989486	0.0129453	2.02705e+06	746952	-1.44029	0.180237	0.651758	0.375985
NEG_M121T483	1.90709e+07	1.50385e+07	1.62609e+07	1.77123e+07	1.83568e+07	1.83571e+07	3.32286e+07	2.0492e+07	1.47488e+07	2.20455e+07	2.3576e+07	2.93798e+07	2.09181e+07	1.75602e+07	1.8721e+07	1.55653e+07	1.58855e+07	1.77168e+07	1.74661e+07	2.39118e+07	0.453167	0.0413001	0.473501	0.656106	1.74661e+07	1.77278e+07	0.021459	0.801504	0.897954	0.0554072	2.39118e+07	1.77278e+07	-0.431708	0.0516927	0.515489	0.834439
NEG_M122T158	5.18085e+06	5.24962e+06	6.19483e+06	3.02031e+06	5.55274e+06	9.30382e+06	1.32867e+07	7.3741e+06	9.00324e+06	9.62512e+06	5.1241e+06	7.8431e+06	1.17485e+07	2.74642e+06	5.7376e+06	2.53282e+07	7.80019e+06	8.17721e+06	5.75036e+06	8.70939e+06	0.598918	0.0594945	0.502029	0.471063	5.75036e+06	1.02564e+07	0.834794	0.208795	0.523956	0.440618	8.70939e+06	1.02564e+07	0.235875	0.661993	0.893211	0.0815345
NEG_M123T156	3.24831e+07	2.88883e+07	2.80394e+07	2.05467e+07	3.52388e+07	4.45292e+07	6.47508e+07	4.13183e+07	4.45658e+07	9.86394e+06	3.80091e+06	3.50415e+07	5.97322e+07	1.62877e+07	2.59398e+07	1.37225e+08	4.56431e+07	4.20058e+07	3.16209e+07	3.32235e+07	0.0713259	0.874326	0.941741	0.0840792	3.16209e+07	5.44723e+07	0.784643	0.23266	0.554532	0.964482	3.32235e+07	5.44723e+07	0.713317	0.312715	0.71302	0.873004
NEG_M123T605	720980	1.18918e+06	1.46745e+06	437154	439162	1.4764e+06	1.74201e+06	2.66571e+06	3.34823e+06	1.48034e+06	2.67266e+06	1.62285e+06	3.85591e+06	2.77852e+06	2.84887e+06	4.22186e+06	801594	2.04599e+06	955054	2.2553e+06	1.23967	0.00509538	0.225238	0.343919	955054	2.75879e+06	1.53038	0.00778358	0.18974	0.374106	2.2553e+06	2.75879e+06	0.290715	0.414497	0.775374	0.153195
NEG_M124T301_2	8.02384e+06	9.58641e+06	1.20702e+08	4.3177e+07	2.85365e+07	9.38273e+06	2.02491e+07	5.21639e+06	3.12794e+07	4.7839e+07	6.10421e+06	2.61334e+07	5.90178e+07	3.87374e+07	4.02167e+07	7.31747e+06	2.99241e+07	8.67904e+06	3.6568e+07	2.28036e+07	-0.681322	0.484271	0.769857	0.586689	3.6568e+07	3.06488e+07	-0.254754	0.768184	0.878695	0.366324	2.28036e+07	3.06488e+07	0.426568	0.471269	0.808023	0.540714
NEG_M124T465	3.20937e+06	4.30234e+06	4.08612e+07	1.887e+07	3.8816e+06	2.91375e+07	1.46559e+07	4.24244e+06	2.16369e+07	8.42863e+06	1.41369e+07	9.26232e+06	4.0447e+06	4.95959e+06	1.63219e+07	4.56992e+06	1.84782e+07	1.848e+07	1.67103e+07	1.20605e+07	-0.470447	0.515625	0.780389	0.201365	1.67103e+07	1.11424e+07	-0.584682	0.450675	0.685666	0.371455	1.20605e+07	1.11424e+07	-0.114235	0.817628	0.942094	0.0249973
NEG_M124T628	5.73949e+06	4.12149e+06	1.62998e+07	5.02693e+06	1.29906e+06	2.28879e+06	4.69989e+06	1.49384e+06	1.41382e+06	1.47912e+06	1.78207e+06	2.66001e+06	1.40755e+06	1.48475e+06	9.65127e+06	1.92157e+07	6.32985e+06	1.31631e+06	5.79593e+06	2.25479e+06	-1.36205	0.149731	0.536775	0.416056	5.79593e+06	6.56758e+06	0.180322	0.836035	0.920034	0.0105696	2.25479e+06	6.56758e+06	1.54237	0.172012	0.643143	0.510912
NEG_M125T115	5.59267e+08	9.7477e+08	7.25237e+08	6.19387e+08	5.07176e+08	7.31297e+08	293340326	2.30104e+08	8.37765e+08	996586101	290183119	1.70468e+08	9.93199e+08	7.21119e+08	1.06128e+09	4.72375e+08	7.22638e+08	7.1359e+08	6.86189e+08	469741160	-0.54674	0.204499	0.572458	2.76555	6.86189e+08	7.807e+08	0.186163	0.414562	0.659756	1.60937	4.69741e+08	7.807e+08	0.732903	0.0950776	0.582612	5.36569
NEG_M125T323	1.0489e+07	1.05971e+07	1.19039e+07	1.08253e+08	2.35887e+07	1.06036e+07	5.2147e+07	2.74153e+07	70977431	8.39998e+07	3.90597e+07	1.98808e+07	1.03462e+07	1.1519e+07	5.20554e+07	7.5084e+07	1.1447e+07	1.53493e+07	2.92393e+07	4.89133e+07	0.742321	0.323185	0.646568	0.726657	2.92393e+07	2.93001e+07	0.00300094	0.997572	1	0.155831	4.89133e+07	2.93001e+07	-0.73932	0.226032	0.664899	1.16064
NEG_M125T71	3.46341e+07	6.71776e+07	5.72872e+07	5.75006e+07	1.56768e+07	1.63688e+07	4.87193e+07	1.14499e+07	6.84143e+07	2.48426e+07	4.54242e+06	9.52963e+07	5.94566e+07	6.24175e+07	4.7347e+07	5.47403e+07	5.57386e+07	1.54612e+07	4.14408e+07	4.22108e+07	0.0265586	0.964876	0.986059	0.0321446	4.14408e+07	4.91935e+07	0.247416	0.517439	0.715718	0.241798	4.22108e+07	4.91935e+07	0.220857	0.672378	0.903296	0.278608
NEG_M126T123	1.10069e+07	8.5911e+06	5.15988e+06	8.55319e+06	7.54556e+06	1.23509e+07	8.64375e+06	1.18916e+07	8.593e+06	1.50434e+07	1.41691e+07	1.53753e+07	6.19823e+06	1.12016e+07	1.61839e+07	1.29175e+07	9.52385e+06	9.74108e+06	8.86793e+06	1.2286e+07	0.470348	0.0629809	0.502029	0.528082	8.86793e+06	1.0961e+07	0.305713	0.254139	0.570365	0.295169	1.2286e+07	1.0961e+07	-0.164635	0.495284	0.816923	0.255669
NEG_M127T88	9.18193e+07	9.86617e+07	4.89132e+07	9.50356e+07	7.37034e+07	7.49677e+07	1.24353e+08	9.51413e+07	6.84818e+07	1.54679e+08	1.19546e+08	1.31005e+08	6.17021e+07	5.95117e+07	8.50589e+07	3.25855e+07	4.52773e+07	6.68544e+07	8.05168e+07	1.15534e+08	0.520961	0.0355593	0.465812	1.58545	8.05168e+07	5.84983e+07	-0.460895	0.0646929	0.344166	1.2036	1.15534e+08	5.84983e+07	-0.981856	0.0025566	0.340027	2.87001
NEG_M128T132	5.35416e+07	1.96404e+07	8.84644e+07	9.29708e+07	5.67183e+07	1.9266e+07	6.37397e+07	4.90934e+07	8.19274e+07	5.02593e+07	6.12488e+07	2.82503e+07	7.41887e+07	7.41976e+07	9.80749e+07	1.52991e+07	8.70048e+07	9.70344e+07	5.51003e+07	5.57532e+07	0.0169945	0.966022	0.986148	0.186057	5.51003e+07	7.42999e+07	0.431302	0.31352	0.610659	0.840689	5.57532e+07	7.42999e+07	0.414307	0.230679	0.664899	1.35853
NEG_M128T299	341341	711592	743649	673104	268045	985188	332528	854516	1.0624e+06	921207	761886	423887	1.6279e+06	1.09116e+06	1.90018e+06	313501	2.23703e+06	1.26169e+06	620487	726071	0.226711	0.526468	0.780389	0.0741934	620487	1.40524e+06	1.17935	0.0249054	0.254802	0.249019	726071	1.40524e+06	0.952639	0.047482	0.515489	0.285361
NEG_M128T34	2.21731e+06	2.81409e+06	2.87432e+06	2.41425e+06	1.87948e+06	2.64157e+06	614082	2.20069e+06	3.03462e+06	5.22865e+06	2.21705e+06	5.87623e+06	2.23682e+06	2.87834e+06	2.64815e+06	629227	2.49129e+06	2.43754e+06	2.4735e+06	3.19522e+06	0.369361	0.40512	0.715686	0.188523	2.4735e+06	2.22023e+06	-0.155848	0.503469	0.707826	0.074619	3.19522e+06	2.22023e+06	-0.525209	0.293753	0.71302	0.278052
NEG_M128T641	1.3555e+07	3.38137e+07	3.47891e+07	1.4851e+07	1.16013e+07	2.23786e+07	1.09656e+07	1.11024e+07	1.90309e+07	5.50457e+07	3.09715e+07	2.9959e+07	1.87166e+07	3.26325e+07	1.50913e+07	1.0678e+07	1.98373e+07	1.44197e+07	2.18314e+07	2.61792e+07	0.262012	0.598153	0.816764	0.42924	2.18314e+07	1.85626e+07	-0.234011	0.546924	0.741174	0.296884	2.61792e+07	1.85626e+07	-0.496023	0.331575	0.723105	0.691332
NEG_M128T654	3.56282e+08	4.21094e+07	3.5328e+08	2.40825e+08	1.23341e+08	2.37393e+08	1.86957e+08	4.90405e+07	2.51561e+08	8.15596e+07	5.30565e+07	8.33159e+07	4.03936e+07	2.73486e+08	2.78159e+08	3.83718e+07	1.26862e+08	4.39994e+07	225538387	1.17582e+08	-0.939708	0.107663	0.529408	2.42844	2.25538e+08	1.33545e+08	-0.756045	0.214004	0.5313	2.21092	1.17582e+08	1.33545e+08	0.183663	0.788202	0.932422	1.0404
NEG_M128T80	6.23547e+08	4.97764e+08	5.16324e+08	6.63688e+08	6.67571e+08	5.40034e+08	5.33102e+08	5.37649e+08	1.14492e+08	5.13356e+08	6.5531e+08	772740281	3.64909e+08	5.03853e+08	4.02026e+08	3.32831e+08	3.39304e+08	4.3918e+08	5.84821e+08	521108213	-0.166413	0.521537	0.780389	1.24317	5.84821e+08	3.97017e+08	-0.558795	0.00101763	0.120834	4.22791	5.21108e+08	3.97017e+08	-0.392381	0.219212	0.664899	3.21873
NEG_M129T759	5.25196e+07	2.81067e+06	6.07743e+06	1.11907e+07	1.10779e+07	2.67151e+06	5.62127e+06	3.67824e+06	4.19101e+06	9.0398e+06	4.51103e+06	7.80566e+06	1.33235e+06	4.51463e+06	7.60358e+06	1.09384e+06	2.00802e+07	4.21041e+06	1.43913e+07	5.80783e+06	-1.30913	0.298628	0.62901	0.654875	1.43913e+07	6.47249e+06	-1.1528	0.362498	0.630005	0.533789	5.80783e+06	6.47249e+06	0.156322	0.830366	0.945628	0.114758
NEG_M129T86	1.0626e+08	1.28573e+08	1.50885e+08	9.16328e+07	1.13442e+08	1.01262e+08	1.05353e+08	1.10504e+08	1.18359e+08	3.00789e+08	213620128	3.28729e+08	1.03986e+08	1.5111e+08	1.69855e+08	1.14478e+08	1.19412e+08	1.31412e+08	1.15342e+08	1.96226e+08	0.766591	0.0825789	0.514546	2.38364	1.15342e+08	1.31709e+08	0.191429	0.247742	0.564188	0.822006	1.96226e+08	1.31709e+08	-0.575162	0.157599	0.636028	2.57515
NEG_M130T592	3.47583e+07	1.71108e+07	5.51293e+07	4.58298e+07	3.57541e+07	5.01794e+07	1.57715e+07	5.62787e+07	8.64937e+07	8.42481e+07	4.85585e+07	2.35487e+08	4.91895e+07	1.83345e+07	7.10691e+07	1.61474e+07	7.65159e+07	1.83847e+07	3.97936e+07	8.78062e+07	1.14179	0.16293	0.543683	1.69714	3.97936e+07	4.16068e+07	0.0642846	0.888963	0.942723	0.0893523	8.78062e+07	4.16068e+07	-1.0775	0.196415	0.656036	2.08737
NEG_M131T154	1.73977e+08	1.56726e+08	5.31598e+07	2.04112e+08	2.75681e+08	1.91002e+08	1.68985e+08	1.59762e+08	161566508	8.11841e+07	132379910	1.09029e+08	1.17726e+08	9.37805e+07	1.41099e+08	7.02747e+07	1.83746e+08	1.31007e+08	175776303	1.35484e+08	-0.375613	0.248724	0.601461	1.54662	1.75776e+08	1.22939e+08	-0.515798	0.148458	0.457663	1.47267	1.35484e+08	1.22939e+08	-0.140185	0.57146	0.858552	0.303265
NEG_M131T232	3.06991e+06	5.33033e+06	3.98549e+06	4.12276e+06	2.40622e+06	3.68906e+06	8.5146e+06	4.76303e+06	8.22919e+06	7.19504e+06	2.57043e+06	2.63706e+06	9.38765e+06	4.48823e+06	7.73693e+06	9.4391e+06	8.29411e+06	6.28258e+06	3.76729e+06	5.65156e+06	0.58512	0.140463	0.529408	0.305478	3.76729e+06	7.60477e+06	1.01338	0.00146729	0.120834	0.584439	5.65156e+06	7.60477e+06	0.428256	0.180057	0.651758	0.366555
NEG_M131T78	6.88772e+07	8.7727e+06	6.98867e+06	2.72403e+07	4.90212e+07	1.01726e+07	1.69478e+07	2.74963e+07	2.32182e+07	1.44935e+07	2.517e+07	1.13446e+07	2.83426e+07	3.77766e+07	5.30919e+07	5.076e+06	5.98758e+06	7.59472e+06	2.85121e+07	1.97784e+07	-0.527648	0.434263	0.732503	0.715221	2.85121e+07	2.29782e+07	-0.311308	0.684306	0.836074	0.331923	1.97784e+07	2.29782e+07	0.21634	0.716946	0.923666	0.450921
NEG_M131T90_1	9.21574e+07	1.11135e+08	9.00858e+07	7.84828e+07	7.39488e+07	1.06077e+08	9.55939e+07	7.72515e+07	9.94247e+07	1.18133e+08	1.12294e+08	1.22706e+08	8.15487e+07	8.82623e+07	9.26646e+07	1.37199e+08	1.45958e+08	1.27292e+08	9.19811e+07	1.04234e+08	0.180415	0.209347	0.572894	0.933353	9.19811e+07	1.12154e+08	0.286072	0.147858	0.457663	1.0942	1.04234e+08	1.12154e+08	0.105657	0.56492	0.856047	0.311576
NEG_M131T90_2	2.42482e+08	2.09974e+08	1.55053e+08	1.90575e+08	2.12018e+08	2.18893e+08	126403828	1.68856e+08	1.91148e+08	3.78854e+08	1.9935e+08	1.29373e+08	1.92139e+08	2.18534e+08	2.28163e+08	1.27403e+08	1.18923e+08	2.29916e+08	2.04832e+08	1.98997e+08	-0.0416946	0.886696	0.942367	0.063606	2.04832e+08	1.85846e+08	-0.140333	0.445068	0.685666	0.648748	1.98997e+08	1.85846e+08	-0.0986387	0.767417	0.931051	0.496463
NEG_M132T154	1.15376e+07	6.75123e+06	2.56278e+06	1.45645e+07	9.67035e+06	7.10068e+06	1.08033e+07	1.09403e+07	1.13634e+07	5.24725e+06	8.34932e+06	8.88986e+06	5.66946e+06	6.12921e+06	7.77025e+06	3.7381e+06	1.04768e+07	7.13505e+06	8.69785e+06	9.26557e+06	0.0912206	0.776923	0.884249	0.00238794	8.69785e+06	6.81982e+06	-0.350926	0.356196	0.630005	0.252258	9.26557e+06	6.81982e+06	-0.442146	0.0938787	0.582612	0.386093
NEG_M133T76	5721315584	5377311393	4875085121	2633516984	3268043461	3970551658	3478903008	2649279219	3521546269	4522066241	2949977606	3742411415	5.52552e+09	4.2249e+09	4.66361e+09	2.6338e+09	3.64983e+09	3.77295e+09	4307637367	3477363960	-0.308903	0.172694	0.550269	5.74008	4.30764e+09	4.07844e+09	-0.078881	0.727646	0.859693	1.97676	3.47736e+09	4.07844e+09	0.230022	0.24016	0.670598	5.82586
NEG_M134T236	2.32058e+06	3.50408e+07	2.44691e+07	4.38404e+07	2.00375e+07	3.42889e+06	1.27779e+07	1.71821e+07	1.74719e+07	4.72514e+06	2.13261e+07	8.95974e+07	5.83403e+06	8.82828e+07	4.91705e+07	3.63186e+06	2.74695e+07	1.92575e+07	2.15229e+07	2.71801e+07	0.336679	0.702735	0.857465	0.276428	2.15229e+07	3.22744e+07	0.584517	0.482625	0.702867	0.469721	2.71801e+07	3.22744e+07	0.247838	0.785604	0.932089	0.291674
NEG_M135T36	6.8517e+06	6.72006e+06	6.41427e+06	6.32925e+06	5.33718e+06	6.03516e+06	5.26953e+06	4.43406e+06	4.05312e+06	1.24229e+07	4.28146e+06	1.40215e+07	3.74098e+06	7.2123e+06	5.74438e+06	6.60768e+06	6.2021e+06	6.64038e+06	6.28127e+06	7.41377e+06	0.239151	0.558115	0.794502	0.203388	6.28127e+06	6.02464e+06	-0.0601828	0.648436	0.815802	0.0688899	7.41377e+06	6.02464e+06	-0.299334	0.486329	0.815371	0.342254
NEG_M135T411	8.47413e+06	9.61619e+06	9.94877e+06	8.46727e+06	4.29146e+06	9.98503e+06	4.6269e+06	8.00191e+06	6.44274e+06	8.78279e+06	5.76335e+06	1.57763e+07	7.25369e+06	8.12062e+06	7.92293e+06	7.32219e+06	3.59133e+06	8.93587e+06	8.46381e+06	8.23233e+06	-0.0400067	0.902973	0.956391	0.0529763	8.46381e+06	7.19111e+06	-0.235093	0.300044	0.60795	0.237806	8.23233e+06	7.19111e+06	-0.195087	0.575342	0.858552	0.284235
NEG_M135T769	1.16023e+06	5.47831e+06	7.01646e+06	5.06494e+06	5.58891e+06	1.60594e+07	1.349e+06	3.78875e+06	1.40089e+07	2.0255e+07	4.46363e+06	1.37969e+07	5.1024e+06	1.94986e+07	1.36251e+07	7.86642e+06	7.83723e+06	8.40687e+06	6.72804e+06	9.61037e+06	0.514405	0.449639	0.740523	0.41257	6.72804e+06	1.03894e+07	0.626856	0.243648	0.563845	0.418735	9.61037e+06	1.03894e+07	0.112452	0.83868	0.947267	0.0731267
NEG_M135T81	5.09232e+08	6.23109e+08	7.1451e+08	5.43016e+08	2.73751e+08	7.07382e+08	3.66311e+08	2.48642e+08	9.47432e+08	3.5621e+08	4.23115e+08	494621809	8.15183e+08	7.34887e+08	5.2808e+08	9.04864e+08	8.50039e+08	9.73887e+08	5.61833e+08	4.72722e+08	-0.24915	0.477655	0.764084	1.08362	5.61833e+08	8.01157e+08	0.511942	0.0270325	0.264136	4.26993	4.72722e+08	8.01157e+08	0.761093	0.0202111	0.430653	5.97612
NEG_M137T291	1.19363e+06	1.20442e+06	1.25355e+06	1.15645e+06	1.14797e+06	1.06296e+06	1.11123e+06	2.31795e+06	5.26304e+06	2.03561e+06	8.10734e+06	6.74274e+06	4.48842e+06	6.13598e+06	4.8437e+06	4.47914e+06	5.47732e+06	5.13604e+06	1.16983e+06	4.26299e+06	1.86557	0.0239816	0.421262	0.479742	1.16983e+06	5.09343e+06	2.12234	3.57964e-08	3.33264e-05	0.674795	4.26299e+06	5.09343e+06	0.256774	0.501983	0.821258	0.186548
NEG_M137T362	4.1761e+07	4.02026e+07	2.39323e+06	9.58506e+06	1.73105e+07	1.52395e+07	1.09491e+07	1.52233e+07	2.22674e+06	3.29718e+06	1.59829e+07	3.98734e+06	1.43309e+07	1.23074e+07	3.82469e+07	2.1968e+06	1.87347e+07	1.04112e+07	2.1082e+07	8.61109e+06	-1.29174	0.110007	0.529408	0.875913	2.1082e+07	1.6038e+07	-0.394516	0.556639	0.747808	0.342072	8.61109e+06	1.6038e+07	0.897226	0.212831	0.663406	0.84205
NEG_M138T108	6.35997e+06	6.53941e+06	7.35453e+06	7.44404e+06	7.25771e+06	8.43689e+06	6.89737e+06	4.80041e+06	9.4563e+06	1.56117e+07	6.90507e+06	1.23259e+07	1.0361e+06	1.20908e+06	8.4176e+06	9.67018e+06	4.8249e+06	9.41936e+06	7.23209e+06	9.33278e+06	0.367895	0.236619	0.595415	0.346609	7.23209e+06	5.76287e+06	-0.327625	0.396151	0.641771	0.195026	9.33278e+06	5.76287e+06	-0.69552	0.153658	0.636028	0.617524
NEG_M138T595	1.23293e+07	1.14173e+07	1.48077e+07	1.16708e+07	1.46787e+07	1.48602e+07	1.00309e+07	1.20567e+07	1.11108e+07	1.69887e+07	1.03216e+07	1.53104e+07	1.3612e+07	1.13459e+07	1.26584e+07	1.43912e+07	1.15876e+07	7.86827e+06	1.3294e+07	1.26365e+07	-0.0731745	0.636681	0.831208	0.0543185	1.3294e+07	1.19106e+07	-0.158532	0.259181	0.57188	0.257172	1.26365e+07	1.19106e+07	-0.0853572	0.638276	0.889534	0.218332
NEG_M139T31	508108	445895	472108	438044	488926	480757	516945	358690	596218	789654	484222	841862	501977	515831	395045	636166	539430	535520	472306	597932	0.340258	0.132489	0.529408	0.0877483	472306	520662	0.140623	0.178891	0.495737	0.0501294	597932	520662	-0.199635	0.36975	0.741564	0.0862891
NEG_M139T77	1.02523e+07	2.50577e+06	9.60807e+06	3.19923e+06	2.89981e+06	7.46835e+06	3.8012e+06	839447	630651	2.0127e+06	1.74631e+06	4.69908e+06	3.07842e+06	1.66093e+06	2.08175e+06	6.11669e+06	4.0211e+06	626544	5.98892e+06	2.28823e+06	-1.38806	0.0426679	0.4786	0.454346	5.98892e+06	2.93091e+06	-1.03095	0.0939645	0.377073	0.446989	2.28823e+06	2.93091e+06	0.357114	0.549649	0.850013	0.079608
NEG_M141T32	597066	770662	776904	865093	497.284	609849	605411	184442	239401	416577	374154	441213	551523	741684	198278	672775	774649	168580	603345	376866	-0.678931	0.141548	0.529408	0.092417	603345	517915	-0.220269	0.62388	0.797847	0.0571228	376866	517915	0.458662	0.290504	0.709866	0.086992
NEG_M143T100	1.54173e+07	6.97597e+06	9.75176e+06	1.71818e+07	1.32424e+07	6.43095e+06	7.33664e+06	9.04589e+06	1.63129e+07	2.83342e+07	1.19416e+07	6.76144e+06	1.1796e+07	1.9215e+07	2.94212e+07	1.0049e+07	1.99462e+07	7.95793e+06	1.15e+07	1.32888e+07	0.208569	0.647957	0.831208	0.131019	1.15e+07	1.63975e+07	0.511842	0.221229	0.537765	0.425339	1.32888e+07	1.63975e+07	0.303273	0.521272	0.82519	0.406962
NEG_M143T90	2.50705e+08	2.62628e+08	2.14963e+08	1.809e+08	1.61662e+08	2.38269e+08	2.17969e+08	1.77103e+08	2.07486e+08	2.43322e+08	2.85456e+08	2.50257e+08	1.75176e+08	2.52012e+08	1.89703e+08	2.86618e+08	3.12124e+08	2.21306e+08	2.18188e+08	2.30265e+08	0.0777263	0.602645	0.816764	0.716853	2.18188e+08	2.3949e+08	0.134393	0.455943	0.689586	0.768958	2.30265e+08	2.3949e+08	0.0566671	0.73878	0.926008	0.359063
NEG_M144T36	2.34674e+06	2.72903e+06	2.62518e+06	2.4993e+06	2.15963e+06	2.50402e+06	2.41826e+06	2.23566e+06	3.46901e+06	4.37896e+06	2.28126e+06	5.58588e+06	2.21817e+06	2.70744e+06	2.66244e+06	2.54327e+06	2.39257e+06	2.69004e+06	2.47732e+06	3.39484e+06	0.454565	0.134355	0.529408	0.243634	2.47732e+06	2.53565e+06	0.0335799	0.622256	0.797847	0.0297812	3.39484e+06	2.53565e+06	-0.420985	0.157852	0.636028	0.306902
NEG_M144T92	3.55443e+07	2.52038e+07	1.43704e+07	1.76068e+07	1.28755e+07	1.27663e+07	1.14629e+07	2.20223e+07	2.09289e+07	2.56697e+07	1.83522e+07	1.47529e+07	1.51353e+07	1.7491e+07	1.53129e+07	1.6301e+07	1.38793e+07	1.59989e+07	1.97278e+07	1.88648e+07	-0.0645355	0.843068	0.922322	0.109645	1.97278e+07	1.56864e+07	-0.33072	0.30337	0.60795	0.435281	1.88648e+07	1.56864e+07	-0.266185	0.17187	0.643143	0.468982
NEG_M145T107_1	3.93412e+06	8.67952e+06	2.00323e+06	7.1465e+06	1.28544e+07	7.03824e+06	2.02583e+06	1.55096e+06	2.27839e+06	1.91223e+07	1.16421e+06	1.58219e+06	4.43262e+06	4.39887e+06	1.4152e+07	1.02864e+07	2.85774e+06	1.77711e+06	6.94268e+06	4.62065e+06	-0.587397	0.496346	0.770768	0.233719	6.94268e+06	6.31746e+06	-0.136148	0.80804	0.902021	0.0871392	4.62065e+06	6.31746e+06	0.451249	0.639416	0.889534	0.155604
NEG_M145T107_2	3.55919e+07	1.76001e+07	1.59305e+07	1.24191e+07	9.72437e+06	1.07813e+07	2.13892e+07	7.89054e+06	1.11004e+07	1.48393e+07	6.43934e+06	1.55436e+07	3.60276e+07	3.59215e+07	5.47813e+07	2.34761e+07	2.58312e+07	1.82748e+07	1.70079e+07	1.28671e+07	-0.402521	0.381068	0.697003	0.394975	1.70079e+07	3.23854e+07	0.929141	0.0421665	0.304318	0.962204	1.28671e+07	3.23854e+07	1.33166	0.00702787	0.363523	1.6012
NEG_M145T299	1.12283e+06	981684	1.13609e+06	1.05107e+06	2.89337e+06	3.0005e+06	1.00529e+06	6.43176e+06	3.43645e+06	7.99031e+06	5.85081e+06	698331	4.94049e+06	4.60455e+06	1.00255e+07	988734	4.6016e+06	9.58934e+06	1.69759e+06	4.23549e+06	1.31904	0.0772196	0.509398	0.406117	1.69759e+06	5.7917e+06	1.7705	0.0184649	0.242251	0.605336	4.23549e+06	5.7917e+06	0.451458	0.422954	0.776667	0.299118
NEG_M145T35	414802	1.61557e+06	1.32e+06	1.41802e+06	1.35754e+06	492895	403885	371709	1.50661e+06	2.52319e+06	497.284	948198	1.01314e+06	441352	464714	1.43097e+06	441936	1.18869e+06	1.10314e+06	959015	-0.201988	0.746414	0.870817	0.0440693	1.10314e+06	830134	-0.410197	0.345199	0.628469	0.103262	959015	830134	-0.208209	0.764921	0.931051	0.0895455
NEG_M145T385	1.89374e+06	1.77499e+06	1.92726e+06	2.0097e+06	1.53721e+06	1.55524e+06	1.83295e+06	1.96688e+06	1.77581e+06	3.38031e+06	1.85567e+06	2.73501e+06	2.35434e+06	2.80881e+06	2.63435e+06	1.7019e+06	2.67886e+06	2.67353e+06	1.78302e+06	2.25777e+06	0.340572	0.120257	0.529408	0.171777	1.78302e+06	2.4753e+06	0.473276	0.00383488	0.142811	0.249702	2.25777e+06	2.4753e+06	0.132703	0.505565	0.822869	0.0694237
NEG_M145T86	2.94665e+08	1.33984e+08	1.8926e+08	2.21907e+08	3.09155e+08	264160037	1.97826e+08	2.93973e+08	3.08796e+08	2.66867e+08	1.12232e+08	1.86002e+08	2.54396e+08	2.13457e+08	2.66379e+08	1.63371e+08	1.68783e+08	3.16802e+08	2.35522e+08	2.27616e+08	-0.0492596	0.851551	0.929418	0.349217	2.35522e+08	2.30531e+08	-0.0308979	0.89438	0.94514	0.0575336	2.27616e+08	2.30531e+08	0.0183616	0.942354	0.983112	0.129628
NEG_M146T164	4.17159e+06	3.59812e+06	1.45523e+06	4.42824e+06	3.73685e+07	976623	1.14642e+06	1.10141e+06	1.53877e+06	4.5201e+07	1.37387e+06	1.75528e+06	1.63958e+06	1.15458e+06	2.6382e+06	2.41876e+06	1.19184e+06	1.53939e+06	8.66638e+06	8.68612e+06	0.00328247	0.99835	0.999423	0.0708891	8.66638e+06	1.76373e+06	-2.2968	0.259612	0.57188	0.472973	8.68612e+06	1.76373e+06	-2.30009	0.365854	0.741564	0.685497
NEG_M146T90	1.88482e+07	1.0704e+07	1.9589e+07	1.84966e+07	1.70424e+07	2.13411e+07	22626456	1.49671e+07	4.34e+07	2.83494e+07	2.07971e+07	2.47713e+07	2.16725e+07	3.378e+07	6.96095e+07	3.22161e+07	7.15802e+06	4.78007e+07	1.76702e+07	2.58186e+07	0.54709	0.083215	0.514546	0.707595	1.76702e+07	3.53728e+07	1.00132	0.075505	0.363737	1.05569	2.58186e+07	3.53728e+07	0.454232	0.345403	0.730122	0.728054
NEG_M147T228	8.59999e+06	1.56425e+07	13845336	1.38351e+07	1.40192e+07	1.19322e+07	4.78253e+06	1.29147e+07	3.75957e+07	3.039e+07	1.49414e+07	8.09009e+07	1.68531e+07	2.01703e+07	1.66896e+07	1.52669e+07	6.53665e+06	1.75459e+07	1.29791e+07	3.02542e+07	1.22095	0.157421	0.536775	0.995445	1.29791e+07	1.55104e+07	0.25705	0.267754	0.576031	0.309655	3.02542e+07	1.55104e+07	-0.963899	0.225738	0.664899	1.19627
NEG_M147T277	1.82873e+07	1.39919e+07	10130018	6.9292e+06	1.14884e+07	1.53665e+07	7.03776e+06	9.51104e+06	1.47595e+07	2.15094e+07	1.29755e+07	1.83388e+07	1.2093e+07	7.54701e+06	1.24838e+07	1.2389e+07	7.30243e+06	1.54812e+07	1.26989e+07	1.4022e+07	0.142991	0.640746	0.831208	0.220563	1.26989e+07	1.12161e+07	-0.179132	0.495924	0.707826	0.162684	1.4022e+07	1.12161e+07	-0.322123	0.298255	0.71302	0.517267
NEG_M147T301_2	1.13107e+08	6.08497e+07	2.32327e+07	1.64744e+08	9.80382e+07	1.06054e+08	1.77038e+08	1.11704e+08	9.56735e+07	4.62283e+07	6.8109e+07	6.86219e+07	7.36206e+07	5.04451e+07	7.50915e+07	6.73804e+07	5.51196e+07	9.86594e+07	9.43375e+07	9.45623e+07	0.00343375	0.993604	0.998898	0.161398	9.43375e+07	7.00528e+07	-0.42939	0.272312	0.577781	0.976174	9.45623e+07	7.00528e+07	-0.432824	0.25353	0.680872	1.13017
NEG_M147T325	3.23235e+07	2.84836e+07	1.62207e+07	5.40375e+07	3.10333e+07	4.4094e+07	4.84291e+07	2.99309e+07	4.43648e+07	2.41982e+07	3.22477e+07	3.16698e+07	2.63442e+07	2.40917e+07	3.23213e+07	3.35099e+07	3.05034e+07	4.71931e+07	3.43654e+07	3.51401e+07	0.0321594	0.908291	0.958564	0.0450849	3.43654e+07	3.23273e+07	-0.088207	0.752903	0.874006	0.115346	3.51401e+07	3.23273e+07	-0.120366	0.588148	0.866401	0.268256
NEG_M147T326_1	2.35691e+07	3.02377e+07	4.84661e+07	2.28356e+07	2.21437e+07	3.0799e+07	2.19175e+07	2.10034e+07	2.76242e+07	4.85466e+07	2.48849e+07	6.68001e+07	2.50856e+07	2.02915e+08	6.0942e+07	2.35243e+07	5.3653e+07	3.34489e+07	2.96752e+07	3.51294e+07	0.243422	0.539738	0.783909	0.48909	2.96752e+07	6.65948e+07	1.16615	0.22062	0.537689	1.24702	3.51294e+07	6.65948e+07	0.922728	0.302906	0.71302	1.47697
NEG_M147T513	1.43751e+07	1.05829e+07	1.71113e+07	2.69421e+07	3.44083e+07	1.27817e+07	5.71991e+07	1.19466e+07	2.149e+07	7.60552e+07	1.38543e+07	5.57465e+06	1.43634e+07	4.14574e+07	1.78916e+07	1.43611e+07	1.36558e+07	1.49195e+07	1.93669e+07	3.102e+07	0.679604	0.366053	0.682957	0.548364	1.93669e+07	1.94414e+07	0.00554294	0.990083	0.995429	0.00124854	3.102e+07	1.94414e+07	-0.674061	0.376864	0.746906	0.728931
NEG_M147T71	5.42999e+07	1.0381e+08	6.9726e+07	5.59721e+07	3.97764e+07	6.29237e+07	5.5551e+07	6.33184e+07	26718823	3.51935e+07	8.42105e+07	3.83412e+07	8.07935e+07	9.59857e+07	2.45102e+07	2.56143e+07	2.05468e+07	7.04654e+07	6.4418e+07	5.05556e+07	-0.349594	0.290918	0.623874	0.654256	6.4418e+07	5.2986e+07	-0.281853	0.497296	0.707826	0.553705	5.05556e+07	5.2986e+07	0.0677408	0.883291	0.968603	0.240881
NEG_M147T713	2.00504e+07	1.16014e+07	1.16551e+07	2.32662e+07	5.21091e+06	6.66473e+06	2.66491e+07	4.90681e+06	2.79586e+07	1.51229e+07	5.90554e+06	2.54301e+07	6.3689e+06	1.10254e+07	1.44129e+07	6.05209e+06	2.07028e+07	3.38059e+07	1.30748e+07	1.76622e+07	0.433874	0.399203	0.713497	0.328708	1.30748e+07	1.53947e+07	0.235641	0.66585	0.82322	0.226534	1.76622e+07	1.53947e+07	-0.198233	0.717147	0.923666	0.252055
NEG_M147T721	1.81279e+08	1.50211e+07	3.54837e+07	2.11778e+08	7.77825e+06	1.64479e+08	1.25682e+07	7.22858e+06	1.57826e+07	3.91053e+07	9.02047e+06	4.91721e+07	1.54984e+08	1.67956e+07	1.20147e+07	9.11426e+06	1.62812e+08	2.26923e+07	1.02636e+08	2.21462e+07	-2.21241	0.0635142	0.502029	2.04178	1.02636e+08	6.30689e+07	-0.702544	0.434306	0.679561	1.14992	2.21462e+07	6.30689e+07	1.50987	0.219166	0.664899	1.53184
NEG_M147T96	3.0369e+07	2.24587e+07	1.71692e+07	1.62035e+07	2.96304e+07	2.72646e+07	2.04332e+07	1.41836e+07	3.89607e+06	3.68387e+07	1.64878e+07	3.70528e+06	4.88176e+07	3.50624e+07	5.43746e+07	2.38446e+07	2.66793e+07	2.25802e+07	2.38492e+07	1.59241e+07	-0.58273	0.188861	0.560002	0.589524	2.38492e+07	3.52265e+07	0.562717	0.0905113	0.372824	0.810352	1.59241e+07	3.52265e+07	1.14545	0.0270487	0.438284	1.47041
NEG_M148T301	1.14857e+07	5.84466e+06	1.57455e+06	1.80448e+07	8.27282e+06	1.57483e+07	2.32892e+07	1.62439e+07	8.92927e+06	1.41948e+07	1.75555e+07	2.53453e+07	7.95382e+06	4.89641e+06	2.97479e+06	6.61914e+06	8.57866e+06	1.60313e+07	1.01618e+07	1.7593e+07	0.791845	0.0610165	0.502029	0.715503	1.01618e+07	7.84235e+06	-0.373799	0.474701	0.700513	0.207139	1.7593e+07	7.84235e+06	-1.16564	0.00985708	0.363523	1.17577
NEG_M148T325	3.24994e+06	2.22523e+06	1.39141e+06	4.70842e+06	2.82026e+06	3.87418e+06	1.41553e+07	2.57414e+06	3.87532e+06	3.94293e+06	2.75552e+06	2.73632e+06	1.95768e+06	2.69714e+06	4.99241e+07	2.91177e+06	2.18265e+06	3.4206e+06	3.04491e+06	5.00659e+06	0.717429	0.328087	0.650059	0.237273	3.04491e+06	1.05157e+07	1.78807	0.366565	0.632504	0.471345	5.00659e+06	1.05157e+07	1.07064	0.511747	0.824285	0.530951
NEG_M149T127	5.413e+07	3.71459e+07	2.58111e+07	4.67954e+07	1.03799e+08	4.51739e+07	3.97543e+07	2.97248e+07	3.93953e+07	6.96537e+06	3.08318e+07	4.32225e+07	1.71373e+07	8.12245e+06	9.45542e+07	6.02893e+07	1.21263e+07	3.90253e+07	5.21426e+07	3.1649e+07	-0.720303	0.12674	0.529408	1.24056	5.21426e+07	3.85425e+07	-0.436014	0.459119	0.689586	0.573124	3.1649e+07	3.85425e+07	0.28429	0.651207	0.890738	0.397415
NEG_M149T317	1.2004e+06	5.01388e+06	4.84458e+06	3.0677e+06	3.14416e+06	4.78647e+06	3.6019e+06	868069	5.91039e+06	2.16156e+06	1.16709e+06	1.42743e+07	6.65782e+06	5.49923e+06	7.65022e+06	4.18039e+06	4.53037e+06	6.85828e+06	3.6762e+06	4.66388e+06	0.343317	0.656277	0.831208	0.171879	3.6762e+06	5.89605e+06	0.681535	0.0234469	0.254802	0.42113	4.66388e+06	5.89605e+06	0.338218	0.577627	0.858552	0.11017
NEG_M149T487	75443.8	1.0637e+06	1.02104e+06	1.19178e+06	72238.5	80930.3	2.0067e+06	111513	620931	1.93096e+06	150130	1.85062e+06	1.36519e+06	574502	62620.3	596015	1.23488e+06	72921.7	584189	1.11181e+06	0.928401	0.255813	0.609109	0.150843	584189	651021	0.156269	0.839587	0.921763	0.00231962	1.11181e+06	651021	-0.772131	0.316302	0.71302	0.195187
NEG_M149T60	7.79086e+06	2.66402e+06	3.95089e+06	5.25393e+06	2.71317e+06	4.05613e+06	1.46147e+06	2.10646e+06	1.3364e+06	2.80631e+06	1.39302e+06	2.87342e+06	3.99194e+06	5.4008e+06	1.04046e+06	1.30801e+06	1.52475e+06	6.04579e+06	4.40483e+06	1.99618e+06	-1.14185	0.01628	0.360874	0.422749	4.40483e+06	3.21862e+06	-0.452643	0.345272	0.628469	0.200102	1.99618e+06	3.21862e+06	0.689204	0.227674	0.664899	0.252644
NEG_M149T615	1.14483e+06	1.41634e+06	2.17097e+06	1.37184e+06	888157	50853.5	40431.7	66307.6	355815	3.33214e+06	65312.3	309787	1.23887e+06	853777	2.63435e+06	2.13584e+06	2.35912e+06	1.30657e+06	1.17383e+06	694966	-0.75621	0.444857	0.736943	0.114422	1.17383e+06	1.75475e+06	0.580043	0.185137	0.503983	0.148392	694966	1.75475e+06	1.33625	0.110665	0.595542	0.270667
NEG_M149T71	5.67714e+06	8.16038e+06	6.99911e+06	4.76139e+06	1.34661e+07	5.26375e+06	3.97193e+06	5.92148e+06	3.76462e+06	6.50534e+06	9.64297e+06	4.17618e+06	9.88287e+06	9.83966e+06	9.77144e+06	2.59632e+06	3.03039e+06	5.5737e+06	7.38799e+06	5.66375e+06	-0.383422	0.30805	0.639607	0.304277	7.38799e+06	6.7824e+06	-0.123386	0.76141	0.876234	0.0703895	5.66375e+06	6.7824e+06	0.260036	0.524316	0.82519	0.248295
NEG_M149T72	4.98697e+07	1.07295e+07	2.17441e+07	3.79692e+07	3.41018e+07	1.00881e+07	5.83078e+06	4.37934e+06	3.19843e+06	6.37721e+06	5.5457e+06	5.14028e+06	2.37413e+07	7.13329e+06	3.6424e+06	2.78443e+06	2.23502e+06	2.96946e+06	2.74171e+07	5.07862e+06	-2.43256	0.00651378	0.227729	1.50452	2.74171e+07	7.08432e+06	-1.95237	0.0198725	0.247213	1.30723	5.07862e+06	7.08432e+06	0.480191	0.572629	0.858552	0.211604
NEG_M149T87	4.91272e+08	2.81312e+08	9.4125e+07	1.29446e+08	7.17137e+08	101648372	1.49784e+08	2.59707e+08	6.96858e+07	2.50361e+08	2.52842e+08	5.34208e+08	1.32477e+08	2.50577e+08	8.57506e+08	3.39268e+08	5.33389e+08	2.6841e+08	3.0249e+08	252764710	-0.259093	0.691706	0.84734	1.37281	3.0249e+08	3.96938e+08	0.392025	0.539682	0.736039	1.62089	2.52765e+08	3.96938e+08	0.651118	0.273925	0.693	2.81463
NEG_M150T127	3.24355e+07	2.17718e+07	1.22171e+07	4.28853e+07	2.63177e+07	2.56992e+07	2.98019e+07	2.13992e+07	2.89264e+07	1.96269e+07	1.96161e+07	1.92478e+07	1.45035e+07	2.3131e+07	2.76989e+07	1.60623e+07	1.6398e+07	2.57211e+07	2.68878e+07	2.31031e+07	-0.218867	0.435315	0.732503	0.40529	2.68878e+07	2.05858e+07	-0.385303	0.217639	0.536036	0.542539	2.31031e+07	2.05858e+07	-0.166436	0.428556	0.782324	0.234744
NEG_M151T130	3106588680	1890684666	2717288582	2814272262	2831353854	3213105962	3306215365	3480388170	2378383064	3440018930	3764478086	2118681807	2.09205e+07	3.11031e+09	3.90111e+09	3.23317e+09	4.61251e+08	4.98729e+09	2762215668	3081360904	0.157742	0.35979	0.678065	3.33615	2.76222e+09	2.61901e+09	-0.0768047	0.865491	0.934614	0.45435	3.08136e+09	2.61901e+09	-0.234546	0.59696	0.873523	3.42874
NEG_M151T584	1.71018e+06	917286	764894	2.52084e+06	741227	129047	163903	2.07357e+06	993179	198417	1.5788e+06	420220	701176	837981	1.26095e+06	3.19565e+07	1.11846e+06	1.27132e+06	1.13058e+06	904682	-0.321578	0.643254	0.831208	0.0933005	1.13058e+06	6.19107e+06	2.45313	0.350362	0.628469	0.366724	904682	6.19107e+06	2.77471	0.330103	0.723105	0.432248
NEG_M151T598	3.23132e+06	3.03431e+06	2.7316e+06	2.2393e+06	2.38595e+06	3.32313e+06	3.28544e+06	3.38302e+06	3.51076e+06	5.40116e+06	3.35936e+06	6.10377e+06	6.56465e+06	3.01359e+06	2.55232e+06	3.83204e+06	6.11911e+06	4.24822e+06	2.82427e+06	4.17392e+06	0.563526	0.0314985	0.461686	0.342451	2.82427e+06	4.38832e+06	0.635793	0.047084	0.305291	0.336098	4.17392e+06	4.38832e+06	0.0722664	0.803267	0.937948	0.0120944
NEG_M152T690	3.62256e+06	4.53408e+06	5.7921e+06	3.61739e+06	3.21409e+06	3.55139e+06	3.486e+06	3.36924e+06	4.19391e+06	6.71244e+06	3.78619e+06	7.71941e+06	5.83074e+06	3.89533e+06	3.76478e+06	3.92391e+06	4.28522e+06	3.84595e+06	4.05527e+06	4.87786e+06	0.266451	0.358355	0.676731	0.199098	4.05527e+06	4.25765e+06	0.0702608	0.69825	0.84755	0.0379032	4.87786e+06	4.25765e+06	-0.196191	0.469773	0.808023	0.234523
NEG_M152T90	8.14135e+07	9.87307e+07	2.02618e+08	1.25641e+08	2.2485e+08	4.79818e+07	8.4484e+06	6.20404e+07	4.90015e+07	1.67687e+08	5.41554e+06	6.95872e+07	1.83372e+07	7.98668e+07	2.50547e+08	7.31821e+07	5.46323e+07	1.11875e+07	1.30206e+08	6.03633e+07	-1.10905	0.0908588	0.52239	2.18128	1.30206e+08	8.12921e+07	-0.679608	0.309638	0.609456	1.45037	6.03633e+07	8.12921e+07	0.429444	0.637798	0.889534	0.740392
NEG_M152T91	7.35377e+06	7.42271e+06	7.80954e+06	5.87644e+06	1.14483e+06	1.24883e+07	8.76601e+06	1.09922e+07	1.4372e+07	9.21465e+06	1.2141e+07	1.45364e+06	1.09532e+07	1.009e+07	2.80431e+07	2.01781e+07	8.02436e+06	1.97168e+07	7.01593e+06	9.48992e+06	0.435761	0.316183	0.644128	0.361651	7.01593e+06	1.61676e+07	1.2044	0.0257142	0.25547	0.822938	9.48992e+06	1.61676e+07	0.768637	0.0968088	0.582612	0.805938
NEG_M153T127	913425	1.06377e+07	1.33356e+07	1.47389e+07	1.78097e+06	1.27283e+07	6.94864e+06	8.77511e+06	2.76971e+07	1.30411e+07	1.91022e+07	1.49711e+07	9.34938e+06	3.25434e+07	1.83465e+07	2.62885e+06	6.16003e+06	1.61009e+07	9.02248e+06	1.50892e+07	0.741921	0.156834	0.536775	0.612815	9.02248e+06	1.41882e+07	0.653093	0.330486	0.618695	0.418467	1.50892e+07	1.41882e+07	-0.0888279	0.870067	0.959895	0.0386376
NEG_M153T154	4.22737e+07	2.59922e+07	2.41897e+07	2.78626e+07	1.95711e+07	1.91099e+07	1.67006e+07	9.42496e+06	1.90951e+07	2.0747e+07	9.26871e+06	1.55927e+07	1.52795e+07	2.00363e+07	1.71659e+07	3.2804e+06	3.34355e+07	1.21063e+07	2.64999e+07	1.51382e+07	-0.807793	0.0171583	0.371498	0.964303	2.64999e+07	1.6884e+07	-0.65033	0.101555	0.385837	0.767709	1.51382e+07	1.6884e+07	0.157464	0.70704	0.920666	0.26216
NEG_M153T431	9.57536e+07	2.81272e+07	3.83186e+06	771113	8.58217e+07	6.29042e+06	1.09139e+07	3.27327e+07	812561	4.93032e+06	1.11757e+07	4.14365e+06	5.3048e+06	8.59461e+06	5.65604e+06	6.09796e+06	815226	944680	3.6766e+07	1.07848e+07	-1.76937	0.183741	0.560002	1.35453	3.6766e+07	4.56889e+06	-3.00846	0.0976558	0.383618	1.3277	1.07848e+07	4.56889e+06	-1.23909	0.229356	0.664899	0.560509
NEG_M153T769	878545	2.5322e+06	1.23784e+06	2.62429e+06	4.37471e+06	3.1286e+06	1.86565e+07	1.84037e+06	1.01051e+06	9.13389e+06	903613	1.57182e+06	1.94865e+06	2.95207e+06	3.70635e+06	2.48373e+06	890307	1.07238e+06	2.4627e+06	5.51945e+06	1.16428	0.327558	0.650059	0.305185	2.4627e+06	2.17558e+06	-0.178838	0.684232	0.836074	0.0636487	5.51945e+06	2.17558e+06	-1.34312	0.284559	0.700859	0.440447
NEG_M156T95	1.30928e+07	5.63952e+06	8711922	6.52188e+06	5.92362e+06	5.56463e+06	3.40386e+06	5.30016e+06	1.05271e+07	6.48163e+06	6.1378e+06	1.02533e+07	3.60362e+06	7.14655e+06	7.914e+06	3.11218e+06	1.27492e+06	4.95612e+06	7.57573e+06	7.01732e+06	-0.110466	0.744343	0.870817	0.0918715	7.57573e+06	4.6679e+06	-0.698613	0.0961116	0.38105	0.437048	7.01732e+06	4.6679e+06	-0.588147	0.159512	0.636028	0.413603
NEG_M157T704	454279	577863	795555	556327	756684	496936	565444	191935	485941	1.13659e+06	549200	632641	759681	786141	569786	518795	776292	686933	606274	593625	-0.0304178	0.928626	0.969228	0.00403038	606274	682938	0.171785	0.321145	0.610659	0.0571198	593625	682938	0.202202	0.519551	0.82519	0.0425391
NEG_M158T199	2.50217e+07	9.49287e+06	9.8938e+06	2.28679e+07	2.12281e+07	1.08574e+07	8.25234e+06	1.3195e+07	7.64503e+06	3.11294e+06	1.79672e+07	6.09774e+06	1.72884e+07	2.36096e+06	2.06435e+07	1.99497e+06	1.25297e+07	1.86166e+07	1.65603e+07	9.37838e+06	-0.820316	0.0784081	0.509398	0.76482	1.65603e+07	1.2239e+07	-0.436239	0.356503	0.630005	0.365775	9.37838e+06	1.2239e+07	0.384077	0.491764	0.815371	0.391643
NEG_M158T376	652377	221864	227360	599171	166684	197594	666428	131356	1.01758e+06	201667	136927	467515	1.12184e+06	394720	613039	887600	939002	838217	344175	436912	0.344199	0.598209	0.816764	0.0294022	344175	799070	1.21518	0.00812326	0.18974	0.190885	436912	799070	0.870981	0.070535	0.567809	0.17601
NEG_M158T88	3.96365e+06	1.16957e+07	6.50737e+06	3.72289e+06	1.54027e+07	4.67345e+06	9.31965e+06	1.14081e+07	2.26872e+07	2.2057e+07	1.74207e+07	1.65548e+07	1.18002e+07	9.02996e+06	5.99801e+06	1.85285e+07	6.15552e+06	2.3839e+07	7.66095e+06	16574559	1.11337	0.0131211	0.330707	0.801735	7.66095e+06	1.25585e+07	0.713072	0.196427	0.512251	0.537273	1.65746e+07	1.25585e+07	-0.400303	0.301376	0.71302	0.573315
NEG_M159T106	7.97851e+06	4.53245e+07	5.69958e+06	5.63062e+06	5.09775e+06	4.71955e+06	1.31997e+07	6.917e+06	7.92596e+06	1.27764e+07	6.9625e+06	1.25187e+07	8.46492e+06	2.53267e+07	6.94657e+06	1.6194e+07	3.40015e+07	8.75772e+06	1.24084e+07	1.005e+07	-0.304116	0.73283	0.869127	0.161443	1.24084e+07	1.66152e+07	0.421188	0.609218	0.788848	0.269751	1.005e+07	1.66152e+07	0.725304	0.187915	0.654469	0.706098
NEG_M159T443	1.24643e+06	1.26832e+06	1.29648e+06	4.61206e+06	1.0572e+06	1.35263e+06	3.49879e+06	1.25584e+06	1.44952e+06	1.52665e+06	936839	1.2447e+06	2.06602e+06	1.20041e+06	4.01765e+06	1.54027e+06	1.31027e+06	2.27507e+06	1.80552e+06	1.65206e+06	-0.128151	0.825574	0.913923	0.053113	1.80552e+06	2.06828e+06	0.196019	0.717506	0.857508	0.0385462	1.65206e+06	2.06828e+06	0.32417	0.4821	0.814482	0.134138
NEG_M160T100	4.47884e+07	6.29833e+07	3.6075e+07	4.91285e+07	5.73275e+07	3.22131e+07	6.08511e+07	5.76973e+07	1.96141e+07	1.05468e+07	6.50663e+07	8.53632e+06	6.67536e+07	1.0326e+08	6.07206e+07	4.85063e+07	6.37771e+07	7.85976e+07	4.7086e+07	3.7052e+07	-0.345746	0.4219	0.722038	0.710148	4.7086e+07	7.02691e+07	0.577594	0.0290401	0.270684	1.3327	3.7052e+07	7.02691e+07	0.92334	0.0324431	0.44001	2.10838
NEG_M160T117	1.06577e+07	9.18162e+06	7.89583e+06	1.05163e+07	9.82534e+06	8.33726e+06	1.14168e+07	1.01326e+07	2.68528e+06	2.36186e+06	1.00149e+07	2.29568e+06	1.20873e+07	1.11143e+07	1.1861e+07	8.18792e+06	9.85219e+06	1.23678e+07	9.40235e+06	6.48453e+06	-0.53602	0.15082	0.536775	0.432419	9.40235e+06	1.09118e+07	0.214789	0.0902141	0.372824	0.307206	6.48453e+06	1.09118e+07	0.750809	0.0449628	0.510493	0.73434
NEG_M160T360	1.84447e+06	2.97816e+06	2.78138e+06	6.45747e+06	1.56937e+06	2.80093e+06	6.13262e+06	1.15684e+06	6.32628e+06	3.11779e+06	2.09138e+06	3.98376e+06	2.34961e+06	3.80802e+06	3.31373e+06	4.73916e+06	3.72724e+06	3.07007e+06	3.07196e+06	3.80144e+06	0.307387	0.529462	0.78082	0.120123	3.07196e+06	3.5013e+06	0.18873	0.597698	0.776091	0.0617962	3.80144e+06	3.5013e+06	-0.118656	0.751254	0.927297	0.0689642
NEG_M160T63	1.54381e+06	799739	1.05654e+06	1.55329e+06	385595	890479	357354	1.35696e+06	1.61451e+06	2.7486e+06	1.51282e+06	2.57487e+06	1.70828e+06	1.33135e+06	920414	1.70022e+06	421539	1.2901e+06	1.03824e+06	1.69419e+06	0.706451	0.13398	0.529408	0.203405	1.03824e+06	1.22865e+06	0.242933	0.501699	0.707826	0.0486662	1.69419e+06	1.22865e+06	-0.463518	0.282562	0.700207	0.213296
NEG_M161T251	1.74128e+07	1.5285e+07	2.60348e+07	3.61558e+06	2.48397e+07	4.88007e+07	2.1828e+07	2.88329e+06	3.93901e+06	4.57034e+06	7.0911e+06	5.07088e+06	2.5813e+07	8.40242e+06	8.74082e+06	1.07113e+07	1.3051e+07	4.17004e+06	2.26648e+07	7.56376e+06	-1.58328	0.051374	0.502029	0.849615	2.26648e+07	1.18148e+07	-0.939863	0.146157	0.457663	0.691438	7.56376e+06	1.18148e+07	0.643413	0.336611	0.725636	0.463692
NEG_M161T325	6.27675e+07	5.62501e+07	5.52243e+07	5.39799e+07	3.85329e+07	6.05025e+07	4.90698e+07	3.27792e+07	5.89237e+07	7.55291e+07	3.9607e+07	1.17916e+08	4.98014e+07	4.97261e+07	7.08586e+07	7.31913e+07	5.39625e+07	6.21987e+07	5.45428e+07	6.23042e+07	0.19194	0.568749	0.801067	0.555304	5.45428e+07	5.99565e+07	0.136525	0.347789	0.628469	0.394075	6.23042e+07	5.99565e+07	-0.0554146	0.864378	0.959775	0.46718
NEG_M161T680_2	5.63186e+07	1.11967e+07	1.42515e+07	1.54382e+07	1.15558e+07	2.36645e+07	21173656	3.83042e+06	1.45383e+07	2.26336e+07	1.1485e+07	107592348	4.83153e+07	2.62682e+07	5.26973e+06	3.53269e+07	1.98543e+07	6.18165e+07	2.20709e+07	3.02089e+07	0.452829	0.647248	0.831208	0.453649	2.20709e+07	3.28085e+07	0.571926	0.347959	0.628469	0.657317	3.02089e+07	3.28085e+07	0.119096	0.886618	0.969193	0.251639
NEG_M161T94	1142672589	1070720727	1376224138	9.40533e+08	6.13057e+08	1136547385	1333393045	7.0687e+08	7.13178e+08	9.60953e+08	1169533268	9.94072e+08	9.62889e+08	1.31673e+09	1.05823e+09	1.21187e+09	1.86039e+09	9.40641e+08	1046625856	9.79667e+08	-0.0953831	0.654667	0.831208	0.55842	1.04663e+09	1.22512e+09	0.227183	0.330945	0.618695	2.39844	9.79667e+08	1.22512e+09	0.322566	0.186126	0.651758	4.4103
NEG_M162T174	743893	953420	1.15065e+06	802133	864196	521791	492368	430750	760737	885507	954743	985859	1.97115e+06	772062	852087	887127	792005	873405	839346	751661	-0.159185	0.514947	0.780389	0.0491483	839346	1.02464e+06	0.287778	0.395575	0.641771	0.0674242	751661	1.02464e+06	0.446963	0.230264	0.664899	0.111451
NEG_M162T370	9.04116e+06	7.341e+06	7.7948e+06	9.0533e+06	6.14674e+06	6.91034e+06	6.05458e+06	6.06152e+06	7.34728e+06	1.02892e+07	6.94766e+06	1.10406e+07	7.54116e+06	9.26523e+06	6.92093e+06	7.00455e+06	7.7898e+06	7.62538e+06	7.71456e+06	7.9568e+06	0.0446051	0.814552	0.90701	0.0703345	7.71456e+06	7.69117e+06	-0.00437961	0.969075	0.986854	0.0304258	7.9568e+06	7.69117e+06	-0.0489847	0.785685	0.932089	0.123661
NEG_M163T149	6.18719e+06	1.32752e+07	8.95733e+06	4.59361e+06	1.57199e+07	1.57298e+07	1.89484e+07	1.96442e+07	1.88821e+07	1.47284e+07	1.94488e+07	1.42838e+07	5.56489e+06	1.54392e+07	1.82314e+07	9.46419e+06	1.41621e+07	2.53955e+07	1.07438e+07	1.76559e+07	0.716645	0.0110412	0.30849	0.75267	1.07438e+07	1.47096e+07	0.453244	0.276661	0.580734	0.500511	1.76559e+07	1.47096e+07	-0.263401	0.348214	0.730151	0.308839
NEG_M163T92	8.76103e+06	1.23384e+07	1.3648e+07	9.22869e+06	1.03268e+07	8.02383e+06	1.03756e+07	5.05583e+06	7.04515e+06	1.03236e+07	1.31298e+07	1.70984e+07	1.29191e+07	6.69524e+06	8.88792e+06	9.53794e+06	1.068e+07	1.62417e+07	1.03878e+07	1.05047e+07	0.0161507	0.953767	0.980085	0.0292005	1.03878e+07	1.0827e+07	0.0597437	0.793716	0.893577	0.0927325	1.05047e+07	1.0827e+07	0.0435929	0.887631	0.969193	0.063553
NEG_M164T209	175979	151729	179460	169024	143671	1.48747e+06	152444	173935	160178	291737	140664	300272	8.55809e+06	184582	6.23736e+07	175982	205619	166673	384556	203205	-0.920257	0.434312	0.732503	0.0277517	384556	1.19441e+07	4.95696	0.282669	0.585825	0.637744	203205	1.19441e+07	5.87722	0.275519	0.694617	0.908396
NEG_M164T226	241698	126433	134299	130633	210000	133999	100354	474983	133342	197306	446654	2.03142e+06	145918	107620	117274	102951	1.63575e+06	241069	162844	564010	1.79223	0.21251	0.576813	0.142071	162844	391764	1.2665	0.382311	0.640095	0.0953796	564010	391764	-0.525735	0.668712	0.900591	0.087248
NEG_M164T277	7.04231e+06	5.78268e+06	1.39831e+07	7.56082e+06	3.60187e+06	7.98269e+06	1.67206e+07	2.14619e+07	9.44308e+06	2.75732e+06	1.66702e+07	9.96458e+06	1.37787e+07	6.38736e+06	9.40202e+06	2.26113e+07	1.64836e+07	1.57504e+07	7.65892e+06	1.28363e+07	0.745014	0.124513	0.529408	0.518349	7.65892e+06	1.40689e+07	0.877295	0.0405566	0.303421	0.658225	1.28363e+07	1.40689e+07	0.132281	0.738899	0.926008	0.149973
NEG_M164T301_1	2343480989	1189461513	459305431	3307356894	1929733222	2049920700	3398993839	2215514711	1844777127	8.75157e+08	1335486209	1295460921	1.44549e+09	9.78452e+08	1.45693e+09	1.2655e+09	1.07245e+09	1.98503e+09	1879876458	1827564915	-0.0407152	0.925096	0.966626	1.22196	1.87988e+09	1.36731e+09	-0.459299	0.255733	0.570953	4.56969	1.82756e+09	1.36731e+09	-0.418584	0.271747	0.692477	4.76776
NEG_M164T515	1.63068e+07	1.28781e+07	2.94981e+07	1.69394e+07	1.26295e+07	1.14922e+07	3.4976e+06	1.60523e+07	1.89038e+07	5.88524e+06	1.68534e+07	3.45216e+07	3.59211e+06	3.2297e+06	1.54906e+07	9.77766e+06	8.89124e+06	2.82212e+07	1.6624e+07	1.59523e+07	-0.059504	0.901097	0.955492	0.0335669	1.6624e+07	1.15337e+07	-0.527408	0.302755	0.60795	0.411665	1.59523e+07	1.15337e+07	-0.467904	0.471725	0.808023	0.514925
NEG_M165T324	4.30654e+07	1.22339e+07	4.37619e+07	2.09605e+07	1.19756e+07	2.17053e+07	1.39434e+07	1.53916e+07	1.96924e+07	1.06487e+07	1.61064e+07	1.34027e+07	2.43923e+07	1.14082e+07	2.07309e+07	1.51362e+07	2.06027e+07	2.25982e+07	2.56171e+07	1.48642e+07	-0.785266	0.103609	0.529408	0.763469	2.56171e+07	1.91447e+07	-0.420159	0.321634	0.610659	0.521369	1.48642e+07	1.91447e+07	0.365107	0.0987463	0.582612	0.624135
NEG_M166T653	8.39894e+06	8.9913e+06	8.2971e+06	8.9249e+06	8.33263e+06	8.13266e+06	1.05997e+07	8.68632e+06	8.8284e+06	1.47124e+07	8.2535e+06	1.69667e+07	9.05488e+06	9.62412e+06	7.89008e+06	9.3182e+06	8.38658e+06	9.45802e+06	8.51292e+06	1.13412e+07	0.413844	0.0878871	0.52239	0.434886	8.51292e+06	8.95531e+06	0.0730891	0.187631	0.506516	0.140864	1.13412e+07	8.95531e+06	-0.340755	0.146113	0.635661	0.535731
NEG_M166T674	999788	1.32209e+06	2.33815e+06	1.1802e+06	1.27865e+06	3.00616e+06	1.79116e+06	1.66605e+06	1.57422e+06	2.012e+06	1.0598e+06	575200	1.77733e+06	1.35709e+06	2.4445e+06	1.95397e+06	2.57203e+06	1.4208e+06	1.68751e+06	1.4464e+06	-0.222422	0.552048	0.790199	0.0304206	1.68751e+06	1.92095e+06	0.186929	0.559276	0.748311	0.0795415	1.4464e+06	1.92095e+06	0.409351	0.144745	0.63565	0.208526
NEG_M166T87	6.70966e+07	1.34449e+07	6.69179e+07	6.02867e+07	5.48134e+07	7.71387e+07	5.57292e+07	4.07561e+07	7.10966e+07	1.15486e+07	3.12581e+07	1.21507e+07	2.01477e+07	7.12468e+07	6.56207e+07	1.04651e+08	7.48575e+07	7.14598e+07	5.66164e+07	3.70899e+07	-0.610194	0.174142	0.550269	0.979242	5.66164e+07	6.79973e+07	0.264258	0.447849	0.685666	0.593223	3.70899e+07	6.79973e+07	0.874452	0.0626774	0.557739	1.8547
NEG_M167T153	3.91353e+06	380787	317481	2.29731e+06	2.25586e+06	4.55679e+06	2.66474e+06	2.12428e+06	3.83101e+06	198839	5.78909e+06	513843	5.99313e+06	3.95835e+06	2.71856e+06	2.32478e+06	457033	7.03513e+06	2.28696e+06	2.5203e+06	0.140165	0.838457	0.920791	0.0442504	2.28696e+06	3.74783e+06	0.712626	0.261062	0.57188	0.274091	2.5203e+06	3.74783e+06	0.57246	0.372229	0.741564	0.273956
NEG_M167T156	2.7586e+07	2.34418e+07	2.20126e+07	1.64812e+07	2.62993e+07	3.28872e+07	4.71293e+07	3.35905e+07	3.24767e+07	8.21204e+06	3.84881e+06	2.47024e+07	4.6194e+07	1.30177e+07	2.01672e+07	1.00439e+08	3.88926e+07	3.48538e+07	2.47847e+07	2.49933e+07	0.0120913	0.977069	0.990905	0.00240833	2.47847e+07	4.22607e+07	0.769866	0.204128	0.518361	0.873645	2.49933e+07	4.22607e+07	0.757775	0.255875	0.680872	0.85842
NEG_M167T98	1.87018e+08	299210886	2.83854e+08	2.23334e+08	5.25509e+08	2.95025e+08	6.21923e+08	3.39146e+08	1.6615e+08	1.49528e+08	1.21846e+08	2.15254e+08	4.80625e+08	3.01523e+08	2.37633e+08	2.13773e+08	1.76878e+08	2.02562e+08	3.02325e+08	2.68975e+08	-0.168632	0.721734	0.867743	1.00776	3.02325e+08	2.68832e+08	-0.169395	0.625233	0.79848	0.685857	2.68975e+08	2.68832e+08	-0.000763115	0.998767	0.998767	0.0508962
NEG_M168T126	6.4265e+06	7.71596e+06	2.06352e+06	7.21836e+06	1.49833e+06	1.42482e+06	5.83309e+06	1.21869e+06	4.78056e+06	594813	1.45922e+06	677826	1.32151e+07	1.34595e+07	2.06342e+06	5.87959e+06	7.98489e+06	8.62828e+06	4.39125e+06	2.42737e+06	-0.855239	0.232816	0.595415	0.335805	4.39125e+06	8.53847e+06	0.959347	0.0849529	0.372616	0.476877	2.42737e+06	8.53847e+06	1.81459	0.0124949	0.363523	0.877255
NEG_M168T715	577300	806458	651811	1.02813e+06	538920	566948	544128	162277	827770	938796	206688	1.52036e+06	709683	535994	743600	628912	523812	625670	694928	700003	0.0104979	0.982238	0.993943	0.0102526	694928	627945	-0.146224	0.451465	0.685666	0.0551286	700003	627945	-0.156722	0.740429	0.926008	0.0723341
NEG_M169T32	2.71534e+06	719742	3.04613e+06	2.11393e+06	2.73407e+06	2.92393e+06	3.11693e+06	1.6548e+06	4.46143e+06	4.93006e+06	1.82022e+06	5.66656e+06	2.14347e+06	3.06029e+06	2.83508e+06	2.93091e+06	3.24765e+06	2.82209e+06	2.37552e+06	3.60833e+06	0.603087	0.140285	0.529408	0.270676	2.37552e+06	2.83992e+06	0.257603	0.258791	0.57188	0.150386	3.60833e+06	2.83992e+06	-0.345484	0.297652	0.71302	0.254872
NEG_M169T81	2.88197e+06	1.07201e+07	3.8852e+06	5.65003e+06	2.85383e+06	1.11476e+07	1.56809e+07	2.67767e+06	2.82708e+06	2.91021e+07	5.34219e+06	7.59013e+06	2.01046e+07	1.41179e+07	2.12812e+07	1.65158e+07	4.50776e+06	1.00915e+07	6.18979e+06	1.05367e+07	0.76746	0.354276	0.674501	0.466728	6.18979e+06	1.44365e+07	1.22176	0.021173	0.249656	0.761355	1.05367e+07	1.44365e+07	0.454297	0.447196	0.794118	0.308397
NEG_M170T827	1.913e+07	2.71538e+07	2.9508e+07	2.42637e+07	4.63844e+07	2.68141e+07	2.14895e+07	1.06924e+07	2.0226e+07	9.65862e+06	1.22797e+07	9.8204e+06	1.20651e+07	2.62329e+07	2.78597e+07	5.81064e+07	4.85257e+07	2.24742e+07	2.88757e+07	1.40278e+07	-1.04157	0.00688501	0.227729	1.19288	2.88757e+07	3.2544e+07	0.172538	0.656517	0.81816	0.268992	1.40278e+07	3.2544e+07	1.21411	0.0310706	0.438284	1.41056
NEG_M171T101	4.747e+07	2.64752e+07	1.12126e+07	3.55296e+07	2.6884e+07	4.20389e+07	3.83786e+07	2.51527e+07	5.24433e+07	3.07907e+07	2.33337e+07	1.23929e+07	2.99489e+07	1.28664e+07	2.16219e+07	2.06654e+07	1.67264e+07	3.3045e+07	3.16017e+07	3.04153e+07	-0.0552052	0.881048	0.941741	0.0967311	3.16017e+07	2.2479e+07	-0.491427	0.169253	0.489362	0.6375	3.04153e+07	2.2479e+07	-0.436222	0.246747	0.670598	0.638995
NEG_M171T78	4519118709	4673042125	5667920424	5498413893	6445991476	4188939438	1297649247	2872197810	3372531003	2885057409	2814250785	1906746518	4.59515e+09	3.40343e+09	2.02294e+09	3.07077e+09	3.07883e+09	1.37525e+09	5165571011	2524738795	-1.03279	0.000212923	0.0650246	16.882	5.16557e+09	2.9244e+09	-0.820789	0.00295016	0.120834	14.7393	2.52474e+09	2.9244e+09	0.212004	0.487462	0.815371	4.30836
NEG_M171T86	4.82562e+06	5.78635e+06	3.09492e+07	1.10756e+07	8.74982e+06	7.14609e+06	6.50096e+06	4.40994e+06	2.50583e+07	1.69653e+07	1.51845e+07	8.65086e+06	6.81507e+06	1.7158e+07	4.93205e+06	5.25068e+06	7.80068e+06	3.16207e+07	1.14221e+07	1.2795e+07	0.163749	0.793567	0.892284	0.122831	1.14221e+07	1.22629e+07	0.102467	0.888933	0.942723	0.111774	1.2795e+07	1.22629e+07	-0.0612812	0.922428	0.979225	0.0351288
NEG_M172T180	3.13687e+07	3.73382e+06	9.05055e+06	3.53583e+06	1.97102e+07	4.47741e+06	3.56951e+07	2.2141e+07	1.70026e+07	9.66366e+06	2.70147e+07	3.3853e+06	3.22805e+07	1.00307e+07	2.20713e+07	1.16084e+07	2.57212e+06	2.06043e+07	1.19794e+07	1.91504e+07	0.676815	0.306351	0.639607	0.359907	1.19794e+07	1.65279e+07	0.464343	0.487883	0.706107	0.347721	1.91504e+07	1.65279e+07	-0.212471	0.692441	0.916137	0.155143
NEG_M172T300	1.49081e+06	1.52869e+06	1.57711e+06	107239	1.84102e+06	1.56182e+06	2.17327e+06	4.34283e+06	1.57613e+06	2.18662e+06	4.54059e+06	1.25135e+06	2.82893e+06	2.18548e+06	3.43729e+06	1.51289e+06	2.94781e+06	2.11376e+06	1.35112e+06	2.67847e+06	0.987256	0.0614825	0.502029	0.284302	1.35112e+06	2.50436e+06	0.890292	0.0126581	0.224007	0.318359	2.67847e+06	2.50436e+06	-0.0969641	0.792016	0.934559	0.00108274
NEG_M172T483	489687	1.40045e+06	713299	845328	734931	400692	70756.6	155639	529299	69517	54369.2	202586	81267.4	493749	626934	1.20716e+06	53594.4	72186.6	764064	180361	-2.0828	0.00478736	0.222851	0.231664	764064	422483	-0.854801	0.17713	0.495737	0.145861	180361	422483	1.228	0.254039	0.680872	0.118307
NEG_M172T78	1.43316e+08	1.46424e+08	1.76366e+08	1.74124e+08	196184721	1.35631e+08	3.18499e+07	9.02616e+07	1.18474e+08	7.4391e+07	2.16921e+07	4.35563e+07	1.40793e+08	1.29624e+08	6.42225e+07	2.45218e+07	2.39915e+07	4.37957e+07	1.62007e+08	6.33707e+07	-1.35417	0.000279375	0.0650246	3.22159	1.62007e+08	7.1158e+07	-1.18696	0.00295712	0.120834	2.93889	6.33707e+07	7.1158e+07	0.167209	0.771705	0.931051	0.494609
NEG_M173T104	7.46668e+07	1.73416e+08	7.45242e+07	4.29751e+07	8.471e+07	1.81854e+07	1.95687e+07	2.74585e+07	2.50995e+07	2.20497e+07	1.4555e+07	2.7711e+07	7.66092e+07	3.10063e+07	3.34231e+07	1.94006e+07	1.76705e+07	1.97044e+07	7.80796e+07	2.27404e+07	-1.77969	0.0287664	0.461686	2.1191	7.80796e+07	3.2969e+07	-1.24383	0.0831583	0.372213	1.72743	2.27404e+07	3.2969e+07	0.535854	0.30049	0.71302	0.703163
NEG_M173T107	4.18707e+07	9.23301e+07	4.88596e+07	6.65861e+07	8.20293e+07	4.72015e+07	2.1582e+07	4.93052e+07	7.62576e+07	1.12828e+08	1.34882e+07	7.27756e+07	2.57925e+07	2.66631e+07	8.16274e+07	8.648e+07	3.36693e+06	5.49987e+06	6.31462e+07	5.77061e+07	-0.129973	0.760825	0.875276	0.243657	6.31462e+07	3.82383e+07	-0.723678	0.179141	0.495737	1.21447	5.77061e+07	3.82383e+07	-0.593705	0.384181	0.756085	1.1599
NEG_M173T121	6.05654e+06	5.09243e+06	1.27364e+06	1.80346e+06	1.54944e+06	1.32722e+06	1.10182e+06	3.0636e+06	4.87728e+06	2.02964e+06	1.10466e+06	2.16437e+06	1.08426e+07	6.63558e+06	8.70725e+06	8.97609e+06	1.1649e+07	5.87364e+06	2.85045e+06	2.39023e+06	-0.254042	0.670287	0.839888	0.106927	2.85045e+06	8.7807e+06	1.62315	0.000887252	0.120834	0.740967	2.39023e+06	8.7807e+06	1.87719	0.000159973	0.0796937	0.985861
NEG_M173T291	376659	586738	602884	337051	282809	403268	199067	612585	632004	1.27118e+06	291384	1.0609e+06	291080	171255	230434	144282	546434	431173	431568	677852	0.651382	0.201194	0.572458	0.122063	431568	302443	-0.512925	0.155495	0.466963	0.0767221	677852	302443	-1.16431	0.0676575	0.56747	0.211688
NEG_M173T513	845889	1.74044e+06	1.15948e+06	702938	804258	3.03742e+06	799411	842200	660386	1.58913e+06	859950	1.18071e+06	2.22289e+06	946559	1.79454e+06	1.50441e+06	1.18806e+06	1.10919e+06	1.38174e+06	988631	-0.482979	0.338084	0.659866	0.0544868	1.38174e+06	1.46094e+06	0.0804164	0.852323	0.927001	0.0308419	988631	1.46094e+06	0.563395	0.0779607	0.582612	0.177725
NEG_M174T529	1.32624e+06	522349	908675	795435	616965	744326	1.3845e+06	1.40876e+06	1.14466e+06	138625	1.2598e+06	867767	1.54583e+06	1.03368e+06	992434	913953	1.35923e+06	2.51379e+06	818998	1.03402e+06	0.33633	0.367373	0.683312	0.06893	818998	1.39315e+06	0.766422	0.0600028	0.334147	0.208654	1.03402e+06	1.39315e+06	0.430092	0.279195	0.698738	0.153143
NEG_M174T622	58231.2	69180.6	362944	90761.1	94385.9	81003	1.20834e+07	35418.8	59840.5	99839.2	497.284	123727	772692	427494	70189.3	61202.5	720138	940285	126084	2.06712e+06	4.03516	0.355575	0.674934	0.223708	126084	498667	1.98369	0.0420856	0.304318	0.172306	2.06712e+06	498667	-2.05147	0.453087	0.796094	0.236341
NEG_M174T90_1	1.48742e+07	9.52999e+06	6.26368e+06	9.95009e+06	7.96201e+06	1.35743e+07	4.35531e+06	1.62776e+07	1.52017e+07	1.23799e+07	3.24092e+07	8.79425e+06	8.96096e+06	2.30426e+07	3.00727e+07	9.83767e+06	1.03187e+07	1.18177e+07	1.03591e+07	1.4903e+07	0.52471	0.299576	0.629582	0.430322	1.03591e+07	1.56751e+07	0.597578	0.194506	0.510391	0.485489	1.4903e+07	1.56751e+07	0.0728675	0.887406	0.969193	0.23639
NEG_M174T90_2	3.71296e+07	2.91813e+07	1.62453e+07	3.09042e+07	3.04919e+07	3.55442e+07	1.87284e+07	2.82761e+07	3.38169e+07	6.0374e+07	2.39196e+07	2.14352e+07	2.65287e+07	2.63307e+07	3.46682e+07	1.41099e+07	1.22206e+07	2.93643e+07	2.99161e+07	3.10917e+07	0.0556086	0.868766	0.939766	0.138223	2.99161e+07	2.38704e+07	-0.325699	0.22752	0.548758	0.490217	3.10917e+07	2.38704e+07	-0.381308	0.340422	0.72747	0.632945
NEG_M175T80	9.46757e+06	1.292e+07	1.29544e+07	9.3987e+06	4.61994e+07	1.0886e+07	9.52354e+06	1.20303e+07	2.22078e+07	1464719786	9.79757e+06	4.75986e+07	1.16391e+07	9.37727e+06	2.22489e+07	7.01906e+06	1.72848e+07	2.88569e+07	1.6971e+07	2.6098e+08	3.94279	0.334971	0.658571	3.22256	1.6971e+07	1.6071e+07	-0.0786095	0.897327	0.946914	0.0551452	2.6098e+08	1.6071e+07	-4.0214	0.333184	0.723105	4.17109
NEG_M175T94	1.57687e+07	1.99952e+07	7.76205e+07	6.82326e+06	1.4001e+07	9.29749e+06	1.43712e+07	1.23777e+07	8.58648e+07	1.41941e+08	4.60368e+07	3.85796e+07	2.14138e+07	4.51455e+07	1.94125e+07	2.26047e+07	2.27914e+07	1.09497e+08	2.39177e+07	5.65285e+07	1.2409	0.186818	0.560002	1.31197	2.39177e+07	4.01441e+07	0.74711	0.390272	0.641771	0.823284	5.65285e+07	4.01441e+07	-0.493791	0.524718	0.82519	0.890926
NEG_M176T88	3.83962e+07	3.19346e+07	2.33469e+07	4.00092e+07	5.30058e+07	3.22303e+07	6.51935e+07	4.70093e+07	3.9318e+07	3.46336e+07	4.9165e+07	4.53874e+07	4.27472e+07	4.19787e+07	4.50826e+07	3.77626e+07	2.67558e+07	4.64167e+07	3.64872e+07	4.67845e+07	0.358641	0.11244	0.529408	0.603236	3.64872e+07	4.01239e+07	0.137073	0.486293	0.7052	0.345544	4.67845e+07	4.01239e+07	-0.221567	0.228491	0.664899	0.625358
NEG_M177T396	1.27645e+06	1.46941e+06	1.80236e+07	2.49786e+07	2.1444e+06	5.0939e+06	1.15291e+06	2.31232e+06	1.59417e+06	2.56281e+06	4.89297e+06	3.24748e+06	2.22723e+06	1.48449e+06	1.34806e+06	1.39357e+06	1.55562e+06	1.39338e+06	8.83106e+06	2.62711e+06	-1.74911	0.168534	0.548619	0.540774	8.83106e+06	1.56706e+06	-2.49453	0.110333	0.401207	0.705465	2.62711e+06	1.56706e+06	-0.745419	0.0877131	0.582612	0.313103
NEG_M177T77	4.57783e+07	6.95352e+07	6.1885e+07	7.23931e+07	77629601	6.60551e+07	2.66697e+07	1.73171e+07	3.48136e+07	5.58513e+07	108726727	7.81282e+07	2.82023e+07	5.92519e+07	5.09694e+07	4.58568e+07	5.30721e+07	8.10052e+07	6.5546e+07	5.35844e+07	-0.290694	0.440531	0.733694	0.526682	6.5546e+07	5.30596e+07	-0.304895	0.16706	0.486041	0.680526	5.35844e+07	5.30596e+07	-0.0142004	0.974231	0.992581	0.0930219
NEG_M179T132	8.18652e+07	7.63891e+07	8.64372e+07	8.15707e+07	7.14329e+07	6.52773e+07	1.3778e+07	2.97468e+07	4.66831e+07	2.61694e+08	312293404	1.32435e+07	3.03709e+08	5.72609e+07	5.35094e+07	1.30735e+07	7.10812e+07	6.86529e+07	7.7162e+07	1.12906e+08	0.549165	0.535868	0.781892	0.971104	7.7162e+07	9.45478e+07	0.293153	0.693222	0.844751	0.449697	1.12906e+08	9.45478e+07	-0.256012	0.798863	0.937948	0.529117
NEG_M179T60	3.78534e+07	3.78298e+07	2.33105e+07	2.23242e+07	1.92564e+07	3.96914e+07	1.75538e+07	1.97749e+07	2.32327e+07	4.48195e+07	2.04023e+07	1.56769e+07	2.36626e+07	4.19032e+07	7.23747e+06	2.48674e+07	1.84474e+07	2.43455e+07	3.00443e+07	2.35767e+07	-0.349729	0.291197	0.623874	0.361989	3.00443e+07	2.34106e+07	-0.359928	0.29207	0.601975	0.502283	2.35767e+07	2.34106e+07	-0.0101988	0.979616	0.992581	0.0430672
NEG_M179T733	2.08492e+06	2.9658e+06	2.35991e+06	1.38144e+06	1.68987e+06	2.3047e+06	2.54025e+06	3.2707e+06	2.38784e+06	3.14209e+06	2.84506e+06	7.08308e+06	3.23666e+06	2.19577e+06	3.10561e+06	2.46872e+06	3.2737e+06	4.12285e+06	2.13111e+06	3.54483e+06	0.734116	0.090892	0.52239	0.315124	2.13111e+06	3.06722e+06	0.525329	0.025794	0.25547	0.28211	3.54483e+06	3.06722e+06	-0.208787	0.550176	0.850013	0.193894
NEG_M179T90	1997226671	1850278662	1783420688	1747590716	1591994963	1663129106	1510028947	1264073032	1305473566	2168483045	1663816714	1968932241	1.37052e+09	1.56284e+09	1.353e+09	1.593e+09	1.94468e+09	1.56608e+09	1772273467	1646801258	-0.105935	0.448719	0.740523	1.50621	1.77227e+09	1.56502e+09	-0.17942	0.0761972	0.363737	3.61681	1.6468e+09	1.56502e+09	-0.0734847	0.644317	0.890093	2.20441
NEG_M180T101	5.803e+07	4.4575e+07	5.85496e+07	1.3608e+07	3.5037e+07	1.53261e+07	7.5373e+06	9.11088e+06	9.67952e+07	1.99016e+07	7.13947e+06	5.24945e+07	7.96923e+07	7.55238e+07	1.65537e+07	2.58105e+07	1.62709e+07	7.9976e+07	3.75209e+07	3.21632e+07	-0.222287	0.756643	0.875276	0.312095	3.75209e+07	4.89712e+07	0.384237	0.478313	0.700513	0.57561	3.21632e+07	4.89712e+07	0.606525	0.416003	0.775374	0.814074
NEG_M180T281	3.86284e+06	997648	1.90692e+06	1.29287e+06	1.36852e+06	1.81039e+06	5.66538e+06	5.07357e+06	5.30048e+06	1.38133e+06	1.07004e+07	872277	5.1027e+06	1.80456e+06	4.14183e+06	1.03935e+07	2.90419e+06	9.65516e+06	1.8732e+06	4.83224e+06	1.36719	0.0783272	0.509398	0.391483	1.8732e+06	5.66699e+06	1.59708	0.031133	0.276046	0.534876	4.83224e+06	5.66699e+06	0.229892	0.692859	0.916137	0.142648
NEG_M180T365	824419	1.05154e+06	875630	114423	130171	453113	124598	515620	108382	869656	1.34603e+06	950674	2.35844e+06	2.94017e+06	1.35113e+06	174461	679038	1.13166e+06	574883	652494	0.182695	0.770723	0.881502	0.0463846	574883	1.43915e+06	1.32388	0.0860718	0.372711	0.221528	652494	1.43915e+06	1.14118	0.124144	0.607004	0.262077
NEG_M181T520	1.29969e+06	1.30264e+06	1.40429e+06	1.30217e+06	1.2986e+06	1.58847e+06	1.33749e+06	1.45096e+06	1.48721e+06	2.39114e+06	1.62384e+06	2.69338e+06	1.83879e+06	1.59172e+06	1.29604e+06	1.44565e+06	1.24498e+06	1.54238e+06	1.36598e+06	1.83067e+06	0.422439	0.0775431	0.509398	0.19028	1.36598e+06	1.49326e+06	0.128531	0.233531	0.554532	0.0764186	1.83067e+06	1.49326e+06	-0.293908	0.203055	0.660707	0.193777
NEG_M181T541	1.13995e+07	1.22141e+07	1.16113e+07	1.06489e+07	9.66459e+06	1.15148e+07	9.19273e+06	7.07972e+06	1.12412e+07	1.99577e+07	9.21131e+06	1.84815e+07	1.40086e+07	1.15918e+07	1.11806e+07	7.58707e+06	8.75857e+06	1.25274e+07	1.11755e+07	1.25274e+07	0.16474	0.556476	0.793383	0.231987	1.11755e+07	1.09423e+07	-0.030424	0.826998	0.919057	0.0401628	1.25274e+07	1.09423e+07	-0.195164	0.523576	0.82519	0.344125
NEG_M181T90_2	1.31586e+08	2.09965e+08	2.25064e+08	1.54589e+08	2.46784e+08	3.76608e+08	1.26871e+08	111588544	8.76455e+07	1.578e+08	2.93832e+08	5.45383e+07	9.43805e+07	1.39304e+08	2.09487e+08	1.30198e+08	8.40861e+07	1.60349e+08	2.24099e+08	1.38712e+08	-0.69204	0.112738	0.529408	1.81385	2.24099e+08	1.36301e+08	-0.717346	0.0525402	0.311569	2.23035	1.38712e+08	1.36301e+08	-0.0253053	0.951817	0.987482	0.168378
NEG_M183T645	314054	363339	362523	343290	422860	327844	652663	522878	225270	599902	445785	700712	375525	385494	391367	490718	354105	365132	355651	524535	0.560575	0.0412938	0.473501	0.107419	355651	393723	0.146718	0.166017	0.484948	0.0421908	524535	393723	-0.413857	0.104558	0.582612	0.123617
NEG_M184T227	6.69023e+07	9.38382e+07	558626	65804.1	1.05054e+07	45209.7	66182.9	65859.4	37018.5	21991.9	56735.1	21435.2	271675	7.83437e+06	124442	45492	18958.6	49888.2	2.86526e+07	44870.5	-9.31868	0.119408	0.529408	1.30281	2.86526e+07	1.3908e+06	-4.36467	0.136723	0.441977	1.2494	44870.5	1.3908e+06	4.95401	0.321093	0.719233	0.315717
NEG_M184T527	4.88535e+06	2.97045e+06	2.83964e+06	7.34369e+06	2.41952e+06	5.39722e+06	6.94885e+06	3.19571e+06	9.91389e+06	1.43823e+06	3.70058e+06	4.22635e+06	4.65052e+06	2.01851e+06	4.1748e+06	4.06204e+06	6.14625e+06	5.15135e+06	4.30931e+06	4.90393e+06	0.186482	0.693325	0.848207	0.0813832	4.30931e+06	4.36725e+06	0.0192666	0.953156	0.980719	0.009314	4.90393e+06	4.36725e+06	-0.167216	0.701752	0.919151	0.0709175
NEG_M185T227	6.07068e+07	7.34276e+07	732696	155391	8.32203e+06	193961	87652.7	88879.4	163932	263382	153858	259121	328339	6.52734e+06	168097	172922	169834	324592	2.39231e+07	169471	-7.14122	0.115926	0.529408	1.19569	2.39231e+07	1.28185e+06	-4.2221	0.132886	0.437163	1.14476	169471	1.28185e+06	2.91912	0.314349	0.71302	0.284958
NEG_M185T527	429026	341399	169127	608843	296780	494366	562866	340734	795448	557121	320987	254941	370594	121158	313469	362722	386046	434380	389923	472016	0.275645	0.4502	0.740523	0.0466356	389923	331395	-0.23464	0.468244	0.695271	0.0385578	472016	331395	-0.510285	0.167573	0.636777	0.0983481
NEG_M186T73	6.44644e+07	1.18655e+07	2.29401e+07	3.79494e+07	9.94075e+06	1.39793e+07	6.92492e+06	6.74082e+06	470841	175134	613998	6.0749e+06	7.63782e+06	1.02315e+07	252503	372538	2.7833e+06	390843	2.68566e+07	3.5001e+06	-2.93981	0.0232858	0.421262	1.36796	2.68566e+07	3.61142e+06	-2.89464	0.0246491	0.254802	1.40338	3.5001e+06	3.61142e+06	0.0451699	0.961313	0.989265	0.0334269
NEG_M187T192	1.11965e+08	6.67845e+07	3.74509e+07	1.33394e+08	101173748	1.29953e+08	9.95794e+07	1.54345e+08	1.1046e+08	7.78591e+07	8.12037e+07	3.77711e+07	5.9064e+07	3.34313e+07	3.6308e+07	5.55552e+07	3.35775e+07	7.76574e+07	9.67868e+07	9.35364e+07	-0.0492826	0.885942	0.942367	0.179156	9.67868e+07	4.92656e+07	-0.974231	0.0191914	0.247213	1.85848	9.35364e+07	4.92656e+07	-0.924948	0.0295112	0.438284	2.04212
NEG_M187T574	2.98894e+06	3.48894e+06	5.76788e+06	3.43801e+06	1.24546e+06	3.7506e+06	6.08633e+06	619534	2.97283e+06	4.22749e+06	1.95147e+06	1.62362e+06	5.37114e+06	2.4411e+06	3.85331e+06	1.46384e+07	5.04361e+06	4.85039e+06	3.44664e+06	2.91355e+06	-0.242414	0.606709	0.817179	0.0758349	3.44664e+06	6.033e+06	0.807686	0.197037	0.512406	0.31745	2.91355e+06	6.033e+06	1.0501	0.140893	0.63565	0.422822
NEG_M187T73	2.76467e+07	4.33113e+06	9.96591e+06	1.51516e+07	5.4246e+06	6.33813e+06	3.43139e+06	2.38478e+06	3.4204e+06	2.17794e+06	3.30117e+06	2.12699e+06	1.18798e+07	4.69139e+06	2.84093e+06	1.78021e+06	2.59473e+06	3.24482e+06	1.14763e+07	2.80711e+06	-2.0315	0.0376993	0.467507	0.815097	1.14763e+07	4.50532e+06	-1.34896	0.105784	0.396271	0.684459	2.80711e+06	4.50532e+06	0.682542	0.298377	0.71302	0.30919
NEG_M187T98	1.00655e+07	1.14361e+07	3.79807e+07	1.06568e+07	5.12156e+06	1.72834e+07	2.72633e+07	2.44067e+07	1.71046e+07	2.63562e+07	4.70187e+06	1.63367e+07	6.69904e+07	3.80312e+07	3.19912e+07	1.10477e+08	3.47459e+07	8.83143e+07	1.5424e+07	1.93616e+07	0.328016	0.521076	0.780389	0.381412	1.5424e+07	6.17583e+07	2.00145	0.00822759	0.18974	1.97496	1.93616e+07	6.17583e+07	1.67344	0.0114606	0.363523	2.01312
NEG_M188T298	5.25948e+07	3.54178e+07	1.5362e+07	2.20365e+07	3.28276e+07	3.39361e+07	5.98113e+07	1.52598e+07	7.89115e+07	1.79995e+07	6.59053e+06	9.2523e+06	9.93746e+07	3.05788e+07	7.81871e+07	1.86116e+07	2.00005e+07	5.57566e+07	3.20291e+07	3.13042e+07	-0.0330304	0.958075	0.981263	0.138824	3.20291e+07	5.04182e+07	0.65456	0.234679	0.554532	0.89989	3.13042e+07	5.04182e+07	0.68759	0.322921	0.719233	1.10323
NEG_M189T298	4.51135e+06	2.68791e+06	1.33852e+06	1.72346e+06	2.26447e+06	2.60214e+06	5.24019e+06	379629	6.87612e+06	1.30936e+06	162145	555606	2.31683e+06	2.15537e+06	6.63395e+06	1.18694e+06	2.22956e+06	4.50825e+06	2.52131e+06	2.42051e+06	-0.0588607	0.937979	0.972044	0.0452788	2.52131e+06	3.17182e+06	0.331138	0.504292	0.707826	0.141386	2.42051e+06	3.17182e+06	0.389999	0.613033	0.877556	0.196089
NEG_M189T468	1.66157e+07	1.94821e+07	9.21899e+06	2.18078e+07	1.52755e+06	1.58132e+06	2.17991e+07	856696	2.71531e+06	2.83621e+06	3.78991e+06	1.70413e+06	1.84127e+07	2.11029e+07	44970.2	1.00451e+07	2.02696e+07	7.73626e+06	1.17056e+07	5.61689e+06	-1.05935	0.241738	0.599239	0.573974	1.17056e+07	1.29353e+07	0.144113	0.810824	0.904044	0.0296919	5.61689e+06	1.29353e+07	1.20347	0.152898	0.636028	0.783458
NEG_M189T80	2.56817e+07	1.78809e+07	1.0152e+07	2.96569e+07	2.27547e+07	2.2245e+07	2.32645e+07	2.49794e+07	1.42367e+07	4.63192e+06	1.54678e+07	3.38562e+06	1.38551e+07	1.64686e+07	1.66505e+07	1.09888e+06	1.93159e+06	1.46795e+07	2.13952e+07	14327656	-0.578483	0.155899	0.536775	0.670371	2.13952e+07	1.07807e+07	-0.988835	0.0254887	0.25547	0.889442	1.43277e+07	1.07807e+07	-0.410351	0.47082	0.808023	0.219402
NEG_M189T90	4.60261e+07	4.5522e+07	5.2397e+06	4.90047e+07	3.71876e+07	9.51983e+07	5.89711e+07	9.81449e+07	7.5311e+07	1.21501e+08	4.91771e+07	4.04478e+07	3.24935e+07	3.74264e+06	1.98084e+07	2.47917e+07	3.38694e+06	4.01789e+07	4.63631e+07	7.39255e+07	0.673096	0.142161	0.529408	1.36966	4.63631e+07	2.07337e+07	-1.161	0.0824595	0.372213	1.16446	7.39255e+07	2.07337e+07	-1.8341	0.00358617	0.363523	2.70441
NEG_M189T95	1.16454e+08	1.46154e+08	1.2664e+08	1.56103e+08	8.41509e+07	1.48678e+08	1.23175e+08	1.12611e+08	2.12563e+08	1.51005e+08	1.29484e+08	1.32616e+08	2.11488e+08	1.21767e+08	2.58494e+08	2.04633e+08	1.4022e+08	2.38496e+08	1.29697e+08	1.43576e+08	0.146669	0.46676	0.753433	0.748977	1.29697e+08	1.9585e+08	0.594602	0.0229663	0.254802	2.2135	1.43576e+08	1.9585e+08	0.447934	0.0773396	0.582612	2.08199
NEG_M190T149	1.5004e+07	5.32491e+06	4.25019e+06	8.5242e+06	7.92585e+06	8.41777e+06	1.1647e+07	1.12666e+07	9.12718e+06	3.56863e+06	1.59686e+07	3.96824e+06	1.21587e+07	1.9479e+06	1.21531e+07	9.21226e+06	1.77965e+07	1.35969e+07	8.24115e+06	9.25771e+06	0.16781	0.691312	0.84734	0.0688238	8.24115e+06	1.11442e+07	0.435379	0.29933	0.60795	0.362286	9.25771e+06	1.11442e+07	0.267569	0.532757	0.83459	0.320616
NEG_M190T299	4.3987e+07	3.16754e+07	3.69052e+07	3.20179e+07	4.41453e+07	4.93201e+07	5.37523e+07	1.59682e+08	5.50876e+07	5.09799e+07	1.39226e+08	2.46596e+07	9.49243e+07	4.90839e+07	9.85054e+07	4.83338e+07	8.4943e+07	6.43385e+07	3.96751e+07	8.05644e+07	1.02191	0.100604	0.529408	1.47781	3.96751e+07	7.33548e+07	0.886657	0.00580191	0.169358	1.74306	8.05644e+07	7.33548e+07	-0.135251	0.772042	0.931051	0.05108
NEG_M191T108	3.06943e+06	2.84111e+07	1.80359e+07	4.48028e+06	1.32591e+07	3.40967e+06	1.39481e+06	3.47049e+06	4.30131e+06	3.00076e+07	1.15668e+06	1.92963e+07	1.96055e+06	1.26544e+07	3.51732e+07	2.25348e+07	1.8272e+06	1.97259e+06	1.17776e+07	9.93787e+06	-0.245034	0.779842	0.885407	0.0963865	1.17776e+07	1.26871e+07	0.107322	0.89911	0.946914	0.00230754	9.93787e+06	1.26871e+07	0.352356	0.719752	0.923666	0.126534
NEG_M191T720	2.15653e+06	1.16054e+06	272211	3.02671e+06	237580	294993	601308	1.23251e+06	184553	670222	5.04209e+06	9.17933e+06	178048	370231	203268	247673	2.73192e+06	206908	1.19143e+06	2.81833e+06	1.24215	0.315945	0.644128	0.252426	1.19143e+06	656342	-0.860173	0.418285	0.663413	0.142867	2.81833e+06	656342	-2.10232	0.186136	0.651758	0.440073
NEG_M191T783	5.08354e+07	5.43883e+07	5.12479e+07	4.17114e+07	3.32225e+07	4.45157e+07	5.33007e+07	3.78843e+07	5.37972e+07	9.61186e+07	4.33018e+07	1.06554e+08	4.6445e+07	6.00497e+07	4.90584e+07	5.71418e+07	5.20001e+07	4.96668e+07	4.59869e+07	6.51594e+07	0.502751	0.147271	0.536775	1.11168	4.59869e+07	5.23936e+07	0.18817	0.125445	0.424687	0.54089	6.51594e+07	5.23936e+07	-0.314581	0.311289	0.71302	1.11156
NEG_M191T82	2.59265e+07	3.88955e+07	7.41492e+07	3.28451e+07	2.10981e+07	3.92886e+08	9.57639e+07	4.04127e+07	7.1423e+06	3.2475e+07	3.84127e+07	5.11044e+07	3.18239e+07	1.45039e+07	1.60105e+06	1.65534e+06	2.49165e+07	1.254e+07	9.76334e+07	4.42185e+07	-1.14272	0.399735	0.713497	0.579478	9.76334e+07	1.45068e+07	-2.75065	0.194355	0.510391	1.78249	4.42185e+07	1.45068e+07	-1.60792	0.0442988	0.509163	1.76569
NEG_M191T90	5.96714e+06	2.36632e+07	3.94899e+06	7.31959e+06	7.33729e+06	1.71168e+07	3.44307e+07	3.0595e+07	6.82358e+06	2.08952e+07	1.10194e+07	2.11108e+07	6.90769e+06	7.48352e+06	2.47617e+07	5.30866e+06	1.63971e+07	3.26865e+07	1.08922e+07	2.08124e+07	0.934153	0.0956846	0.529408	0.802743	1.08922e+07	1.55908e+07	0.517407	0.416892	0.662332	0.465765	2.08124e+07	1.55908e+07	-0.416747	0.427669	0.782324	0.498008
NEG_M191T92	5.88928e+06	5.21928e+06	3.01973e+06	5.9337e+06	5.0773e+06	5.3206e+06	6.74116e+06	7.39057e+06	2.34739e+07	5.49691e+06	1.27686e+07	4.99019e+06	5.86538e+06	1.28372e+07	1.43558e+07	4.77609e+06	9.9807e+06	9.97421e+06	5.07665e+06	1.01436e+07	0.998615	0.114472	0.529408	0.489235	5.07665e+06	9.63156e+06	0.923893	0.0170693	0.237186	0.610012	1.01436e+07	9.63156e+06	-0.0747218	0.879014	0.967331	0.0864321
NEG_M192T357	4.75464e+06	4.59991e+06	2.97233e+06	9.61423e+06	7.75949e+06	4.04059e+06	5.56095e+06	5.33105e+06	6.73679e+06	5.24385e+06	4.53264e+06	6.98634e+06	5.54929e+06	5.09029e+06	8.77705e+06	4.21753e+06	4.72051e+06	6.13449e+06	5.62353e+06	5.73194e+06	0.0275468	0.923415	0.965954	0.0361308	5.62353e+06	5.74819e+06	0.0316323	0.920956	0.963429	0.0160125	5.73194e+06	5.74819e+06	0.00408549	0.983507	0.992581	0.00702719
NEG_M192T712	137653	153762	610864	423775	136210	152371	110937	120208	144326	332147	114955	565220	148381	155231	154059	148889	139137	479533	269106	231299	-0.218415	0.741308	0.870817	0.0138531	269106	204205	-0.398155	0.526687	0.724291	0.0400192	231299	204205	-0.179739	0.777275	0.931554	0.0469161
NEG_M193T107	1.6762e+07	2.34532e+07	1.36212e+07	1.23519e+07	1.27888e+07	1.36062e+07	2.21588e+06	8.73236e+06	1.0487e+07	6.25159e+06	8.42026e+06	5.3797e+06	8.03414e+06	1.35606e+07	1.83148e+07	1.29303e+07	1.15732e+07	1.28826e+07	1.54306e+07	6.91446e+06	-1.1581	0.00230966	0.160056	0.866259	1.54306e+07	1.28826e+07	-0.260366	0.272445	0.577781	0.333553	6.91446e+06	1.28826e+07	0.897736	0.00807657	0.363523	0.91493
NEG_M193T316	4.19549e+06	6.25812e+06	1.47734e+07	5.23838e+06	528053	3.1798e+06	2.45606e+06	4.1735e+06	319433	590794	4.27997e+06	2.72099e+06	494542	381497	302963	1.93056e+06	3.8848e+06	1.64756e+06	5.69553e+06	2.42346e+06	-1.23277	0.150674	0.536775	0.380542	5.69553e+06	1.44032e+06	-1.98344	0.0661871	0.348137	0.551409	2.42346e+06	1.44032e+06	-0.750677	0.296994	0.71302	0.226844
NEG_M194T310	1.19915e+06	1.34068e+06	2.58154e+06	1.46326e+06	641607	4.12419e+06	3.77641e+06	1.81347e+06	4.2404e+06	897641	3.3313e+06	1.30668e+06	2.20101e+06	2.04387e+06	2.75479e+06	5.13863e+06	4.53735e+06	5.81276e+06	1.89174e+06	2.56098e+06	0.436985	0.405045	0.715686	0.176753	1.89174e+06	3.74807e+06	0.986436	0.0512273	0.309692	0.379163	2.56098e+06	3.74807e+06	0.549451	0.204039	0.660707	0.295819
NEG_M194T394	1.22246e+06	2.14561e+06	1.78379e+06	3.34313e+06	1.27906e+06	1.60257e+06	2.55095e+06	1.27863e+06	286923	389320	1.31978e+06	348115	1.15372e+06	1.87183e+06	2.36874e+06	1.69892e+06	1.42753e+06	2.46944e+06	1.8961e+06	1.02895e+06	-0.881861	0.102345	0.529408	0.231867	1.8961e+06	1.83169e+06	-0.0498576	0.870187	0.935501	0.0302155	1.02895e+06	1.83169e+06	0.832003	0.0833002	0.582612	0.288308
NEG_M195T82	1309147892	1258365944	1683449631	1915658408	1722829421	1040064337	8.12097e+08	1305212178	6.26507e+08	1881871323	2078375461	1811931118	9.63086e+08	1.28644e+09	2.08164e+09	7.20009e+08	5.95768e+08	1.11375e+09	1488252606	1419332310	-0.068407	0.811424	0.905798	0.917908	1.48825e+09	1.12678e+09	-0.401411	0.189042	0.506994	4.43034	1.41933e+09	1.12678e+09	-0.333004	0.393171	0.757144	3.85453
NEG_M196T88	1.32281e+08	1.26645e+08	1.5682e+08	1.29742e+08	1.19263e+08	1.51326e+08	9.24356e+07	7.7862e+07	1.48257e+08	1.39655e+08	7.34881e+07	2.00456e+08	1.32625e+08	1.29802e+08	1.36038e+08	1.53068e+08	1.35382e+08	1.35892e+08	1.36013e+08	122025529	-0.156561	0.523358	0.780389	0.369629	1.36013e+08	1.37135e+08	0.011848	0.873872	0.935759	0.0594384	1.22026e+08	1.37135e+08	0.168409	0.479032	0.812348	0.421708
NEG_M197T456	1.4122e+06	509623	611503	1.01004e+06	693360	513304	234283	658908	296383	383307	422719	414034	958489	289588	401807	474892	335305	616244	791672	401606	-0.979123	0.0321672	0.461686	0.178245	791672	512721	-0.626728	0.145423	0.457395	0.128432	401606	512721	0.352395	0.364629	0.741564	0.0600053
NEG_M197T514	387677	210616	727453	456267	190370	342011	310896	145423	320922	929262	189336	644984	785341	419576	361298	351045	695832	457246	385732	423470	0.134662	0.803253	0.902086	0.0322525	385732	511723	0.407763	0.27758	0.580734	0.0661278	423470	511723	0.273101	0.555761	0.852097	0.0285533
NEG_M197T71	7.37987e+06	2.26256e+07	4.03481e+07	1.63345e+07	5.1574e+06	8.41226e+06	1.13011e+07	5.96117e+06	3.19425e+06	2.63379e+07	1.44139e+07	1.43137e+07	6.27258e+06	5.65301e+06	3.12365e+07	907836	1.9991e+07	3.79104e+06	1.67096e+07	1.2587e+07	-0.408744	0.531278	0.78082	0.240312	1.67096e+07	1.13087e+07	-0.563252	0.473566	0.700513	0.439339	1.2587e+07	1.13087e+07	-0.154508	0.831179	0.945628	0.107137
NEG_M197T748	1.22403e+06	1.56802e+06	1.53811e+06	1.71054e+06	1.66182e+06	2.06059e+06	1.11186e+06	1.03464e+06	879825	1.88131e+06	1.31425e+06	1.99786e+06	1.46998e+06	1.06183e+06	1.98333e+06	1.56121e+06	2.31509e+06	1.79441e+06	1.62719e+06	1.36996e+06	-0.24825	0.26882	0.620373	0.071519	1.62719e+06	1.69764e+06	0.0611526	0.743608	0.868921	0.0431828	1.36996e+06	1.69764e+06	0.309402	0.235848	0.670598	0.114379
NEG_M198T347	727000	286415	215183	1.87902e+06	1.43107e+06	930188	784822	1.07438e+06	933743	274109	814222	329667	290690	277226	1.29478e+06	191688	727633	296035	911479	701824	-0.377101	0.496622	0.770768	0.0956509	911479	513008	-0.829229	0.238323	0.557484	0.131437	701824	513008	-0.452128	0.409933	0.775374	0.0534288
NEG_M198T95	874087	8.69272e+06	1.08626e+07	2.39708e+06	1.87365e+06	7.14489e+06	1.79882e+06	2.15589e+06	9.2355e+06	1.00712e+06	689447	1.07256e+06	2.23337e+06	2.39479e+06	1.41553e+06	1.35208e+06	877126	3.87396e+06	5.30751e+06	2.65989e+06	-0.996669	0.246813	0.601461	0.278465	5.30751e+06	2.02448e+06	-1.39049	0.0893217	0.372824	0.437927	2.65989e+06	2.02448e+06	-0.393817	0.660442	0.892411	0.0825595
NEG_M199T120	7.98514e+07	1.40399e+08	1.17905e+07	5.56636e+06	5.40967e+07	6.29003e+06	633174	330929	1.5152e+06	1.31965e+06	1.53819e+06	1.71729e+06	4.32612e+06	3.09609e+06	2.71484e+06	4.64831e+06	4.57189e+06	2.62322e+06	4.96656e+07	1.17574e+06	-5.40061	0.0514486	0.502029	1.89443	4.96656e+07	3.66341e+06	-3.76099	0.0623257	0.339329	1.7382	1.17574e+06	3.66341e+06	1.63962	0.0002568	0.0796937	0.586566
NEG_M199T370	2.11897e+07	2.12639e+07	1.82289e+07	1.9868e+07	1.85669e+07	1.91905e+07	1.7606e+07	1.73407e+07	2.26516e+07	2.99249e+07	1.92966e+07	2.98301e+07	2.26085e+07	2.33249e+07	2.00586e+07	2.00118e+07	2.20521e+07	2.0833e+07	1.9718e+07	2.2775e+07	0.207939	0.237593	0.595415	0.402044	1.9718e+07	2.14815e+07	0.123583	0.0460338	0.305291	0.337759	2.2775e+07	2.14815e+07	-0.0843554	0.607849	0.874663	0.295592
NEG_M200T126	4.47466e+07	3.31295e+07	2.4524e+07	5.24903e+07	4.93564e+07	4.00897e+07	4.22438e+07	3.15989e+07	5.55548e+07	2.70841e+07	5.36077e+07	4.51778e+07	4.993e+07	3.50936e+07	4.59065e+07	2.96212e+07	3.62708e+07	4.88242e+07	4.07227e+07	4.25445e+07	0.0631383	0.779831	0.885407	0.0350145	4.07227e+07	4.09411e+07	0.00771346	0.969015	0.986854	0.0547597	4.25445e+07	4.09411e+07	-0.0554249	0.787832	0.932422	0.0900211
NEG_M200T370	7.10269e+07	7.08095e+07	6.58347e+07	7.00555e+07	6.1181e+07	6.56655e+07	5.6822e+07	5.75076e+07	7.81466e+07	1.01708e+08	6.45001e+07	1.08974e+08	7.29343e+07	7.43598e+07	7.06053e+07	6.65232e+07	7.72555e+07	6.96983e+07	6.74288e+07	7.7943e+07	0.209053	0.289258	0.623874	0.728201	6.74288e+07	7.18961e+07	0.0925467	0.0713675	0.361104	0.502744	7.7943e+07	7.18961e+07	-0.116507	0.533945	0.83459	0.661801
NEG_M201T534	198866	2.25382e+06	120164	264201	296972	18528.6	255318	4.50791e+06	162597	606681	1.135e+07	1.14815e+06	128558	424445	20219.8	7176.6	142736	14163.6	525425	3.0051e+06	2.51586	0.205034	0.572458	0.326542	525425	122883	-2.0962	0.282195	0.585825	0.132027	3.0051e+06	122883	-4.61205	0.139794	0.63565	0.421052
NEG_M201T750	6.49887e+06	8.70311e+06	1.09397e+07	5.21586e+06	1.4755e+07	4.85693e+06	3.31056e+06	9.31812e+06	429460	2.72433e+06	1.11627e+07	697760	2.01777e+06	3.3338e+06	2.40055e+06	6.27031e+06	6.26503e+06	2.9786e+06	8.4949e+06	4.60715e+06	-0.882722	0.139865	0.529408	0.510174	8.4949e+06	3.87768e+06	-1.1314	0.0244807	0.254802	0.572759	4.60715e+06	3.87768e+06	-0.248682	0.724322	0.923666	0.0652625
NEG_M202T480	849721	249424	24766.7	238220	64964.6	483889	187457	44536.6	19912.6	31428.4	89751.8	68321.9	1.54657e+06	257878	647575	257657	2.06589e+06	396424	318498	73568.1	-2.11413	0.0843209	0.516466	0.113385	318498	861999	1.4364	0.136588	0.441977	0.172707	73568.1	861999	3.55053	0.0302324	0.438284	0.294797
NEG_M202T562	228820	206098	221667	206039	644625	785511	1.7519e+06	1.25139e+06	918559	860745	1.03516e+06	1.97127e+06	902838	1.34307e+06	1.416e+06	163399	583472	1.5566e+06	382127	1.29817e+06	1.76436	0.00175075	0.160056	0.294312	382127	994229	1.37953	0.0324869	0.283127	0.228529	1.29817e+06	994229	-0.38483	0.321626	0.719233	0.129858
NEG_M202T664	495282	118886	426556	712949	131988	137848	1.17625e+06	16068.7	122066	137692	50790.5	135044	223786	390460	498186	355206	158679	554281	337251	272986	-0.304999	0.763433	0.876395	0.0401093	337251	363433	0.107865	0.829427	0.92	0.00530335	272986	363433	0.412865	0.648024	0.890093	0.049888
NEG_M203T106	1.29223e+06	6.65064e+06	6.135e+06	4.92333e+06	8.68444e+06	1.23813e+07	1.09835e+07	279819	2.80781e+06	798387	198368	46342.3	2.61915e+06	808440	1.03694e+06	1.42642e+06	2.67942e+06	2.91367e+06	6.67783e+06	2.51904e+06	-1.4065	0.102049	0.529408	0.452078	6.67783e+06	1.91401e+06	-1.80278	0.0122777	0.224007	0.576905	2.51904e+06	1.91401e+06	-0.39628	0.741563	0.926008	0.0848289
NEG_M203T166_1	8.24219e+06	6.69345e+06	9.15538e+06	6.23113e+06	5.1086e+06	6.82617e+06	7.6843e+06	6.03498e+06	2.52587e+07	2.21194e+06	1.80246e+06	680008	1.56933e+07	1.81407e+06	1.44333e+07	8.56802e+06	5.43996e+06	2.27181e+07	7.04282e+06	7.27873e+06	0.0475327	0.951803	0.979148	0.0118462	7.04282e+06	1.14445e+07	0.700423	0.195233	0.510566	0.488657	7.27873e+06	1.14445e+07	0.65289	0.413578	0.775374	0.460852
NEG_M203T258	2.61219e+07	9.91411e+06	724558	7.02238e+06	9.82517e+07	2.03722e+06	7.42206e+06	7.42724e+06	105612	5.57841e+07	6.32869e+06	3.84351e+06	643334	7.24081e+06	3.51253e+07	5.5413e+06	3.87704e+06	854033	2.4012e+07	1.34852e+07	-0.832377	0.561439	0.795065	0.679465	2.4012e+07	8.8803e+06	-1.43507	0.372727	0.635547	0.626633	1.34852e+07	8.8803e+06	-0.602697	0.657426	0.892222	0.374562
NEG_M203T364	1.55757e+07	3.28001e+06	1.65828e+06	5.31173e+06	1.81474e+06	4.49728e+06	5.19074e+06	1.82849e+06	5.81702e+06	5.44472e+06	1.10383e+06	810592	5.61953e+06	2.97644e+06	1.41229e+07	903351	2.1575e+06	5.35929e+06	5.35629e+06	3.3659e+06	-0.670243	0.413668	0.719739	0.263286	5.35629e+06	5.18983e+06	-0.0455483	0.954988	0.980719	0.0389798	3.3659e+06	5.18983e+06	0.624694	0.418475	0.775374	0.325998
NEG_M204T104	2.54636e+06	1.68489e+07	1.84223e+07	1.08667e+07	25481392	2.1813e+06	1.4854e+07	6.90285e+06	1.08368e+07	1.01826e+07	1.10999e+07	7.78562e+06	8.04756e+06	1.57588e+07	2.43936e+06	1.02507e+07	2.60319e+06	1.37685e+07	1.27245e+07	1.0277e+07	-0.308194	0.550147	0.789194	0.355567	1.27245e+07	8.81135e+06	-0.530174	0.396368	0.641771	0.332434	1.0277e+07	8.81135e+06	-0.22198	0.577297	0.858552	0.2111
NEG_M204T110	969240	1.00251e+06	587113	7.22383e+06	1.11442e+06	601757	3.84946e+06	2.64465e+06	6.33514e+06	648915	1.32812e+06	520671	846297	930994	603955	331282	282163	3.01718e+06	1.91648e+06	2.55449e+06	0.414579	0.659635	0.832141	0.0536137	1.91648e+06	1.00198e+06	-0.935606	0.442606	0.685666	0.176452	2.55449e+06	1.00198e+06	-1.35018	0.154444	0.636028	0.293558
NEG_M204T343	848044	2.493e+06	712609	2.74582e+06	2.51098e+06	2.61321e+06	4.52114e+06	2.13378e+06	3.2129e+06	9.12213e+06	2.12361e+06	4.38676e+06	7.99198e+06	4.36414e+06	4.02419e+06	4.46723e+06	9.7782e+06	5.46104e+06	1.98728e+06	4.25005e+06	1.09669	0.0731461	0.509398	0.392431	1.98728e+06	6.01446e+06	1.59764	0.00292956	0.120834	0.62142	4.25005e+06	6.01446e+06	0.500955	0.24554	0.670598	0.282224
NEG_M204T371	8.24325e+06	908493	579884	1.45328e+06	2.83707e+06	2.12738e+06	3.39613e+06	718572	1.41433e+06	666368	589032	701218	6.70388e+06	3.89448e+06	4.32338e+06	2.18802e+06	915350	4.38562e+06	2.69156e+06	1.24761e+06	-1.10928	0.272226	0.620373	0.273573	2.69156e+06	3.73512e+06	0.472712	0.478546	0.700513	0.164805	1.24761e+06	3.73512e+06	1.58199	0.0233012	0.438284	0.522666
NEG_M205T114	1.46294e+07	3.28984e+06	5.36942e+06	2.13399e+06	4.61404e+06	4.71585e+06	2.65233e+06	5.34905e+06	4.21405e+06	3.3509e+07	2.85888e+06	1.62628e+06	2.23332e+07	1.02468e+08	6.66215e+07	1.73817e+08	4.09845e+07	3.43502e+07	5.79209e+06	8.36826e+06	0.530844	0.642167	0.831208	0.242003	5.79209e+06	7.34291e+07	3.6642	0.0156879	0.2321	2.20905	8.36826e+06	7.34291e+07	3.13335	0.0208628	0.430653	2.59973
NEG_M205T223	419063	1.06172e+06	2.35968e+06	637401	5.47052e+06	43516.2	881363	1.96363e+07	120423	1.44269e+06	2.05228e+07	2.58996e+06	1.96988e+06	4.62065e+08	2.54226e+06	6.78521e+06	3.16934e+06	3.8319e+06	1.66532e+06	7.53227e+06	2.17729	0.179838	0.556243	0.489617	1.66532e+06	8.00605e+07	5.58722	0.329069	0.618155	1.61603	7.53227e+06	8.00605e+07	3.40994	0.365482	0.741564	2.26421
NEG_M205T492	39132.8	344135	59540.2	24294.2	138126	56857.3	7.89014e+06	792103	51519.9	359953	35166.4	88909.7	68767.1	243221	223966	1.07697e+06	417890	616272	110348	1.5363e+06	3.79933	0.290321	0.623874	0.207019	110348	441181	1.99932	0.0605011	0.334147	0.14867	1.5363e+06	441181	-1.80002	0.413964	0.775374	0.210703
NEG_M205T93	1.37429e+08	1.74759e+08	8.3789e+08	3.37001e+07	9.29723e+07	5.36532e+07	1.34685e+08	1.23537e+08	1008498949	3.75734e+08	5.52054e+08	2.60038e+08	1.53182e+08	2.49829e+08	1.6236e+08	2.01165e+08	2.17147e+08	9.55906e+08	221734032	409091129	0.883592	0.335575	0.658571	2.51889	2.21734e+08	3.23265e+08	0.543886	0.582021	0.765341	1.72328	4.09091e+08	3.23265e+08	-0.339706	0.655685	0.891157	1.2924
NEG_M206T378	2.55481e+07	2.7664e+07	1.50153e+07	4.29242e+07	3.41409e+07	3.44808e+07	5.39041e+07	4.16711e+07	3.1898e+07	1.2741e+07	2.74852e+07	1.86298e+07	2.77615e+07	1.91879e+07	5.2237e+07	1.24942e+07	9.08463e+06	4.90387e+07	2.99622e+07	3.10549e+07	0.0516749	0.883756	0.942367	0.0107871	2.99622e+07	2.83007e+07	-0.0823083	0.84866	0.92681	0.0589812	3.10549e+07	2.83007e+07	-0.133983	0.783024	0.932089	0.0937332
NEG_M206T448	1.64244e+06	1.4214e+06	798316	1.56643e+06	895569	1.74572e+06	1.74274e+06	1.47451e+06	2.89152e+06	1.24675e+06	1.98473e+06	1.15793e+06	1.50571e+06	1.39243e+06	4.61594e+06	1.46608e+06	1.3276e+06	2.11271e+06	1.34498e+06	1.7497e+06	0.379522	0.21794	0.579149	0.134045	1.34498e+06	2.07008e+06	0.6221	0.21459	0.53134	0.178054	1.7497e+06	2.07008e+06	0.242578	0.595022	0.872387	0.134767
NEG_M206T93	2.09611e+06	3.18341e+06	5.63721e+07	1.97099e+06	1.59175e+06	647438	1.63244e+06	2.14904e+06	6.42232e+07	1.73945e+07	4.25923e+07	1.71242e+07	8.18939e+06	1.64101e+07	2.50857e+06	1.39736e+07	1.64558e+07	7.0617e+07	1.0977e+07	2.41859e+07	1.13969	0.352643	0.672767	0.666835	1.0977e+07	2.13591e+07	0.96037	0.462296	0.693071	0.614964	2.41859e+07	2.13591e+07	-0.17932	0.846705	0.950271	0.145259
NEG_M207T114	711555	904219	883316	870575	1.23377e+06	793559	773788	613787	797169	5.61848e+06	645591	885431	1.09344e+06	4.38986e+06	863206	7.27454e+06	1.93974e+06	912538	899499	1.55571e+06	0.790377	0.440452	0.733694	0.150744	899499	2.74555e+06	1.6099	0.111962	0.404017	0.30175	1.55571e+06	2.74555e+06	0.819527	0.393247	0.757144	0.188638
NEG_M207T91	2.3342e+07	2.27608e+07	4.21574e+07	3.10356e+07	3.85222e+07	2.83215e+07	2.70674e+07	2.65003e+07	3.04159e+07	3.60387e+07	2.78054e+07	4.46196e+07	2.21962e+07	2.34628e+07	2.33604e+07	3.15461e+07	3.49898e+07	2.95437e+07	3.10233e+07	3.20746e+07	0.0480794	0.813479	0.907005	0.102948	3.10233e+07	2.75165e+07	-0.173052	0.388037	0.641771	0.304554	3.20746e+07	2.75165e+07	-0.221132	0.233957	0.668142	0.680575
NEG_M208T221	4.17295e+06	1.9992e+06	3.86635e+06	4.54222e+06	161393	4.05449e+06	1.12838e+06	479318	4.10357e+06	153135	6.01669e+06	1.8572e+06	3.35993e+06	8.07719e+06	3.2475e+06	2.35267e+06	1.70679e+07	2.09922e+07	3.13277e+06	2.28972e+06	-0.452269	0.488004	0.769857	0.121155	3.13277e+06	9.18291e+06	1.55151	0.0995273	0.384805	0.661908	2.28972e+06	9.18291e+06	2.00378	0.0695609	0.567809	0.825083
NEG_M209T32	1.70025e+06	1.72947e+06	459307	374953	1.40015e+06	1.46928e+06	1.01879e+06	1.07195e+06	2.35153e+06	4.00393e+06	497.284	990286	1.99024e+06	1.67252e+06	1.6709e+06	1.6652e+06	1.54146e+06	1.9491e+06	1.1889e+06	1.57283e+06	0.403732	0.553394	0.790199	0.103331	1.1889e+06	1.74824e+06	0.55627	0.0571465	0.324411	0.206003	1.57283e+06	1.74824e+06	0.152538	0.768016	0.931051	0.0290653
NEG_M209T565	1.25884e+06	1.61226e+06	1.48792e+06	1.39528e+06	401671	1.39481e+06	242466	1.65288e+06	1.41111e+06	1.51897e+06	302694	2.03142e+06	1.42265e+06	1.21388e+06	1.05635e+06	1.101e+06	1.86934e+06	1.52312e+06	1.25847e+06	1.19326e+06	-0.0767613	0.856669	0.931727	0.00928754	1.25847e+06	1.36439e+06	0.116592	0.636807	0.810007	0.0403732	1.19326e+06	1.36439e+06	0.193353	0.613603	0.877556	0.0413156
NEG_M209T76	1.09974e+08	7.8831e+07	9.92072e+07	3.51712e+07	8.03391e+07	1.65148e+08	9.60102e+06	1.56621e+07	1.71421e+07	9.68371e+06	2.70998e+07	4.12741e+07	1.5352e+07	1.73415e+07	3.69485e+07	1.73796e+07	3.16259e+07	1.33446e+07	9.47786e+07	2.00772e+07	-2.23901	0.00214735	0.160056	2.31837	9.47786e+07	2.19987e+07	-2.10714	0.00233028	0.120834	2.50324	2.00772e+07	2.19987e+07	0.131862	0.769598	0.931051	0.164021
NEG_M210T171	9.54406e+06	4.89015e+07	6.3397e+07	168769284	3.42414e+07	5.47455e+07	2.29284e+07	1.63105e+07	1.55081e+07	449166	4.54231e+06	6.44259e+06	1.58445e+07	3.72156e+06	1.2926e+07	1.73747e+07	1.39498e+07	8.56627e+06	6.32665e+07	1.10302e+07	-2.51998	0.0444151	0.48032	1.87623	6.32665e+07	1.20638e+07	-2.39076	0.0465911	0.305291	1.99738	1.10302e+07	1.20638e+07	0.129226	0.803956	0.937948	0.154779
NEG_M210T322	497.284	12718.9	579098	33225.9	39136.5	497.284	7.09674e+06	78902.3	1.98411e+06	58156.4	145216	384740	1.13362e+06	3.33971e+06	1.41446e+06	1.96172e+06	1.98814e+06	2.7949e+06	110862	1.62464e+06	3.87328	0.213289	0.577244	0.23135	110862	2.10542e+06	4.24727	0.000208224	0.0484642	0.459196	1.62464e+06	2.10542e+06	0.373987	0.693391	0.916137	0.130941
NEG_M211T219	373102	773086	1.2831e+06	952262	1.67408e+07	690343	118973	370851	174548	222629	189064	181275	182516	446169	681761	234262	132068	1.87851e+06	3.46878e+06	209556	-4.04902	0.248126	0.601461	0.458707	3.46878e+06	592547	-2.54943	0.306834	0.60795	0.276095	209556	592547	1.49959	0.19025	0.655774	0.155924
NEG_M211T668	203509	90247.6	97683	76721.6	1.57264e+06	626762	1.10821e+06	1.12119e+06	138217	127834	1.04218e+06	1.75934e+06	91113.5	103369	1.15735e+06	829535	104456	105361	444595	882829	0.989643	0.244671	0.601026	0.123661	444595	398531	-0.157797	0.884385	0.942401	0.00607518	882829	398531	-1.14744	0.165369	0.636777	0.202226
NEG_M211T90	6.44635e+07	6.03523e+07	3.48006e+07	6.49953e+07	6.44528e+07	8.55202e+07	4.85242e+07	6.01184e+07	4.39985e+07	8.68708e+07	1.71163e+08	3.16987e+07	3.516e+07	7.83502e+07	1.1604e+08	2.49209e+07	3.02418e+07	5.5624e+07	6.24308e+07	7.37289e+07	0.239972	0.617916	0.824184	0.514098	6.24308e+07	5.67228e+07	-0.138328	0.72527	0.859693	0.245977	7.37289e+07	5.67228e+07	-0.3783	0.517758	0.82519	0.506453
NEG_M212T338	2.75269e+06	1.36122e+06	1.30428e+06	3.57471e+06	3.14888e+06	4.39965e+06	4.45095e+06	844544	5.71797e+06	2.07204e+06	4.94804e+06	2.14751e+06	4.33133e+06	3.40729e+06	8.26616e+06	3.88197e+06	2.23936e+06	7.39911e+06	2.75691e+06	3.36351e+06	0.286917	0.53172	0.78082	0.114413	2.75691e+06	4.92087e+06	0.835864	0.0758255	0.363737	0.387634	3.36351e+06	4.92087e+06	0.548947	0.241645	0.670598	0.340973
NEG_M213T301	2.67518e+07	8.82413e+06	2.48465e+06	2.63773e+07	8.00722e+06	3.10301e+07	2.98474e+07	1.11883e+07	2.09557e+07	9.57823e+06	8.82836e+06	960027	1.07714e+07	5.22409e+06	7.30697e+06	1.67903e+07	5.82487e+06	2.12157e+07	1.72459e+07	1.35597e+07	-0.346931	0.58212	0.811984	0.243521	1.72459e+07	1.11889e+07	-0.624184	0.306913	0.60795	0.457046	1.35597e+07	1.11889e+07	-0.277254	0.642064	0.889534	0.220594
NEG_M213T31	1.07002e+06	455905	437435	1.18227e+06	1.21195e+06	1.08803e+06	1.12625e+06	865608	424865	2.05976e+06	497.284	1.89726e+06	497.284	1.3061e+06	1.34303e+06	490149	463691	295970	907604	1.06237e+06	0.227158	0.677636	0.841617	0.0578821	907604	649907	-0.48183	0.360605	0.630005	0.09522	1.06237e+06	649907	-0.708988	0.326123	0.72119	0.170189
NEG_M213T799	6.81273e+06	2.1224e+06	5.5546e+06	7.84197e+06	6.0626e+06	4.48722e+06	2.14738e+06	5.53311e+06	12478860	1.23028e+07	5.26548e+06	4.86626e+07	8.63063e+06	9.34987e+06	9.56607e+06	1.44974e+07	7.08374e+06	1.58864e+07	5.48025e+06	1.43984e+07	1.39359	0.23791	0.595415	0.659319	5.48025e+06	1.08357e+07	0.983477	0.00877246	0.189934	0.678806	1.43984e+07	1.08357e+07	-0.410114	0.631494	0.889534	0.528547
NEG_M214T195	4.93314e+07	6.19481e+07	2.67806e+07	4.24199e+07	5.42077e+07	5.3021e+07	40796806	3.12988e+07	4.20535e+07	3.49092e+07	6.44631e+07	1.99415e+07	4.733e+07	3.91956e+07	6.4551e+07	3.21903e+07	6.57394e+07	6.00547e+07	4.79515e+07	3.89105e+07	-0.301415	0.275364	0.620736	0.625322	4.79515e+07	5.15102e+07	0.103282	0.649326	0.815819	0.3481	3.89105e+07	5.15102e+07	0.404697	0.161914	0.636028	1.14371
NEG_M214T621	412569	339289	73002	28055.4	50848.5	813359	537041	458632	670708	4.74155e+06	226710	82588.3	866510	1.83557e+06	62879.9	1.57304e+06	296521	615770	286187	1.11954e+06	1.96787	0.286472	0.623874	0.204695	286187	875048	1.6124	0.0891611	0.372824	0.184004	1.11954e+06	875048	-0.35547	0.761564	0.931051	0.093025
NEG_M215T437	372547	287047	529788	110269	113418	298390	70094.5	326427	551001	635127	117319	1.08615e+06	350545	668368	74132.9	414029	607237	476283	285243	464353	0.703031	0.311216	0.639607	0.0967131	285243	431766	0.598057	0.205539	0.519991	0.0842574	464353	431766	-0.104974	0.857749	0.956947	0.0429396
NEG_M215T536	132054	936881	145254	130085	107635	67409.2	1.50922e+06	65727.3	143021	127026	79945.4	138670	4.44824e+06	1.8095e+06	104233	1.77965e+06	1.38054e+06	704247	253220	343935	0.441745	0.744507	0.870817	0.0231203	253220	1.7044e+06	2.7508	0.0430455	0.305291	0.303696	343935	1.7044e+06	2.30906	0.0642971	0.557739	0.342025
NEG_M215T86	5.0887e+07	2.13405e+07	2.16101e+07	2.23607e+07	1.60179e+07	1.49424e+07	1.84197e+07	2.63102e+07	9.86331e+07	1.97762e+07	6.23678e+07	3.73209e+07	1.49623e+07	8.51202e+06	1.77821e+07	4.68792e+07	5.8165e+07	6.157e+07	2.45264e+07	4.38047e+07	0.836747	0.19584	0.567177	0.854411	2.45264e+07	3.46451e+07	0.498315	0.381487	0.640095	0.632908	4.38047e+07	3.46451e+07	-0.338433	0.580205	0.858777	0.460204
NEG_M216T399	1.91629e+06	1.00553e+06	813322	1.71295e+06	1.47874e+06	1.8596e+06	1.65505e+06	1.37741e+06	1.26061e+06	474948	460315	365304	1.75809e+06	1.06288e+06	1.84286e+06	911069	984102	1.74763e+06	1.46441e+06	932272	-0.651492	0.103001	0.529408	0.18132	1.46441e+06	1.38444e+06	-0.0810145	0.764624	0.878695	0.0222341	932272	1.38444e+06	0.570477	0.152049	0.636028	0.203682
NEG_M217T419	124185	1.43106e+06	1.99e+06	77217.4	3.44926e+06	1.46049e+06	74988.1	4.6529e+06	39433.5	951957	6.48021e+06	82213.1	91415.2	383987	94390.3	337400	1.87437e+06	104936	1.42203e+06	2.04695e+06	0.52552	0.629646	0.831208	0.0926019	1.42203e+06	481083	-1.5636	0.140086	0.44818	0.197807	2.04695e+06	481083	-2.08912	0.214337	0.66367	0.27114
NEG_M217T90_3	1.15695e+08	124153246	7.38371e+07	2.35784e+08	1.00965e+08	1.78035e+08	2.1767e+08	1.41243e+08	8.47825e+07	7.99193e+07	1.89398e+08	1.26401e+08	9.20162e+07	7.46678e+07	1.01789e+08	4.77946e+07	6.91922e+07	1.08085e+08	1.38078e+08	1.39902e+08	0.0189342	0.957001	0.981242	0.0904178	1.38078e+08	8.22574e+07	-0.747267	0.0554268	0.321918	1.93778	1.39902e+08	8.22574e+07	-0.766202	0.0398594	0.469736	2.28615
NEG_M218T150	1462567587	548648051	5.78027e+08	5.66166e+08	8.33369e+08	4.99537e+08	1112506297	1556304363	283160830	1211061675	2276361166	1.58079e+08	2.67015e+09	7.99954e+08	8.20177e+08	7.94447e+08	1.48361e+09	1.85306e+09	7.48052e+08	1099578877	0.55574	0.349022	0.671793	2.95672	7.48052e+08	1.40357e+09	0.907885	0.0865777	0.372824	6.51742	1.09958e+09	1.40357e+09	0.352146	0.51372	0.82519	3.50694
NEG_M218T300	5.43429e+06	4.08935e+06	1.00244e+06	5.93093e+06	1.16653e+06	4.70914e+06	1.08942e+06	3.19663e+06	4.87768e+06	3.46709e+06	2.61584e+06	3.91587e+06	5.63677e+06	4.64402e+06	1.04973e+06	2.9475e+06	5.14253e+06	5.18389e+06	3.72211e+06	3.19375e+06	-0.220868	0.614767	0.82234	0.0689213	3.72211e+06	4.10074e+06	0.139763	0.744789	0.868921	0.0678303	3.19375e+06	4.10074e+06	0.360631	0.332016	0.723105	0.200599
NEG_M218T82	7.30412e+07	6.46822e+07	6.88518e+07	8.60897e+07	6.89308e+07	8.03873e+07	7.22154e+07	5.74821e+07	7.97483e+07	5.55396e+07	9.11419e+07	1.0858e+08	4.52727e+07	6.27703e+07	4.50983e+07	5.66972e+07	5.20563e+07	7.01972e+07	7.36638e+07	7.74513e+07	0.0723325	0.680572	0.843692	0.28907	7.36638e+07	5.53487e+07	-0.412408	0.00571704	0.169358	1.23258	7.74513e+07	5.53487e+07	-0.484741	0.037871	0.469556	1.58611
NEG_M219T107	6.98326e+06	1.61196e+07	8.94859e+06	8.97019e+06	1.13218e+07	8.53699e+06	2.8541e+06	6.13682e+06	1.12705e+07	2.31015e+07	1.74948e+06	1.39259e+07	3.57505e+06	3.55067e+06	1.20121e+07	1.7587e+07	3.7137e+06	3.64994e+06	1.01467e+07	9.83972e+06	-0.0443266	0.93252	0.971114	0.00904584	1.01467e+07	7.34809e+06	-0.465575	0.340532	0.627792	0.350812	9.83972e+06	7.34809e+06	-0.421249	0.557082	0.852097	0.412893
NEG_M219T268	1.27758e+06	1.05039e+06	2.42978e+06	3.5792e+06	2.04594e+06	1.39066e+06	6.03296e+06	2.84042e+07	1.63038e+06	1.898e+06	2.79545e+06	1.49708e+06	5.40458e+06	2.01268e+06	1.06835e+06	1.37433e+06	1.29263e+06	1.37785e+06	1.96226e+06	7.04301e+06	1.84368	0.26938	0.620373	0.419245	1.96226e+06	2.0884e+06	0.0898861	0.874423	0.935759	0.00653605	7.04301e+06	2.0884e+06	-1.75379	0.284392	0.700859	0.484043
NEG_M219T324	2.82862e+06	2.64788e+06	1.352e+06	7.18319e+06	5.31341e+06	2.28426e+06	2.78095e+06	2.32993e+06	2.7433e+06	1.23285e+06	1.8762e+06	3.92233e+06	2.6354e+06	2.66404e+06	4.63253e+06	2.14239e+06	2.07241e+06	2.86555e+06	3.60156e+06	2.48093e+06	-0.537741	0.274966	0.620736	0.257883	3.60156e+06	2.83539e+06	-0.345076	0.449457	0.685666	0.157161	2.48093e+06	2.83539e+06	0.192665	0.521612	0.82519	0.110211
NEG_M219T70	3.29809e+06	7.67484e+06	4.68866e+06	5.13784e+06	2.58626e+06	3.94296e+06	3.70845e+06	5.48128e+06	4.62764e+06	6.07855e+06	1.03736e+07	1.04542e+07	4.19158e+06	3.64846e+06	4.62699e+06	4.17469e+06	6.39534e+06	4.91255e+06	4.55478e+06	6.78728e+06	0.575453	0.141208	0.529408	0.370206	4.55478e+06	4.65827e+06	0.0324135	0.902792	0.949717	0.0134341	6.78728e+06	4.65827e+06	-0.54304	0.120529	0.607004	0.447869
NEG_M220T150	2.19444e+08	5.91816e+07	1.80912e+08	1.94895e+08	8.50146e+07	2.17101e+08	1.5923e+08	162542263	5.81129e+07	6.35412e+07	1.19805e+08	2.64782e+07	3.47673e+08	2.65406e+08	3.4088e+08	4.10627e+08	2.3501e+08	4.68341e+08	1.59425e+08	9.8285e+07	-0.697833	0.127159	0.529408	1.68619	1.59425e+08	3.44656e+08	1.11228	0.00225872	0.120834	4.16785	9.8285e+07	3.44656e+08	1.81011	0.000174593	0.0796937	5.97845
NEG_M220T530	581850	619455	668407	606503	138893	583503	422301	631600	559810	1.14828e+06	410907	1.10088e+06	1.22597e+06	693508	380699	512974	1.20686e+06	647820	533102	712296	0.418067	0.27963	0.623874	0.105349	533102	777970	0.545305	0.171323	0.490763	0.10635	712296	777970	0.127238	0.747632	0.926825	0.00910078
NEG_M220T657	789065	574299	780307	783966	165167	480842	273983	101856	307698	432244	57642.9	960840	261003	453508	447854	865209	1.88187e+06	726948	595608	355711	-0.743658	0.182243	0.558633	0.0941327	595608	772732	0.375607	0.509963	0.709679	0.0656257	355711	772732	1.11926	0.158334	0.636028	0.159141
NEG_M220T90	2.24559e+07	3.01753e+07	1.84081e+07	2.802e+07	3.07426e+07	3.16707e+07	5.20304e+07	4.22829e+07	3.04575e+07	4.3539e+07	5.72863e+07	5.17302e+07	3.59954e+07	4.37179e+07	5.36321e+07	5.26666e+07	8.43301e+06	5.26898e+07	2.69121e+07	4.62211e+07	0.780296	0.00151107	0.160056	1.34483	2.69121e+07	4.11891e+07	0.614009	0.0844281	0.372616	0.93589	4.62211e+07	4.11891e+07	-0.166287	0.549796	0.850013	0.49628
NEG_M221T362	2.08606e+06	1.34486e+06	492515	8.44831e+06	3.58847e+06	1.06113e+07	2.1605e+06	5.00094e+06	7.20562e+06	2.50134e+06	2.77039e+06	2.17269e+06	5.32012e+06	425516	783792	3.13025e+06	604508	1.2705e+06	4.42858e+06	3.63525e+06	-0.28479	0.682675	0.845173	0.0553023	4.42858e+06	1.92245e+06	-1.2039	0.208585	0.523956	0.334819	3.63525e+06	1.92245e+06	-0.919109	0.167171	0.636777	0.348368
NEG_M221T657	3.815e+06	3.13372e+06	4.16484e+06	3.9284e+06	3.62838e+06	2.58519e+06	1.60838e+06	2.09548e+06	1.70518e+06	2.26917e+06	1.89584e+06	4.94852e+06	5.12323e+06	2.47453e+06	2.55627e+06	4.04937e+06	9.02888e+06	3.42775e+06	3.54259e+06	2.42043e+06	-0.54954	0.0762783	0.509398	0.261868	3.54259e+06	4.44334e+06	0.326841	0.402264	0.645703	0.170293	2.42043e+06	4.44334e+06	0.876381	0.102797	0.582612	0.376263
NEG_M221T76	2.21594e+07	2.90004e+07	5.37226e+07	4.90223e+06	2.98493e+06	5.09278e+06	1.55898e+07	6.22731e+06	4.64143e+07	1.67068e+07	5.08778e+07	1.51731e+07	3.52132e+06	2.67314e+07	1.55203e+07	1.54354e+07	2.65354e+07	5.67329e+07	1.96437e+07	2.51648e+07	0.357342	0.629656	0.831208	0.303489	1.96437e+07	2.40795e+07	0.293736	0.694526	0.845233	0.300947	2.51648e+07	2.40795e+07	-0.0636059	0.920627	0.978429	0.0328703
NEG_M222T309	3.69707e+06	1.32842e+06	249743	1.78131e+06	1.2373e+06	1.35679e+06	1.99962e+06	463786	1.00043e+06	564477	522929	194463	2.49612e+06	377831	2.35479e+06	531992	172031	1.53499e+06	1.60844e+06	790952	-1.024	0.157977	0.536775	0.223427	1.60844e+06	1.24463e+06	-0.369945	0.574859	0.762238	0.094894	790952	1.24463e+06	0.654052	0.381982	0.753516	0.151948
NEG_M222T495	435350	494843	559907	471232	104290	87387.6	118693	115355	695036	867444	112656	684730	982770	1.09198e+06	717874	330965	508307	425930	358835	432319	0.268775	0.669701	0.839888	0.0380203	358835	676305	0.914353	0.0634971	0.341606	0.129091	432319	676305	0.645578	0.231747	0.665916	0.1184
NEG_M222T94	6.82933e+06	6.63297e+06	4.37437e+06	8.1607e+06	3.82841e+06	5.10266e+06	3.0012e+06	6.32542e+06	6.56619e+06	1.11202e+06	2.18156e+06	1.46632e+06	7.33316e+06	1.56926e+06	8.85465e+06	3.42307e+06	1.33912e+06	5.77936e+06	5.82141e+06	3.44212e+06	-0.758071	0.074718	0.509398	0.401281	5.82141e+06	4.71644e+06	-0.303671	0.45923	0.689586	0.199739	3.44212e+06	4.71644e+06	0.4544	0.445631	0.794118	0.261355
NEG_M222T95_1	1.49853e+07	1.43238e+07	5.48135e+06	4.05835e+06	4.18628e+06	1.3299e+07	903112	1.7247e+06	2.21184e+07	1.36429e+06	3.76025e+06	4.23015e+06	9.40905e+06	1.695e+06	8.67212e+06	5.42215e+06	1.35707e+06	4.94521e+06	9.38902e+06	5.68347e+06	-0.724202	0.373568	0.688697	0.311735	9.38902e+06	5.2501e+06	-0.83863	0.138808	0.445621	0.475802	5.68347e+06	5.2501e+06	-0.114428	0.906711	0.973583	0.0125773
NEG_M223T246	6.88546e+06	5.07605e+06	4.55261e+06	2.92079e+06	3.68126e+06	8.93554e+06	426642	1.12289e+06	4.0106e+06	2.7964e+06	3.55667e+06	439756	9.40916e+06	6.60487e+06	1.17767e+07	1.99471e+06	1.67668e+06	7.48161e+06	5.34195e+06	2.05883e+06	-1.37555	0.0147429	0.343142	0.445061	5.34195e+06	6.49062e+06	0.28099	0.55377	0.747189	0.171776	2.05883e+06	6.49062e+06	1.65654	0.0309659	0.438284	0.720893
NEG_M223T678	54846.6	260153	1.08963e+06	2.674e+06	206603	1.84013e+07	599505	93117.7	27649.9	114966	13090.2	49611	169012	265197	381768	160300	288206	29882.6	3.78109e+06	149657	-4.65907	0.246875	0.601461	0.236843	3.78109e+06	215727	-4.13152	0.254857	0.570365	0.346032	149657	215727	0.527554	0.540045	0.839368	0.0577289
NEG_M223T755	5.11018e+06	1.18651e+07	1.66478e+07	1.00017e+07	6.60592e+06	6.48936e+06	9.30611e+06	7.33231e+06	8.60697e+06	1.06126e+07	6.36189e+06	1.06808e+07	1.15146e+07	7.61008e+06	6.63952e+06	4.57687e+06	1.16725e+07	7.03878e+06	9.45336e+06	8.81678e+06	-0.100575	0.745134	0.870817	0.0668124	9.45336e+06	8.1754e+06	-0.209539	0.558765	0.748311	0.191313	8.81678e+06	8.1754e+06	-0.108964	0.6474	0.890093	0.154257
NEG_M223T764	1.89096e+06	2.34659e+06	3.63354e+06	3.13644e+06	2.58192e+06	2.57733e+06	3.32347e+06	2.53944e+06	2.36657e+06	4.08195e+06	2.18339e+06	4.98065e+06	2.22442e+06	3.21091e+06	2.3585e+06	2.29744e+06	1.04843e+06	2.94037e+06	2.69446e+06	3.24591e+06	0.268626	0.310271	0.639607	0.160882	2.69446e+06	2.34668e+06	-0.199377	0.398873	0.64359	0.110114	3.24591e+06	2.34668e+06	-0.468003	0.1301	0.612991	0.318733
NEG_M225T683	1.95297e+06	1.05825e+06	428341	306923	475251	416061	506727	421788	1.83489e+07	1.26772e+06	638896	814450	363744	463648	329166	407047	478850	525853	772966	3.66641e+06	2.24589	0.34989	0.671793	0.284425	772966	428051	-0.852621	0.216793	0.53537	0.127486	3.66641e+06	428051	-3.09851	0.296368	0.71302	0.363099
NEG_M225T773	130248	193079	1.99634e+06	167475	571533	217482	199455	56785.4	5.32939e+06	189473	26063.9	39245	1.08728e+06	1.83431e+06	1.69752e+06	246586	2.15116e+06	1.70359e+06	546026	973402	0.834068	0.652584	0.831208	0.0698918	546026	1.45341e+06	1.4124	0.0504191	0.309692	0.255912	973402	1.45341e+06	0.57833	0.61148	0.877556	0.168043
NEG_M226T100	5.8786e+07	5.83875e+07	3.20305e+07	8.56951e+07	6.12952e+07	5.01578e+07	5.63247e+07	5.55411e+07	6.13687e+07	3.4972e+07	5.99986e+07	6.15171e+07	5.3078e+07	5.63957e+07	3.41556e+07	4.75188e+07	4.23929e+07	6.64699e+07	5.77253e+07	5.49537e+07	-0.0709878	0.742843	0.870817	0.307818	5.77253e+07	5.00018e+07	-0.207224	0.383144	0.640095	0.495273	5.49537e+07	5.00018e+07	-0.136237	0.442001	0.792877	0.456206
NEG_M226T282	520918	300352	247870	354720	314847	205655	748208	949248	196912	373947	412603	335805	388151	303628	298756	491419	535715	675993	324060	502787	0.633685	0.182042	0.558633	0.0794394	324060	448944	0.470272	0.12653	0.42472	0.0874083	502787	448944	-0.163413	0.689489	0.916137	0.0344574
NEG_M226T32	672463	559954	802726	301883	392757	373926	802228	215531	767714	1.38986e+06	577824	1.58133e+06	413247	805607	641090	260379	216296	242392	517285	889082	0.781358	0.126517	0.529408	0.150663	517285	429835	-0.267175	0.5074	0.709293	0.0559304	889082	429835	-1.04853	0.0746693	0.582612	0.226431
NEG_M227T107	8.0439e+07	1.88538e+08	1.08882e+08	1.37027e+08	1.1448e+08	1.08847e+08	3.22588e+07	8.92489e+07	1.69084e+08	2.49318e+08	1.07811e+07	1.76449e+08	4.23501e+07	4.16275e+07	1.55954e+08	1.58775e+08	1.85777e+07	3.8447e+07	1.23035e+08	1.2119e+08	-0.0218049	0.964712	0.986059	0.0966772	1.23035e+08	7.59551e+07	-0.695855	0.147917	0.457663	1.72021	1.2119e+08	7.59551e+07	-0.67405	0.347416	0.730123	1.87882
NEG_M227T195	2.00922e+06	554403	566477	1.30099e+06	2.10836e+06	2.10984e+06	1.84827e+06	893461	834135	1.30748e+06	2.40813e+06	1.07905e+06	1.79001e+06	1.12747e+06	2.93714e+06	1.25902e+06	1.70329e+06	2.59195e+06	1.44155e+06	1.39509e+06	-0.0472648	0.908798	0.958564	0.0171634	1.44155e+06	1.90148e+06	0.399502	0.303734	0.60795	0.155545	1.39509e+06	1.90148e+06	0.446767	0.221175	0.664899	0.191348
NEG_M227T516	1.60242e+06	1.4617e+06	2.31513e+06	1.39008e+06	1.32099e+06	1.1829e+06	289143	269662	1.22575e+06	463355	1.42171e+06	8.99919e+06	1.67995e+06	1.34941e+06	1.44531e+06	1.22632e+06	6.04368e+06	2.1279e+06	1.54554e+06	2.11147e+06	0.450139	0.694888	0.849004	0.11331	1.54554e+06	2.3121e+06	0.581094	0.346003	0.628469	0.177051	2.11147e+06	2.3121e+06	0.130956	0.901768	0.971669	0.0252716
NEG_M227T813	2.85571e+06	3.43362e+06	8.13138e+06	2.46453e+06	1.92004e+06	5.16871e+06	3.09358e+06	361919	1.02855e+07	1.03364e+06	266050	3.04764e+06	632338	5.05918e+06	6.46108e+06	5.41586e+06	5.5059e+06	3.18178e+06	3.99566e+06	3.01472e+06	-0.406413	0.599445	0.816764	0.112389	3.99566e+06	4.37602e+06	0.131184	0.772899	0.879669	0.0552524	3.01472e+06	4.37602e+06	0.537597	0.459649	0.799876	0.282734
NEG_M228T104	2.28099e+07	7.73965e+06	1.76471e+07	2.73597e+07	1.19297e+07	1.93631e+07	1.83056e+07	6.5475e+06	1.60161e+07	9.46342e+06	6.99675e+06	6.90402e+06	9.52124e+06	2.62411e+07	4.19424e+07	2.0069e+07	3.01013e+07	3.20691e+07	1.78082e+07	1.07056e+07	-0.734181	0.0763864	0.509398	0.663304	1.78082e+07	2.66574e+07	0.581992	0.130695	0.434561	0.697889	1.07056e+07	2.66574e+07	1.31617	0.00947507	0.363523	1.48099
NEG_M228T216	694677	448556	321399	524870	530431	1.24053e+06	266414	1.74823e+06	1.72451e+06	246161	567338	518241	870795	1.30353e+06	502155	977577	1.5846e+06	1.7121e+06	626744	845150	0.431331	0.504979	0.778371	0.0814867	626744	1.15846e+06	0.886261	0.04307	0.305291	0.212762	845150	1.15846e+06	0.45493	0.382019	0.753516	0.144385
NEG_M229T215	3.40295e+06	2.21241e+06	2.76342e+06	2.92794e+06	1.88545e+06	2.45317e+06	4.62868e+06	1.29404e+06	1.11677e+07	386651	160222	32730.2	934753	4.39876e+06	3.50745e+06	4.43497e+06	2.59229e+06	7.51675e+06	2.60756e+06	2.94501e+06	0.175573	0.855198	0.931727	0.0155451	2.60756e+06	3.8975e+06	0.579849	0.193878	0.510391	0.266654	2.94501e+06	3.8975e+06	0.404276	0.644445	0.890093	0.207634
NEG_M229T546	1.30209e+06	156585	2.42123e+06	810724	526775	94299.8	194493	22799.7	46323.4	313070	11963.8	281466	1.04088e+06	421618	718721	20423.4	84801	222849	885284	145019	-2.60989	0.067609	0.509398	0.221685	885284	418215	-1.08189	0.260933	0.57188	0.156736	145019	418215	1.528	0.141219	0.63565	0.13815
NEG_M229T78	7.33849e+07	7.90539e+07	1.32701e+07	8.20063e+07	3.01836e+07	2.28304e+07	3.8313e+07	4.23454e+07	5.83494e+07	7.19457e+07	9.01863e+06	3.80963e+07	4.58959e+07	1.05821e+07	5.76232e+06	5.80212e+07	6.68957e+06	2.72296e+06	5.01215e+07	4.30114e+07	-0.220711	0.655412	0.831208	0.429468	5.01215e+07	2.16124e+07	-1.21357	0.106757	0.397564	1.44037	4.30114e+07	2.16124e+07	-0.992863	0.133208	0.623199	1.48411
NEG_M230T305	803980	2.98826e+06	305470	261637	208656	408954	1.10977e+06	1.74509e+06	3.02648e+06	86301.6	328419	60350.2	4.46991e+06	3.503e+06	185997	2.48742e+06	773955	1.75582e+06	829494	1.0594e+06	0.352946	0.730566	0.867743	0.0407947	829494	2.19602e+06	1.40459	0.117053	0.418076	0.262357	1.0594e+06	2.19602e+06	1.05164	0.194507	0.656036	0.294097
NEG_M230T487	35791.1	572933	785830	176386	15930	12883.3	151427	73115.2	428147	1.41953e+06	27900.2	575615	792362	356046	21792.8	424067	927843	20010.5	266626	445955	0.742083	0.494335	0.770768	0.0796833	266626	423687	0.668183	0.463085	0.693138	0.0554096	445955	423687	-0.0738992	0.934346	0.983112	0.0342337
NEG_M230T605	88812	121197	21343.6	23133.2	9.50638e+06	15023.1	1.42982e+06	6.18036e+06	36833.1	1.34266e+06	649721	63406.2	30140.7	28927.5	82261.9	11550.4	497.284	24521.5	1.62932e+06	1.61713e+06	-0.0108265	0.99484	0.998898	0.0772503	1.62932e+06	29649.9	-5.7801	0.333896	0.622961	0.201985	1.61713e+06	29649.9	-5.76927	0.123865	0.607004	0.334918
NEG_M231T395	2.18449e+06	2.94994e+06	3.76086e+06	2.69068e+06	5.65605e+06	1.13084e+06	2.83382e+06	8.148e+07	171508	1.51833e+06	9.10895e+07	1.15428e+08	1.00387e+06	733126	890776	839704	2.22428e+06	695431	3.06214e+06	4.87535e+07	3.99289	0.0606799	0.502029	1.73695	3.06214e+06	1.06453e+06	-1.52432	0.0139703	0.228775	0.393234	4.87535e+07	1.06453e+06	-5.51722	0.0518458	0.515489	2.26077
NEG_M231T572	8.38661e+06	1.08743e+07	8.74129e+06	8.30348e+06	7.3481e+06	8.98316e+06	6.82577e+06	6.84446e+06	1.02845e+07	1.3983e+07	8.18619e+06	1.77372e+07	8.94775e+06	8.64691e+06	7.79523e+06	7.76352e+06	7.04446e+06	9.0736e+06	8.77282e+06	1.06435e+07	0.278862	0.33763	0.659866	0.309393	8.77282e+06	8.21191e+06	-0.0953234	0.355838	0.630005	0.14177	1.06435e+07	8.21191e+06	-0.374186	0.21217	0.663406	0.509462
NEG_M232T148_2	1.02275e+07	2.04757e+06	1.33111e+06	2.87341e+06	5.28598e+06	1.45344e+07	7.87552e+06	1.06182e+07	2.74087e+06	966646	1.36119e+07	1.10626e+06	1.19925e+07	7.64605e+06	2.52552e+07	1.26295e+07	3.38052e+06	1.93921e+07	6.05001e+06	6.15322e+06	0.0244055	0.973758	0.99014	0.0540624	6.05001e+06	1.33826e+07	1.14535	0.0878674	0.372824	0.699019	6.15322e+06	1.33826e+07	1.12095	0.0930943	0.582612	0.833839
NEG_M232T295	481804	97796.2	626731	527228	729192	190793	694436	969783	380223	79049.5	614959	267156	728411	199163	817605	121831	120934	284920	442257	500935	0.179736	0.730731	0.867743	0.00179313	442257	378811	-0.223409	0.704968	0.850162	0.0349525	500935	378811	-0.403145	0.519897	0.82519	0.0459931
NEG_M233T31	704106	2.23328e+06	2.3045e+06	5.32097e+06	3.90365e+06	3.26232e+06	2.56365e+06	1.20804e+06	1.07781e+07	1.87302e+06	2.78035e+06	3.48038e+07	1.85036e+06	968132	695095	818253	93313.4	97329.6	2.95481e+06	9.00117e+06	1.60705	0.288604	0.623874	0.51384	2.95481e+06	753747	-1.97091	0.0104816	0.2033	0.435512	9.00117e+06	753747	-3.57796	0.155082	0.636028	0.921149
NEG_M233T337	4.12792e+07	4.3623e+06	22492652	2.01723e+06	2.9938e+07	1.42211e+06	2.32091e+08	1.08983e+07	684529	2.77777e+06	954414	1.47939e+06	5.38365e+07	2.12409e+06	9.95436e+06	1.72074e+06	1.41222e+06	979336	1.69186e+07	4.14808e+07	1.29384	0.540569	0.783909	0.541394	1.69186e+07	1.16712e+07	-0.535656	0.642431	0.812357	0.337096	4.14808e+07	1.16712e+07	-1.82949	0.463421	0.804674	1.03144
NEG_M233T514	1.70046e+06	1.16987e+07	5.1821e+06	8.76386e+06	1.00401e+06	1.31598e+06	762893	1.89836e+06	497.284	3438.06	1.23437e+06	1.35132e+07	1.50852e+06	1.2622e+06	10082.1	4451.08	7127.03	52083.3	4.94418e+06	2.90213e+06	-0.76862	0.484409	0.769857	0.206622	4.94418e+06	474078	-3.38254	0.0358026	0.297609	0.608013	2.90213e+06	474078	-2.61392	0.287778	0.705056	0.46674
NEG_M236T286_1	369384	18021.6	633265	211566	34123.9	474843	3.66088e+06	100585	1.68932e+06	11365.2	625785	4156.25	4.39931e+06	541701	715383	1.62119e+06	1.31595e+06	3.41112e+06	290201	1.01535e+06	1.80685	0.254133	0.60822	0.15593	290201	2.00078e+06	2.78544	0.0240481	0.254802	0.36889	1.01535e+06	2.00078e+06	0.978585	0.28279	0.700207	0.22822
NEG_M236T570	863609	742438	1.3719e+06	1.1918e+06	748996	695062	621843	294691	1.00384e+06	1.36226e+06	846697	999580	8.42577e+06	1.95531e+06	850742	778101	5.23249e+06	1.06966e+06	935635	854819	-0.130327	0.676347	0.841617	0.0307524	935635	3.05201e+06	1.70574	0.129318	0.431524	0.330952	854819	3.05201e+06	1.83607	0.117793	0.604284	0.412127
NEG_M236T682	2.01781e+06	2.09384e+06	2.349e+06	1.76582e+06	1.85626e+06	1.68038e+06	1.72384e+06	2.07403e+06	2.15609e+06	3.81614e+06	1.00227e+06	3.32679e+06	1.94918e+06	2.24492e+06	2.28885e+06	1.89928e+06	1.76298e+06	1.86108e+06	1.96052e+06	2.34986e+06	0.26134	0.393733	0.709328	0.124713	1.96052e+06	2.00105e+06	0.0295223	0.766841	0.878695	0.0104703	2.34986e+06	2.00105e+06	-0.231818	0.440518	0.792477	0.163894
NEG_M236T75	9.78869e+07	5.86464e+07	8.79161e+07	1.69318e+07	6.82871e+07	118234925	4.61377e+07	7.6236e+07	7.28216e+07	3.79771e+07	1.05595e+08	1.06734e+08	1.90912e+07	2.00327e+07	1.10267e+08	3.08667e+07	1.53008e+07	1.58013e+07	7.46505e+07	7.42503e+07	-0.00775618	0.983266	0.993943	0.190781	7.46505e+07	3.52267e+07	-1.08348	0.0891762	0.372824	1.50822	7.42503e+07	3.52267e+07	-1.07573	0.0695828	0.567809	1.82612
NEG_M236T88	3.58315e+07	3.34515e+07	3.99211e+07	3.20332e+07	5.09636e+07	4.54354e+07	4.96876e+07	5.40796e+07	6.94827e+07	5.99293e+07	8.7511e+07	7.7503e+07	3.75242e+07	4.72374e+07	4.78986e+07	4.71977e+07	3.60665e+07	5.65977e+07	3.9606e+07	6.63656e+07	0.744714	0.00240685	0.160056	1.56197	3.9606e+07	4.54203e+07	0.197618	0.208073	0.523956	0.608582	6.63656e+07	4.54203e+07	-0.547096	0.0105933	0.363523	1.6081
NEG_M237T325	3.89306e+07	3.06578e+07	1.57851e+07	5.71007e+07	3.85086e+07	5.16586e+07	5.64189e+07	3.75746e+07	5.00806e+07	2.75084e+07	4.19588e+07	3.92537e+07	3.28488e+07	2.54096e+07	3.56436e+07	3.50677e+07	3.47461e+07	5.55412e+07	3.87736e+07	4.21325e+07	0.11986	0.656051	0.831208	0.217439	3.87736e+07	3.65428e+07	-0.0854865	0.766355	0.878695	0.0887812	4.21325e+07	3.65428e+07	-0.205346	0.359215	0.738255	0.508536
NEG_M237T601	237780	59739.5	217120	69662	24721	50780.2	392615	339999	598054	579594	73676.6	86874.4	175286	375747	490298	360216	466799	251213	109967	345135	1.65009	0.0417047	0.473501	0.122558	109967	353260	1.68366	0.00298515	0.120834	0.144937	345135	353260	0.0335679	0.940314	0.983112	0.0186796
NEG_M239T555	91465.6	889438	1.19718e+06	195073	599839	893442	1.03846e+06	590445	958003	2.71926e+06	554959	1.12943e+06	339836	584285	412251	142993	1.4054e+06	3.70593e+06	644406	1.16509e+06	0.854402	0.190076	0.560002	0.179763	644406	1.09845e+06	0.769425	0.451038	0.685666	0.150411	1.16509e+06	1.09845e+06	-0.0849773	0.919147	0.977972	0.049494
NEG_M239T684_1	2.01112e+06	925468	849890	2.33091e+06	2.19881e+06	2.1583e+06	672898	2.10044e+06	2.40505e+06	1.19458e+06	2.04545e+06	3.66776e+06	2.29148e+06	9.39241e+06	2.48952e+06	2.32457e+06	2.0843e+06	2.53057e+06	1.74575e+06	2.01436e+06	0.206478	0.60592	0.817179	0.0753398	1.74575e+06	3.51881e+06	1.01124	0.172955	0.492418	0.291652	2.01436e+06	3.51881e+06	0.804763	0.256559	0.680872	0.331918
NEG_M239T83	4.15029e+07	4.79005e+06	7.93806e+06	4.88158e+06	3.69888e+06	9.92064e+07	8.04645e+06	6.78648e+06	6.43414e+06	1.62129e+06	6.52456e+07	3.65582e+07	7.82682e+06	7.39361e+06	6.11466e+06	4.14824e+06	5.14806e+07	3.10231e+07	2.7003e+07	20782016	-0.377783	0.746009	0.870817	0.0397417	2.7003e+07	1.79978e+07	-0.585294	0.617367	0.794977	0.256371	2.0782e+07	1.79978e+07	-0.207512	0.833532	0.945974	0.15138
NEG_M239T99	3.94011e+08	2.17512e+08	3.69703e+08	9.6099e+08	3.99395e+08	307934037	2.70828e+08	3.47481e+08	3.41168e+08	6.98565e+07	517187370	7.10891e+08	2.79096e+08	1.20128e+08	3.50491e+08	5.54405e+08	3.63199e+08	5.16212e+08	4.41591e+08	3.76235e+08	-0.231075	0.650069	0.831208	1.27684	4.41591e+08	3.63922e+08	-0.279082	0.550183	0.744035	1.50373	3.76235e+08	3.63922e+08	-0.0480079	0.913343	0.976259	0.7933
NEG_M240T99	4.43636e+07	2.16497e+07	3.8836e+07	100832187	4.43218e+07	3.16694e+07	2.78568e+07	3.77567e+07	3.49768e+07	6.18058e+06	5.21936e+07	7.9096e+07	3.66766e+07	1.30973e+07	3.80872e+07	6.08371e+07	3.86367e+07	5.30964e+07	4.69455e+07	3.96767e+07	-0.242692	0.640951	0.831208	0.434833	4.69455e+07	4.00719e+07	-0.228395	0.613058	0.790629	0.429371	3.96767e+07	4.00719e+07	0.0142972	0.97445	0.992581	0.166321
NEG_M241T425	438058	1.88313e+06	1.27623e+06	2.29962e+06	1.71464e+06	1.64873e+06	492189	2.01039e+06	2.01259e+06	2.02844e+06	1.82839e+06	2.5333e+06	386854	1.77737e+06	1.53441e+06	1.61477e+06	1.79325e+06	1.71594e+06	1.5434e+06	1.81755e+06	0.235884	0.490918	0.770734	0.0962469	1.5434e+06	1.47043e+06	-0.069872	0.834632	0.92	0.0181765	1.81755e+06	1.47043e+06	-0.305756	0.355201	0.736431	0.139617
NEG_M241T493	1.15969e+06	1.34841e+06	878064	1.04989e+06	278924	2.15352e+06	828794	688686	1.16403e+06	462501	1.08386e+06	407142	2.75048e+06	2.00706e+06	552824	627710	1.23751e+06	2.09442e+06	1.14475e+06	772501	-0.567424	0.215654	0.579149	0.0908347	1.14475e+06	1.545e+06	0.432576	0.383219	0.640095	0.123556	772501	1.545e+06	1	0.0707474	0.567809	0.277238
NEG_M241T649	119405	483441	418259	898838	140162	112118	566489	131785	494819	615910	130032	256616	442800	253882	130230	132075	446225	126449	362037	365942	0.0154776	0.980364	0.993165	0.00403391	362037	255277	-0.504075	0.466135	0.693817	0.0673995	365942	255277	-0.519552	0.336708	0.725636	0.0764862
NEG_M241T771	1.38375e+07	9.60997e+06	2.63645e+07	1.61707e+07	1.03245e+07	1.25724e+07	3.77172e+07	2.53555e+07	3.83155e+07	2.36958e+07	1.27878e+07	7.64828e+07	1.47764e+07	9.03128e+06	2.03516e+07	2.30863e+07	1.15169e+07	1.44439e+07	1.48133e+07	3.57258e+07	1.27008	0.0498566	0.502029	1.20351	1.48133e+07	1.55344e+07	0.0685769	0.83197	0.92	0.0202641	3.57258e+07	1.55344e+07	-1.2015	0.0549086	0.532499	1.58929
NEG_M241T80	4.21545e+07	2.54997e+07	3.08884e+07	3.96979e+07	3.37283e+07	3.95136e+07	3.64586e+07	4.40341e+07	3.05032e+07	2.28371e+07	5.01591e+07	3.20473e+07	2.25443e+07	2.94311e+07	1.32272e+07	2.22731e+07	3.85573e+07	2.40471e+07	3.52471e+07	3.60066e+07	0.0307563	0.877002	0.941741	0.0465968	3.52471e+07	2.50133e+07	-0.494806	0.0391477	0.301613	0.8262	3.60066e+07	2.50133e+07	-0.525562	0.0645645	0.557739	0.904329
NEG_M242T122	1.08869e+07	6.45483e+06	1.67634e+06	1.00466e+07	5.01825e+06	8.56716e+06	6.64027e+06	4.27499e+06	9.88262e+06	9.9649e+06	2.06636e+06	1.54024e+06	7.27952e+06	4.83215e+06	5.697e+06	4.17215e+06	1.3199e+07	3.06389e+06	7.10834e+06	5.72823e+06	-0.311422	0.51987	0.780389	0.179109	7.10834e+06	6.37396e+06	-0.157322	0.726899	0.859693	0.105444	5.72823e+06	6.37396e+06	0.1541	0.767183	0.931051	0.148653
NEG_M243T156	4746142371	4306058710	2552073604	4475026122	1827147740	2416645084	2841125612	1992844650	2928775202	3305075493	1920498149	1899092532	1.09472e+09	3.1031e+09	2.92804e+09	1.70936e+09	3.39727e+09	2.61015e+09	3387182272	2481235273	-0.449027	0.14491	0.535363	7.09734	3.38718e+09	2.47377e+09	-0.453373	0.177735	0.495737	7.17026	2.48124e+09	2.47377e+09	-0.00434636	0.986859	0.992581	0.939404
NEG_M243T555	2.74504e+06	2.02909e+06	2.26244e+07	7.50375e+06	2.80918e+06	534925	139556	449373	34525.3	45407.9	132042	1.06228e+06	106160	421302	12891.9	497.284	10969.2	9837.81	6.3744e+06	310531	-4.35948	0.104039	0.529408	0.58572	6.3744e+06	93609.6	-6.08949	0.0934486	0.377073	0.651462	310531	93609.6	-1.73001	0.245774	0.670598	0.132851
NEG_M244T171	2.39518e+07	1.15925e+07	6.46574e+06	2.27107e+07	1.39228e+07	2.71629e+07	3.05396e+07	1.70122e+07	1.84928e+07	3.85334e+06	1.31008e+07	7.30988e+06	8.26833e+07	1.1107e+07	1.96044e+07	7.08378e+06	2.13605e+07	3.69358e+07	1.76344e+07	1.50514e+07	-0.228493	0.622602	0.829246	0.222865	1.76344e+07	2.97958e+07	0.756715	0.329329	0.618155	0.683355	1.50514e+07	2.97958e+07	0.985208	0.247974	0.671116	0.933413
NEG_M244T357	3.1302e+06	2.23766e+06	332687	3.77848e+06	2.59818e+06	4.09338e+06	957687	3.17071e+06	6.99207e+06	1.60734e+06	5.24824e+06	3.03184e+06	4.63141e+06	4.40929e+06	7.63684e+06	4.13602e+06	2.65768e+06	8.28838e+06	2.6951e+06	3.50131e+06	0.377558	0.471006	0.757173	0.147875	2.6951e+06	5.29327e+06	0.973821	0.0328765	0.283408	0.454215	3.50131e+06	5.29327e+06	0.596263	0.193593	0.656036	0.381289
NEG_M244T501	209479	337192	356897	388115	338870	425281	344707	73203.2	244988	202921	69252.1	234912	889592	338917	432805	344726	690110	468233	342639	194997	-0.813236	0.0191634	0.38785	0.0997047	342639	527397	0.622201	0.0781034	0.367034	0.108993	194997	527397	1.43544	0.00742555	0.363523	0.197331
NEG_M244T678	598349	1.15629e+06	34400.7	3.83501e+06	1.88652e+07	674516	144898	819289	410566	5.26479e+07	1.03193e+06	1.05362e+06	19690	378928	1.45565e+06	638874	35380.7	48836.6	4.19396e+06	9.35136e+06	1.15686	0.585826	0.815213	0.320577	4.19396e+06	429560	-3.28738	0.2371	0.556021	0.363193	9.35136e+06	429560	-4.44425	0.327364	0.72195	0.794295
NEG_M244T88	1.2313e+07	9.43025e+06	1.09685e+07	1.05103e+06	870982	505758	5.76582e+06	4.66569e+06	2.94931e+07	682664	2.63879e+07	8.51577e+06	614742	497.284	541654	7.90886e+06	1.38095e+07	2.0641e+07	5.8566e+06	1.25852e+07	1.10359	0.247649	0.601461	0.48122	5.8566e+06	7.25272e+06	0.308459	0.74466	0.868921	0.17489	1.25852e+07	7.25272e+06	-0.79513	0.40088	0.768321	0.422781
NEG_M245T114	6.92231e+07	5.70303e+07	7.78201e+07	3.23419e+07	4.1933e+07	5.18152e+06	1.77928e+07	5.8953e+07	1.09628e+07	5.28904e+07	1.84518e+08	6.16546e+06	2.86043e+07	4.46063e+07	6.18648e+07	2.58786e+07	2.62877e+07	3.10473e+07	4.7255e+07	5.52138e+07	0.224563	0.792532	0.892197	0.175211	4.7255e+07	3.63815e+07	-0.377261	0.398079	0.643423	0.681878	5.52138e+07	3.63815e+07	-0.601824	0.516465	0.82519	0.576449
NEG_M245T238	38007.4	1.30663e+06	671712	755378	753431	546754	1.43446e+07	38271	70339.3	112347	34211.5	90635.7	56005	40710.9	117279	220036	48761.8	23337.2	678652	2.44841e+06	1.8511	0.475153	0.76139	0.180712	678652	84354.9	-3.00813	0.0056483	0.169358	0.230288	2.44841e+06	84354.9	-4.85923	0.343888	0.730122	0.328191
NEG_M245T421	3.6555e+06	1.98206e+06	311756	4.44507e+06	4.46837e+06	2.87745e+06	4.84326e+06	7.47762e+06	1.99128e+06	597271	3.24472e+06	1.23883e+06	1.18573e+06	770446	680249	1.84669e+06	881796	467335	2.9567e+06	3.23216e+06	0.12851	0.828468	0.914737	0.00123033	2.9567e+06	972042	-1.6049	0.0160843	0.2321	0.397531	3.23216e+06	972042	-1.73341	0.0605834	0.557739	0.423367
NEG_M245T96	4.03721e+07	3.57584e+07	1.80779e+07	3.70388e+07	3.68308e+07	4.98917e+07	1.82544e+07	3.04456e+07	5.6585e+07	2.79358e+07	3.89202e+07	1.50821e+07	2.78302e+07	2.79388e+07	3.79251e+07	1.81008e+07	2.00121e+07	5.10471e+07	3.63283e+07	3.12038e+07	-0.21937	0.508679	0.780199	0.327924	3.63283e+07	3.04757e+07	-0.253435	0.392949	0.641771	0.333466	3.12038e+07	3.04757e+07	-0.034065	0.928855	0.982137	0.0768967
NEG_M246T153	8.88939e+06	7.09801e+06	2.64565e+06	7.15156e+06	5.98311e+06	5.87285e+06	5.63618e+06	6730531	7.65359e+06	5.14044e+06	5.79968e+06	4.25763e+06	6.86782e+06	4.4482e+06	6.95774e+06	3.6992e+06	4.43954e+06	4.61593e+06	6.27343e+06	5.86968e+06	-0.0959735	0.689042	0.84734	0.111122	6.27343e+06	5.17141e+06	-0.278698	0.305993	0.60795	0.215413	5.86968e+06	5.17141e+06	-0.182724	0.371609	0.741564	0.131314
NEG_M246T177	3.41805e+06	3.67857e+06	2.56402e+06	3.33063e+06	3.64998e+06	1.94235e+06	5.58648e+06	2.67369e+06	2.09352e+06	334420	1.80913e+06	614535	9.64178e+06	4.03908e+06	1.10732e+07	2.76718e+06	6.70376e+06	4.35141e+06	3.09727e+06	2.1853e+06	-0.503167	0.293179	0.623874	0.237927	3.09727e+06	6.42941e+06	1.05369	0.0373069	0.301613	0.474122	2.1853e+06	6.42941e+06	1.55686	0.0217077	0.430653	0.733188
NEG_M246T90	3.20654e+07	1.80884e+07	9.45078e+06	3.75145e+07	2.2917e+07	3.63495e+07	2.57354e+07	4.66985e+07	3.26072e+07	5.49846e+07	2.55375e+07	1.08869e+07	3.7314e+06	2.28519e+06	1.78915e+06	1.33053e+07	1.68284e+06	1.99167e+07	2.60643e+07	3.27417e+07	0.329056	0.419928	0.720155	0.477359	2.60643e+07	7.11843e+06	-1.87244	0.00647895	0.182785	1.24803	3.27417e+07	7.11843e+06	-2.2015	0.0052695	0.363523	1.82009
NEG_M246T96	2.64596e+06	959602	708195	2.36221e+06	971419	3.22188e+06	742649	2.76339e+06	5.27639e+06	910027	3.66664e+06	214136	3.10235e+06	1.06299e+06	1.14316e+06	1.60021e+06	56202.8	3.59323e+06	1.81154e+06	2.2622e+06	0.32051	0.634059	0.831208	0.0948577	1.81154e+06	1.75969e+06	-0.0418991	0.942203	0.975895	0.000550595	2.2622e+06	1.75969e+06	-0.362409	0.617958	0.881124	0.0840091
NEG_M247T297	365594	534480	1.02775e+06	843167	7.1361e+06	1.19456e+06	4.19144e+06	963492	562851	1.06785e+06	326011	621563	2.09693e+06	632993	1.75587e+06	806008	410128	355762	1.85027e+06	1.28887e+06	-0.521634	0.654606	0.831208	0.156129	1.85027e+06	1.00962e+06	-0.873933	0.464795	0.693817	0.127099	1.28887e+06	1.00962e+06	-0.352299	0.682538	0.910377	0.075465
NEG_M247T298	360535	2.28355e+06	1.59084e+06	2.01759e+06	2.92648e+07	1.48586e+06	1.10194e+07	3.7367e+06	2.23672e+06	929738	1.16564e+06	1.55328e+06	818469	1.27107e+06	3.28937e+06	1.76794e+06	1.9733e+06	1.31598e+06	6.1672e+06	3.44024e+06	-0.842105	0.589093	0.815213	0.372866	6.1672e+06	1.73935e+06	-1.82606	0.362511	0.630005	0.324699	3.44024e+06	1.73935e+06	-0.983958	0.315492	0.71302	0.267528
NEG_M247T718	19593.7	453183	237545	112394	1.58316e+06	225450	44167.4	799651	19635.6	8328.23	221159	22479.7	405364	503735	613857	570643	548351	369250	438554	185903	-1.2382	0.368809	0.683312	0.115254	438554	501867	0.194549	0.797083	0.895156	0.0383569	185903	501867	1.43275	0.0388355	0.469556	0.192826
NEG_M247T91	2.41286e+07	1.66249e+07	2.46107e+07	2.42819e+07	2.27572e+07	3.10995e+07	2.68775e+07	3.17426e+07	2.40492e+07	2.86726e+07	7.04476e+07	3.45064e+07	4.94864e+07	5.28638e+07	5.9117e+07	3.20202e+07	5.01872e+07	4.71463e+07	2.39171e+07	3.60493e+07	0.591928	0.126952	0.529408	0.842987	2.39171e+07	4.84702e+07	1.01905	0.000146724	0.0455333	1.61643	3.60493e+07	4.84702e+07	0.427124	0.149229	0.636028	1.0906
NEG_M248T238	3.52855e+06	1.94294e+06	2.14432e+06	2.2016e+06	1.15719e+06	3.12634e+06	957642	222855	931381	1.39589e+06	1.60069e+06	87203.3	2.69293e+06	2.6436e+06	1.85568e+06	136867	483793	1.56169e+06	2.35016e+06	865943	-1.44041	0.00605093	0.227729	0.328194	2.35016e+06	1.56243e+06	-0.588968	0.189085	0.506994	0.200187	865943	1.56243e+06	0.851445	0.196047	0.656036	0.244787
NEG_M248T298	211442	891198	640626	877265	1.26275e+07	813040	4.94502e+06	539733	1.27193e+06	102751	152349	640223	339067	2.54778e+06	463936	684301	480855	262853	2.67684e+06	1.27534e+06	-1.06965	0.525525	0.780389	0.271149	2.67684e+06	796465	-1.74885	0.3748	0.637914	0.210231	1.27534e+06	796465	-0.679193	0.578208	0.858552	0.0895341
NEG_M249T126	1.13947e+07	1.38661e+07	2.85685e+06	1.33016e+07	1.16924e+07	2.32915e+07	7.38252e+06	7.09984e+06	9.97341e+06	1.67933e+06	1.08682e+07	5.63042e+06	1.59811e+06	1.18688e+07	3.91494e+06	1.26184e+07	5.5137e+06	8.1124e+06	1.27339e+07	7.10561e+06	-0.841638	0.0888563	0.52239	0.504791	1.27339e+07	7.27105e+06	-0.808434	0.120336	0.421177	0.519548	7.10561e+06	7.27105e+06	0.0332044	0.942682	0.983112	0.0796634
NEG_M249T531	37495.7	78261.3	1.25677e+06	35814.3	1.23647e+06	69505	5.20285e+06	1.07689e+07	28727.3	2.19507e+06	1.73035e+06	940538	170117	49049	69561.2	41276.7	39613.1	28527.2	452386	3.47773e+06	2.94252	0.0955266	0.529408	0.392977	452386	66357.3	-2.76923	0.156832	0.467984	0.134813	3.47773e+06	66357.3	-5.71175	0.0620987	0.557739	0.53983
NEG_M249T595	847426	724707	320976	23207	118796	458448	25263.2	128584	266648	218241	232146	48003.7	492461	145811	1.31274e+06	238011	120001	264292	415593	153148	-1.44025	0.0899059	0.52239	0.114311	415593	428886	0.0454224	0.954652	0.980719	0.000571102	153148	428886	1.48567	0.176009	0.649382	0.15027
NEG_M249T627	4630.58	5713.96	497.284	12259.4	5646.46	497.284	3.25891e+06	1.86349e+07	11831.7	2.35002e+06	5.69811e+06	2.39423e+06	18808.6	4782.81	12100.3	5859.9	15264.3	10274.3	4874.16	5.39133e+06	10.1113	0.0787897	0.509398	0.555584	4874.16	11181.7	1.19791	0.0498339	0.309692	0.0201517	5.39133e+06	11181.7	-8.91336	0.07909	0.582612	0.656025
NEG_M249T734	4.52646e+06	4.60869e+06	4.93792e+06	5.07052e+06	4.17574e+06	3.51674e+06	3.86989e+06	3.69168e+06	4.31494e+06	5.6493e+06	4.36786e+06	7.63617e+06	5.38267e+06	3.07369e+06	4.13902e+06	3.18858e+06	8.23744e+06	4.28513e+06	4.47268e+06	4.92164e+06	0.138	0.507326	0.780199	0.111822	4.47268e+06	4.71775e+06	0.0769611	0.770155	0.878695	0.0545416	4.92164e+06	4.71775e+06	-0.061039	0.84145	0.947267	0.0886821
NEG_M249T833	1.0267e+07	2.85385e+07	4.9888e+07	2.33778e+07	1.09351e+07	6.63896e+06	4.68332e+07	6.74113e+06	3.80889e+07	4.46196e+07	8.97089e+06	9.006e+07	8.05986e+06	1.36424e+07	2.71224e+07	3.70433e+07	2.56953e+07	2.66587e+07	2.16076e+07	3.9219e+07	0.860014	0.23996	0.597334	0.903756	2.16076e+07	2.3037e+07	0.0924151	0.859691	0.930665	0.0372734	3.9219e+07	2.3037e+07	-0.767599	0.246684	0.670598	1.27533
NEG_M250T432	497.284	107372	14085.7	118269	5.76363e+06	156662	2.36001e+06	2.5375e+06	153750	497.284	1.66389e+06	445630	85666.3	284780	4.61713e+06	205135	5165.12	200429	1.02675e+06	1.19355e+06	0.217167	0.877536	0.941741	0.0341021	1.02675e+06	899717	-0.190546	0.918138	0.962598	0.00317116	1.19355e+06	899717	-0.407712	0.744569	0.92665	0.0278565
NEG_M250T497	982577	1.02447e+06	780641	1.00947e+06	1.11631e+06	932330	132560	486535	1.14227e+06	1.09643e+06	159075	418097	1.15345e+06	1.12268e+06	699877	745264	974428	1.43098e+06	974300	572495	-0.767103	0.0580831	0.502029	0.160404	974300	1.02111e+06	0.0677059	0.707355	0.851707	0.0391701	572495	1.02111e+06	0.834809	0.0623187	0.557739	0.199942
NEG_M251T290	2.0927e+07	8.12686e+06	3.91928e+06	1.49396e+07	1.14279e+07	1.1436e+07	5.83202e+06	5.68753e+06	7.92903e+06	1.48508e+07	1.86996e+06	3.98832e+06	1.5283e+07	5.1882e+06	2.49803e+06	5.34822e+06	1.24059e+07	5.46788e+06	1.17961e+07	6.69294e+06	-0.817597	0.119424	0.529408	0.541741	1.17961e+07	7.69855e+06	-0.615652	0.218794	0.537461	0.436373	6.69294e+06	7.69855e+06	0.201945	0.720497	0.923666	0.0976688
NEG_M251T625	674786	495584	3.59101e+06	1.36148e+06	255247	762533	731517	227518	792224	5.94392e+06	933516	1.16383e+06	3.0533e+06	1.02626e+06	519128	1.06314e+06	1.07133e+06	1.23842e+06	1.19011e+06	1.63209e+06	0.455628	0.669884	0.839888	0.112033	1.19011e+06	1.32859e+06	0.158809	0.82725	0.919057	0.0166363	1.63209e+06	1.32859e+06	-0.296819	0.754099	0.927432	0.123709
NEG_M251T70	3.67011e+06	1.23206e+07	1.03833e+06	1.25791e+06	1.71882e+06	1.74918e+06	7.84809e+06	4.09425e+06	8.98094e+06	8.24245e+06	2.06578e+07	1.21059e+07	1.89641e+06	4.7532e+06	2.60637e+06	1.38615e+07	1.45472e+06	3.0892e+06	3.62582e+06	1.03216e+07	1.50928	0.0448849	0.48032	0.671105	3.62582e+06	4.61024e+06	0.346535	0.713897	0.854291	0.0846256	1.03216e+07	4.61024e+06	-1.16275	0.0862336	0.582612	0.739404
NEG_M252T309	4.656e+06	2.73433e+06	645670	5.73806e+06	920768	6.38138e+06	3.42876e+06	1.2798e+06	4.0967e+06	2.52323e+06	3.05908e+06	964220	2.02795e+06	564270	1.55983e+06	1.58995e+06	854856	1.88246e+06	3.5127e+06	2.55863e+06	-0.457209	0.413948	0.719739	0.129663	3.5127e+06	1.41322e+06	-1.3136	0.0684293	0.350766	0.369944	2.55863e+06	1.41322e+06	-0.856388	0.0658983	0.557739	0.306209
NEG_M253T101	1.33237e+08	7.50731e+07	5.47379e+07	6.93314e+07	6.42887e+07	2.00707e+08	7.80194e+07	248500265	2.20351e+08	2.47911e+08	5.59436e+08	3.5951e+08	1.69466e+08	1.1909e+08	2.08773e+08	3.62206e+08	2.41621e+08	3.35576e+08	9.95625e+07	2.85621e+08	1.52043	0.0238796	0.421262	3.95	9.95625e+07	2.39455e+08	1.26608	0.0110946	0.210797	3.541	2.85621e+08	2.39455e+08	-0.254346	0.559262	0.853563	1.46085
NEG_M253T127	9.62877e+07	6.62853e+07	3.84877e+06	1.25864e+08	4.5218e+07	1.39952e+08	8.13225e+07	7.10888e+07	1.32669e+08	7.01234e+07	4.28573e+07	5.28691e+07	4.1698e+07	2.94473e+07	5.24977e+06	3.03963e+07	6.5864e+06	6.34657e+07	7.95759e+07	7.51551e+07	-0.0824613	0.860711	0.935031	0.0375893	7.95759e+07	2.94739e+07	-1.43289	0.0525417	0.311569	1.78861	7.51551e+07	2.94739e+07	-1.35043	0.0153094	0.395917	2.27844
NEG_M253T767	647458	560220	2.5856e+06	480803	545967	3.25734e+06	6.30657e+06	697316	6.11401e+06	1.38052e+06	604053	1.27312e+06	2.42133e+06	656135	2.87149e+06	3.16331e+06	662029	3.22065e+06	1.34623e+06	2.72926e+06	1.01959	0.282734	0.623874	0.242323	1.34623e+06	2.16582e+06	0.685989	0.271775	0.577781	0.193028	2.72926e+06	2.16582e+06	-0.333596	0.651904	0.890738	0.109349
NEG_M254T108	1.06686e+06	1.67287e+06	1.13106e+06	1.22446e+06	1.08373e+06	1.24023e+06	478213	598247	2.14038e+06	7.18202e+06	321285	5.00939e+06	913278	1.14691e+06	1.20073e+06	2.01115e+06	1.18196e+06	861638	1.23653e+06	2.62159e+06	1.08414	0.263302	0.619603	0.269515	1.23653e+06	1.21928e+06	-0.020276	0.930266	0.970939	0.019681	2.62159e+06	1.21928e+06	-1.10442	0.261026	0.682626	0.370709
NEG_M255T483	212879	147954	223988	253970	127878	289279	5.89141e+06	178807	269544	190996	337024	275179	2.98423e+06	1.32479e+06	610945	912426	533036	214287	209325	1.19049e+06	2.50774	0.321559	0.646568	0.167325	209325	1.09662e+06	2.38925	0.0548543	0.321191	0.228352	1.19049e+06	1.09662e+06	-0.118498	0.928834	0.982137	0.0137037
NEG_M255T730	1.97099e+06	2.6261e+06	4.75387e+06	1.80216e+07	1.47496e+06	5.0077e+06	1.42992e+06	3.88016e+06	1.58498e+06	2.13826e+07	1.753e+07	1.38517e+07	3.25531e+06	5.73989e+06	8.28985e+06	537008	7.10358e+06	1.40502e+06	5.64254e+06	9.94323e+06	0.81737	0.349967	0.671793	0.431283	5.64254e+06	4.38844e+06	-0.362635	0.669363	0.8254	0.190996	9.94323e+06	4.38844e+06	-1.18001	0.174062	0.645624	0.671283
NEG_M255T732	583741	809483	670234	364804	1.57255e+06	627546	753809	4.99943e+06	610476	1.19658e+06	1.46801e+06	1.35816e+06	662278	631566	1.29365e+06	912090	2.26431e+06	867282	771392	1.73108e+06	1.16614	0.194136	0.567177	0.198288	771392	1.1052e+06	0.518767	0.297569	0.606477	0.129336	1.73108e+06	1.1052e+06	-0.647368	0.401078	0.768321	0.15051
NEG_M256T508	377950	285566	51393	370921	95784	56099	61298.4	84666.5	364074	46765.7	86831.6	182252	80704.6	291466	259622	312485	191777	312494	206286	137648	-0.583659	0.413752	0.719739	0.0548836	206286	241425	0.226931	0.643658	0.812357	0.0183416	137648	241425	0.81059	0.123143	0.607004	0.0943759
NEG_M257T385	1.21331e+06	261811	522742	250175	562149	418086	215261	1.16658e+06	465027	122616	1.18334e+06	247627	917546	572941	615103	617611	323787	378612	538046	566742	0.0749632	0.909143	0.958564	0.00120179	538046	570933	0.0855927	0.849245	0.92681	0.00879231	566742	570933	0.0106295	0.984878	0.992581	0.0225416
NEG_M257T658	291898	928604	606795	665756	578341	523435	362152	102901	394564	726234	65304.9	82649.3	913136	472144	2.06541e+06	806235	121645	353093	599138	288968	-1.05198	0.0447208	0.48032	0.140825	599138	788611	0.396425	0.533872	0.73309	0.0529272	288968	788611	1.44841	0.127763	0.607932	0.200748
NEG_M257T702	21160.7	14144.5	20016.7	10729.3	114665	4764.27	1.33802e+06	804467	38659.2	34523.4	1.19555e+06	2.8976e+06	1.75451e+07	2.87261e+07	23502.9	436165	3.43711e+06	303499	30913.4	1.05147e+06	5.08803	0.0403916	0.473501	0.266172	30913.4	8.41191e+06	8.08806	0.118039	0.419443	0.655074	1.05147e+06	8.41191e+06	3.00003	0.165522	0.636777	0.784793
NEG_M257T90	4.16122e+07	1.92632e+07	3.85185e+07	2.59343e+07	6.61551e+06	9.95479e+07	4.62168e+07	2.4765e+07	7.61764e+07	4.4912e+07	1.2028e+07	2.74139e+07	6.0857e+07	5.18437e+07	6.70027e+07	1.48732e+08	5.72989e+07	7.69429e+07	3.8582e+07	3.85854e+07	0.000127317	0.999836	0.999836	0.282894	3.8582e+07	7.71128e+07	0.999045	0.0807932	0.370314	1.5394	3.85854e+07	7.71128e+07	0.998917	0.0509454	0.515489	1.7995
NEG_M258T181	672181	3.49618e+06	357571	2.83018e+06	2.34652e+06	1.59774e+06	1.73914e+06	1.47237e+06	429402	631595	1.20943e+06	379412	767524	957106	1.52409e+06	1.2218e+06	406218	436692	1.8834e+06	976892	-0.947065	0.133531	0.529408	0.234499	1.8834e+06	885571	-1.08866	0.0913039	0.372824	0.25262	976892	885571	-0.141591	0.763984	0.931051	0.0161847
NEG_M258T80	1.82141e+07	1.40327e+07	1.55374e+07	1.5415e+07	1.8196e+07	1.19654e+07	1.98062e+07	2.85015e+06	1.62996e+07	1.39306e+07	1.44757e+07	3.58474e+06	1.56769e+07	2.35934e+06	1.94232e+06	1.15698e+07	2.10774e+07	2.32075e+06	1.55601e+07	1.18245e+07	-0.396073	0.243791	0.600449	0.470905	1.55601e+07	9.15776e+06	-0.764785	0.0961834	0.38105	0.627867	1.18245e+07	9.15776e+06	-0.368712	0.557387	0.852097	0.261263
NEG_M259T661	95275	60120.6	197319	138831	1.016e+06	576409	2.67774e+06	1.50312e+06	389044	20140.5	1.75053e+06	1.60243e+06	549637	201848	1.15422e+06	748813	326596	390078	347325	1.32383e+06	1.93036	0.0442889	0.48032	0.241655	347325	561866	0.693937	0.329126	0.618155	0.0961418	1.32383e+06	561866	-1.23643	0.0999044	0.582612	0.248509
NEG_M259T714	244552	332460	252513	389353	69839.1	202102	75239.2	265239	328657	1.52358e+06	344017	461881	287971	254163	372019	223220	249591	249121	248470	499769	1.00819	0.27162	0.620373	0.11265	248470	272681	0.134143	0.638598	0.810007	0.0110709	499769	272681	-0.874048	0.309952	0.71302	0.130632
NEG_M259T77	1486181004	1225890957	1282437068	1213324221	1341079021	1231562567	7.91795e+08	5.50538e+08	1099954070	7.33025e+08	1130800829	8.86654e+08	9.25418e+08	6.39306e+08	1.57857e+08	1.13253e+09	1.13761e+09	4.67034e+08	1296745806	8.65461e+08	-0.583355	0.00156973	0.160056	6.4324	1.29675e+09	7.43292e+08	-0.802895	0.00750502	0.18974	6.96974	8.65461e+08	7.43292e+08	-0.219541	0.522193	0.82519	2.21937
NEG_M260T126	3.76091e+07	3.13012e+07	4.77822e+06	4.13503e+07	5.07802e+07	8.84466e+06	2.981e+06	3.14143e+06	4.13682e+07	1.83068e+06	4.937e+07	2.38838e+06	1.09103e+07	3.88445e+07	4.49397e+07	5.75382e+06	3.9648e+07	4.32383e+07	2.91106e+07	1.68466e+07	-0.789086	0.322894	0.646568	0.868838	2.91106e+07	3.05558e+07	0.0699003	0.89182	0.944578	0.146899	1.68466e+07	3.05558e+07	0.858986	0.262224	0.68384	1.1657
NEG_M260T153	1.5069e+08	8.2218e+07	5.7297e+07	167904536	1.40675e+08	1.21765e+08	1.52627e+08	1.42957e+08	1.36774e+08	1.04116e+08	1.27046e+08	1.1111e+08	1.44352e+08	1.10089e+08	1.33729e+08	7.45992e+07	8.67031e+07	1.28227e+08	1.20091e+08	1.29105e+08	0.104411	0.644694	0.831208	0.191572	1.20091e+08	1.1295e+08	-0.0884517	0.737145	0.863248	0.281836	1.29105e+08	1.1295e+08	-0.192862	0.263404	0.684999	0.825076
NEG_M260T304	1.50523e+06	321495	558414	232191	1.65592e+06	343258	1.11605e+06	345163	1.00234e+06	167860	227679	523608	1.28283e+06	1.44343e+06	2.44914e+06	559082	872109	644363	769418	563782	-0.44863	0.520415	0.780389	0.10676	769418	1.20849e+06	0.651369	0.283159	0.585825	0.131671	563782	1.20849e+06	1.1	0.0793637	0.582612	0.268706
NEG_M260T77	1.07077e+08	7.58188e+07	9.66419e+07	7.86507e+07	8.53811e+07	1.02972e+08	6.02999e+07	4.94094e+07	7.8509e+07	5.898e+07	7.5193e+07	5.74543e+07	6.4367e+07	4.44106e+07	1.84128e+07	7.18394e+07	1.09229e+08	4.19489e+07	9.10902e+07	6.33076e+07	-0.524918	0.00268072	0.166383	1.51349	9.10902e+07	5.8368e+07	-0.642118	0.0391999	0.301613	1.49515	6.33076e+07	5.8368e+07	-0.117201	0.722674	0.923666	0.292761
NEG_M260T95	1.61644e+06	1.56422e+07	2.67093e+07	8.8048e+06	1.62798e+07	1.53321e+07	1.10407e+07	2.30638e+06	1.47545e+07	4.00633e+06	406304	9.68963e+06	2.83098e+06	8.08275e+06	7.09626e+06	1.10301e+07	686185	3.50482e+06	1.40641e+07	7.03396e+06	-0.999606	0.118893	0.529408	0.586633	1.40641e+07	5.53852e+06	-1.34444	0.0470826	0.305291	0.769713	7.03396e+06	5.53852e+06	-0.344838	0.602677	0.874663	0.221266
NEG_M262T315	576154	61470.9	497.284	70477.8	116853	455242	606598	78463.6	59390.9	7493.9	1.40251e+06	7230.54	105283	483781	1.21102e+06	973966	485165	117185	213449	360281	0.755229	0.567888	0.801067	0.0557453	213449	562734	1.39856	0.123992	0.424687	0.131712	360281	562734	0.643331	0.505302	0.822869	0.109492
NEG_M263T361	2.56524e+06	255647	212737	255497	375759	1.42792e+06	1.77404e+06	220259	758977	427570	358069	541504	1.85487e+06	774271	332053	652337	832565	570267	848799	680070	-0.319741	0.718582	0.867743	0.0432411	848799	836060	-0.0218167	0.977861	0.989486	0.00342969	680070	836060	0.297925	0.632535	0.889534	0.0608761
NEG_M263T378	700906	353489	288992	843796	6.26584e+06	471233	5.94283e+06	4.4423e+06	4.60778e+06	466386	5.05515e+06	2.69494e+06	804168	407779	593525	1.83998e+06	1.98103e+06	3.56545e+06	1.48738e+06	3.86823e+06	1.3789	0.0867748	0.52239	0.298005	1.48738e+06	1.53199e+06	0.0426362	0.967741	0.986854	0.0539783	3.86823e+06	1.53199e+06	-1.33627	0.0325983	0.44001	0.463052
NEG_M264T94	5.032e+06	5.11848e+06	6.73022e+06	3.83633e+06	1.16637e+07	5.89743e+06	7.79205e+06	3.89401e+06	3.68507e+06	4.36341e+06	7.98656e+06	5.96499e+06	1.2295e+07	6.48367e+06	5.31139e+06	6.96401e+06	1.05425e+07	4.48198e+06	6.37969e+06	5.61435e+06	-0.184366	0.590588	0.815782	0.166568	6.37969e+06	7.67975e+06	0.267574	0.458859	0.689586	0.208289	5.61435e+06	7.67975e+06	0.451941	0.193998	0.656036	0.373028
NEG_M265T72	3.9639e+07	7.04059e+06	1.67132e+07	2.5239e+07	5.42035e+06	9.76611e+06	4.65447e+06	5.36408e+06	559458	357924	1.44166e+06	3.56524e+06	1.26587e+07	4.92645e+06	864715	770575	1.51184e+06	260156	1.7303e+07	2.65714e+06	-2.70308	0.0226731	0.421262	1.07698	1.7303e+07	3.49873e+06	-2.30612	0.0363789	0.299071	1.06631	2.65714e+06	3.49873e+06	0.396959	0.703066	0.919151	0.123378
NEG_M266T296	1.31122e+06	1.43649e+06	1.46384e+06	1.14452e+06	2.5204e+06	520925	903508	1.5026e+06	1.29042e+06	3.15793e+06	841190	2.59295e+06	2.63148e+06	1.65373e+06	1.39273e+06	3.01274e+06	2.24136e+06	1.74383e+06	1.39957e+06	1.71477e+06	0.293031	0.517019	0.780389	0.0714259	1.39957e+06	2.11265e+06	0.594071	0.0815407	0.370314	0.206589	1.71477e+06	2.11265e+06	0.30104	0.411326	0.775374	0.0698111
NEG_M266T660	327583	431482	25015	22601.8	1.18092e+06	37433.6	7509.05	25049.9	38170.9	49225	497.284	297259	140384	34835.4	43143.1	284658	1.42737e+06	230837	337505	69618.5	-2.27737	0.186642	0.560002	0.135622	337505	360204	0.0939049	0.937917	0.975895	0.0240897	69618.5	360204	2.37127	0.220024	0.664899	0.135019
NEG_M267T325_1	1.12724e+06	1.4892e+06	5.3205e+06	6.03395e+06	3.83575e+06	1.2725e+06	4.48722e+06	1.92631e+06	6.61062e+06	1.68319e+07	3.49297e+06	7.01435e+06	9.34317e+06	1.57568e+07	4.99336e+06	1.14922e+06	3.40835e+06	6.8061e+06	3.17986e+06	6.72723e+06	1.08105	0.160857	0.5426	0.426974	3.17986e+06	6.9095e+06	1.11962	0.13429	0.438679	0.435036	6.72723e+06	6.9095e+06	0.0385679	0.953101	0.987482	0.00412345
NEG_M267T358	4.75709e+06	5.29896e+06	821920	819280	1.94082e+06	2.8166e+06	2.50816e+06	1.53585e+06	5.12642e+06	1.23663e+06	5.85841e+06	8.43128e+06	808015	930193	4.16086e+06	735689	729997	2.80512e+06	2.74244e+06	4.11613e+06	0.585825	0.349798	0.671793	0.227247	2.74244e+06	1.69498e+06	-0.694196	0.313062	0.610659	0.187253	4.11613e+06	1.69498e+06	-1.28002	0.0922805	0.582612	0.474503
NEG_M267T499	6124.62	14783.9	159215	2945.07	497.284	641184	1.02925e+06	236888	462078	497.284	2.5895e+06	2.254e+06	213431	247454	784375	866116	173616	169926	137458	1.09537e+06	2.99435	0.0620291	0.502029	0.260104	137458	409153	1.57365	0.137605	0.44329	0.117785	1.09537e+06	409153	-1.4207	0.169476	0.638792	0.233241
NEG_M268T294_1	483817	240520	776924	555074	406394	733406	310399	560902	1.85412e+06	259006	519808	228606	768657	743750	1.22884e+06	426410	990471	1.32929e+06	532689	622140	0.223946	0.743455	0.870817	0.0325684	532689	914570	0.779799	0.0383145	0.301613	0.175298	622140	914570	0.555852	0.333203	0.723105	0.153757
NEG_M268T294_2	2.58091e+06	901814	939577	2.19409e+06	2.14894e+06	2.39811e+06	1.8461e+06	2.22578e+06	2.46584e+06	1.18225e+06	2.67818e+06	1.69715e+06	1.81142e+06	1.15781e+06	1.8289e+06	997945	1.28876e+06	2.27591e+06	1.86057e+06	2.01588e+06	0.115663	0.68962	0.84734	0.0374865	1.86057e+06	1.56012e+06	-0.254088	0.428055	0.670907	0.0777701	2.01588e+06	1.56012e+06	-0.369751	0.160362	0.636028	0.159017
NEG_M269T110	4.99711e+06	3.19675e+06	1.2331e+06	2.70419e+06	569462	894884	543450	697739	3.09938e+06	1.19691e+06	551572	263211	782508	2.90416e+06	1.34443e+06	781954	1.19485e+06	1.12893e+06	2.26592e+06	1.05871e+06	-1.09779	0.168231	0.548619	0.2624	2.26592e+06	1.35614e+06	-0.740591	0.260772	0.57188	0.218354	1.05871e+06	1.35614e+06	0.357194	0.590802	0.867566	0.140777
NEG_M269T553	9.68903e+06	1.18021e+07	1.00574e+06	130314	7.35577e+06	497.284	1.51041e+06	2.04453e+07	180688	27766.6	3.25482e+06	3.7109e+07	380314	239645	48492	100906	2.55976e+07	8.41562e+06	4.99725e+06	1.04213e+07	1.06033	0.428278	0.726279	0.394069	4.99725e+06	5.79709e+06	0.214196	0.868302	0.935501	0.126631	1.04213e+07	5.79709e+06	-0.846139	0.550545	0.850013	0.491055
NEG_M269T644	179767	370729	396606	308600	231995	207637	217364	63962.5	265988	325831	51245	617639	174709	263605	212928	366086	458531	148478	282556	257005	-0.136738	0.787824	0.887971	0.00953792	282556	270723	-0.0617174	0.850397	0.92681	0.0147776	257005	270723	0.0750204	0.891428	0.970284	0.00944979
NEG_M269T670_1	7.7825e+07	133419269	1.00951e+07	2.41311e+06	2.25312e+07	3.04951e+06	7.07351e+06	8.80817e+07	5.92964e+06	3.0295e+06	1.36094e+07	3.2193e+08	9.14063e+06	5.62746e+06	1.56558e+06	916638	4.14341e+08	5.66046e+07	4.15555e+07	7.32756e+07	0.818292	0.582605	0.811984	0.881327	4.15555e+07	8.13659e+07	0.969384	0.585092	0.767212	1.03873	7.32756e+07	8.13659e+07	0.151092	0.925708	0.981587	0.018238
NEG_M269T775	1.02047e+08	2.56239e+08	285914436	2.5786e+08	1118268879	558948808	3.22801e+08	5.94461e+08	4.67764e+08	1.57963e+08	492370199	1.00529e+08	2.91247e+08	4.75832e+08	1.71507e+08	6.01005e+08	2.2208e+09	4.43165e+08	429879790	3.55982e+08	-0.272131	0.673894	0.841012	1.49606	4.2988e+08	7.00594e+08	0.704644	0.450398	0.685666	3.32284	3.55982e+08	7.00594e+08	0.976775	0.307318	0.71302	4.99902
NEG_M269T802	702159	4.59215e+06	660329	561076	2.22982e+06	7.30743e+06	3.13335e+06	3.1244e+06	1.0051e+06	1.99368e+07	806753	1.76019e+06	2.66242e+06	605033	4.66139e+06	745271	1.0491e+06	712423	2.67549e+06	4.96109e+06	0.890853	0.494607	0.770768	0.319599	2.67549e+06	1.73927e+06	-0.621321	0.488951	0.706107	0.134431	4.96109e+06	1.73927e+06	-1.51217	0.322372	0.719233	0.472255
NEG_M270T125	1.32936e+07	1.01822e+07	2.40368e+06	9.02462e+06	7.38436e+06	1.44882e+07	9.0939e+06	7.74577e+06	2.16573e+07	9.67089e+06	6.58968e+06	3.55898e+06	7.50132e+06	3.78281e+06	4.25993e+06	5.12411e+06	4.51352e+06	6.39206e+06	9.46277e+06	9.71942e+06	0.0386083	0.935766	0.972044	0.0415606	9.46277e+06	5.2623e+06	-0.84657	0.0484406	0.308892	0.515132	9.71942e+06	5.2623e+06	-0.885178	0.11869	0.604284	0.544294
NEG_M270T670_1	1.20357e+07	1.90451e+07	1.66173e+06	110003	3.65912e+06	90572.3	1.11968e+06	1.37603e+07	776369	402545	2.07944e+06	5.36359e+07	1.03325e+06	772918	33567.3	44063.9	6.47618e+07	8.29462e+06	6.10037e+06	1.19624e+07	0.971536	0.536364	0.781892	0.397054	6.10037e+06	1.249e+07	1.03381	0.574128	0.762238	0.420757	1.19624e+07	1.249e+07	0.0622732	0.969798	0.992581	0.0637196
NEG_M270T79	4.53539e+06	5.14183e+06	6.26962e+06	5.23057e+06	6.08328e+06	8.11243e+06	7.04936e+06	3.20695e+06	9.69721e+06	3.8333e+06	3.04098e+06	1.90689e+06	9.61762e+06	6.40796e+06	1.08859e+07	8.41921e+06	9.68132e+06	1.20999e+07	5.89552e+06	4.78912e+06	-0.29986	0.420026	0.720155	0.172969	5.89552e+06	9.51865e+06	0.691138	0.00353833	0.137258	0.60593	4.78912e+06	9.51865e+06	0.990998	0.00868275	0.363523	0.789061
NEG_M271T31	1.61982e+07	1.23899e+07	1.7981e+07	1.48029e+07	1.54475e+07	4.18539e+07	1.67977e+07	1.22569e+07	1.18214e+07	1.92584e+07	8.63328e+06	1.97517e+07	8.18089e+06	1.94672e+07	1.54562e+07	1.93915e+07	1.70894e+07	2.1523e+07	1.97789e+07	1.47532e+07	-0.422933	0.323705	0.646568	0.227095	1.97789e+07	1.68514e+07	-0.231097	0.56174	0.75033	0.177617	1.47532e+07	1.68514e+07	0.191836	0.45037	0.794118	0.207052
NEG_M271T667	9.59385e+06	1.07534e+07	603000	15184.7	248081	36680.3	5.48083e+06	2.8316e+08	1.33961e+06	1.67396e+06	3.45951e+07	5.4785e+08	6.70429e+06	2.94908e+06	375601	389653	3.53512e+07	3.7831e+07	3.5417e+06	1.45683e+08	5.36225	0.153684	0.536775	2.80824	3.5417e+06	1.39335e+07	1.97604	0.197859	0.51311	0.801545	1.45683e+08	1.39335e+07	-3.38621	0.184092	0.651758	3.56821
NEG_M271T826	6.22392e+07	2.3653e+08	136319876	1.3451e+07	1.50291e+08	2.81622e+08	1.67714e+07	5.50519e+07	1.29291e+08	1.22499e+08	5.05269e+07	1.00667e+08	9.67341e+07	3.46121e+07	1.7911e+08	2.36057e+08	3.18216e+08	1.37187e+08	1.46742e+08	7.91346e+07	-0.890903	0.16603	0.548619	1.35687	1.46742e+08	1.66986e+08	0.186445	0.736167	0.863188	0.718536	7.91346e+07	1.66986e+08	1.07735	0.0805766	0.582612	2.6573
NEG_M272T125	3.64447e+07	1.43367e+07	1.2268e+06	3.63068e+07	1.79603e+07	2.34116e+07	1.55104e+07	1.67978e+07	1.9702e+07	1.54254e+07	1.29265e+07	1.28973e+06	1.49176e+07	2.79994e+06	1.34617e+07	4.51832e+06	5.17945e+06	7.15635e+06	2.16145e+07	1.36086e+07	-0.667475	0.220818	0.579149	0.640928	2.16145e+07	8.00555e+06	-1.43293	0.0439425	0.305291	0.997728	1.36086e+07	8.00555e+06	-0.765452	0.123003	0.607004	0.580653
NEG_M272T75	6.14747e+07	2.13209e+07	1.91618e+07	8.84943e+07	2.27925e+07	3.67684e+07	7.13242e+06	1.45419e+07	4.75885e+06	620958	1.19004e+07	1.49709e+06	1.14818e+07	1.11464e+07	294586	3.28996e+06	1.37372e+06	608993	4.16687e+07	6.74193e+06	-2.62773	0.013143	0.330707	1.69685	4.16687e+07	4.69924e+06	-3.14847	0.00961073	0.194513	1.84704	6.74193e+06	4.69924e+06	-0.520735	0.528269	0.829374	0.173286
NEG_M272T79	2.82046e+07	3.87315e+07	2.60803e+07	2.33882e+07	7.06747e+06	2.82753e+07	1.21073e+07	1.85825e+07	1.89102e+07	1.44188e+07	1.38297e+07	2.93363e+07	1.53779e+07	2.50355e+07	3.23501e+07	2.2204e+07	8.63365e+06	1.12258e+07	2.52912e+07	1.78641e+07	-0.501572	0.162788	0.543683	0.479037	2.52912e+07	1.91378e+07	-0.402209	0.297453	0.606477	0.573047	1.78641e+07	1.91378e+07	0.0993631	0.781658	0.932089	0.115111
NEG_M273T370	2.90316e+06	6.14249e+06	130273	292081	2.8275e+06	497.284	7.5881e+06	1.59123e+06	30429.8	9.30269e+06	266886	221065	2.86849e+06	57127.6	497.284	1.79319e+06	1.09979e+07	3.00356e+06	2.04933e+06	3.16673e+06	0.627841	0.581853	0.811984	0.128374	2.04933e+06	3.12012e+06	0.606447	0.591738	0.772184	0.171787	3.16673e+06	3.12012e+06	-0.0213939	0.984745	0.992581	0.02742
NEG_M273T646	6689.45	8702.5	6895.52	3039.66	36480.9	2823.46	25280.6	443400	11389.7	71819.4	365299	15038.7	833030	2.47349e+06	35534.4	575216	322129	8855.8	10771.9	155371	3.85037	0.100952	0.529408	0.0873346	10771.9	708042	6.03849	0.093351	0.377073	0.193814	155371	708042	2.18811	0.180988	0.651758	0.219984
NEG_M273T80	8.43589e+06	1.15659e+07	1.19149e+07	1.17249e+07	2.51152e+07	1.00299e+07	1.26346e+07	3.27984e+06	4.65566e+06	2.4925e+07	6.25109e+06	1.96394e+07	2.13856e+07	1.59272e+07	4.57027e+06	1.27744e+07	3.47338e+07	1.66552e+07	1.31311e+07	1.18976e+07	-0.142319	0.782953	0.886775	0.132119	1.31311e+07	1.76744e+07	0.428673	0.364392	0.630574	0.45304	1.18976e+07	1.76744e+07	0.570992	0.314689	0.71302	0.445925
NEG_M274T293	846397	558007	657270	569914	538967	546994	1.16206e+06	598024	1.61572e+06	239784	961428	966464	747124	481429	1.10671e+06	475309	539974	939107	619591	923913	0.57644	0.156505	0.536775	0.110179	619591	714942	0.206508	0.438127	0.6821	0.0544418	923913	714942	-0.369931	0.365847	0.741564	0.0839407
NEG_M274T299	1.17189e+07	6.52743e+06	8.18619e+06	9.07095e+06	1.31104e+06	1.62669e+06	6.8753e+06	5.44353e+06	1.41434e+07	8.41751e+06	1.69974e+06	8.4538e+06	6.3099e+06	6.55459e+06	1.75934e+06	5.75554e+06	6.78723e+06	7.65386e+06	6.40687e+06	7.50556e+06	0.22834	0.655654	0.831208	0.102193	6.40687e+06	5.80341e+06	-0.142718	0.757941	0.876234	0.123909	7.50556e+06	5.80341e+06	-0.371058	0.385874	0.756312	0.308652
NEG_M274T542	731704	298157	324106	330205	567948	255044	288360	264933	404432	340324	343206	406229	1.42661e+06	219123	300287	387066	2.72802e+06	603812	417860	341247	-0.292203	0.364584	0.682055	0.0659744	417860	944153	1.176	0.224627	0.543188	0.161003	341247	944153	1.4682	0.162594	0.636028	0.212789
NEG_M274T81	3.02633e+07	2.23635e+07	1.1231e+07	4.60702e+07	3.01352e+07	2.43867e+07	2.80135e+07	4.43975e+07	2.36666e+07	3.47631e+07	3.4037e+07	1.1805e+07	9.39522e+06	1.75403e+07	1.97519e+07	2.09604e+06	9.57967e+06	1.27772e+07	2.74083e+07	2.94471e+07	0.103514	0.761326	0.875276	0.065276	2.74083e+07	1.18567e+07	-1.20891	0.0158066	0.2321	1.12608	2.94471e+07	1.18567e+07	-1.31242	0.00722544	0.363523	1.34075
NEG_M275T487_2	1.08767e+06	642503	609687	1.29744e+06	480041	1.08134e+06	161181	551366	839642	295487	795668	732757	1.28177e+06	410548	682794	658448	748526	917251	866448	562683	-0.62279	0.116722	0.529408	0.117448	866448	783223	-0.14569	0.654788	0.817168	0.0415739	562683	783223	0.4771	0.21306	0.663406	0.113437
NEG_M275T767	1.12185e+07	1.47074e+07	3.22168e+07	2.00549e+07	8.25164e+06	8.59776e+06	1.08853e+07	1.24272e+07	2.67323e+07	2.56686e+07	7.00596e+06	3.38287e+07	1.13037e+07	1.74672e+07	1.6467e+07	2.04718e+07	2.27281e+07	1.51458e+07	1.58412e+07	1.94247e+07	0.294213	0.547632	0.788258	0.319826	1.58412e+07	1.72639e+07	0.124085	0.734548	0.862376	0.074677	1.94247e+07	1.72639e+07	-0.170128	0.654118	0.890738	0.347718
NEG_M275T830	1.61607e+06	1.17243e+06	2.99238e+06	4.27556e+06	1.38501e+06	3.48034e+06	1.28351e+06	3.65993e+06	1.90161e+06	5.1948e+06	2.78709e+06	2.03901e+06	5.7898e+06	1.02918e+06	2.01682e+06	2.45134e+06	908039	1.68515e+06	2.48696e+06	2.81099e+06	0.176694	0.687009	0.84734	0.1097	2.48696e+06	2.31339e+06	-0.10438	0.851087	0.92681	0.0576221	2.81099e+06	2.31339e+06	-0.281074	0.607184	0.874663	0.159507
NEG_M275T90	1.05811e+07	8.9751e+06	5.17294e+06	6.34494e+06	1.5037e+06	1.91346e+07	4.5988e+06	3.4232e+06	4.22383e+06	4.05938e+06	5.8354e+06	1.89131e+06	7.73048e+06	1.40138e+06	4.84621e+06	9.57466e+06	912679	7.15321e+06	8.61874e+06	4.00532e+06	-1.10556	0.0972727	0.529408	0.384878	8.61874e+06	5.26977e+06	-0.709736	0.267937	0.576031	0.360029	4.00532e+06	5.26977e+06	0.395823	0.429721	0.782916	0.183551
NEG_M276T488	1.46894e+06	1.50209e+06	821064	227780	162038	858845	106532	126173	1.01565e+06	1.38809e+06	362608	433061	1.91213e+06	1.35294e+06	1.71861e+06	1.28656e+06	1.96682e+06	1.57143e+06	840126	572018	-0.554544	0.417149	0.719739	0.0693135	840126	1.63475e+06	0.96039	0.0127523	0.224007	0.252771	572018	1.63475e+06	1.51493	0.00130959	0.243846	0.378505
NEG_M276T604	541080	864132	855888	735856	1.05776e+06	3.88364e+06	833419	79764	424040	14560.3	737444	20222	1.22306e+06	471037	37926.8	62791.7	76910.9	538715	1.32306e+06	351575	-1.91197	0.101315	0.529408	0.181301	1.32306e+06	401740	-1.71955	0.124627	0.424687	0.203735	351575	401740	0.192429	0.838925	0.947267	0.0340671
NEG_M277T412	4.68361e+06	4.0199e+06	3.22891e+06	5.46715e+06	5.19662e+06	4.53207e+06	4.04899e+06	3.66162e+06	4.90625e+06	1.04942e+07	4.04421e+06	7.00255e+06	3.88098e+06	3.93437e+06	3.69079e+06	2.85343e+06	3.53915e+06	3.97882e+06	4.52138e+06	5.69297e+06	0.332418	0.323796	0.646568	0.221428	4.52138e+06	3.64626e+06	-0.310346	0.0412149	0.303421	0.238773	5.69297e+06	3.64626e+06	-0.642764	0.0905648	0.582612	0.480289
NEG_M277T424	1.67445e+06	412774	175949	556888	2.21746e+06	237525	1.06239e+06	274132	199251	272103	219518	685904	328776	950812	1.93727e+06	152829	555924	139985	879174	452216	-0.959137	0.283654	0.623874	0.170666	879174	677600	-0.375716	0.662147	0.821945	0.0547756	452216	677600	0.58342	0.490296	0.815371	0.112007
NEG_M277T593	7.02413e+06	5.03369e+06	5.44396e+06	1.07082e+07	2.86008e+06	2.5988e+06	729621	2.80026e+06	3655.12	335464	2.4119e+06	1.92267e+06	248944	195467	497.284	4239.27	4822.36	497.284	5.61147e+06	1.36726e+06	-2.03709	0.00900492	0.261987	0.611343	5.61147e+06	75744.7	-6.21109	0.00111246	0.120834	0.769176	1.36726e+06	75744.7	-4.174	0.0222034	0.430653	0.375863
NEG_M277T735	8.53792e+06	9.28994e+06	9.9623e+06	1.0394e+07	7.90876e+06	7.76466e+06	7.97581e+06	7.16782e+06	9.98056e+06	1.32326e+07	9.20047e+06	1.84421e+07	9.18633e+06	8.07608e+06	9.68729e+06	8.54055e+06	1.03785e+07	9.03294e+06	8.97626e+06	1.09999e+07	0.293302	0.280441	0.623874	0.31047	8.97626e+06	9.15029e+06	0.0277029	0.760008	0.876234	0.0239588	1.09999e+07	9.15029e+06	-0.265599	0.315266	0.71302	0.41696
NEG_M277T767	592535	508053	1.34111e+06	536795	421628	515105	675561	440013	811795	851468	456159	1.44413e+06	963769	498341	517100	580060	976506	516883	652538	779855	0.257143	0.548772	0.788436	0.0643138	652538	675443	0.0497721	0.894379	0.94514	0.00409642	779855	675443	-0.207371	0.568984	0.857158	0.0857182
NEG_M279T301	1.79956e+06	1.62956e+06	825138	3.20105e+06	3.38262e+06	2.32653e+06	2.25349e+06	3.90886e+06	1.6142e+06	1.57219e+06	6.65788e+06	2.28281e+06	1.67993e+06	849006	1.22034e+06	1.26263e+06	2.65515e+06	1.28608e+06	2.19408e+06	3.04824e+06	0.474362	0.36225	0.681322	0.147057	2.19408e+06	1.49219e+06	-0.556183	0.170123	0.490354	0.174217	3.04824e+06	1.49219e+06	-1.03055	0.0938405	0.582612	0.332646
NEG_M279T462	1.72669e+06	2.5433e+06	1.58115e+06	8.22628e+06	1.56838e+06	973297	1.13806e+07	6.25821e+06	7.34969e+06	2.51656e+06	1.73647e+06	1.29848e+07	4.23237e+06	3.91754e+06	2.81284e+06	4.42493e+06	2.4772e+06	7.22715e+06	2.76985e+06	7.03772e+06	1.3453	0.0768492	0.509398	0.478763	2.76985e+06	4.18201e+06	0.594389	0.305012	0.60795	0.216582	7.03772e+06	4.18201e+06	-0.750913	0.179887	0.651758	0.514166
NEG_M279T797	3.22615e+08	4.44301e+08	3.89364e+08	4.93955e+08	8.86726e+07	3.68337e+08	8.038e+08	3.54161e+08	7.76296e+08	2.00614e+08	4.07658e+08	6.94202e+08	2.96827e+08	4.10697e+08	5.39998e+08	6.71428e+08	6.89002e+07	4.6372e+08	3.51208e+08	539455302	0.61918	0.141405	0.529408	3.1441	3.51208e+08	4.08595e+08	0.218348	0.589406	0.770698	0.742261	5.39455e+08	4.08595e+08	-0.400832	0.349681	0.731437	2.69809
NEG_M280T156	1.36246e+08	1.39523e+08	9.23844e+07	1.48013e+08	5.83812e+07	8.45465e+07	7.37333e+07	6.76726e+07	1.15529e+08	1.22455e+08	6.44352e+07	1.15943e+08	7.03276e+07	1.27577e+08	1.07502e+08	6.74217e+07	1.09483e+08	7.91898e+07	1.09849e+08	9.32947e+07	-0.235653	0.393902	0.709328	0.675613	1.09849e+08	9.35834e+07	-0.231195	0.386083	0.641771	0.867394	9.32947e+07	9.35834e+07	0.00445836	0.985036	0.992581	0.0460699
NEG_M280T683	32238	35572.8	236885	14480.9	61316.5	38726.4	66406.3	89548.2	2.24128e+06	1.49636e+06	4476.79	497.284	346465	1.07425e+06	672098	54341.2	648700	1.13811e+06	69869.9	649761	3.21717	0.176786	0.554169	0.164967	69869.9	655660	3.23021	0.00698001	0.18974	0.235073	649761	655660	0.0130383	0.989382	0.992581	0.0211276
NEG_M280T797	6.74104e+07	8.21639e+07	8.09992e+07	2.07877e+07	1.2812e+08	8.09665e+07	1.13438e+08	6.72526e+07	9.65993e+07	1.63896e+08	1.20151e+08	1.62982e+08	1.05694e+08	8.57782e+07	8.32055e+07	8.05206e+07	3.73249e+07	1.60127e+07	7.67412e+07	120719695	0.653587	0.0613279	0.502029	1.70136	7.67412e+07	6.80893e+07	-0.172575	0.670507	0.825717	0.38473	1.2072e+08	6.80893e+07	-0.826162	0.0295232	0.438284	2.57718
NEG_M281T126	3.78123e+07	6.53897e+07	2.89295e+07	1.08826e+08	2.79489e+07	5.25447e+07	9.192e+07	7.41788e+07	6.98235e+07	2.22302e+06	1.02833e+08	1.74215e+08	2.44173e+07	4.6935e+06	1.47173e+07	1.35315e+08	7.92492e+07	1.18448e+08	5.35752e+07	8.58656e+07	0.680515	0.242013	0.599239	1.17349	5.35752e+07	6.28068e+07	0.229354	0.731265	0.861758	0.362409	8.58656e+07	6.28068e+07	-0.451161	0.491677	0.815371	1.24443
NEG_M281T366	756323	1.66961e+06	1.64518e+06	49329.6	3.71846e+06	404118	2.49223e+06	1.40591e+07	1.07271e+06	819214	1.47184e+07	274703	1.73697e+06	157817	247569	217738	882329	505248	1.37384e+06	5.57273e+06	2.02017	0.172336	0.550269	0.412985	1.37384e+06	624611	-1.13718	0.235676	0.554723	0.162879	5.57273e+06	624611	-3.15735	0.109418	0.592258	0.56193
NEG_M281T494	1.12819e+07	7.15708e+06	2.34752e+06	49524	54815.6	4.17906e+06	187114	82088.7	1.83589e+06	230383	65702.8	52986.5	2.86367e+06	600166	40205.4	251669	666254	735399	4.17832e+06	409028	-3.35265	0.0649798	0.502029	0.466079	4.17832e+06	859560	-2.28125	0.10195	0.385837	0.448963	409028	859560	1.0714	0.393137	0.757144	0.146771
NEG_M281T835	3.06631e+07	2.75249e+07	2.18997e+07	3.94433e+07	2.72721e+07	2.42323e+07	3.41077e+07	2.11704e+07	4.04808e+07	7.5963e+07	2.2532e+07	6.86492e+07	2.5182e+07	8.87474e+07	3.31593e+07	3.31102e+07	3.24214e+07	3.22755e+07	2.85059e+07	4.38172e+07	0.620236	0.151087	0.536775	0.925043	2.85059e+07	4.0816e+07	0.517873	0.245894	0.56386	0.683225	4.38172e+07	4.0816e+07	-0.102363	0.829418	0.945628	0.276734
NEG_M282T516	605088	752394	605485	714590	124326	573347	622618	172580	866387	684866	759758	1.05952e+06	1.04181e+06	554011	803623	553553	646608	772510	562538	694289	0.303585	0.40851	0.719739	0.0768314	562538	728685	0.373344	0.194617	0.510391	0.0799067	694289	728685	0.0697597	0.815472	0.940774	0.00451703
NEG_M282T806	1.21448e+06	5.62491e+06	8.09339e+06	6.095e+06	2.91117e+06	7.04006e+06	1.33633e+06	1.22962e+06	6.04461e+06	1.19751e+07	2.77783e+06	1.05482e+07	2.99601e+06	7.03005e+06	7.0174e+06	3.90355e+06	1.25846e+06	7.43789e+06	5.16317e+06	5.65195e+06	0.130492	0.828189	0.914737	0.149323	5.16317e+06	4.94056e+06	-0.063583	0.884703	0.942401	0.0332793	5.65195e+06	4.94056e+06	-0.194075	0.751997	0.927297	0.195322
NEG_M282T85	3.63457e+07	7.19219e+06	2.45916e+07	7.03599e+06	6.04849e+06	1.47135e+07	2.05022e+07	6.9055e+06	6.20506e+07	2.59087e+07	5.80811e+07	4.37617e+07	2.52826e+06	4.44762e+06	1.78146e+07	4.42991e+07	5.12121e+07	5.78039e+07	1.59879e+07	3.62016e+07	1.17907	0.0772479	0.509398	1.10869	1.59879e+07	2.96842e+07	0.892717	0.247414	0.564188	0.836866	3.62016e+07	2.96842e+07	-0.286358	0.637521	0.889534	0.452968
NEG_M283T307	1.27741e+06	8.13643e+07	6.4484e+07	570472	1.70668e+07	1.84962e+07	1.63256e+07	1.06865e+07	4.54939e+07	5.87762e+07	5.75231e+07	3.60969e+07	4.91443e+07	9.75039e+07	9.91145e+07	4.3936e+07	889366	1.96879e+07	3.05432e+07	3.74837e+07	0.295413	0.677994	0.841617	0.423081	3.05432e+07	5.17127e+07	0.759668	0.347503	0.628469	0.750559	3.74837e+07	5.17127e+07	0.464255	0.456135	0.798815	0.868283
NEG_M283T572	3.4958e+06	2.00569e+06	1.84436e+06	3.65054e+06	824153	2.91987e+06	3.02118e+06	776486	4.57272e+06	1.02973e+06	683120	1.9996e+06	4.144e+06	1.5406e+06	2.1833e+06	2.77831e+06	1.08596e+06	3.87133e+06	2.45673e+06	2.01381e+06	-0.286816	0.577946	0.810342	0.0916816	2.45673e+06	2.60058e+06	0.0820934	0.835016	0.92	0.0236479	2.01381e+06	2.60058e+06	0.36891	0.482915	0.814482	0.132327
NEG_M283T728	264181	419907	755189	206029	811471	536998	1.08317e+06	218675	537118	475888	180351	896649	315062	827209	532359	372032	621414	337978	498963	565308	0.180107	0.719437	0.867743	0.0276394	498963	501009	0.00590473	0.987806	0.995289	0.0084266	565308	501009	-0.174202	0.711226	0.922216	0.0376342
NEG_M284T572	531907	204434	292221	533916	75642.9	404853	361583	362031	611036	113421	61098.4	155576	528948	209665	73352.2	297557	265708	528746	340496	277458	-0.29537	0.5893	0.815213	0.0353017	340496	317329	-0.101656	0.830341	0.92	0.015294	277458	317329	0.193714	0.729721	0.923666	0.027967
NEG_M284T636	1.69025e+06	4.03251e+06	2.42606e+06	2.94372e+06	9.85471e+06	3.78107e+06	1.8152e+06	1.03598e+07	4.00357e+06	1.80289e+06	3.52952e+06	1.61795e+06	1.22073e+07	3.98673e+06	3.1885e+06	3.46554e+06	5.80042e+06	4.02579e+06	4.12139e+06	3.85482e+06	-0.0964663	0.886244	0.942367	0.0879314	4.12139e+06	5.44571e+06	0.401991	0.489421	0.706107	0.208836	3.85482e+06	5.44571e+06	0.498457	0.435047	0.787994	0.283465
NEG_M284T86	2.80506e+06	8.38819e+06	1.43907e+06	1.69385e+07	6.77839e+06	2.01738e+06	4.7622e+06	5.90195e+06	6.16e+06	1.21468e+07	4.4017e+06	2.20633e+07	4.71226e+06	8.17154e+06	1.10486e+07	2.37888e+06	8.97062e+06	9.4123e+06	6.39442e+06	9.23933e+06	0.530974	0.458757	0.746684	0.269376	6.39442e+06	7.44902e+06	0.220237	0.708079	0.851707	0.108728	9.23933e+06	7.44902e+06	-0.310737	0.577347	0.858552	0.33198
NEG_M285T110	3.19178e+06	3.16413e+06	827028	2.01926e+06	1.38646e+06	1.58102e+06	118681	1.77856e+06	1.8293e+06	191978	6.81612e+06	9.1819e+06	1.5985e+06	2.19489e+06	1.9651e+06	147648	649031	381321	2.02828e+06	3.31942e+06	0.710677	0.435883	0.732503	0.204619	2.02828e+06	1.15608e+06	-0.811014	0.132393	0.437163	0.233871	3.31942e+06	1.15608e+06	-1.52169	0.201252	0.660707	0.40819
NEG_M285T432	198834	212559	245318	147364	247107	167438	263258	4.93708e+06	222377	372487	3.49078e+06	381807	7.72063e+06	698549	248101	995386	1.54228e+06	316311	203103	1.6113e+06	2.98794	0.126371	0.529408	0.265638	203103	1.92021e+06	3.24098	0.175055	0.495369	0.276903	1.6113e+06	1.92021e+06	0.25304	0.835337	0.946105	0.0654592
NEG_M285T553	916226	4.92358e+06	2.86552e+06	2.0338e+06	1.09688e+07	957982	51337	1.70372e+07	81704.6	18591.7	1.22064e+06	2.99689e+06	1.20865e+06	792671	33074.3	46603.6	5.58434e+07	618980	3.77766e+06	3.56773e+06	-0.0824845	0.948157	0.977234	0.082142	3.77766e+06	9.75722e+06	1.36898	0.536863	0.733949	0.426844	3.56773e+06	9.75722e+06	1.45146	0.534281	0.83459	0.539723
NEG_M285T677	3.77568e+06	4.58162e+06	550863	474138	877287	318163	350198	6.60929e+06	722536	735720	4.04367e+06	1.24166e+07	181692	197063	175320	115687	1.06042e+07	2.98013e+06	1.76296e+06	4.14634e+06	1.23384	0.279311	0.623874	0.315414	1.76296e+06	2.37568e+06	0.43034	0.750696	0.873321	0.111032	4.14634e+06	2.37568e+06	-0.803499	0.508257	0.823153	0.296322
NEG_M286T205	1.09718e+06	1.62698e+06	16365.3	1.05831e+06	559769	1.87724e+06	766799	887796	1.43144e+06	6348.53	497.284	497.284	59037.9	497.284	74380.7	3263.15	497.284	497.284	1.03931e+06	515563	-1.0114	0.18979	0.560002	0.141265	1.03931e+06	23028.9	-5.49603	0.00450693	0.155406	0.296344	515563	23028.9	-4.48463	0.0745187	0.582612	0.184167
NEG_M286T521	418916	71180	74671.7	98690	82392	261777	772708	56469.4	60200.5	497.284	67430.1	47328	468838	335450	1.08272e+06	376188	621139	565113	167938	167439	-0.00429328	0.997117	0.999264	0.004275	167938	574908	1.7754	0.00870756	0.189934	0.186728	167439	574908	1.7797	0.0326108	0.44001	0.217689
NEG_M287T325	4.89989e+06	3.74186e+06	4.47746e+06	4.37083e+06	5.67937e+06	2.13579e+06	5.7294e+06	6.5346e+06	6.16608e+06	5.62503e+06	3.52335e+06	4.86294e+06	6.65238e+06	1.04259e+07	3.3814e+06	1.68708e+06	1.70776e+07	1.13638e+07	4.21754e+06	5.4069e+06	0.358401	0.102039	0.529408	0.196013	4.21754e+06	8.43136e+06	0.999365	0.105984	0.396271	0.535842	5.4069e+06	8.43136e+06	0.640964	0.229231	0.664899	0.485156
NEG_M287T569_2	154173	418175	420097	36353.8	152223	51232.5	484592	1.06905e+06	350428	791370	277196	518243	1.27421e+06	539100	136623	819930	129134	354627	205376	581814	1.50229	0.0229509	0.421262	0.166716	205376	542271	1.40075	0.113582	0.40828	0.127715	581814	542271	-0.101543	0.859624	0.957308	0.041098
NEG_M287T582	528078	1.23253e+06	84041.3	38152.2	109471	360502	1.94665e+06	606939	191982	1.42784e+06	122454	7.60269e+06	2.82638e+06	929851	2.53568e+07	3.33425e+06	2.14902e+06	290332	392130	1.98309e+06	2.33835	0.205844	0.572458	0.289882	392130	5.81444e+06	3.89024	0.198836	0.514213	0.474628	1.98309e+06	5.81444e+06	1.55189	0.372505	0.741564	0.433618
NEG_M288T537_2	251416	641583	1.65635e+06	258781	298062	1.22571e+06	1.28529e+06	997846	1.4155e+06	552311	827879	436831	2.55166e+06	744332	262440	660264	752729	1.085e+06	721982	919276	0.348534	0.510765	0.780247	0.0883266	721982	1.0094e+06	0.483469	0.49533	0.707826	0.0874192	919276	1.0094e+06	0.134934	0.809157	0.939408	0.0374564
NEG_M288T89_2	1.5767e+08	145136513	2.08895e+08	1.65134e+08	9.00371e+07	1.84174e+08	1.12737e+08	1.02957e+08	1.70379e+08	1.66327e+08	4.07942e+07	1.56225e+08	9.64781e+07	1.17349e+08	1.5318e+08	1.44297e+08	1.68998e+08	1.6942e+08	158507778	1.24903e+08	-0.343742	0.228403	0.592072	0.930255	1.58508e+08	1.4162e+08	-0.162525	0.425552	0.670079	0.712017	1.24903e+08	1.4162e+08	0.181217	0.49554	0.816923	0.60034
NEG_M289T589	971403	176969	943104	868852	76239.5	272587	286939	353314	246345	261398	86541.9	690715	653642	190469	71510.1	292823	626302	367791	551526	320876	-0.781414	0.251491	0.60345	0.0966122	551526	367090	-0.587296	0.367927	0.632584	0.090967	320876	367090	0.194118	0.721452	0.923666	0.00720229
NEG_M289T714	228640	666455	756971	1.02772e+06	318533	26169.8	40533.8	272661	29083.3	1.20846e+06	59297.6	424899	81128.4	275986	661866	375694	337636	161131	504082	339155	-0.571712	0.50834	0.780199	0.0622732	504082	315574	-0.675682	0.303902	0.60795	0.102324	339155	315574	-0.10397	0.909793	0.973583	0.0309809
NEG_M289T78	9.3566e+07	8.17585e+07	9.09423e+07	1.1864e+08	3.10785e+08	9.52251e+07	9.97032e+07	2.92761e+07	105214937	1.39807e+08	1.70244e+08	8.09926e+07	7.97474e+07	6.77465e+07	1.17738e+08	1.70907e+08	1.68463e+08	8.24396e+07	1.31819e+08	1.04206e+08	-0.33912	0.518144	0.780389	1.13183	1.31819e+08	1.14507e+08	-0.203128	0.679615	0.833626	0.386744	1.04206e+08	1.14507e+08	0.135991	0.713647	0.923318	0.436381
NEG_M289T80	5.61289e+07	4.40655e+07	9.8194e+07	8.29359e+06	4.17402e+07	7.30251e+07	5.94098e+06	2.318e+07	3.64862e+07	4.5568e+07	1.66058e+07	2.22641e+07	1.24649e+07	1.99175e+07	6.56079e+07	4.83162e+07	3.07085e+07	5.70857e+07	5.35745e+07	2.50075e+07	-1.09919	0.0641437	0.502029	1.14772	5.35745e+07	3.90168e+07	-0.457453	0.360249	0.630005	0.637754	2.50075e+07	3.90168e+07	0.641733	0.20857	0.660707	0.902876
NEG_M290T81	1.4091e+07	1.6858e+07	1.53328e+07	1.6468e+07	2.54944e+07	7.09062e+06	1.99859e+07	1.96822e+07	2.22472e+07	2.09662e+07	2.49051e+07	2.11034e+07	1.11411e+07	1.81152e+07	2.09845e+07	6.45799e+06	8.82051e+06	1.96906e+07	1.58891e+07	2.14817e+07	0.435067	0.0518461	0.502029	0.472922	1.58891e+07	1.42017e+07	-0.161981	0.638609	0.810007	0.147037	2.14817e+07	1.42017e+07	-0.597048	0.019949	0.430653	0.843968
NEG_M291T541	1.27691e+06	81520.4	1.28539e+06	1.8753e+06	482125	155771	15496.1	187350	189367	292005	497.284	497.284	60172.4	107659	3266.71	497.284	41580.9	8057.9	859503	114202	-2.91191	0.0325207	0.461686	0.244982	859503	36872.4	-4.54289	0.019669	0.247213	0.270764	114202	36872.4	-1.63098	0.181711	0.651758	0.0703198
NEG_M291T743	7.82495e+06	7.95306e+06	3.9402e+06	5.72741e+06	3.81489e+07	3.9191e+06	1.56517e+06	4.83706e+07	4.45307e+06	3.35542e+06	3.42028e+07	7.37011e+06	9.30707e+06	1.38269e+07	1.14816e+07	7.57235e+06	2.89625e+07	1.60476e+07	1.12523e+07	1.65529e+07	0.556865	0.597664	0.816764	0.18958	1.12523e+07	1.4533e+07	0.369116	0.61228	0.790629	0.347983	1.65529e+07	1.4533e+07	-0.187749	0.820265	0.942434	0.0200695
NEG_M291T91	4.58763e+07	7.75808e+07	3.88914e+07	8.7249e+07	5.20949e+07	5.89129e+07	7.21624e+07	5.98461e+07	5.37142e+07	4.23934e+07	6.90256e+07	8.5561e+07	4.44975e+07	4.73442e+07	4.73531e+07	2.55811e+07	4.2983e+07	4.9358e+07	6.01009e+07	6.37838e+07	0.0858037	0.716097	0.866953	0.219473	6.01009e+07	4.28528e+07	-0.487996	0.0686175	0.350766	1.06172	6.37838e+07	4.28528e+07	-0.5738	0.0150209	0.395917	1.55751
NEG_M292T130	1.978e+06	2.59883e+06	3.9547e+06	1.04786e+07	1.07536e+07	9.10751e+06	8.43082e+06	7.9993e+06	1.18362e+07	5.5269e+06	1.25504e+07	2.35875e+06	1.54553e+06	1.06498e+07	1.0525e+07	4.98483e+06	1.57484e+06	9.30308e+06	6.47854e+06	8.11706e+06	0.325289	0.489322	0.769857	0.169489	6.47854e+06	6.43051e+06	-0.0107356	0.984535	0.993068	0.0220898	8.11706e+06	6.43051e+06	-0.336024	0.489558	0.815371	0.132638
NEG_M292T357	668807	2.09877e+06	2.56488e+06	623481	405931	2.43681e+06	567578	552844	1.75814e+06	372984	620396	1.10889e+06	644524	3.61818e+06	4.34431e+06	5.67661e+06	448419	775418	1.46645e+06	830140	-0.820899	0.196979	0.567177	0.124825	1.46645e+06	2.58458e+06	0.817603	0.292258	0.601975	0.182089	830140	2.58458e+06	1.6385	0.092367	0.582612	0.391165
NEG_M292T648	41242.7	268752	459716	449039	992804	799399	418708	122269	253738	6614.74	2.37091e+06	28470.2	1.61761e+06	779800	394689	123983	624541	1.14571e+06	501825	533451	0.0881712	0.938348	0.972044	0.00651208	501825	781057	0.638242	0.309304	0.609456	0.119563	533451	781057	0.550071	0.579492	0.858777	0.10786
NEG_M292T810	5.07938e+06	9.22661e+06	8.58975e+06	3.89178e+06	1.55447e+07	7.23981e+06	2.81027e+06	1.07179e+07	2.99136e+06	2.7472e+06	1.09495e+07	2.89629e+06	8.9268e+06	1.17823e+07	6.74421e+06	1.53331e+07	2.4654e+07	1.05143e+07	8.262e+06	5.51874e+06	-0.582152	0.274835	0.620736	0.370873	8.262e+06	1.29925e+07	0.65311	0.158459	0.469826	0.535633	5.51874e+06	1.29925e+07	1.23526	0.0369305	0.469556	0.924542
NEG_M293T499	4.97659e+06	1.3027e+06	65802	2.63217e+06	8.33434e+06	509528	4.04494e+06	4.13071e+06	56410.5	1.57669e+06	1.31323e+06	2.69185e+06	1.32859e+06	2.1317e+06	7.43023e+06	693192	1.03008e+06	751739	2.97019e+06	2.30231e+06	-0.367474	0.655414	0.831208	0.191796	2.97019e+06	2.22759e+06	-0.415072	0.666711	0.82322	0.104561	2.30231e+06	2.22759e+06	-0.0475972	0.953541	0.987482	0.0129837
NEG_M293T635	748475	165080	32195.9	497.284	497.284	1.66404e+06	1.82718e+06	5.56428e+06	1.22014e+06	1.49028e+07	2.26639e+06	4984.66	9.80668e+06	916779	497.284	4.06123e+06	1.76037e+06	1.11706e+06	435130	4.29764e+06	3.30403	0.119499	0.529408	0.492308	435130	2.94377e+06	2.75815	0.126823	0.42472	0.35615	4.29764e+06	2.94377e+06	-0.545879	0.626421	0.889112	0.255934
NEG_M293T793	2.21026e+07	158269841	4.41822e+07	1.05968e+08	2.27473e+08	1.49596e+08	8.88383e+07	4.55414e+07	4.38892e+07	2.05253e+07	1.30214e+07	6.26276e+07	2.69379e+08	4.60536e+07	3.09593e+07	2.16962e+08	2.55097e+08	1.29726e+08	117931918	4.57405e+07	-1.36641	0.0553045	0.502029	2.22042	1.17932e+08	1.5803e+08	0.42224	0.466519	0.693817	1.18876	4.57405e+07	1.5803e+08	1.78865	0.029365	0.438284	3.1971
NEG_M294T299	1.63044e+06	1.73643e+06	240276	5.09518e+06	4.64316e+06	1.52701e+06	1.97763e+06	4.12587e+06	2.12507e+06	718727	416890	647292	978284	1.36773e+06	1.06112e+06	410047	650698	1.18434e+06	2.47875e+06	1.66858e+06	-0.570993	0.425816	0.72342	0.208954	2.47875e+06	942036	-1.39576	0.0846606	0.372616	0.30292	1.66858e+06	942036	-0.824766	0.247062	0.670598	0.174645
NEG_M294T76	1.09827e+07	77480222	6.49514e+07	2.31624e+07	1.39235e+07	2.32236e+07	4.99396e+07	1.442e+07	8.48649e+07	3.51538e+07	9.96815e+06	2.28022e+07	9.43964e+07	5.69903e+07	3.56861e+07	4.14417e+07	7.46428e+07	9.76327e+07	3.56206e+07	3.61914e+07	0.0229352	0.972631	0.99014	0.0401405	3.56206e+07	6.67983e+07	0.907098	0.0765763	0.363737	1.43001	3.61914e+07	6.67983e+07	0.884163	0.0795812	0.582612	1.66173
NEG_M295T126	2.17658e+06	9.19802e+06	4.93876e+06	1.05569e+07	1.10797e+07	8.81975e+06	1.08023e+07	8.44001e+06	1.68381e+07	2.87203e+06	1.7405e+07	1.13069e+07	7.15682e+06	9.08952e+06	1.21051e+07	1.4184e+07	7.48354e+06	2.62554e+06	7.79497e+06	1.12774e+07	0.532819	0.216001	0.579149	0.356913	7.79497e+06	8.77408e+06	0.170706	0.664151	0.822685	0.096232	1.12774e+07	8.77408e+06	-0.362113	0.387154	0.756822	0.27114
NEG_M295T31_2	1.26774e+07	4.32154e+07	2.80631e+07	8.69052e+07	3.79903e+07	1.1249e+08	3.25194e+07	2.7084e+07	4.82742e+07	2.37799e+07	1.66519e+07	4.88536e+07	6.37117e+06	9.37889e+06	1.67965e+07	1.84346e+07	8.06918e+06	2.32294e+07	5.35569e+07	3.28605e+07	-0.704719	0.237179	0.595415	0.682664	5.35569e+07	1.37133e+07	-1.9655	0.0302375	0.270684	1.65918	3.28605e+07	1.37133e+07	-1.26078	0.0100967	0.363523	1.59864
NEG_M295T621_1	1.36173e+06	1.31191e+06	567325	29056.4	14283.9	2.89016e+06	1.92986e+06	2.41118e+06	2.10791e+06	1.51114e+07	2.47477e+06	142578	2.80709e+06	5.72567e+06	31770.5	4.96694e+06	1.09045e+06	2.16417e+06	1.02908e+06	4.02962e+06	1.96929	0.218894	0.579149	0.411169	1.02908e+06	2.79768e+06	1.44288	0.108127	0.397888	0.312818	4.02962e+06	2.79768e+06	-0.526411	0.621365	0.884542	0.22648
NEG_M295T621_2	407908	398983	148700	497.284	11074	893675	746905	556975	735323	5.24863e+06	251730	19381.9	966871	2.11172e+06	497.284	1.88357e+06	388176	667137	310140	1.25982e+06	2.02223	0.272538	0.620373	0.220584	310140	1.003e+06	1.69333	0.0894042	0.372824	0.198746	1.25982e+06	1.003e+06	-0.328907	0.775273	0.931554	0.0932298
NEG_M295T747	4.22827e+06	4.44146e+06	1.51715e+07	4.29847e+06	4.31246e+06	3.67188e+06	2.58414e+06	2.77797e+06	957160	1.82071e+06	3.1599e+06	1.62232e+06	939633	2.58842e+06	885447	3.12593e+06	4.76163e+06	2.10326e+06	6.02067e+06	2.1537e+06	-1.48311	0.0648112	0.502029	0.483804	6.02067e+06	2.40072e+06	-1.32646	0.0898625	0.372824	0.480619	2.1537e+06	2.40072e+06	0.15665	0.725796	0.923666	0.0866299
NEG_M296T428	3.40965e+06	3.84174e+06	1.81304e+06	2.55509e+06	2.20776e+06	3.09903e+06	184902	450620	5.28646e+06	3.48476e+06	1.86495e+06	790747	1.1908e+06	1.78556e+06	1.3247e+06	1.12948e+06	2.05209e+06	579188	2.82105e+06	2.01041e+06	-0.488746	0.377423	0.693059	0.150172	2.82105e+06	1.34364e+06	-1.07009	0.00290547	0.120834	0.372304	2.01041e+06	1.34364e+06	-0.581345	0.449506	0.794118	0.135503
NEG_M296T564	144084	656651	741021	685979	119994	529357	213755	218089	933640	877373	250582	853551	611983	661251	688609	522675	189022	557406	479514	557832	0.218256	0.683725	0.845349	0.0536937	479514	538491	0.167348	0.673061	0.826959	0.0196487	557832	538491	-0.0509081	0.909449	0.973583	0.0281301
NEG_M297T764_1	3.78293e+07	6.82962e+07	1.02683e+08	4.4093e+07	3.33236e+07	3.57498e+07	6.3558e+07	4.58624e+07	4.3993e+07	1.03252e+08	4.59155e+07	7.30597e+07	9.24986e+07	8.60939e+07	4.79457e+07	5.60669e+07	1.40402e+08	4.73177e+07	5.36625e+07	6.26067e+07	0.222404	0.552788	0.790199	0.535939	5.36625e+07	7.83874e+07	0.546708	0.209378	0.524007	1.01642	6.26067e+07	7.83874e+07	0.324304	0.387759	0.756822	0.797742
NEG_M297T837	1.47984e+08	5.44091e+08	4.77901e+08	1.75124e+08	1831290477	2.5932e+08	168971417	7.26156e+08	1.55116e+08	2.47576e+08	5.82391e+08	7.16841e+07	2.62039e+08	3.52439e+08	1.95606e+08	2.36002e+08	5.1685e+08	2.13521e+08	5.72618e+08	3.25316e+08	-0.815733	0.400641	0.713497	3.62432	5.72618e+08	2.96076e+08	-0.951606	0.320973	0.610659	2.69904	3.25316e+08	2.96076e+08	-0.135873	0.810724	0.939408	0.00767535
NEG_M298T356	4.27171e+06	1.74169e+06	87830.7	5.00679e+06	3.02626e+06	2.41317e+06	2.55684e+06	1.13533e+06	2.89325e+06	1.98766e+06	1.27117e+06	397178	1.5635e+06	174313	2.22387e+06	568980	142907	392250	2.75791e+06	1.70691e+06	-0.69219	0.228548	0.592072	0.247754	2.75791e+06	844302	-1.70774	0.038407	0.301613	0.381947	1.70691e+06	844302	-1.01555	0.127508	0.607932	0.235572
NEG_M298T88	8.66507e+07	8.56672e+07	3.40967e+07	9.38283e+07	7.4824e+07	8.01255e+07	1.17404e+08	3.03393e+07	5.95948e+07	1.09486e+08	9.95023e+07	119057480	5.63268e+07	8.07828e+07	7.34905e+07	4.82424e+07	5.73768e+07	6.26473e+07	7.58654e+07	8.92306e+07	0.234096	0.454363	0.741493	0.62851	7.58654e+07	6.31444e+07	-0.264787	0.233504	0.554532	0.746694	8.92306e+07	6.31444e+07	-0.498883	0.124632	0.607004	1.55687
NEG_M299T684	2.49109e+06	3.58936e+06	4.59573e+06	1.51084e+06	2.21367e+07	7.61775e+06	702316	4.50012e+06	4.46215e+06	287191	180150	3.97015e+06	179511	1.4627e+07	1.10794e+06	5.70149e+06	9.10902e+07	1.45992e+07	6.99024e+06	2.35034e+06	-1.57247	0.186312	0.560002	0.523678	6.99024e+06	2.12176e+07	1.60184	0.35135	0.628469	0.802944	2.35034e+06	2.12176e+07	3.17431	0.21457	0.66367	1.20529
NEG_M299T763	626828	826994	1.36266e+06	724477	455920	280937	765576	593845	403862	1.73108e+06	413885	790953	931093	1.07791e+06	626663	938015	2.00254e+06	602779	712969	783201	0.135542	0.786442	0.887971	0.0313773	712969	1.02983e+06	0.5305	0.248617	0.564188	0.107658	783201	1.02983e+06	0.394957	0.415289	0.775374	0.0928535
NEG_M300T598	24746.8	2.87873e+06	18260.4	497.284	5.12923e+06	362691	220928	48842.6	497.284	497.284	990224	193733	1.14833e+06	411267	497.284	1.56e+06	8.0127e+06	510002	1.40236e+06	242454	-2.53207	0.220631	0.579149	0.269097	1.40236e+06	1.94047e+06	0.468547	0.729574	0.860878	0.114906	242454	1.94047e+06	3.00062	0.202556	0.660707	0.355404
NEG_M300T645	659306	433233	804495	668231	499645	538034	839461	87269.5	291416	433346	95416.7	538859	880065	883158	413972	422041	779446	593128	600491	380961	-0.656497	0.121651	0.529408	0.108711	600491	661968	0.14062	0.568331	0.758047	0.032771	380961	661968	0.797117	0.0848821	0.582612	0.151214
NEG_M300T684	149302	379237	850321	208146	4.02785e+06	1.25547e+06	11638.7	704642	807186	13876.9	5476.77	548472	19549.9	2.25964e+06	19205.4	793028	1.50029e+07	2.27764e+06	1.14505e+06	348549	-1.71598	0.228865	0.592072	0.210457	1.14505e+06	3.39533e+06	1.56814	0.376956	0.639152	0.314665	348549	3.39533e+06	3.28412	0.226356	0.664899	0.480228
NEG_M301T454	182752	795072	865015	479072	895687	698261	175561	244397	468324	649409	417773	1.01371e+06	1.29566e+06	833732	1.15641e+06	452383	1.53591e+06	800601	652643	494863	-0.399267	0.368459	0.683312	0.0592296	652643	1.01245e+06	0.633482	0.0950645	0.37985	0.153618	494863	1.01245e+06	1.03275	0.0285526	0.438284	0.22747
NEG_M301T516	395439	409898	367247	422183	317304	258906	437498	399916	624576	490261	135528	657116	589262	341173	470972	268460	467261	413735	361829	457483	0.338407	0.26391	0.619603	0.0590652	361829	425144	0.232642	0.254341	0.570365	0.0478192	457483	425144	-0.105766	0.724524	0.923666	0.0359009
NEG_M301T592_2	765269	2.68444e+06	69773.7	37681.8	516083	89194.3	38877.1	485773	266881	420839	45451	23715.4	1.28702e+07	364215	23062.9	620242	3.77249e+06	242972	693740	213590	-1.69955	0.284138	0.623874	0.141914	693740	2.9822e+06	2.10391	0.301346	0.60795	0.281285	213590	2.9822e+06	3.80346	0.208644	0.660707	0.403913
NEG_M301T676	2.71381e+06	1.59755e+06	256023	215276	336053	82839.6	24805.6	6.03196e+06	919022	2.05183e+06	496466	6.79643e+06	705026	412913	20578.5	293725	7.88412e+06	4.62421e+06	866924	2.72008e+06	1.64967	0.178179	0.556243	0.304518	866924	2.32343e+06	1.42228	0.317717	0.610659	0.26638	2.72008e+06	2.32343e+06	-0.227396	0.828447	0.945628	0.109745
NEG_M301T700	232350	270831	137557	224821	201354	64237.2	389756	352857	478966	738766	110510	167621	379342	390197	208660	95152.7	286461	69202	188525	373079	0.984726	0.0875595	0.52239	0.0976663	188525	238169	0.33723	0.456935	0.689586	0.0303612	373079	238169	-0.647496	0.24137	0.670598	0.0865536
NEG_M301T744	4.33662e+06	1.94774e+07	1.4135e+07	5.84766e+06	5.57895e+07	14129658	1.20541e+07	9.33419e+07	4.30787e+06	1.40173e+06	100009731	971964	8.87627e+06	1.56863e+07	8.37159e+06	1.85473e+07	3.36473e+07	7.4959e+06	1.89526e+07	3.53479e+07	0.899225	0.452112	0.741493	0.5505	1.89526e+07	1.54375e+07	-0.295963	0.695679	0.845531	0.137478	3.53479e+07	1.54375e+07	-1.19519	0.340684	0.72747	0.780561
NEG_M302T132	3.82282e+07	8.05595e+06	2.7453e+07	1.31887e+07	6.38114e+06	3.98635e+06	3.27471e+06	9.79778e+06	1.04412e+08	2.31779e+06	3.79194e+07	1.56438e+07	1.02662e+07	2.59411e+06	2.08121e+06	5.95377e+06	4.36895e+07	4.48856e+07	16215569	2.88943e+07	0.833406	0.471708	0.757173	0.484235	1.62156e+07	1.82451e+07	0.170127	0.843525	0.924996	0.189644	2.88943e+07	1.82451e+07	-0.663279	0.568123	0.857158	0.420278
NEG_M302T676	455095	133373	3877.79	44422.1	15727.3	3635.64	4244.74	983050	16319.7	312441	497.284	1.34574e+06	26843.4	26389.2	497.284	4755.17	1.3481e+06	695919	109355	443715	2.02061	0.207815	0.572894	0.12732	109355	350418	1.68005	0.338025	0.626273	0.106156	443715	350418	-0.340557	0.782944	0.932089	0.0586937
NEG_M303T510	500637	66198	15091	93291.9	55453.5	47397.1	26639.3	3.75291e+07	983095	96295.8	2.99948e+06	5.26964e+06	84522.1	18501.2	71793.3	43688.5	1.55353e+06	48420.4	129678	7.81738e+06	5.91368	0.228943	0.592072	0.559644	129678	303408	1.22633	0.520976	0.718561	0.0696232	7.81738e+06	303408	-4.68735	0.239227	0.670598	0.64322
NEG_M303T825	6.81043e+06	1.14682e+07	1.8225e+07	1.79105e+07	9.66388e+06	2.20876e+07	3.09214e+07	2.48475e+07	1.20069e+07	3.11332e+07	5.43771e+06	3.27969e+07	4.55787e+06	1.13921e+07	1.32047e+07	1.16038e+07	6.84197e+06	7.03235e+06	1.43609e+07	2.28573e+07	0.670502	0.137768	0.529408	0.76279	1.43609e+07	9.10546e+06	-0.657346	0.088702	0.372824	0.578019	2.28573e+07	9.10546e+06	-1.32785	0.0183093	0.430653	1.35794
NEG_M304T276	1.07723e+07	7.19803e+06	2.37449e+06	8.03128e+06	4.72519e+06	1.18719e+07	5.15327e+06	6.12199e+06	5.97387e+06	5.41947e+06	5.14704e+06	712904	8.42214e+06	3.25378e+06	1.20596e+07	1.80379e+06	2.51169e+06	3.7155e+06	7.49553e+06	4.75476e+06	-0.656659	0.133732	0.529408	0.337881	7.49553e+06	5.29442e+06	-0.501557	0.342402	0.628469	0.286317	4.75476e+06	5.29442e+06	0.155102	0.776372	0.931554	0.157752
NEG_M304T356	9.24356e+06	4.19729e+06	870494	9.40246e+06	4.4878e+06	1.84604e+07	8.56486e+06	6.54862e+06	1.29207e+07	3.95416e+06	3.08497e+06	3.48524e+06	1.04482e+07	3.88872e+06	4.56193e+06	2.68017e+06	3.52377e+06	6.30033e+06	7.777e+06	6.42642e+06	-0.275198	0.658003	0.831208	0.0749115	7.777e+06	5.23385e+06	-0.57134	0.380283	0.640095	0.260379	6.42642e+06	5.23385e+06	-0.296142	0.552149	0.851067	0.15799
NEG_M305T239	1.30318e+06	6.49066e+06	2.93762e+06	6.37328e+06	2.10773e+06	6.06791e+06	1.43411e+06	2.0186e+06	4.93973e+06	2.88655e+06	335017	25506.4	2.75579e+06	2.07995e+06	716156	2.70772e+06	2.37721e+06	331337	4.2134e+06	1.93992e+06	-1.11899	0.0906179	0.52239	0.324121	4.2134e+06	1.82803e+06	-1.2047	0.0470325	0.305291	0.421843	1.93992e+06	1.82803e+06	-0.0857086	0.898344	0.971194	0.00449019
NEG_M305T406	4.683e+06	2.95447e+06	2.85128e+06	1.26491e+06	6.22931e+06	1.1803e+07	2.68496e+06	73174.9	2.6686e+06	602251	187558	359550	2.40846e+06	3.37981e+06	1.6621e+06	7.07797e+06	213300	1.18452e+06	4.96433e+06	1.09602e+06	-2.17933	0.0376654	0.467507	0.452508	4.96433e+06	2.65436e+06	-0.903235	0.234251	0.554532	0.292798	1.09602e+06	2.65436e+06	1.27609	0.190363	0.655774	0.310795
NEG_M305T838	1.08599e+08	2.75107e+07	7.18883e+07	4.49849e+07	1.94588e+07	1.61655e+08	5.13916e+08	2.67973e+08	9.63275e+07	1.06976e+08	1.18708e+08	8.16742e+07	1.08808e+08	3.64836e+07	1.35446e+08	6.80201e+08	4.31128e+07	2.45439e+08	7.23496e+07	1.97596e+08	1.4495	0.115073	0.529408	2.60726	7.23496e+07	2.08249e+08	1.52525	0.211506	0.526503	2.40467	1.97596e+08	2.08249e+08	0.0757531	0.931584	0.982225	0.123333
NEG_M306T383	272031	1.73219e+06	1.04961e+06	439969	2.28251e+06	287252	396914	2.66254e+06	239171	1.96759e+06	2.55281e+06	2.55921e+06	169235	221577	5.9178e+06	1.31138e+06	73142.9	153880	1.01059e+06	1.72971e+06	0.775324	0.237457	0.595415	0.163277	1.01059e+06	1.30784e+06	0.371979	0.772798	0.879669	0.0477775	1.72971e+06	1.30784e+06	-0.403345	0.695427	0.917058	0.0918315
NEG_M306T462	497.284	497.284	497.284	497.284	497.284	497.284	1.04922e+07	5.09791e+06	11365.2	497.284	1.06597e+07	1.86359e+07	10214.4	497.284	497.284	497.284	7716.65	383244	497.284	7.48292e+06	13.8772	0.0295345	0.461686	0.735955	497.284	67111.1	7.07634	0.31704	0.610659	0.0600283	7.48292e+06	67111.1	-6.80091	0.0307306	0.438284	0.948329
NEG_M307T564	1.52715e+06	733488	141127	88464.2	149125	180220	325776	46434.8	737649	9835.87	89457.7	11686.1	48095.8	31752.7	490415	210287	218894	608851	469928	203473	-1.2076	0.330942	0.652768	0.109574	469928	268049	-0.809942	0.441465	0.685666	0.0757233	203473	268049	0.397659	0.678792	0.907308	0.051198
NEG_M307T90	3.72095e+08	4.26895e+08	259465597	487268156	3.17018e+08	4.07962e+08	5.86611e+08	4.57953e+08	2.644e+08	2.47915e+08	5.55874e+08	3.83999e+08	3.06041e+08	2.61403e+08	3.21304e+08	1.59662e+08	2.33442e+08	3.47128e+08	3.78451e+08	4.16125e+08	0.136912	0.587724	0.815213	0.794629	3.78451e+08	2.71497e+08	-0.479172	0.0333937	0.285183	2.75541	4.16125e+08	2.71497e+08	-0.616084	0.0498084	0.515489	3.51634
NEG_M308T490	557004	820274	926059	1.00192e+06	420339	672997	361757	50578.7	31306.5	293129	1.04373e+06	384762	857608	858073	249512	263743	311862	28681.6	733099	360877	-1.0225	0.0601477	0.502029	0.145783	733099	428246	-0.775567	0.100371	0.384805	0.149709	360877	428246	0.246935	0.750812	0.927297	0.0428849
NEG_M308T542	496939	152546	200793	605656	223695	781921	971400	662898	1.52025e+06	239039	773067	447340	345316	232473	709597	844571	179339	976610	410258	768999	0.906449	0.119225	0.529408	0.138844	410258	547984	0.417602	0.445778	0.685666	0.0678357	768999	547984	-0.488847	0.357537	0.736431	0.092528
NEG_M309T543	497.284	497.284	497.284	497.284	497.284	497.284	1.21145e+07	1.24924e+07	5058.36	1.76939e+06	14360353	3.76295e+06	497.284	497.284	497.284	497.284	497.284	497.284	497.284	7.41744e+06	13.8646	0.0158308	0.359476	0.728244	497.284	497.284	0	1	1	0	7.41744e+06	497.284	-13.8646	0.0158308	0.398338	0.868578
NEG_M309T71	1.33029e+07	4.08059e+07	5.86653e+07	2.49634e+07	8.3429e+06	2.54073e+07	9.30605e+06	1.61032e+07	3.01388e+07	3.11242e+07	1.00872e+07	8.77686e+06	3.07097e+07	4.0242e+07	2.72982e+07	4.21047e+07	5.94022e+07	2.22923e+07	2.85813e+07	1.75894e+07	-0.700366	0.234653	0.595415	0.576922	2.85813e+07	3.70082e+07	0.372773	0.387451	0.641771	0.457665	1.75894e+07	3.70082e+07	1.07314	0.0185119	0.430653	1.53046
NEG_M309T758	1.35679e+06	1.66178e+06	3.04392e+06	1.33484e+06	702480	1.30535e+06	1.48529e+06	1.10387e+06	1.52413e+06	4.9546e+06	649150	973148	2.82668e+06	2.68168e+06	1.97682e+06	219057	4.323e+06	1.18567e+06	1.56753e+06	1.7817e+06	0.18476	0.773399	0.88329	0.0717281	1.56753e+06	2.20215e+06	0.49042	0.361939	0.630005	0.141738	1.7817e+06	2.20215e+06	0.30566	0.639633	0.889534	0.110431
NEG_M310T535	94987.4	285610	280976	42495.7	521003	917758	957642	2.11507e+06	306744	9736.63	1.43012e+06	1.29506e+06	93951.5	136724	1.5056e+06	919122	325157	144261	357138	1.01906e+06	1.51269	0.0812149	0.514546	0.207227	357138	520803	0.544254	0.555331	0.747738	0.0621295	1.01906e+06	520803	-0.968432	0.232692	0.666573	0.167852
NEG_M310T643_2	4.12455e+06	1.62958e+06	3.96515e+06	5.62339e+06	819123	2.2734e+06	497.284	497.284	28305.1	4088.48	110776	497.284	299003	113411	291050	12749.3	24562	12706.7	3.07253e+06	24110.2	-6.99364	0.00199268	0.160056	0.522635	3.07253e+06	125580	-4.61275	0.00252771	0.120834	0.550681	24110.2	125580	2.38089	0.113814	0.604284	0.098044
NEG_M311T111	1.40214e+06	2.94353e+06	1.21564e+07	2.19144e+07	1.03917e+07	6.19447e+06	7.50506e+06	1.13936e+07	857446	1.23349e+06	1.75255e+07	1.39497e+07	5.4009e+06	1.60795e+06	995437	1.09066e+07	4.14185e+06	1.009e+07	9.1671e+06	8.74412e+06	-0.0681518	0.920487	0.963974	0.0687375	9.1671e+06	5.52379e+06	-0.730807	0.322965	0.61114	0.383949	8.74412e+06	5.52379e+06	-0.662655	0.346632	0.730122	0.471954
NEG_M311T31	410783	685287	620136	293915	497.284	325767	529202	129910	737181	834158	497.284	673061	264333	423846	82392.7	613544	282994	743050	389398	484001	0.313767	0.594742	0.816764	0.0559379	389398	401693	0.0448496	0.932572	0.972256	0.00490072	484001	401693	-0.268917	0.641244	0.889534	0.0731894
NEG_M311T76	9.25661e+06	3.39224e+06	3.5563e+06	1.27872e+06	838801	9.62297e+06	9.52344e+06	7.01607e+06	5.18534e+06	2.70635e+06	1.56882e+07	3.63548e+06	1.06591e+07	8.95582e+06	8.59022e+06	6.96411e+06	9.70933e+06	1.10574e+07	4.65761e+06	7.29248e+06	0.646822	0.318546	0.646568	0.346671	4.65761e+06	9.32266e+06	1.00115	0.0201807	0.247213	0.625953	7.29248e+06	9.32266e+06	0.354331	0.34444	0.730122	0.39819
NEG_M311T783	135951221	2.35033e+08	3.30747e+08	1.88413e+08	1.28292e+08	1.28481e+08	2.08285e+08	1.63176e+08	1.878e+08	3.93048e+08	1.46197e+08	3.28202e+08	3.1186e+08	2.94962e+08	1.89868e+08	2.40417e+08	4.14171e+08	2.03356e+08	1.91153e+08	2.37785e+08	0.314929	0.393246	0.709328	1.38718	1.91153e+08	2.75772e+08	0.528751	0.103729	0.39098	2.09445	2.37785e+08	2.75772e+08	0.213822	0.490016	0.815371	0.846369
NEG_M312T330	2.57954e+07	2.71806e+07	2.08851e+07	1.9701e+07	1.21559e+07	2.65934e+07	1.38134e+07	1.62471e+07	3.44969e+07	2.08247e+07	1.36887e+07	1.43087e+07	4.44047e+07	2.91348e+07	4.38068e+07	3.14361e+07	1.93146e+07	2.98778e+07	2.20519e+07	1.88966e+07	-0.222777	0.454772	0.741493	0.223743	2.20519e+07	3.29958e+07	0.58138	0.0377136	0.301613	0.833997	1.88966e+07	3.29958e+07	0.804156	0.0205282	0.430653	1.2714
NEG_M312T508	517419	230064	88517.4	636120	394572	362841	730497	173535	422896	83847.8	267679	286672	80031.3	69200.2	273355	84555.7	57841.3	141447	371589	327521	-0.182119	0.727	0.867743	0.037569	371589	117738	-1.65812	0.0150518	0.229725	0.144482	327521	117738	-1.476	0.0597729	0.557739	0.131955
NEG_M312T679	69117.4	412343	491098	190611	139684	250781	195353	50371.1	581054	25685.3	78575.4	39451.2	969673	400666	613023	412304	434778	858003	258939	161748	-0.678861	0.397155	0.713497	0.0526222	258939	614741	1.24737	0.0145652	0.228775	0.171087	161748	614741	1.92623	0.00682783	0.363523	0.239725
NEG_M312T781	6.90622e+06	1.15183e+07	5.45969e+06	2.99404e+06	4.18418e+06	6.2216e+06	1.07845e+07	3.46106e+06	2.5612e+06	6.3364e+06	3.73152e+06	1.47671e+07	1.57904e+07	1.74806e+06	9.61447e+06	1.16783e+07	2.07732e+07	3.00231e+06	6.21401e+06	6.9403e+06	0.159474	0.760797	0.875276	0.128001	6.21401e+06	1.04345e+07	0.747759	0.220019	0.537632	0.419644	6.9403e+06	1.04345e+07	0.588285	0.353252	0.734102	0.332622
NEG_M313T317	2.69722e+06	2.29681e+06	3.48809e+06	2.14246e+06	2.43517e+06	2.14039e+06	935031	1.25361e+06	738225	618625	329571	1.38673e+06	1.2397e+06	554040	1.44388e+06	869788	523052	1.14261e+06	2.53336e+06	876966	-1.53046	9.41e-05	0.0438052	0.409905	2.53336e+06	962179	-1.39667	0.000122982	0.0455333	0.408937	876966	962179	0.133784	0.711139	0.922216	0.0192409
NEG_M313T492	497.284	178740	497.284	497.284	497.284	497.284	4.35135e+06	3.33334e+06	16392.8	13903.2	2.9961e+06	744325	246108	152958	497.284	108113	497.284	17372.8	30204.4	1.90924e+06	5.98209	0.0346061	0.465812	0.34174	30204.4	87591.1	1.53602	0.281978	0.585825	0.0425062	1.90924e+06	87591.1	-4.44607	0.0394196	0.469736	0.400153
NEG_M313T747	8.81768e+08	726577674	1669689468	679804500	1535070888	3.29092e+08	4.1884e+08	2.11623e+08	3.32429e+07	1.75843e+08	3.01392e+08	6.92596e+07	1.2127e+08	3.04533e+08	3.64122e+08	2.90459e+08	8.7565e+08	2.41633e+08	970333781	2.017e+08	-2.26627	0.006053	0.227729	8.7516	9.70334e+08	3.66278e+08	-1.40554	0.0300728	0.270684	6.58819	2.017e+08	3.66278e+08	0.860727	0.207953	0.660707	3.77958
NEG_M313T813	1.70346e+06	3.54367e+06	4.56912e+06	3.20122e+06	2.43563e+06	3.35879e+06	2.94978e+06	624435	1.8535e+06	3.60525e+06	771414	3.03366e+06	1.8971e+06	4.55364e+06	3.33826e+06	185338	1.48194e+06	2.69598e+06	3.13531e+06	2.13967e+06	-0.551219	0.156511	0.536775	0.189132	3.13531e+06	2.35871e+06	-0.410611	0.318455	0.610659	0.169685	2.13967e+06	2.35871e+06	0.140608	0.79113	0.934559	0.0564894
NEG_M315T291	33935.2	26047	42918.7	11773.5	430776	5954.24	35512	50185.2	197512	13309.4	2.72825e+06	1.41087e+06	257862	1.6959e+06	699999	890508	1.3592e+06	320021	91900.8	739272	3.00796	0.189275	0.560002	0.170779	91900.8	870582	3.24383	0.00935117	0.193465	0.255071	739272	870582	0.235874	0.802317	0.937948	0.0595035
NEG_M315T491	1.33477e+06	507959	1.26111e+06	2.94528e+06	76143.9	994526	60886.4	85728.2	14463.7	8455.54	57443.6	47575.1	28113.2	67816	248012	28946.7	24233.7	28917.4	1.18663e+06	45758.8	-4.69668	0.017673	0.373945	0.290381	1.18663e+06	71006.6	-4.06278	0.0200163	0.247213	0.315221	45758.8	71006.6	0.633904	0.521103	0.82519	0.0378033
NEG_M315T687	302243	433226	644526	260262	89761.5	322153	221459	66757.3	725390	22747	40073.7	5664.15	797135	257475	450206	175768	295397	659587	342029	180348	-0.92333	0.263555	0.619603	0.0780116	342029	439262	0.360963	0.456188	0.689586	0.0518896	180348	439262	1.28429	0.117783	0.604284	0.152763
NEG_M315T736	1.86929e+06	1.36165e+07	1.8085e+07	3.78764e+06	4.27505e+06	2.17273e+07	1.52952e+07	2.31483e+06	1.34074e+07	6.53498e+06	2.55657e+06	1.01729e+07	1.41429e+06	2.41141e+06	1.12516e+06	782303	2.89332e+06	1.42279e+06	1.05601e+07	8.38032e+06	-0.333549	0.605752	0.817179	0.0691021	1.05601e+07	1.67488e+06	-2.6565	0.0272486	0.264136	0.787886	8.38032e+06	1.67488e+06	-2.32295	0.0142213	0.395917	0.883567
NEG_M317T187	5.48925e+06	358699	94589.8	5.42751e+06	1.79711e+06	4.43364e+06	5.70353e+06	5.02889e+06	861847	408666	290947	1.05135e+06	2.6598e+06	404752	35838.2	1.13662e+06	629237	1.63602e+06	2.93347e+06	2.2242e+06	-0.399318	0.630272	0.831208	0.121718	2.93347e+06	1.08371e+06	-1.43663	0.120071	0.421177	0.324496	2.2242e+06	1.08371e+06	-1.03731	0.314508	0.71302	0.245474
NEG_M317T365	2.38014e+06	1.33517e+06	255026	3.37511e+06	2.90033e+06	1.9894e+06	2.11379e+06	1.47618e+06	2.24409e+06	1.3444e+06	1.00757e+06	1.67012e+06	1.36295e+06	1.45709e+06	2.31709e+06	1.20975e+06	969758	2.84575e+06	2.0392e+06	1.64269e+06	-0.311939	0.444058	0.73693	0.135432	2.0392e+06	1.69373e+06	-0.267796	0.541554	0.736039	0.0761115	1.64269e+06	1.69373e+06	0.0441433	0.887993	0.969193	0.0206961
NEG_M317T567	665077	223084	167736	211300	266243	166804	42834.6	6.8665e+06	16212.1	460807	729637	7.08913e+06	7.02774e+06	1.23278e+06	6700.04	361701	1.0071e+07	1.58241e+06	283374	2.53419e+06	3.16074	0.141972	0.529408	0.350824	283374	3.38038e+06	3.57641	0.0983026	0.384537	0.437173	2.53419e+06	3.38038e+06	0.415664	0.709343	0.922216	0.100291
NEG_M317T686	1.77152e+06	562049	497.284	3192.44	97854.4	497.284	830006	3.87937e+06	4402.75	2.51773e+06	115889	64979.3	7512.9	7457.33	7454.4	4101.19	547926	6757.91	405935	1.2354e+06	1.60565	0.274078	0.620736	0.1737	405935	96868.3	-2.06715	0.328812	0.618155	0.109329	1.2354e+06	96868.3	-3.67281	0.116628	0.604284	0.300851
NEG_M317T815	6.39174e+06	650179	3.56451e+06	4.21015e+06	2.4898e+06	5.34769e+06	1.89181e+07	1.65415e+07	1.11948e+07	1.15248e+07	2.70773e+06	2.24259e+07	1.13444e+07	1.11101e+07	7.38302e+06	1.74782e+07	5.27218e+06	9.83331e+06	3.77568e+06	1.38855e+07	1.87877	0.00668385	0.227729	0.929101	3.77568e+06	1.04035e+07	1.46227	0.00582111	0.169358	0.736523	1.38855e+07	1.04035e+07	-0.416502	0.318701	0.716693	0.557589
NEG_M317T817	6.65151e+06	1.13028e+07	1.81209e+07	1.23531e+06	2.89286e+07	1.41241e+06	3.72177e+06	1.48455e+07	2.61322e+06	2.78884e+06	1.44154e+07	5.07784e+06	1.19281e+07	1.95173e+07	2.12586e+07	3.23195e+06	3.73901e+06	6.73348e+06	1.12753e+07	7.24375e+06	-0.638351	0.437506	0.732599	0.455705	1.12753e+07	1.10681e+07	-0.0267563	0.97037	0.986854	0.00260405	7.24375e+06	1.10681e+07	0.611595	0.360366	0.738988	0.553616
NEG_M318T301_1	2.49326e+06	1.13828e+06	2.25941e+06	8800.74	41072.1	1.82798e+06	2.43456e+06	1.21006e+06	1.36898e+06	60452.5	333506	72778.3	1.25419e+06	2.86482e+06	1.86889e+06	771338	2.23581e+06	2.13627e+06	1.2948e+06	913390	-0.503425	0.529395	0.78082	0.081398	1.2948e+06	1.85522e+06	0.518862	0.322018	0.610659	0.150339	913390	1.85522e+06	1.02229	0.0827128	0.582612	0.338628
NEG_M318T32	798447	72006.3	131750	60623.6	497.284	978278	814369	544371	933940	227074	497.284	1.45292e+06	51521.4	1.31082e+06	1.17645e+06	935122	1.01809e+06	2.26872e+06	340267	662196	0.960591	0.270917	0.620373	0.133922	340267	1.12679e+06	1.72748	0.043342	0.305291	0.253915	662196	1.12679e+06	0.766884	0.227034	0.664899	0.16073
NEG_M318T651	135126	227833	466854	324320	347971	49751.5	122975	50609.4	64590.1	17867.7	300643	322144	149111	18133.4	194908	231358	179128	16217.7	258643	146472	-0.82034	0.202697	0.572458	0.0804777	258643	131476	-0.976161	0.110469	0.401207	0.0926527	146472	131476	-0.15582	0.82461	0.943135	0.0212465
NEG_M318T712	237630	464453	149504	213863	50134.6	975631	57971.9	27246.3	230254	14273.9	118479	497.284	144339	461035	328910	64954.4	497.284	223733	348536	74787.1	-2.22044	0.0824421	0.514546	0.0967631	348536	203911	-0.773364	0.370013	0.632584	0.0636955	74787.1	203911	1.44708	0.130368	0.612991	0.118184
NEG_M318T74	5.07196e+06	3.04357e+06	305043	5.42595e+06	937520	3.10371e+06	4.43408e+06	5.92705e+06	1.51897e+06	1.16588e+06	4.56406e+06	767250	3.64362e+06	4.23134e+06	4.69957e+06	762771	3.71466e+06	5.25278e+06	2.98129e+06	3.06288e+06	0.0389511	0.948369	0.977234	0.00246931	2.98129e+06	3.71746e+06	0.318377	0.505151	0.707826	0.135328	3.06288e+06	3.71746e+06	0.279426	0.562956	0.856047	0.216298
NEG_M318T781	522485	1.04917e+07	7.70666e+06	221491	2.79728e+07	3.37921e+06	7.54955e+06	2.50934e+07	4.00068e+06	8.19949e+06	1.92288e+07	9.15477e+06	1.44426e+07	2.64067e+07	2.02952e+07	1.04367e+07	2.23538e+07	1.5273e+07	8.3824e+06	1.22044e+07	0.54197	0.49454	0.770768	0.212471	8.3824e+06	1.82013e+07	1.11861	0.0718615	0.361638	0.846036	1.22044e+07	1.82013e+07	0.576636	0.173268	0.645251	0.777239
NEG_M319T666	1.71221e+06	3.66688e+06	438009	1.0608e+06	3.54777e+06	1.52856e+06	1.25626e+06	1.10836e+06	1.3304e+06	1373113	1.22756e+06	377211	2.77974e+06	1.81615e+06	2.3307e+06	985165	920494	1.65852e+06	1.99237e+06	1.11215e+06	-0.841135	0.14866	0.536775	0.23819	1.99237e+06	1.74846e+06	-0.188399	0.701695	0.848413	0.047723	1.11215e+06	1.74846e+06	0.652735	0.0869684	0.582612	0.254831
NEG_M319T689	497.284	497.284	497.284	3704.02	10348.7	497.284	535057	497.284	263073	7877.9	238059	5175.02	2.16213e+08	4.33113e+07	593106	885211	743272	212343	2673.64	174956	6.03205	0.0767222	0.509398	0.0927861	2673.64	4.36598e+07	13.9952	0.243296	0.563845	1.28232	174956	4.36598e+07	7.96317	0.245036	0.670598	1.55283
NEG_M319T76_2	1.85227e+07	7.22717e+06	4.09071e+06	2.05524e+07	1.44976e+07	1.06452e+07	6.59534e+06	2.85647e+06	3.44606e+06	1.0269e+06	3.95568e+06	1.36849e+06	2.03936e+06	2.36588e+06	1.92292e+06	4.07579e+06	4.04682e+06	4.29535e+06	1.25893e+07	3.20816e+06	-1.97238	0.00668514	0.227729	0.949189	1.25893e+07	3.12435e+06	-2.01057	0.00527438	0.169358	0.917637	3.20816e+06	3.12435e+06	-0.0381876	0.93094	0.982225	0.0131318
NEG_M319T799	8.62123e+06	1.9896e+07	6.95589e+06	4.2245e+06	6.56277e+07	8.52779e+06	1.18292e+07	3.67691e+07	6.12071e+06	2.82978e+06	3.37351e+07	743788	1.09864e+07	3.27537e+07	3.09833e+07	8.74904e+06	1.46316e+07	1.25237e+07	1.89755e+07	1.5338e+07	-0.307034	0.759803	0.875276	0.392175	1.89755e+07	1.8438e+07	-0.0414605	0.960234	0.981315	0.0498984	1.5338e+07	1.8438e+07	0.265573	0.699432	0.918436	0.48955
NEG_M319T825	4.57088e+07	6.08699e+07	5.68204e+07	2.07427e+07	1.417e+08	4.55526e+07	5.69538e+07	6.23027e+07	3.77999e+07	1.00926e+07	5.41426e+07	4.9015e+07	9.30058e+07	8.76327e+07	7.02623e+07	5.87258e+07	9.91394e+07	5.89131e+07	6.18991e+07	4.50511e+07	-0.458356	0.387479	0.705956	0.95338	6.18991e+07	7.79465e+07	0.332566	0.404075	0.64638	0.830247	4.50511e+07	7.79465e+07	0.790922	0.0112046	0.363523	2.12365
NEG_M319T837	497.284	2.59915e+07	3.72475e+07	8.33242e+06	7.84945e+07	1.40964e+07	5.45698e+06	2.66019e+07	497.284	497.284	2.8831e+07	497.284	3.45695e+06	497.284	497.284	2.35146e+06	497.284	497.284	2.73605e+07	1.01486e+07	-1.43082	0.209982	0.572894	1.02604	2.73605e+07	968400	-4.82035	0.0456311	0.305291	1.26776	1.01486e+07	968400	-3.38953	0.136154	0.630443	0.744518
NEG_M320T257	809657	302250	63874.2	963818	123532	988454	1.63331e+06	941019	2.8275e+06	3.16715e+06	1.78831e+06	68182.2	368428	334937	1.27132e+06	413910	1.80223e+06	2.62661e+06	541931	1.73758e+06	1.6809	0.038666	0.467507	0.290857	541931	1.13624e+06	1.06809	0.18951	0.506994	0.191963	1.73758e+06	1.13624e+06	-0.612811	0.346236	0.730122	0.156131
NEG_M320T298	1.02621e+06	2.30602e+06	1.69816e+06	2.45858e+06	538204	2.62618e+06	1.25017e+06	683459	5.39258e+06	5.3564e+06	825573	4.70014e+06	5.27776e+06	2.59487e+06	2.64673e+06	3.68525e+06	4.41513e+06	9.07945e+06	1.77556e+06	3.03472e+06	0.77329	0.242945	0.599953	0.269938	1.77556e+06	4.61653e+06	1.37854	0.0216714	0.249656	0.496024	3.03472e+06	4.61653e+06	0.605245	0.276056	0.694617	0.232499
NEG_M320T501	3782.66	497.284	13709.9	31679.7	46917.2	180135	103751	32409.1	253486	9676.15	301111	691926	388752	17754.3	442916	269674	31874.5	53661.7	46120.3	232060	2.33102	0.113864	0.529408	0.110234	46120.3	200772	2.12208	0.0912045	0.372824	0.091876	232060	200772	-0.208939	0.814285	0.940774	0.0368417
NEG_M320T713	79701.3	236099	365999	193390	72670.8	205749	345535	91387	421663	676173	228973	634731	344924	371809	298835	297547	299903	294422	192268	399744	1.05596	0.0717651	0.509398	0.124928	192268	317907	0.725485	0.021989	0.249656	0.0938598	399744	317907	-0.330471	0.403963	0.771616	0.0811153
NEG_M320T825	9.48044e+06	1.30752e+07	1.21828e+07	3.86998e+06	2.90199e+07	8.296e+06	1.20172e+07	1.27849e+07	8.35544e+06	8.92064e+06	1.18881e+07	9.64223e+06	2.08676e+07	1.93747e+07	1.33235e+07	1.24568e+07	2.20901e+07	1.31485e+07	1.2654e+07	1.06014e+07	-0.255341	0.582515	0.811984	0.307036	1.2654e+07	1.68769e+07	0.415449	0.311043	0.610659	0.452439	1.06014e+07	1.68769e+07	0.67079	0.00888698	0.363523	0.922941
NEG_M321T281	9.7544e+06	6.79119e+06	1.34009e+07	1.21044e+06	1.74131e+07	4.54189e+07	3.25349e+06	2.16811e+06	8.10178e+06	3.52706e+06	641034	497.284	9.86953e+06	2.48027e+06	2.13575e+07	4.16392e+06	7.16734e+06	1.56326e+07	1.56648e+07	2.94866e+06	-2.40939	0.0779248	0.509398	0.699519	1.56648e+07	1.01119e+07	-0.631479	0.446835	0.685666	0.289668	2.94866e+06	1.01119e+07	1.77792	0.0472228	0.515489	0.871793
NEG_M321T68	1.63132e+07	9.76125e+06	3.4166e+06	2.41477e+07	1.30834e+07	6.74284e+06	1.3202e+07	2.62527e+07	1.54937e+06	3.32118e+06	4.94147e+06	1.38784e+07	2.87067e+06	4.55026e+06	9.24188e+06	3.38486e+06	2.53413e+06	2.35368e+06	1.22442e+07	1.05242e+07	-0.218386	0.729685	0.867743	0.227456	1.22442e+07	4.15591e+06	-1.55886	0.0300496	0.270684	0.813527	1.05242e+07	4.15591e+06	-1.34047	0.136286	0.630443	0.693459
NEG_M322T357	5.62932e+06	2.97462e+06	171614	5.91325e+06	807008	2.76479e+06	2.97053e+06	2.23489e+06	6.18892e+06	788090	3.82133e+06	397390	752922	3.3163e+06	3.92977e+06	1.24663e+06	2.40842e+06	4.62022e+06	3.04343e+06	2.73352e+06	-0.154938	0.816787	0.907433	0.0779868	3.04343e+06	2.71238e+06	-0.166143	0.779712	0.883105	0.0649514	2.73352e+06	2.71238e+06	-0.0112045	0.984596	0.992581	0.0801626
NEG_M322T388	831611	1.01261e+06	872345	982877	2.64055e+06	2.22993e+06	1.92265e+06	793307	1.95084e+06	539474	1.33478e+06	689881	1.6039e+06	941777	1.17577e+06	905114	441021	891439	1.42832e+06	1.20516e+06	-0.2451	0.600688	0.816764	0.0745076	1.42832e+06	993170	-0.524208	0.25413	0.570365	0.116194	1.20516e+06	993170	-0.279107	0.495769	0.816923	0.0647502
NEG_M323T389	2.21165e+06	1.17193e+06	278390	1.88655e+06	1.03008e+07	601695	451349	2.22123e+06	641202	5.65974e+06	2.54398e+06	347190	657452	712381	830481	1.70977e+06	266902	2.24403e+06	2.74184e+06	1.97745e+06	-0.471506	0.671708	0.840122	0.177577	2.74184e+06	1.07017e+06	-1.35731	0.312346	0.610659	0.213836	1.97745e+06	1.07017e+06	-0.885801	0.329472	0.723105	0.246147
NEG_M323T519	1.04818e+06	70174	23932.3	40225.4	1.20763e+07	33530.6	28244.8	26271.7	20426.1	22930.2	18587.3	36630.2	66621.6	541642	14858.3	283444	1.68923e+06	49956.7	2.21539e+06	25515	-6.44007	0.2944	0.623874	0.371461	2.21539e+06	440959	-2.32884	0.394971	0.641771	0.19405	25515	440959	4.11123	0.144648	0.63565	0.192222
NEG_M323T575	1.19169e+06	1.0688e+06	1.50493e+06	1.21453e+06	367104	1.089e+06	1.29006e+06	390951	1.6816e+06	2.84275e+06	1.17864e+06	2.5455e+06	1.44773e+06	1.69989e+06	1.46386e+06	1.56897e+06	1.59343e+06	1.3441e+06	1.07268e+06	1.65492e+06	0.625546	0.179497	0.556243	0.191224	1.07268e+06	1.51966e+06	0.502538	0.0208529	0.249656	0.171227	1.65492e+06	1.51966e+06	-0.123008	0.726554	0.923666	0.0907145
NEG_M323T693	843814	2.58901e+06	3.01611e+06	1.28384e+06	1.69188e+07	2.10813e+06	2.74771e+06	9.42825e+06	2.26418e+06	575560	5.88153e+06	457958	3.74665e+06	3.29417e+06	2.06297e+06	3.0491e+06	1.08793e+07	2.84581e+06	4.45995e+06	3.5592e+06	-0.325475	0.761518	0.875276	0.195617	4.45995e+06	4.313e+06	-0.0483363	0.95982	0.981315	0.0405838	3.5592e+06	4.313e+06	0.277139	0.707064	0.920666	0.201809
NEG_M323T84	9.68374e+06	2.87707e+07	2.23807e+07	1.77625e+07	2.83092e+07	1.27265e+07	8.21933e+06	1.66968e+06	1.76524e+07	9.55361e+06	2.71951e+07	8.00057e+07	1.10851e+07	1.94974e+07	4.35075e+07	2.47722e+07	1.84728e+06	1.19576e+07	1.99389e+07	2.40493e+07	0.27041	0.742983	0.870817	0.251498	1.99389e+07	1.87779e+07	-0.0865537	0.86635	0.934614	0.131923	2.40493e+07	1.87779e+07	-0.356963	0.696841	0.917604	0.51523
NEG_M323T94	1.16426e+07	1.32326e+07	1.21969e+07	9.47692e+06	1.30523e+07	1.08807e+07	1.74219e+07	9.47535e+06	8.2776e+06	1.06282e+07	2.55886e+07	1.48332e+07	1.28908e+07	1.55066e+07	1.22606e+07	2.00697e+07	2.64445e+07	1.20422e+07	1.1747e+07	1.43708e+07	0.290848	0.355954	0.674934	0.279324	1.1747e+07	1.65357e+07	0.493294	0.0744718	0.363737	0.552548	1.43708e+07	1.65357e+07	0.202446	0.553437	0.851067	0.291178
NEG_M325T802	1.38296e+08	2.34131e+08	3.38565e+08	223227508	1.19065e+08	1.32444e+08	1.83422e+08	1.6166e+08	233641202	3.97095e+08	1.30425e+08	3.89964e+08	2.85863e+08	2.74801e+08	1.77187e+08	2.43985e+08	3.88868e+08	2.35412e+08	1.97621e+08	2.49368e+08	0.335537	0.399701	0.713497	1.46535	1.97621e+08	2.67686e+08	0.437802	0.150233	0.46049	1.78937	2.49368e+08	2.67686e+08	0.102265	0.748795	0.927032	0.091118
NEG_M325T829	1.73503e+06	3.07926e+06	1.08192e+06	1.80584e+06	1.82847e+06	3.39837e+06	4.49472e+06	909874	1.58956e+07	5.26064e+06	727099	1.4512e+06	5.00196e+06	3.64921e+06	4.7868e+06	6.16054e+06	5.31572e+06	8.76982e+06	2.15482e+06	4.78985e+06	1.15241	0.294652	0.623874	0.307672	2.15482e+06	5.61401e+06	1.38147	0.00150972	0.120834	0.601712	4.78985e+06	5.61401e+06	0.229052	0.744575	0.92665	0.144611
NEG_M327T357	1.24797e+07	1.05156e+07	1.47368e+06	2.08161e+07	1.43456e+06	1.39406e+07	1.26111e+07	3.22138e+06	1.72763e+07	2.94016e+06	4.14553e+06	3.81193e+06	1.81432e+06	9.89129e+06	3.18114e+06	2.49335e+06	1.04936e+07	1.44792e+07	1.011e+07	7.33441e+06	-0.463035	0.499324	0.773496	0.250399	1.011e+07	7.05882e+06	-0.518289	0.43548	0.680255	0.285532	7.33441e+06	7.05882e+06	-0.055254	0.934799	0.983112	0.0478593
NEG_M327T736	2.47099e+06	4.0408e+06	3.15993e+06	466278	874024	3.14516e+06	2.67579e+06	359886	1.97687e+06	1.29026e+06	312171	2.59191e+06	463962	390127	769201	428916	349481	407375	2.35953e+06	1.53448e+06	-0.62075	0.276852	0.622582	0.138682	2.35953e+06	468177	-2.33337	0.00835588	0.18974	0.399565	1.53448e+06	468177	-1.71262	0.0340458	0.44979	0.355242
NEG_M327T804	3.37086e+06	2.75481e+06	6.07583e+06	2.80404e+06	2.78068e+06	3.71145e+06	2.12491e+06	4.76228e+06	9.59138e+06	4.32701e+06	3.10309e+06	4.9038e+06	3.6674e+06	7.19453e+06	2.36998e+06	7.78994e+06	4.14366e+06	5.13911e+06	3.58295e+06	4.80208e+06	0.422512	0.324036	0.646568	0.219227	3.58295e+06	5.05077e+06	0.495357	0.174459	0.495188	0.259487	4.80208e+06	5.05077e+06	0.0728444	0.858271	0.956947	0.0496956
NEG_M329T31	435064	591201	413164	258893	497.284	129829	1.13241e+06	294780	2.40522e+06	1.3594e+06	497.284	1.38623e+06	497.284	297767	142402	220842	427548	479020	304775	1.09642e+06	1.84699	0.0540177	0.502029	0.225375	304775	261346	-0.221782	0.713408	0.854291	0.0252175	1.09642e+06	261346	-2.06877	0.0424334	0.493819	0.297597
NEG_M329T370	724227	180247	207076	216606	689212	192812	205574	162248	199214	1.32726e+06	243707	1.75722e+06	194928	915239	695695	904076	767792	743423	368363	649205	0.817546	0.382288	0.697863	0.0986493	368363	703525	0.933473	0.0521673	0.311569	0.154981	649205	703525	0.115927	0.863337	0.959775	0.0202665
NEG_M329T525	963525	5.27076e+06	662117	20414.3	590630	2.17177e+06	497.284	14994.3	80708.2	10764.5	497.284	497.284	16243.3	25311.5	497.284	464323	12628.3	19894.4	1.6132e+06	17993.1	-6.48634	0.0703071	0.509398	0.283185	1.6132e+06	89816.4	-4.16681	0.0829758	0.372213	0.302418	17993.1	89816.4	2.31953	0.367291	0.741564	0.0486364
NEG_M329T557	140523	124887	1.33971e+06	180532	2.08937e+06	173394	134964	953203	73602	81425.4	569820	32020	478299	130088	91393.7	371127	1.41228e+06	190064	674736	307506	-1.13371	0.350819	0.672042	0.140299	674736	445543	-0.59876	0.577672	0.762238	0.0551791	307506	445543	0.53495	0.598083	0.873523	0.0793433
NEG_M329T679_1	7898.06	5762.25	497.284	7424.73	320571	525222	219615	1.07214e+06	3.11422e+06	191824	3897.1	5.4784e+06	322006	275738	34758.7	497.284	221855	1.00096e+06	144563	1.68002e+06	3.53871	0.118569	0.529408	0.301691	144563	309302	1.09732	0.366866	0.632504	0.0989414	1.68002e+06	309302	-2.44139	0.161579	0.636028	0.36179
NEG_M330T127	9.63608e+07	5.99234e+07	7.26492e+07	3.34649e+06	1.70934e+06	9.14346e+07	4.53765e+07	6.87447e+07	6.26909e+07	1.4334e+06	6.58488e+07	3.96673e+07	5.96525e+07	1.6693e+08	9.76645e+07	5.60003e+07	5.28817e+07	5.30011e+07	5.42373e+07	4.72936e+07	-0.19764	0.736539	0.870604	0.0986289	5.42373e+07	8.10216e+07	0.579022	0.314564	0.610659	0.955224	4.72936e+07	8.10216e+07	0.776662	0.14324	0.63565	1.94383
NEG_M330T303	3.34591e+06	2.64296e+06	2.0543e+06	4.56017e+06	441917	6.28759e+06	5.94953e+06	3.78247e+06	1.12763e+07	2.46356e+06	4.6797e+06	1.66828e+06	2.94393e+06	2.82142e+06	3.62588e+06	4.90766e+06	3.21891e+06	5.75847e+06	3.22214e+06	4.96998e+06	0.62522	0.309736	0.639607	0.271609	3.22214e+06	3.87938e+06	0.267806	0.509636	0.709679	0.136666	4.96998e+06	3.87938e+06	-0.357413	0.480642	0.813595	0.148354
NEG_M330T322	6.3553e+06	4.57077e+06	524288	1.59618e+06	3.1291e+06	1.44055e+06	3.23273e+06	1.14257e+06	944381	3.05128e+06	807535	387936	1.04054e+06	634580	1.90398e+07	4.83959e+06	322014	2.95147e+06	2.93603e+06	1.59441e+06	-0.880847	0.221458	0.579149	0.275673	2.93603e+06	4.80466e+06	0.710567	0.555784	0.747738	0.182426	1.59441e+06	4.80466e+06	1.59141	0.305647	0.71302	0.443951
NEG_M330T370	2.22241e+06	2.07359e+06	1.99883e+06	1.97783e+06	1.68047e+06	2.00346e+06	1.60819e+06	1.55115e+06	2.13139e+06	4.04718e+06	469858	3.6449e+06	2.52891e+06	2.54699e+06	2.08594e+06	2.41106e+06	2.56813e+06	1.97291e+06	1.99276e+06	2.24211e+06	0.170086	0.665743	0.83871	0.0869376	1.99276e+06	2.35232e+06	0.239315	0.0184745	0.242251	0.156833	2.24211e+06	2.35232e+06	0.0692297	0.849368	0.951578	0.0218152
NEG_M330T76	9.8914e+06	6.11683e+06	6.48991e+06	1.14801e+07	1.42501e+07	6.83432e+06	4.85222e+06	6.82313e+06	7.88115e+06	548217	8.7866e+06	1.37937e+06	5.53264e+06	3.25595e+06	619591	5.88213e+06	1.11401e+07	3.46666e+06	9.17711e+06	5.04511e+06	-0.863153	0.0586718	0.502029	0.602662	9.17711e+06	4.98284e+06	-0.88107	0.0596046	0.334147	0.510579	5.04511e+06	4.98284e+06	-0.0179172	0.975998	0.992581	0.0661361
NEG_M331T300	2.1096e+06	2.38013e+06	8.25205e+06	447652	664592	3.33109e+06	1.18468e+06	3.57701e+06	8.46269e+06	281269	1.6928e+06	1.14574e+06	3.6805e+06	2.56584e+06	482491	1.34021e+06	4.18024e+06	5.23405e+06	2.86418e+06	2.72403e+06	-0.0723812	0.935766	0.972044	0.00138565	2.86418e+06	2.91389e+06	0.0248214	0.971898	0.986854	0.0256991	2.72403e+06	2.91389e+06	0.0972026	0.89725	0.971194	0.0831186
NEG_M331T366	1.89895e+06	2.41267e+06	380248	5.45073e+06	8.45187e+06	375378	515713	2.87267e+06	2.38766e+06	767355	2.78678e+06	723269	328394	1.60279e+06	8.65401e+06	368386	218014	857215	3.16164e+06	1.67558e+06	-0.916018	0.30684	0.639607	0.322115	3.16164e+06	2.0048e+06	-0.657215	0.550634	0.744035	0.163595	1.67558e+06	2.0048e+06	0.258803	0.82152	0.942434	0.128547
NEG_M331T675	394069	694872	315789	89213.6	1.06329e+06	372487	698237	471702	358921	62032	552335	495787	1.52529e+06	876967	1.30526e+06	585122	1.30643e+06	686167	488286	439836	-0.150762	0.775132	0.88329	0.0421528	488286	1.04754e+06	1.10121	0.0236411	0.254802	0.212075	439836	1.04754e+06	1.25197	0.00696745	0.363523	0.288049
NEG_M331T711	282566	8768.76	235127	170047	497.284	397993	351506	36396.8	701774	10949.2	206858	1.62895e+06	639860	765950	301588	551989	256205	751033	182500	489406	1.42314	0.261967	0.619603	0.124536	182500	544438	1.57687	0.0083113	0.18974	0.177028	489406	544438	0.153736	0.840136	0.947267	0.00454864
NEG_M332T291	296552	92517	4.107e+06	261193	323930	336511	266525	342461	1.67167e+06	146385	3.69944e+06	1.74467e+06	463643	6.5814e+06	332331	1.74173e+06	2.53114e+06	1.88274e+06	902951	1.31186e+06	0.538893	0.641516	0.831208	0.0903271	902951	2.2555e+06	1.32073	0.259823	0.57188	0.231253	1.31186e+06	2.2555e+06	0.781834	0.406084	0.773137	0.251055
NEG_M333T366	7.14869e+06	5.68803e+06	1.62858e+07	1.10254e+07	8.38862e+06	6.21635e+06	3.40777e+06	2.02396e+07	4.96994e+06	4.13047e+06	2.82197e+07	4.26292e+06	1.49501e+07	8.17207e+06	1.21086e+07	8.34362e+06	1.72222e+07	8.22697e+06	9.12548e+06	1.08717e+07	0.25261	0.714959	0.866953	0.129185	9.12548e+06	1.15039e+07	0.334153	0.322055	0.610659	0.270997	1.08717e+07	1.15039e+07	0.0815434	0.894269	0.970284	0.175297
NEG_M333T705	140151	1.84211e+06	510732	67813.4	6.16425e+06	1.11683e+06	335158	5.475e+06	116272	153357	2.44759e+06	111302	2.08018e+06	3.30733e+06	1.49707e+06	1.2653e+06	7.21625e+06	1.13554e+06	1.64031e+06	1.43978e+06	-0.188124	0.880206	0.941741	0.0782759	1.64031e+06	2.75028e+06	0.745606	0.426806	0.670079	0.21682	1.43978e+06	2.75028e+06	0.93373	0.337539	0.725748	0.320744
NEG_M333T718	1.14499e+06	493840	5.29575e+06	949557	5.18044e+06	1.05383e+06	641635	3.69942e+06	1.62007e+06	1.55645e+06	570163	420238	4.72292e+06	3.3515e+06	811975	2.92942e+06	1.05455e+06	2.11314e+06	2.35307e+06	1.418e+06	-0.73069	0.392257	0.709328	0.205186	2.35307e+06	2.49725e+06	0.0857987	0.898128	0.946914	0.0288331	1.418e+06	2.49725e+06	0.816489	0.199582	0.660707	0.266303
NEG_M333T755	1.39088e+06	2.15186e+06	601305	1.02466e+06	2.50317e+06	323220	806064	2.94721e+06	1.07959e+06	1.27836e+06	980660	641476	5.11996e+06	1.59445e+06	5.87518e+06	3.59185e+06	7.62938e+06	2.18374e+06	1.33252e+06	1.28889e+06	-0.0480199	0.930969	0.970585	0.0523965	1.33252e+06	4.33243e+06	1.70102	0.0136037	0.228775	0.490662	1.28889e+06	4.33243e+06	1.74904	0.0124663	0.363523	0.618232
NEG_M334T365	295851	276504	1.41002e+06	1.56571e+06	1.264e+06	1.1712e+06	215476	3.69843e+06	648590	301064	4.92104e+06	305203	623515	326869	1.79171e+06	366344	2.43841e+06	430532	997216	1.68163e+06	0.753886	0.45428	0.741493	0.130401	997216	996231	-0.00142603	0.998229	1	0.00322657	1.68163e+06	996231	-0.755312	0.475129	0.808674	0.106089
NEG_M334T411	133970	780714	460975	208504	7.11035e+06	1.4297e+06	1.15799e+06	629732	703775	161897	2.9537e+06	254216	5.31851e+06	749271	6.8425e+06	826244	1.36432e+06	1.13729e+06	1.68737e+06	976885	-0.788515	0.560284	0.795065	0.173728	1.68737e+06	2.70636e+06	0.681577	0.525435	0.72364	0.174276	976885	2.70636e+06	1.47009	0.169273	0.638792	0.383666
NEG_M334T90	2.04563e+06	5.28956e+06	9.36404e+06	5.89243e+06	7.60642e+06	6.25714e+06	1.19639e+07	1.12452e+07	4.94882e+06	1.24064e+07	1.4455e+07	1.24146e+07	7.16782e+06	9.59759e+06	1.19233e+07	1.845e+06	6.25498e+06	7.83247e+06	6.07587e+06	1.1239e+07	0.887348	0.011266	0.30849	0.655619	6.07587e+06	7.43686e+06	0.291603	0.444701	0.685666	0.212076	1.1239e+07	7.43686e+06	-0.595745	0.0761538	0.582612	0.564038
NEG_M335T378	1.63878e+06	854011	60443.2	1.23031e+06	941882	2.36698e+06	2.66154e+06	1.01174e+06	2.55668e+06	98488.3	1.0691e+06	234422	1.43496e+06	1.28127e+06	1.79834e+06	1.833e+06	881216	3.13759e+06	1.18207e+06	1.27199e+06	0.105777	0.874116	0.941741	0.0229351	1.18207e+06	1.72773e+06	0.547563	0.252014	0.569478	0.17347	1.27199e+06	1.72773e+06	0.441786	0.428481	0.782324	0.162456
NEG_M335T447	224304	124234	251548	360516	438257	234889	325164	424517	443319	191996	320099	403642	833367	275140	250714	528022	446503	792944	272291	351456	0.368194	0.210451	0.572894	0.0467345	272291	521115	0.93645	0.0494654	0.309692	0.136552	351456	521115	0.568256	0.149509	0.636028	0.098975
NEG_M335T466	32931.1	18388.4	1.06061e+06	2.07863e+06	559982	515460	2.37701e+06	1.53802e+06	675228	497.284	552701	2.78984e+06	685693	10814.8	497815	2.15368e+06	1.72307e+06	1.09127e+06	711000	1.32222e+06	0.895036	0.292165	0.623874	0.144422	711000	1.02706e+06	0.530595	0.502082	0.707826	0.0802926	1.32222e+06	1.02706e+06	-0.364441	0.606795	0.874663	0.130684
NEG_M335T626	218009	393776	751498	4724.92	2.08493e+06	28833.1	5344.54	156101	19409.5	16897.5	474768	497.284	12189.3	542527	55154.2	19258.2	366886	25131.1	580296	112170	-2.37111	0.186595	0.560002	0.180362	580296	170191	-1.76963	0.248101	0.564188	0.118025	112170	170191	0.601473	0.64003	0.889534	0.0635228
NEG_M335T733	7.44568e+07	3.00039e+08	2.20988e+08	2.39947e+07	8.27845e+08	9.89498e+07	8.85352e+07	3.53204e+08	3.50175e+07	4.3345e+07	4.47039e+08	3.07512e+07	3.97841e+08	6.47563e+08	5.11072e+08	2.79753e+08	4.90163e+08	3.16067e+08	2.57712e+08	1.66315e+08	-0.63184	0.536658	0.781892	2.035	2.57712e+08	4.4041e+08	0.773086	0.201261	0.516215	3.18647	1.66315e+08	4.4041e+08	1.40493	0.0152499	0.395917	6.30344
NEG_M336T158	1.09957e+07	1.07285e+06	5.12077e+06	1.87262e+06	5.32501e+06	6.25911e+06	7.93805e+06	1.18624e+07	8.25139e+06	1.59238e+06	1.78517e+07	824509	1.01208e+07	1.50414e+06	6.33318e+06	6.694e+06	1.41126e+06	1.41748e+07	5.10768e+06	8.05339e+06	0.656928	0.34704	0.671793	0.281429	5.10768e+06	6.70636e+06	0.392862	0.534707	0.733155	0.229902	8.05339e+06	6.70636e+06	-0.264066	0.691978	0.916137	0.119725
NEG_M336T370	1.6636e+06	2.65595e+06	774081	1.08015e+06	1.07333e+06	2.12999e+06	775845	1.20498e+06	2.10969e+06	5.18943e+06	1.23506e+06	4.29447e+06	438303	2.08919e+06	991766	2.31248e+06	569831	1.72885e+06	1.56285e+06	2.46825e+06	0.659308	0.287331	0.623874	0.22727	1.56285e+06	1.35507e+06	-0.205811	0.64684	0.814896	0.0570928	2.46825e+06	1.35507e+06	-0.865119	0.203024	0.660707	0.33971
NEG_M336T75	2.24189e+07	1.5861e+07	1.21871e+07	2.81172e+07	5.58773e+06	1.6747e+07	7.05382e+06	5.49824e+06	8.24368e+06	5.77581e+06	3.10793e+06	5.93365e+06	3.77187e+06	4.14632e+06	3.12597e+06	1.0123e+07	7.65629e+06	3.54183e+06	1.68198e+07	5.93552e+06	-1.50272	0.00773928	0.240176	0.923962	1.68198e+07	5.39422e+06	-1.64068	0.00729396	0.18974	1.04664	5.93552e+06	5.39422e+06	-0.137961	0.697813	0.917604	0.134613
NEG_M336T830	3.71162e+06	2.5365e+06	6.61061e+06	8.83375e+06	4.18572e+06	7.69979e+06	4.53722e+06	8.84838e+06	4.37618e+06	1.28424e+07	6.54889e+06	5.24202e+06	1.16709e+07	3.45095e+06	5.09134e+06	6.93007e+06	2.90943e+06	4.29779e+06	5.59633e+06	7.06585e+06	0.336382	0.402074	0.713497	0.263505	5.59633e+06	5.72508e+06	0.0328139	0.939896	0.975895	0.0103014	7.06585e+06	5.72508e+06	-0.303568	0.4922	0.815371	0.289289
NEG_M336T93	4.00058e+06	8.35171e+06	7.20847e+06	801985	7.90058e+06	3.94067e+06	539475	791520	1.31794e+06	1.17416e+06	1.10461e+07	606382	867795	7.38443e+06	7.8815e+06	811070	4.12375e+06	1.0442e+07	5.36733e+06	2.57926e+06	-1.05725	0.210039	0.572894	0.366211	5.36733e+06	5.25175e+06	-0.0314064	0.955437	0.980719	0.0368646	2.57926e+06	5.25175e+06	1.02584	0.28119	0.700207	0.464394
NEG_M337T585	2880.66	4002.67	497.284	497.284	676355	7646.41	147286	3.36038e+06	6600.24	497.284	2.21874e+06	1.76573e+06	8.37414e+06	1.82897e+07	497.284	45312.3	165290	30780.9	115313	1.24987e+06	3.43815	0.0823326	0.514546	0.251461	115313	4.48429e+06	5.28125	0.18631	0.5057	0.436803	1.24987e+06	4.48429e+06	1.8431	0.325851	0.72119	0.470145
NEG_M337T633	497.284	22821.3	6026.8	13818.2	937984	258905	333824	377248	280312	88769.4	382963	255980	53405.4	14443.8	953588	28407.1	28266	125922	206675	286516	0.471249	0.624793	0.830975	0.0206631	206675	200672	-0.0425279	0.978216	0.989486	0.00798749	286516	200672	-0.513777	0.598612	0.873523	0.0335264
NEG_M338T383	159337	77718.5	43841.7	808013	168102	35798.3	102273	765102	118898	40038.2	984300	680084	1.27173e+06	885882	247090	36086.7	59219	84293.6	215468	448449	1.05747	0.284537	0.623874	0.0863562	215468	430716	0.999263	0.400055	0.644379	0.067772	448449	430716	-0.0582066	0.94906	0.987482	0.00144224
NEG_M338T593	497.284	497.284	497.284	497.284	93261.2	37830.9	461334	500518	120622	497.284	811043	22196.2	22707.7	2743.26	267834	8795.07	3346.2	4387.47	22180.2	319368	3.84788	0.0495895	0.502029	0.131163	22180.2	51635.6	1.21909	0.53656	0.733949	0.0266637	319368	51635.6	-2.62878	0.0831779	0.582612	0.130632
NEG_M338T777	2.39767e+07	8.84472e+07	6.26229e+07	1.74657e+07	107305577	2.32438e+07	5.39189e+07	5.42103e+07	9.91084e+06	1.61428e+07	6.2876e+07	3.49423e+06	4.65643e+06	5.91804e+07	4.5586e+07	1.73527e+07	2.99904e+07	5.66907e+06	5.38436e+07	3.34255e+07	-0.687826	0.306109	0.639607	1.07232	5.38436e+07	2.70725e+07	-0.991947	0.167809	0.486697	1.12167	3.34255e+07	2.70725e+07	-0.304122	0.660316	0.892411	0.071616
NEG_M338T91	1.09257e+07	2.38307e+07	8.84133e+06	1.09886e+07	1.7342e+07	2.40616e+07	2.69417e+07	1.78672e+07	8.81419e+06	6.32191e+07	2.22559e+07	4.54088e+07	2.26893e+07	2.69279e+07	3.16049e+07	2.62924e+07	1.61035e+07	5.45201e+07	1.59983e+07	3.07512e+07	0.942719	0.118071	0.529408	1.01374	1.59983e+07	2.96897e+07	0.89204	0.047548	0.305291	1.06157	3.07512e+07	2.96897e+07	-0.0506796	0.915811	0.976435	0.320952
NEG_M339T504	12272.3	191144	5014.35	614686	215047	3748.69	2.00119e+07	1.30227e+07	2881.35	469597	6.83832e+06	6.59994e+06	71370.2	295682	14906.4	2.18389e+06	1.08879e+06	3.04623e+07	173652	7.82422e+06	5.49367	0.0345143	0.465812	0.692049	173652	5.68615e+06	5.03318	0.293095	0.602366	0.551936	7.82422e+06	5.68615e+06	-0.460494	0.723214	0.923666	0.24411
NEG_M339T519	1.51508e+06	160684	1.98541e+06	76075.3	59065.2	2.93734e+06	2.52026e+06	985763	99234.2	23983.7	3.00322e+06	556023	3.14464e+06	1.80336e+06	1.94928e+06	462342	3.62009e+06	1.93964e+06	1.12228e+06	1.19808e+06	0.094298	0.917813	0.962257	0.0538494	1.12228e+06	2.15323e+06	0.940072	0.155989	0.466963	0.245904	1.19808e+06	2.15323e+06	0.845774	0.195959	0.656036	0.293139
NEG_M339T624	497.284	7018.41	8277.07	4573.97	60806.3	177113	209444	29518.7	180721	497.284	278042	178813	497.284	497.284	500038	263193	7772.25	24732.5	43047.6	146173	1.76367	0.077696	0.509398	0.0836177	43047.6	132788	1.62512	0.337695	0.626273	0.0546018	146173	132788	-0.138547	0.891136	0.970284	0.00491192
NEG_M339T819	123505548	1.88397e+08	2.48584e+08	1.67424e+08	1.11265e+08	1.22953e+08	1.3233e+08	1.04775e+08	2.21337e+08	3.32174e+08	9.49632e+07	3.80399e+08	2.2272e+08	2.12955e+08	1.52997e+08	1.79962e+08	2.85871e+08	2.3529e+08	1.60355e+08	2.10996e+08	0.39595	0.37235	0.687813	1.49548	1.60355e+08	2.14966e+08	0.422839	0.0842861	0.372616	1.80695	2.10996e+08	2.14966e+08	0.0268886	0.942024	0.983112	0.406919
NEG_M340T535	9163.81	153553	4313.32	497.284	10794.9	4463.47	1.74231e+08	6298.2	12913.8	8669.08	10730.3	14474.9	2.47096e+06	503125	25756.4	349438	40593.7	217066	30464.3	2.90473e+07	9.89707	0.341208	0.664571	0.878687	30464.3	601157	4.30255	0.166164	0.484948	0.160178	2.90473e+07	601157	-5.59452	0.350398	0.731437	1.12796
NEG_M340T70	1.15888e+07	5.59871e+06	9.86049e+06	2.09948e+07	9.96319e+06	5.97635e+06	2.82769e+06	5.90464e+06	4.35505e+06	2.31913e+06	2.57309e+06	4.06979e+06	7.27458e+06	4.1767e+06	459115	3.70852e+06	1.18043e+07	2.88467e+06	1.06637e+07	3.6749e+06	-1.53693	0.013958	0.341971	0.793849	1.06637e+07	5.05132e+06	-1.07798	0.0728715	0.363651	0.628327	3.6749e+06	5.05132e+06	0.458955	0.440927	0.792477	0.253318
NEG_M340T819	2.50181e+07	4.30113e+07	5.66643e+07	3.72984e+07	21442440	2.45842e+07	2.85821e+07	2.24973e+07	4.55158e+07	6.80963e+07	1.96519e+07	7.92565e+07	4.51671e+07	4.33157e+07	3.26666e+07	4.01066e+07	5.90465e+07	4.83376e+07	3.46698e+07	4.39333e+07	0.341636	0.44375	0.73693	0.606867	3.46698e+07	4.47733e+07	0.36896	0.158287	0.469826	0.691098	4.39333e+07	4.47733e+07	0.0273243	0.939596	0.983112	0.190471
NEG_M341T150	4.94731e+06	8.35704e+06	5.86396e+06	6.26982e+06	3.2121e+06	3.86579e+06	9.17186e+06	6.07242e+06	989112	3.83399e+06	7.65504e+06	7.87951e+06	7.01484e+06	1.05215e+07	1.56626e+06	1.87813e+06	1.51641e+07	1.50917e+06	5.41934e+06	5.93365e+06	0.130804	0.730376	0.867743	0.0798592	5.41934e+06	6.27566e+06	0.21165	0.733096	0.861758	0.0912783	5.93365e+06	6.27566e+06	0.0808454	0.899215	0.971194	0.0919163
NEG_M341T297	44355.9	347878	314338	71840	27247.2	256393	148223	69082.5	516988	544060	59118.9	409856	229948	71223.5	18796.2	61217.2	119821	158770	177009	291221	0.718296	0.320448	0.646568	0.079751	177009	109963	-0.686804	0.340299	0.627792	0.0474695	291221	109963	-1.4051	0.0909292	0.582612	0.140263
NEG_M342T526	3.82792e+06	1.95661e+06	1.72531e+06	5.97674e+06	1.62985e+06	3.12847e+06	3.60708e+06	1.77639e+06	6.03026e+06	328968	2.43934e+06	2.47205e+06	2.55573e+06	1.13006e+06	3.10503e+06	2.18661e+06	2.92864e+06	3.24698e+06	3.04082e+06	2.77568e+06	-0.131617	0.804435	0.902324	0.0685381	3.04082e+06	2.52551e+06	-0.267885	0.511909	0.711324	0.125008	2.77568e+06	2.52551e+06	-0.136268	0.773928	0.931554	0.0298387
NEG_M343T428	1.21216e+06	391963	536446	554520	383025	368478	204848	281773	2.41606e+06	1.43575e+06	304631	302197	1.17047e+06	208947	560146	493309	905970	439015	574433	824210	0.520874	0.540003	0.783909	0.0677061	574433	629643	0.132396	0.781522	0.884079	0.0166122	824210	629643	-0.388479	0.63484	0.889534	0.0647376
NEG_M344T701	620339	110576	134672	571355	1.1387e+06	125044	231838	1.81642e+07	497.284	2.16976e+06	3.6417e+06	1.87513e+06	4375.33	497.284	497.284	117831	28004.4	497.284	450114	4.34719e+06	3.27172	0.197385	0.567177	0.407382	450114	25283.8	-4.154	0.0301204	0.270684	0.172696	4.34719e+06	25283.8	-7.42572	0.156012	0.636028	0.536102
NEG_M345T115	2.28192e+06	894857	2.22321e+06	1.05104e+06	1.61917e+06	981895	2.06194e+06	1.17107e+06	1.55406e+06	1.43673e+06	207678	417579	1.38387e+07	9.34071e+06	1.57333e+07	2.04148e+06	3.00066e+06	5.55926e+06	1.50868e+06	1.14151e+06	-0.402347	0.364736	0.682055	0.13247	1.50868e+06	8.25235e+06	2.45152	0.0162046	0.2321	0.710049	1.14151e+06	8.25235e+06	2.85386	0.0124872	0.363523	0.952302
NEG_M345T326	541710	296697	131363	454942	1.23456e+06	358559	563095	699950	2.01649e+06	776625	1.74527e+06	317436	384584	205880	2.89836e+06	669574	1.74742e+06	2.44599e+06	502973	1.01981e+06	1.01975	0.140297	0.529408	0.137827	502973	1.39197e+06	1.46857	0.099449	0.384805	0.249652	1.01981e+06	1.39197e+06	0.448826	0.508392	0.823153	0.14743
NEG_M346T703	372406	516737	678451	559726	444770	538893	430766	114290	734205	684678	101121	994056	561269	490540	487751	507108	367083	422159	518497	509853	-0.0242553	0.955974	0.981242	0.0072061	518497	472652	-0.133559	0.389046	0.641771	0.0452604	509853	472652	-0.109303	0.808231	0.939408	0.0484606
NEG_M346T758	352320	959004	266639	1.01248e+06	471657	1.43575e+06	183937	438208	684966	327503	475317	451564	2.05941e+06	2.42013e+06	867690	633640	448439	1.60038e+06	749641	426916	-0.812249	0.136315	0.529408	0.101366	749641	1.33828e+06	0.836108	0.151942	0.461626	0.178154	426916	1.33828e+06	1.64836	0.0221539	0.430653	0.324906
NEG_M346T88	1.85015e+08	9.81786e+07	1.16168e+08	3.2112e+07	3.64927e+07	6.40735e+07	4.4718e+07	4.64905e+07	4.70094e+08	2.76006e+07	1.28472e+08	2.16111e+07	2.07431e+07	5.78347e+06	3.62752e+07	1.52911e+08	1.66207e+08	1.73612e+08	8.86733e+07	1.23164e+08	0.474014	0.655222	0.831208	0.610173	8.86733e+07	9.25885e+07	0.0623337	0.924076	0.965561	0.207026	1.23164e+08	9.25885e+07	-0.41168	0.703925	0.919151	0.511342
NEG_M346T90	4.83123e+07	2.33742e+07	3.19995e+07	9.13474e+06	1.08034e+07	3.57093e+07	4.59776e+07	3.13654e+07	200553764	2.54979e+07	1.29924e+08	3.98628e+07	3.18517e+07	1.3366e+07	3.3327e+07	2.30824e+08	8.11898e+07	1.66021e+08	2.65556e+07	7.88636e+07	1.57034	0.107564	0.529408	1.65547	2.65556e+07	9.27632e+07	1.80454	0.0971352	0.38319	2.02936	7.88636e+07	9.27632e+07	0.234193	0.768276	0.931051	0.416663
NEG_M347T234	1.37243e+06	2.89343e+06	1.48932e+06	1.11931e+06	612567	1.93933e+06	6.58217e+06	3.1437e+06	3.81724e+06	949849	1.70363e+06	914106	859262	1.107e+06	1.53466e+06	1.5225e+06	7.85395e+06	3.21235e+06	1.57107e+06	2.85178e+06	0.860119	0.204265	0.572458	0.226683	1.57107e+06	2.68162e+06	0.77136	0.350331	0.628469	0.220716	2.85178e+06	2.68162e+06	-0.0887595	0.905919	0.973583	0.0188117
NEG_M347T403	121971	296132	22185.6	386563	30612.6	885943	793324	1.2334e+06	1.45364e+06	340250	1.2337e+06	49869.2	148911	428616	110070	3.38252e+06	984219	1.11709e+06	290568	850697	1.54977	0.0599915	0.502029	0.195458	290568	1.02857e+06	1.8237	0.184948	0.503983	0.186838	850697	1.02857e+06	0.273925	0.753246	0.927432	0.0507856
NEG_M347T94	2.35152e+07	3.74227e+07	6.10674e+07	7.18657e+07	1.14079e+08	3.61922e+06	798244	3.28392e+06	1.1163e+07	1.48765e+06	2.7746e+06	7.02724e+06	2.70605e+06	3.57828e+06	1.07756e+07	7.48915e+06	4.684e+06	6.27468e+06	51928131	4.42244e+06	-3.5536	0.0145033	0.343142	2.18505	5.19281e+07	5.91795e+06	-3.13335	0.0168204	0.237186	1.90095	4.42244e+06	5.91795e+06	0.420254	0.474476	0.808674	0.248598
NEG_M348T660	2.58145e+06	827814	3.41405e+06	3.0605e+06	1.04095e+07	2.21777e+06	774706	1.14706e+07	12597.3	28719	1.1189e+06	3.16526e+06	1.0222e+06	1.64615e+06	10797.6	19627.2	54812.1	684765	3.75184e+06	2.7618e+06	-0.441992	0.672278	0.840122	0.181958	3.75184e+06	573060	-2.71084	0.0475143	0.305291	0.438411	2.7618e+06	573060	-2.26885	0.258096	0.680872	0.350211
NEG_M348T706	1.05817e+06	2.14086e+06	1.84542e+06	743197	6.66062e+06	1.12547e+06	133636	2.81632e+06	6988.07	32480.7	3.32585e+06	192007	954272	1.4749e+06	789097	1.7819e+06	3.78093e+06	1.25881e+06	2.26229e+06	1.08455e+06	-1.06069	0.311208	0.639607	0.257771	2.26229e+06	1.67332e+06	-0.435071	0.572373	0.762238	0.0795628	1.08455e+06	1.67332e+06	0.62562	0.464196	0.804674	0.191508
NEG_M349T201	1.59942e+06	2.1519e+06	676708	3.40588e+06	2.02491e+06	2.92057e+06	6.7163e+06	5.94175e+06	4.34765e+06	497.284	140827	919781	293823	599609	2.34775e+06	689919	92246.4	2.16099e+06	2.1299e+06	3.01113e+06	0.499522	0.512159	0.780389	0.118834	2.1299e+06	1.03072e+06	-1.04713	0.0779062	0.367034	0.251733	3.01113e+06	1.03072e+06	-1.54665	0.157959	0.636028	0.336047
NEG_M349T707	1.48923e+06	3.51378e+06	3.01063e+06	996570	1.07304e+07	1.8365e+06	791240	4.88101e+06	17257.1	189093	5.2579e+06	243679	1.47479e+06	2.40526e+06	1.2222e+06	2.97423e+06	5.67334e+06	1.95816e+06	3.59619e+06	1.8967e+06	-0.922981	0.364837	0.682055	0.300746	3.59619e+06	2.618e+06	-0.458007	0.559425	0.748311	0.105746	1.8967e+06	2.618e+06	0.464974	0.563829	0.856047	0.200705
NEG_M349T749	3.05106e+07	2.17873e+07	5.09133e+07	1.84729e+07	4.06412e+07	1.13597e+07	1.18838e+07	4.10299e+07	1.42732e+06	1.04731e+07	3.95176e+07	1.84804e+06	5.27068e+06	1.42934e+07	1.19816e+07	1.19366e+07	2.53095e+07	1.06874e+07	2.89475e+07	1.76966e+07	-0.709964	0.264251	0.619603	0.782947	2.89475e+07	1.32465e+07	-1.12782	0.039001	0.301613	1.048	1.76966e+07	1.32465e+07	-0.41786	0.582669	0.860211	0.211505
NEG_M350T491	78729.6	30249.7	497.284	374199	282340	47465.5	603797	616982	37513	497.284	664346	1.0558e+06	38252.7	3307.33	227875	20161.1	497.284	48268.9	135580	496489	1.87261	0.0690889	0.509398	0.141719	135580	56393.8	-1.26554	0.297701	0.606477	0.057467	496489	56393.8	-3.13815	0.0265752	0.438284	0.227161
NEG_M351T316	8.98533e+06	6.96743e+06	7103055	6.28399e+06	4.56762e+06	1.16189e+07	5.08164e+06	2.03648e+06	9.15205e+06	3.28867e+06	1.71796e+06	608817	7.83803e+06	2.43311e+06	1.19177e+07	2.72324e+06	3.78079e+06	2.65206e+06	7.58772e+06	3.6476e+06	-1.05672	0.0343425	0.465812	0.478655	7.58772e+06	5.22415e+06	-0.53847	0.233079	0.554532	0.333925	3.6476e+06	5.22415e+06	0.518248	0.453201	0.796094	0.314771
NEG_M351T491	997930	1.05786e+06	300152	29866	447561	7889.37	2.13606e+06	1.03345e+07	497.284	70601.8	5.77454e+06	1.47318e+06	205070	25543.2	5033.34	9607.5	143670	1.45115e+06	473542	3.29822e+06	2.80012	0.119674	0.529408	0.371696	473542	306679	-0.626765	0.587956	0.769883	0.0430246	3.29822e+06	306679	-3.42689	0.102694	0.582612	0.46304
NEG_M352T216	1.21716e+06	999544	1.0641e+06	1.45274e+06	1.69185e+06	618870	1.28399e+06	1.58303e+06	279019	684413	1.45602e+06	739505	1.22417e+06	522674	1.07497e+06	862034	437058	204364	1.17404e+06	1.00433e+06	-0.225255	0.527245	0.780389	0.095233	1.17404e+06	720879	-0.703659	0.0689052	0.350766	0.184089	1.00433e+06	720879	-0.478404	0.309291	0.71302	0.11609
NEG_M352T605	497.284	69558	85028	497.284	1.23258e+06	5388.42	27246.7	1.36794e+06	4218.76	9150.9	1.05753e+06	497.284	81046.8	3.07781e+06	97807.8	733884	1.97741e+06	113865	232258	411098	0.823754	0.595088	0.816764	0.0341675	232258	1.01364e+06	2.12574	0.184022	0.503896	0.199659	411098	1.01364e+06	1.30199	0.315704	0.71302	0.22573
NEG_M353T626	608193	1.86465e+06	4.10961e+06	94012.4	7.95192e+06	630095	958874	717899	108416	128882	430350	54821.6	332837	2.68095e+06	641305	3.14783e+06	474660	218610	2.54308e+06	399874	-2.66896	0.115079	0.529408	0.397799	2.54308e+06	1.24937e+06	-1.02538	0.358059	0.630005	0.196543	399874	1.24937e+06	1.64358	0.156402	0.636028	0.256647
NEG_M353T651	223131	398780	878209	463943	152876	65866.5	117858	320181	147033	118531	504273	553585	65167.9	168329	99279.9	364884	409199	154167	363801	293577	-0.30941	0.636977	0.831208	0.0347971	363801	210171	-0.791585	0.274899	0.580342	0.0891714	293577	210171	-0.482175	0.421813	0.776667	0.0679167
NEG_M353T729	392229	95688.4	178770	193568	651323	203161	96314.5	478777	305107	96188	95674.2	1.20222e+06	206676	532373	378869	94999.2	130589	323514	285790	379047	0.40742	0.64282	0.831208	0.0346448	285790	277837	-0.0407186	0.942352	0.975895	0.00286773	379047	277837	-0.448138	0.603824	0.874663	0.0703635
NEG_M356T448	1.57608e+06	1.56159e+06	676471	430796	419357	1.92463e+06	580713	1.83855e+06	3.21029e+06	1.13132e+06	2.67572e+06	1.08012e+06	988141	1.55066e+06	1.35188e+06	1.69159e+06	1.51529e+06	2.49742e+06	1.09815e+06	1.75279e+06	0.674569	0.217047	0.579149	0.187853	1.09815e+06	1.59916e+06	0.542235	0.171453	0.490763	0.175802	1.75279e+06	1.59916e+06	-0.132334	0.747343	0.926825	0.0219827
NEG_M356T505	423053	294582	17954.3	570487	190751	747124	139905	585671	398980	11390.5	778457	184933	65517.6	271769	1.6983e+06	20049	45021.7	430720	373992	349890	-0.0961072	0.883739	0.942367	0.000719351	373992	421897	0.173882	0.869667	0.935501	0.0170993	349890	421897	0.269989	0.808441	0.939408	0.0597158
NEG_M357T500	484575	555090	335852	404384	71814	390522	77839.3	47473.7	354008	494379	280420	338757	391283	113412	457588	72998.1	349198	355309	373706	265479	-0.493305	0.294849	0.623874	0.0489737	373706	289964	-0.366029	0.392456	0.641771	0.054534	265479	289964	0.127275	0.802617	0.937948	0.0114021
NEG_M359T460	125794	72902.2	90031.4	497.284	497.284	78251.3	787984	4.21712e+06	497.284	841844	1.07407e+06	1.10401e+06	497.284	497.284	497.284	497.284	497.284	497.284	61329	1.33759e+06	4.44692	0.0589579	0.502029	0.283592	61329	497.284	-6.94635	0.0146621	0.228775	0.0705649	1.33759e+06	497.284	-11.3933	0.0495457	0.515489	0.35588
NEG_M359T779	1.14644e+07	2.62258e+07	1.55573e+07	1.30764e+07	2.92869e+07	1.46645e+07	2.11158e+07	1.18175e+07	1.74224e+07	2.53362e+07	3.44964e+07	2.89686e+07	1.65392e+07	1.46602e+07	1.70352e+07	6.86858e+06	1.62527e+07	1.38362e+07	1.83792e+07	2.31928e+07	0.335602	0.31121	0.639607	0.38649	1.83792e+07	1.41987e+07	-0.37232	0.249067	0.564188	0.373542	2.31928e+07	1.41987e+07	-0.707922	0.0343019	0.44979	0.980739
NEG_M360T437	536393	666007	226993	679103	390762	759160	870145	661409	660100	147580	509333	213888	351341	402356	669512	280181	245253	556381	543070	510409	-0.0894823	0.821673	0.910687	0.0173853	543070	417504	-0.379347	0.265103	0.576017	0.0691574	510409	417504	-0.289864	0.500547	0.820438	0.0330271
NEG_M361T335	3.85715e+06	3.73172e+06	3.24078e+06	4.32331e+06	3.40495e+06	4.92353e+06	3.66187e+06	3.8259e+06	5.65198e+06	3.47422e+06	4.04112e+06	5.03151e+06	3.75235e+06	2.35323e+06	3.20521e+06	3.6548e+06	2.91195e+06	4.6488e+06	3.91357e+06	4.2811e+06	0.129495	0.417947	0.719739	0.128306	3.91357e+06	3.42106e+06	-0.194043	0.257785	0.57188	0.12868	4.2811e+06	3.42106e+06	-0.323539	0.102286	0.582612	0.294021
NEG_M361T387	1.02043e+06	463700	44463.7	240403	583028	201917	778905	977850	221568	36206.9	692424	99539.3	237882	335132	859251	408813	456008	689384	425657	467749	0.136043	0.849391	0.928149	0.00711087	425657	497745	0.225716	0.682843	0.836074	0.0385898	467749	497745	0.0896732	0.876445	0.965645	0.0407694
NEG_M361T443	431420	73463.4	16176.7	919330	165266	1.01504e+06	1.03707e+06	2.36614e+06	1.01765e+06	317914	1.4116e+06	45795.3	285961	196254	594413	609725	101181	655642	436782	1.0327e+06	1.24143	0.148942	0.536775	0.173823	436782	407196	-0.101191	0.887211	0.942723	0.0107338	1.0327e+06	407196	-1.34262	0.105133	0.582612	0.197503
NEG_M362T126	2.99896e+06	5.31207e+06	5.06231e+06	6.36217e+06	1.20066e+07	3.59147e+06	5.34541e+06	1.15824e+07	7.65436e+06	8.61212e+06	4.38011e+06	4.55033e+06	1.01489e+07	7.10248e+06	9.46375e+06	7.33367e+06	4.2782e+06	4.93426e+06	5.88892e+06	7.02078e+06	0.253628	0.532441	0.78082	0.0918373	5.88892e+06	7.21021e+06	0.292038	0.436756	0.681105	0.190399	7.02078e+06	7.21021e+06	0.0384099	0.90175	0.971669	0.0509525
NEG_M362T496	328649	1.33864e+06	1.211e+06	580357	2.8166e+06	864721	1.07292e+06	183814	1.19378e+06	487825	548577	65718.2	2.69516e+06	1.20702e+06	1.83973e+06	726194	909759	1.19283e+06	1.18999e+06	592105	-1.00703	0.171314	0.550269	0.19967	1.18999e+06	1.42845e+06	0.263494	0.620326	0.797684	0.0779911	592105	1.42845e+06	1.27052	0.0383089	0.469556	0.307696
NEG_M363T111	4.98793e+06	2.08129e+06	220952	3.7981e+06	2.00598e+06	5.29992e+06	5.05065e+06	2.43165e+06	6.79606e+06	1.57112e+06	3.66106e+06	1.4207e+06	3.68552e+06	2.82251e+06	1.53293e+06	3.52909e+06	3.32508e+06	5.20809e+06	3.0657e+06	3.48854e+06	0.186408	0.727894	0.867743	0.0744207	3.0657e+06	3.35054e+06	0.128178	0.76841	0.878695	0.0788642	3.48854e+06	3.35054e+06	-0.0582307	0.892365	0.970284	0.00368588
NEG_M363T75	2.59029e+06	2.25256e+06	3.59313e+06	8.97336e+06	4.15999e+06	4.90027e+06	4.54863e+06	3.07137e+06	4.74169e+06	7.05608e+06	1.89878e+06	4.33145e+06	1.29921e+06	1.14027e+07	6.78513e+06	2.2564e+06	4.75301e+06	1.13749e+06	4.4116e+06	4.27467e+06	-0.0454895	0.913081	0.960436	0.0145881	4.4116e+06	4.60565e+06	0.0621032	0.921001	0.963429	0.000991105	4.27467e+06	4.60565e+06	0.107593	0.855849	0.956537	0.112686
NEG_M364T325	802977	1.12569e+06	426825	1.28446e+06	849861	1.08777e+06	320945	1.40596e+06	1.35979e+06	762176	1.07912e+06	1.31195e+06	716139	678553	861087	855278	849632	1.15613e+06	929597	1.03999e+06	0.161893	0.616736	0.823789	0.0512532	929597	852803	-0.124392	0.600715	0.778922	0.0328357	1.03999e+06	852803	-0.286285	0.339987	0.72747	0.101301
NEG_M365T316	564156	1.29974e+06	104596	2.97643e+06	338102	3.86752e+06	2.40638e+06	774330	5.69099e+06	2.55974e+06	305277	313093	871362	122575	218412	280927	67741.1	1.18235e+06	1.52509e+06	2.0083e+06	0.397081	0.656372	0.831208	0.117785	1.52509e+06	457228	-1.73791	0.136409	0.441977	0.230198	2.0083e+06	457228	-2.13499	0.102686	0.582612	0.341702
NEG_M366T311	751968	621699	228007	662626	84265.1	765257	194588	187004	452221	607841	188371	305347	500948	503658	119315	223908	181621	306346	518970	322562	-0.686076	0.184998	0.560002	0.0755814	518970	305966	-0.762281	0.148045	0.457663	0.110531	322562	305966	-0.0762057	0.86828	0.959895	0.0201296
NEG_M367T323	1.58304e+06	679559	73561.1	3.89134e+06	1.24357e+06	1.883e+06	1.95505e+06	1.06922e+06	1.6509e+06	848655	1.15098e+06	520086	885850	533171	166988	451124	57865.3	1.48833e+06	1.55901e+06	1.19915e+06	-0.378622	0.547106	0.788258	0.10177	1.55901e+06	597221	-1.38429	0.12677	0.42472	0.231602	1.19915e+06	597221	-1.00567	0.0751933	0.582612	0.223876
NEG_M367T640	497.284	5396.39	4069.28	9137.24	14729.1	497.284	216941	5.28328e+06	8105.36	2.43866e+07	2.72097e+06	3.87416e+07	344638	12526.6	2711.15	497.284	3927.67	497.284	5721.09	1.18929e+07	11.0215	0.0990692	0.529408	0.897914	5721.09	60799.8	3.4097	0.355398	0.630005	0.0405031	1.18929e+07	60799.8	-7.61182	0.100452	0.582612	1.21333
NEG_M367T658	27426.7	241051	209663	39561.1	1.22677e+06	592566	1.36481e+06	1.34503e+06	341716	12467.5	992340	1.14921e+06	44606.9	51346.3	970128	716495	421997	240456	389507	867595	1.15537	0.137318	0.529408	0.144957	389507	407505	0.065168	0.942049	0.975895	0.0197066	867595	407505	-1.0902	0.125834	0.607004	0.18706
NEG_M368T553	343108	509364	219145	185563	347320	28226.8	497.284	920689	497.284	497.284	33118.6	146361	24153.8	13347.9	497.284	497.284	6.53823e+06	226669	272121	183610	-0.567603	0.600722	0.816764	0.0525556	272121	1.1339e+06	2.05897	0.444894	0.685666	0.172133	183610	1.1339e+06	2.62657	0.404456	0.771616	0.232289
NEG_M368T76	6.88008e+06	4.57509e+06	1.15526e+07	9.80574e+06	8.48727e+06	5.10463e+06	2.7326e+06	3.20914e+06	5.07495e+06	463193	2.8824e+06	3.4065e+06	1.20575e+06	3.50921e+06	555178	4.60086e+06	1.01421e+07	649591	7.73423e+06	2.96146e+06	-1.38495	0.00366323	0.190499	0.682295	7.73423e+06	3.44378e+06	-1.16727	0.0442877	0.305291	0.558714	2.96146e+06	3.44378e+06	0.217683	0.771534	0.931051	0.126984
NEG_M369T156	9.1326e+06	1.43818e+07	8.14576e+06	1.08802e+07	3.30678e+06	5.36786e+06	3.82152e+06	3.20177e+06	1.23084e+07	1.00946e+06	1.33869e+06	6.334e+06	1.0042e+07	8.08911e+06	4.98538e+06	3.21938e+06	8.85425e+06	7.02432e+06	8.53584e+06	4.66897e+06	-0.870427	0.13128	0.529408	0.461171	8.53584e+06	7.03573e+06	-0.278832	0.451109	0.685666	0.239593	4.66897e+06	7.03573e+06	0.591596	0.265348	0.68622	0.408397
NEG_M369T378	4.43099e+06	2.84857e+06	4.46877e+06	3.57245e+06	3.35384e+06	5.86666e+06	1.26544e+06	3.16682e+06	2.44232e+06	2.19832e+06	1.78335e+06	4.32477e+06	8.39273e+06	1.66775e+06	2.03101e+06	4.85867e+06	1.5035e+06	7.84494e+06	4.09021e+06	2.53017e+06	-0.692941	0.0313681	0.461686	0.28059	4.09021e+06	4.3831e+06	0.0997754	0.833469	0.92	0.0678895	2.53017e+06	4.3831e+06	0.792717	0.20257	0.660707	0.268888
NEG_M369T578	277665	1.3807e+06	1.30635e+06	26189	7.56859e+06	323141	618839	2.3267e+06	20509	37408.7	1.26379e+06	10343.5	219231	2.89677e+06	1.61006e+06	1.4779e+06	4.92625e+06	619654	1.81377e+06	712930	-1.34716	0.39332	0.709328	0.249052	1.81377e+06	1.95831e+06	0.110616	0.917985	0.962598	0.0563604	712930	1.95831e+06	1.45778	0.150628	0.636028	0.35932
NEG_M369T634	4753.59	2914.34	8023.6	8847.87	5846.74	497.284	290960	4.0309e+06	7884.21	135331	465039	4.28053e+07	9130.86	12532	5350.2	8667.67	3968.27	2794.48	5147.24	7.95591e+06	10.594	0.282378	0.623874	0.604732	5147.24	7073.91	0.45871	0.3517	0.628469	0.00615528	7.95591e+06	7073.91	-10.1353	0.282488	0.700207	0.85883
NEG_M369T70	4.17546e+07	1.20142e+07	1.36119e+07	5.00715e+07	3.77138e+06	1.59825e+07	4.93171e+06	4.93692e+06	4.05093e+06	1.09182e+06	1.4378e+06	3.5662e+06	8.67271e+06	4.47995e+06	82199.3	3.07726e+06	3.75121e+06	287264	2.28677e+07	3.3359e+06	-2.77716	0.0276728	0.461686	1.21155	2.28677e+07	3.39177e+06	-2.7532	0.0293048	0.270684	1.29156	3.3359e+06	3.39177e+06	0.0239616	0.970288	0.992581	0.0136041
NEG_M370T559	253159	254803	209027	161793	497.284	3193.5	497.284	146222	10923.6	456101	531096	153609	177526	878810	754548	13501.6	6737.16	27184.7	147079	216408	0.557166	0.519344	0.780389	0.0430621	147079	309718	1.07437	0.361455	0.630005	0.0627675	216408	309718	0.517201	0.629182	0.889534	0.06824
NEG_M371T292	56234.3	68312.3	307691	5753.9	46925.3	620383	344656	291750	81289.5	11479.4	206131	497.284	211596	14873.6	88522.3	457128	681330	357561	184217	155967	-0.24016	0.810086	0.905798	0.00588705	184217	301835	0.712358	0.422454	0.666618	0.0701207	155967	301835	0.952519	0.242896	0.670598	0.0975178
NEG_M371T318	1.53406e+07	8.00323e+06	3.19973e+06	7.95695e+06	4.88173e+06	1.23157e+07	1.2521e+07	3.38989e+06	1.74924e+07	2.92786e+06	4.99983e+06	2.56274e+06	4.43356e+06	1.01665e+06	7.09423e+06	2.94812e+06	2.68992e+06	7.74939e+06	8.61632e+06	7.31561e+06	-0.236093	0.687688	0.84734	0.144598	8.61632e+06	4.32198e+06	-0.99538	0.0730426	0.363651	0.502726	7.31561e+06	4.32198e+06	-0.759287	0.303205	0.71302	0.339778
NEG_M371T693	115053	139984	140141	213004	2.26523e+06	484919	441358	1.06864e+06	361309	35439.8	222888	497.284	186397	784726	408779	486257	1.79774e+06	371269	559722	355021	-0.656803	0.602489	0.816764	0.0941906	559722	672527	0.264883	0.793757	0.893577	0.0565143	355021	672527	0.921686	0.294593	0.71302	0.164535
NEG_M371T738	1.18565e+06	1.00303e+07	2.35072e+06	722851	2.1178e+07	707316	3.95018e+06	1.41817e+07	908092	696215	1.31542e+07	456595	1.12461e+07	1.61729e+07	1.21693e+07	1.16107e+07	1.63437e+07	1.00477e+07	6.02913e+06	5.55784e+06	-0.117427	0.914134	0.960436	0.155123	6.02913e+06	1.29317e+07	1.10089	0.0793009	0.367309	0.69484	5.55784e+06	1.29317e+07	1.21832	0.0265568	0.438284	0.995052
NEG_M372T118	4.38562e+06	2.04704e+07	8.71622e+06	7.5192e+06	1.36816e+07	3.36715e+06	8.67842e+06	2.0252e+06	5.36197e+06	1.01075e+06	1.18649e+06	4.0232e+06	8.84631e+06	1.27539e+07	2.42657e+07	1.14675e+07	7.57536e+06	1.50335e+07	9.69003e+06	3.71434e+06	-1.3834	0.0652476	0.502029	0.676462	9.69003e+06	1.33237e+07	0.459423	0.334601	0.623027	0.358774	3.71434e+06	1.33237e+07	1.84282	0.00553404	0.363523	1.13388
NEG_M373T117	1.85822e+06	2.26283e+06	1.46331e+06	921694	724655	898633	320339	189337	285711	144080	230952	248279	2.33576e+06	1.42975e+06	3.07223e+06	356747	1.99338e+06	1.77557e+06	1.35489e+06	236450	-2.51857	0.00125275	0.160056	0.321125	1.35489e+06	1.82724e+06	0.431488	0.317316	0.610659	0.128098	236450	1.82724e+06	2.95006	0.00165799	0.257265	0.483661
NEG_M373T658	82012.6	256183	226361	7029.61	42956	115936	101096	199773	598632	142593	4.25057e+06	497.284	952854	303245	664440	16890.5	497.284	265719	121747	882194	2.85722	0.289657	0.623874	0.166804	121747	367274	1.59298	0.152223	0.461626	0.107496	882194	367274	-1.26424	0.47637	0.809308	0.106567
NEG_M375T723	4.21972e+06	1.53996e+06	4.6553e+06	1.03894e+07	3.42393e+06	578067	1.774e+06	3.46796e+06	352893	858457	1.1041e+06	673909	1.0828e+06	4.8198e+06	3.95138e+06	726252	1.27012e+06	1.28072e+06	4.13439e+06	1.37188e+06	-1.59152	0.0915045	0.522642	0.452692	4.13439e+06	2.18851e+06	-0.917725	0.244676	0.563845	0.333521	1.37188e+06	2.18851e+06	0.673791	0.357213	0.736431	0.260374
NEG_M375T86	4.95785e+06	5.52569e+06	3.23157e+06	6.37241e+06	5.00124e+06	4.30095e+06	4.90661e+06	6.83717e+06	4.48408e+06	5.23564e+06	7.86597e+06	7.29612e+06	4.09601e+06	5.87252e+06	7.54724e+06	2.80698e+06	4.22145e+06	7.33868e+06	4.89829e+06	6.10426e+06	0.31754	0.125295	0.529408	0.241033	4.89829e+06	5.31381e+06	0.11747	0.652699	0.816348	0.0963712	6.10426e+06	5.31381e+06	-0.20007	0.434179	0.787955	0.166915
NEG_M377T117	6.27168e+06	6.59053e+06	327863	3.78583e+06	3.30829e+06	2.6111e+07	8.32793e+06	6.34557e+06	6.12078e+07	7.40657e+06	2.04898e+06	586503	2.25627e+06	3.37703e+07	1.27832e+07	1.54815e+07	1.99964e+07	6.30649e+07	7.73253e+06	1.43206e+07	0.889075	0.532568	0.78082	0.436491	7.73253e+06	2.45588e+07	1.66723	0.108678	0.398344	1.11908	1.43206e+07	2.45588e+07	0.778151	0.445795	0.794118	0.75435
NEG_M377T94	3.43109e+08	3.82716e+08	2.4429e+08	3.65437e+08	2.33716e+08	3.50561e+08	3.40399e+08	2.53809e+08	1.60617e+08	2.28835e+08	4.06144e+08	3.7909e+08	3.78524e+08	3.48144e+08	2.62523e+08	3.3065e+08	5.63604e+08	2.06075e+08	3.19972e+08	294815633	-0.118131	0.604162	0.817179	0.509662	3.19972e+08	3.48253e+08	0.122193	0.627586	0.800387	0.616341	2.94816e+08	3.48253e+08	0.240324	0.419376	0.775374	1.55375
NEG_M378T31	5.22685e+06	1911598	4.19947e+06	4.84225e+06	497.284	5.97555e+06	2.01264e+06	3.45214e+06	4.72068e+06	8.3007e+06	4.38579e+06	8.34638e+06	4.93332e+06	5.3988e+06	5.26317e+06	5.04649e+06	5.11163e+06	5.9352e+06	3.6927e+06	5.20305e+06	0.494682	0.308979	0.639607	0.314643	3.6927e+06	5.28143e+06	0.516252	0.122423	0.424687	0.287113	5.20305e+06	5.28143e+06	0.0215707	0.942985	0.983112	0.0587923
NEG_M378T541	362737	61363.7	37469.1	533860	38038.8	416147	624553	423324	1.30947e+06	12428	191399	20115.3	498550	71670.2	220634	817980	503337	976590	241603	430215	0.832422	0.412086	0.719739	0.0680108	241603	514794	1.09136	0.132484	0.437163	0.126491	430215	514794	0.258936	0.736968	0.926008	0.046396
NEG_M379T149	703338	3.76167e+06	93441.4	5.92754e+06	3.17449e+06	1.06635e+06	3.80383e+06	9.94165e+06	6.2275e+06	323839	4.90915e+06	1.3021e+06	201002	269606	244061	658661	479677	721360	2.45447e+06	4.41801e+06	0.847984	0.272402	0.620373	0.222853	2.45447e+06	429061	-2.51616	0.051223	0.309692	0.380144	4.41801e+06	429061	-3.36414	0.0189729	0.430653	0.601786
NEG_M379T637	8843.8	36603.4	273197	14525.3	1.77655e+06	497.284	41516.2	634946	9093.85	4376.37	749088	6429.75	131129	1.24056e+06	653171	1.50182e+06	1.11015e+06	208173	351702	240908	-0.54587	0.737816	0.870604	0.0693393	351702	807500	1.19911	0.245362	0.56386	0.14546	240908	807500	1.74498	0.0638751	0.557739	0.248374
NEG_M380T123	8.169e+06	6.2145e+06	5.29241e+06	5.35581e+06	2.48373e+06	7.35071e+06	4.529e+06	3.91053e+06	3.20896e+06	1.27976e+06	2.89121e+06	5.45318e+06	1.81682e+06	4.82827e+06	5.39431e+06	4.6603e+06	2.8221e+06	2.83293e+06	5.81103e+06	3.54544e+06	-0.712829	0.0470873	0.492565	0.345133	5.81103e+06	3.72579e+06	-0.641248	0.0627867	0.339851	0.389164	3.54544e+06	3.72579e+06	0.0715805	0.831869	0.945628	0.0520923
NEG_M380T559	742458	626842	508037	309961	15290.6	177526	1.67231e+06	620688	186993	1.36908e+06	1.66403e+06	942571	423884	2.50607e+06	2.32064e+06	254785	393987	420496	396686	1.07595e+06	1.43954	0.0306579	0.461686	0.219305	396686	1.05331e+06	1.40886	0.171846	0.490763	0.166585	1.07595e+06	1.05331e+06	-0.0306763	0.964516	0.989265	0.0242458
NEG_M381T289	2.08209e+06	80582.3	387890	2.39405e+06	1.89012e+06	915030	2.6361e+06	3.65846e+06	783695	65052.8	2.48897e+06	9246.81	754448	105939	2.44135e+06	144958	196977	2.16252e+06	1.29163e+06	1.60692e+06	0.315109	0.677693	0.841617	0.026889	1.29163e+06	967699	-0.416559	0.592202	0.772184	0.0729599	1.60692e+06	967699	-0.731668	0.419752	0.775374	0.123735
NEG_M381T558	711713	259325	867364	39323.8	5.61985e+06	70718.3	40350.2	8.42023e+06	308982	302182	1.91369e+07	1.22718e+07	6.35069e+06	715471	236375	106646	2.53235e+06	148863	1.26138e+06	6.74673e+06	2.41918	0.133347	0.529408	0.517362	1.26138e+06	1.68173e+06	0.414942	0.759935	0.876234	0.0844255	6.74673e+06	1.68173e+06	-2.00424	0.166244	0.636777	0.613555
NEG_M381T99	1.32919e+07	8.96173e+06	3.95011e+06	1.81866e+07	1.31496e+07	3.81505e+06	1.07253e+07	1.88056e+07	1.18082e+07	5.87902e+06	3.20373e+06	3.69284e+06	1.68235e+06	7.48252e+06	4.04963e+06	7.16864e+06	4.32707e+06	7.07717e+06	1.02258e+07	9.01913e+06	-0.181159	0.728192	0.867743	0.245957	1.02258e+07	5.2979e+06	-0.948727	0.0789544	0.367309	0.572304	9.01913e+06	5.2979e+06	-0.767568	0.185536	0.651758	0.445981
NEG_M383T159	3.81545e+07	2.81149e+07	8.92439e+06	3.95445e+06	3.48037e+06	2.97592e+07	9.3334e+06	3.73039e+06	2.51921e+07	2.98353e+07	1.87905e+06	56181.7	1.26874e+07	2.36783e+07	1.25546e+07	1.18595e+07	5.82798e+07	2.60253e+07	1.87313e+07	1.16711e+07	-0.682515	0.401277	0.713497	0.357703	1.87313e+07	2.41808e+07	0.36841	0.579717	0.76339	0.405526	1.16711e+07	2.41808e+07	1.05093	0.191956	0.656036	1.00037
NEG_M383T300	437224422	5.34052e+08	4.4655e+08	395453803	2.80921e+08	4.00834e+08	2.64197e+08	4.22502e+08	4.8867e+08	2.47723e+08	3.49627e+08	1.51544e+08	5.5002e+08	5.15545e+08	4.8963e+08	3.28945e+08	3.63393e+08	5.15435e+08	4.15839e+08	3.2071e+08	-0.374755	0.148517	0.536775	2.17371	4.15839e+08	4.60495e+08	0.147158	0.395398	0.641771	1.10884	3.2071e+08	4.60495e+08	0.521913	0.0500953	0.515489	4.22307
NEG_M383T98	2.33645e+08	2.79382e+08	2.57161e+08	1.9465e+08	324657087	2.22587e+08	3.96166e+08	1.509e+08	1.28585e+08	116927374	1.88607e+08	149941142	3.20996e+08	3.95459e+08	1.72825e+08	2.71468e+08	4.68611e+08	1.6953e+08	2.52014e+08	1.88521e+08	-0.418775	0.203375	0.572458	1.93844	2.52014e+08	2.99815e+08	0.25057	0.38357	0.640095	1.26906	1.88521e+08	2.99815e+08	0.669346	0.117613	0.604284	3.26796
NEG_M384T71	1.4999e+06	1.66079e+06	2.29777e+06	259171	485299	399288	1.8143e+06	582195	1.1511e+06	226261	1.13188e+06	1.72647e+06	1.06024e+06	2.71272e+06	4.01499e+06	622904	280931	918961	1.10037e+06	1.10537e+06	0.00653667	0.990854	0.998898	0.00433437	1.10037e+06	1.60179e+06	0.541696	0.479879	0.701361	0.0967912	1.10537e+06	1.60179e+06	0.53516	0.4589	0.799876	0.17235
NEG_M384T770	1.79614e+08	1.77395e+08	2.39156e+08	2.80031e+08	5.89775e+08	223555628	2.69343e+07	1.40048e+08	1.76461e+07	1.69429e+07	2.88988e+07	4.56641e+07	2.29848e+08	6.22135e+08	1.99044e+08	2.40403e+08	3.19551e+08	1.98275e+08	2.81588e+08	4.60223e+07	-2.61318	0.00532249	0.225238	4.82094	2.81588e+08	3.01543e+08	0.0987779	0.832852	0.92	0.520937	4.60223e+07	3.01543e+08	2.71196	0.00421659	0.363523	6.05892
NEG_M385T431	1.54018e+06	1.25554e+06	21453.3	2.37902e+06	1.92097e+06	1.94174e+06	1.70478e+06	4.26752e+06	1.99721e+06	293119	2.14722e+06	802015	1.97286e+06	539894	3.84893e+06	1.63232e+06	1.25689e+06	2.28508e+06	1.50982e+06	1.86864e+06	0.307618	0.596062	0.816764	0.0638794	1.50982e+06	1.92266e+06	0.348732	0.483929	0.702867	0.109219	1.86864e+06	1.92266e+06	0.0411142	0.942095	0.983112	0.0513921
NEG_M386T395	808541	2.72516e+06	1.02905e+06	972124	164442	653041	353415	227341	362637	49730.6	57803.9	34570.9	69012	461257	460521	12935	7114.69	356047	1.05873e+06	180916	-2.54894	0.0357556	0.465812	0.240366	1.05873e+06	227815	-2.2164	0.0474194	0.305291	0.248585	180916	227815	0.332536	0.679263	0.907308	0.0543709
NEG_M386T589	809314	1.07838e+06	475772	1.80164e+06	1.63224e+06	247965	433416	494324	117489	2.42422e+06	543579	199911	238234	256125	584254	917682	288377	133393	1.00755e+06	702156	-0.52099	0.496736	0.770768	0.105867	1.00755e+06	403011	-1.32196	0.056423	0.322269	0.211721	702156	403011	-0.800972	0.438985	0.792045	0.134196
NEG_M388T387	1.43341e+06	93890.6	497.284	1.18673e+06	115966	1.03642e+06	1.11516e+06	1.04464e+06	1.23478e+06	31607.8	614466	769122	130023	57922.2	139032	931553	532322	993173	644484	801628	0.314789	0.632281	0.831208	0.0514587	644484	464004	-0.474008	0.577808	0.762238	0.0593907	801628	464004	-0.788796	0.204873	0.660707	0.150796
NEG_M389T68	4.65968e+06	2.68822e+06	3.41072e+06	4.36432e+06	997813	2.63829e+06	1.16674e+06	918544	157877	112022	480264	1.8929e+06	691508	688872	81040.4	540176	1.82787e+06	85200.6	3.12651e+06	788058	-1.98818	0.00338592	0.190499	0.443366	3.12651e+06	652445	-2.26062	0.0021749	0.120834	0.502329	788058	652445	-0.272445	0.729887	0.923666	0.0640702
NEG_M390T301	922603	583708	39925	278167	996773	19306.4	889745	47787.9	12569.1	72048.5	497.284	102612	1.46119e+06	1.73263e+06	2.40663e+06	116368	169017	90899.6	473414	187543	-1.33588	0.232673	0.595415	0.142554	473414	996120	1.07322	0.267551	0.576031	0.134502	187543	996120	2.4091	0.0913962	0.582612	0.290229
NEG_M391T622	609634	114394	1.1904e+06	193604	146826	540974	901529	239570	21382.2	174522	990755	34265.8	82263.7	807639	122015	328169	79894.6	88536.1	465973	393671	-0.243256	0.774185	0.88329	0.0222147	465973	251420	-0.890149	0.321112	0.610659	0.0963075	393671	251420	-0.646893	0.520765	0.82519	0.0474567
NEG_M391T776	9.25486e+06	1.00564e+07	1.22132e+07	1.41035e+07	8.34196e+06	9.87302e+06	1.86639e+07	9.75139e+06	9.24372e+06	2.30749e+07	1.04541e+07	2.19424e+07	9.05298e+07	2.26023e+07	1.08546e+07	1.06806e+07	2.17685e+08	1.49388e+07	1.06405e+07	1.55217e+07	0.544727	0.107813	0.529408	0.557402	1.06405e+07	6.12151e+07	2.52433	0.164413	0.484393	1.6421	1.55217e+07	6.12151e+07	1.9796	0.206185	0.660707	1.80756
NEG_M392T436	451564	97656.4	5758.19	563483	211048	213451	391730	6.24624e+06	196950	1.48377e+06	6.47805e+06	1.57496e+06	133899	102711	142016	328093	103331	221783	257160	2.72862e+06	3.40743	0.0616963	0.502029	0.390465	257160	171972	-0.580492	0.384332	0.640095	0.0580496	2.72862e+06	171972	-3.98792	0.0541478	0.530649	0.468958
NEG_M393T608	5.14628e+06	6.35356e+06	6.12191e+06	3.42258e+06	8.1637e+06	224647	2.31158e+06	51149	26509.4	94944.7	15095.6	78829.6	163803	79049.3	1.7875e+06	266642	3.35262e+06	31983.1	4.90544e+06	429684	-3.51304	0.0037507	0.190499	0.695931	4.90544e+06	946933	-2.37305	0.0104169	0.2033	0.573457	429684	946933	1.13999	0.457113	0.798815	0.173211
NEG_M394T90	1.00461e+07	6.95465e+06	2.86197e+06	5.76516e+06	1.51014e+07	5.2717e+06	4.83993e+06	2.17747e+07	2.80561e+06	7.94406e+06	1.52713e+07	730299	2.36315e+06	1.7499e+06	1.90166e+06	1.38413e+06	641664	1.07095e+07	7.66682e+06	8.89431e+06	0.214254	0.750065	0.872888	0.0463182	7.66682e+06	3.12499e+06	-1.29478	0.0811921	0.370314	0.466297	8.89431e+06	3.12499e+06	-1.50903	0.144432	0.63565	0.61407
NEG_M395T334	2.57798e+06	1.04383e+06	240329	2.62929e+06	1.31041e+06	2.04223e+06	1.41835e+06	1.80052e+06	2.49316e+06	1.63403e+06	1.879e+06	1.17684e+06	1.01756e+06	1.12298e+06	2.18876e+06	240748	279747	407158	1.64068e+06	1.73365e+06	0.0795189	0.83195	0.916621	0.0214824	1.64068e+06	876158	-0.90503	0.150364	0.46049	0.210095	1.73365e+06	876158	-0.984549	0.0368258	0.469556	0.259635
NEG_M395T571	9.00425e+06	2.28172e+06	924108	24366.1	1.23291e+07	564092	525290	1.4086e+07	174065	943613	291006	4.58344e+06	5.44315e+06	218523	1.25424e+06	9.2058e+06	4.87104e+07	1.02364e+07	4.18794e+06	3.43391e+06	-0.28639	0.811417	0.905798	0.162612	4.18794e+06	1.25114e+07	1.57893	0.306347	0.60795	0.625264	3.43391e+06	1.25114e+07	1.86532	0.268926	0.692477	0.752393
NEG_M395T604	2.62353e+06	6.02957e+06	5.47997e+06	995225	1.18924e+07	3.72477e+06	728726	4.83422e+06	252184	3.36256e+06	9.32019e+06	2.27628e+06	1.14101e+06	725855	2.06147e+06	1.16742e+06	448820	1.3952e+06	5.12424e+06	3.46236e+06	-0.565583	0.438753	0.733355	0.252881	5.12424e+06	1.15663e+06	-2.14741	0.0296932	0.270684	0.505023	3.46236e+06	1.15663e+06	-1.58183	0.125186	0.607004	0.408365
NEG_M395T706	262633	1.55287e+06	1.19776e+06	107691	3.85857e+06	849153	70990.1	1.44333e+06	8932.2	44484.5	1.6729e+06	39620.3	666025	1.31288e+06	911273	1.46971e+06	2.52502e+06	742774	1.30478e+06	546708	-1.25496	0.265978	0.620373	0.204708	1.30478e+06	1.27128e+06	-0.0375251	0.958293	0.981315	0.0160154	546708	1.27128e+06	1.21744	0.121033	0.607004	0.271898
NEG_M397T332	3.43203e+06	820946	1.07755e+06	1.95984e+06	278864	892015	427510	267549	1.27726e+06	846816	356141	152667	914959	822688	962619	1.00122e+06	1.48886e+06	1.61144e+06	1.41021e+06	554658	-1.34624	0.113582	0.529408	0.225496	1.41021e+06	1.13363e+06	-0.314959	0.578024	0.762238	0.0866684	554658	1.13363e+06	1.03128	0.0251235	0.438284	0.256994
NEG_M397T466	497.284	15227.3	566604	1.06273e+06	54346.6	27667.5	628494	329627	66624	90424	778576	1.09222e+06	17560.5	497.284	53326.6	1.05228e+06	609456	482532	287845	497660	0.789869	0.410058	0.719739	0.075815	287845	369275	0.359402	0.749986	0.873321	0.0206199	497660	369275	-0.430467	0.604167	0.874663	0.0882034
NEG_M397T474_2	5.0123e+06	1.88023e+06	1.91621e+06	9.4035e+06	4.59557e+06	7.23882e+06	3.40458e+06	3.69192e+06	3.14799e+06	1.0787e+06	4.26277e+06	3.16467e+06	2.69306e+06	1.08598e+06	2.80324e+06	2.51004e+06	2.68382e+06	2.58131e+06	5.00777e+06	3.1251e+06	-0.680265	0.174227	0.550269	0.292849	5.00777e+06	2.39291e+06	-1.0654	0.0606561	0.334147	0.414144	3.1251e+06	2.39291e+06	-0.385139	0.186217	0.651758	0.208503
NEG_M397T774	1.15107e+06	3.78493e+06	2.48884e+06	173209	2.90194e+06	583811	8.56955e+06	1.56726e+06	523027	310375	2.19789e+06	3.99525e+06	2.84737e+06	5.21446e+06	8.76433e+06	3.18234e+06	3.3881e+06	2.3348e+06	1.8473e+06	2.86056e+06	0.630879	0.483329	0.769857	0.128376	1.8473e+06	4.28857e+06	1.21508	0.0578721	0.326539	0.390194	2.86056e+06	4.28857e+06	0.584199	0.393027	0.757144	0.286681
NEG_M397T781	5.78601e+06	7.09993e+06	6.15862e+06	6.24621e+06	1.13804e+06	3.10911e+06	3.06266e+06	3.70943e+06	8.97209e+06	1.21374e+07	4.44458e+06	1.87905e+07	1.37635e+07	5.32472e+06	5.46558e+06	1.3061e+07	1.53281e+06	8.6725e+06	4.92299e+06	8.51944e+06	0.791224	0.208514	0.572894	0.446083	4.92299e+06	7.97001e+06	0.695048	0.190262	0.507548	0.333645	8.51944e+06	7.97001e+06	-0.0961764	0.866191	0.959895	0.250549
NEG_M399T456	2.23038e+07	1.06179e+07	1.24776e+07	1.83219e+07	1.26551e+07	9.98968e+06	1.03983e+07	1.29413e+07	1.08529e+07	2.94305e+06	1.28077e+07	1.03467e+07	1.73293e+07	7.78417e+06	1.03141e+07	7.18376e+06	6.17748e+06	1.11542e+07	1.43943e+07	1.00483e+07	-0.518545	0.111232	0.529408	0.562429	1.43943e+07	9.99049e+06	-0.526873	0.119667	0.421177	0.529755	1.00483e+07	9.99049e+06	-0.00832853	0.979867	0.992581	0.0128426
NEG_M399T685	497.284	24416.9	38335	497.284	86204	497.284	13428.2	7291.1	1.71933e+06	3700.51	3.44473e+06	419909	554926	497.284	21247.2	600845	2.4961e+06	1.12175e+06	25074.6	934732	5.22025	0.141876	0.529408	0.20841	25074.6	799227	4.99431	0.0689476	0.350766	0.237507	934732	799227	-0.225947	0.84718	0.950271	0.00808773
NEG_M401T344	2.01813e+07	7.84569e+06	3.91819e+06	2.36563e+07	1.61521e+07	7.42417e+06	5.25426e+06	7.51842e+06	7.64672e+06	2.45502e+06	4.14659e+06	3.65492e+06	4.97184e+06	3.86673e+06	6.44555e+06	1.39531e+06	7.66664e+06	7.2338e+06	1.31963e+07	5.11266e+06	-1.36799	0.0366382	0.467263	0.8487	1.31963e+07	5.26331e+06	-1.32609	0.0409157	0.303421	0.753558	5.11266e+06	5.26331e+06	0.0418976	0.909773	0.973583	0.102717
NEG_M401T357	1.02829e+07	1.28039e+07	583466	1.10287e+07	6.29225e+06	8.16285e+06	8.96968e+06	6.12122e+06	3.3153e+06	1.03719e+06	5.03915e+06	3.15509e+06	7.14245e+06	4.94582e+06	8.54747e+06	6.3914e+06	2.80217e+06	8.10078e+06	8.19236e+06	4.60627e+06	-0.83068	0.119633	0.529408	0.463581	8.19236e+06	6.32168e+06	-0.37397	0.36831	0.632584	0.261481	4.60627e+06	6.32168e+06	0.456709	0.257089	0.680872	0.3417
NEG_M401T365	1.21024e+07	8.25642e+06	2.06307e+06	1.69597e+07	1.04441e+07	9.00369e+06	8.03135e+06	6.45175e+06	1.07049e+07	2.78061e+06	6.98702e+06	6.64829e+06	4.77983e+06	6.6239e+06	7.60596e+06	4.41744e+06	4.65581e+06	1.27322e+07	9.8049e+06	6.93399e+06	-0.499817	0.232191	0.595415	0.407103	9.8049e+06	6.80253e+06	-0.527433	0.235951	0.554723	0.344658	6.93399e+06	6.80253e+06	-0.0276157	0.938642	0.983112	0.0144085
NEG_M401T439	7.69828e+06	2.22943e+06	175959	6.07528e+06	2.45601e+06	2.99446e+06	3.83734e+06	3.42875e+06	5.56676e+06	1.08746e+06	3.68501e+06	1.79353e+06	2.3528e+06	1.47421e+06	3.92181e+06	2.79025e+06	2.0614e+06	4.39849e+06	3.6049e+06	3.23314e+06	-0.157024	0.781219	0.885889	0.104287	3.6049e+06	2.83316e+06	-0.347549	0.540575	0.736039	0.141286	3.23314e+06	2.83316e+06	-0.190526	0.626485	0.889112	0.0600453
NEG_M401T451	4.29694e+06	1.69283e+06	196660	6.6806e+06	2.57088e+06	3.28283e+06	1.37073e+06	2.1529e+06	1.89128e+06	663540	2.23349e+06	1.35058e+06	2.47673e+06	322426	3.45261e+06	668913	1.26002e+06	1.28e+06	3.12012e+06	1.61042e+06	-0.954165	0.140997	0.529408	0.295183	3.12012e+06	1.57678e+06	-0.984618	0.165288	0.484948	0.294488	1.61042e+06	1.57678e+06	-0.0304534	0.951418	0.987482	0.0163737
NEG_M402T111	2.42402e+07	2.93555e+07	9.26085e+07	2.02125e+08	7.34629e+07	5.19964e+07	6.24452e+07	8.94454e+07	3.25091e+07	1.2488e+06	1.37315e+08	1.06137e+08	3.45744e+07	9.77108e+06	7.85571e+06	7.08535e+07	5.7773e+07	8.67467e+07	7.89647e+07	7.15167e+07	-0.142928	0.829257	0.914737	0.346642	7.89647e+07	4.45957e+07	-0.824302	0.277539	0.580734	1.22553	7.15167e+07	4.45957e+07	-0.681374	0.293587	0.71302	1.33398
NEG_M402T456	1.05818e+06	363859	577944	692411	576787	572935	280509	146168	575984	23930.8	466709	260797	725711	397878	358023	203535	74983.4	498212	640352	292350	-1.13117	0.0196	0.388247	0.170533	640352	376390	-0.766636	0.0738644	0.363737	0.131668	292350	376390	0.364535	0.514425	0.82519	0.0621148
NEG_M403T293	142061	221681	31621.3	343569	473414	27661.7	91023.5	417741	452188	434642	818286	81909.2	226798	269183	126277	272082	41675.7	889091	206668	382632	0.888642	0.215417	0.579149	0.0713081	206668	304184	0.557632	0.50888	0.709679	0.061007	382632	304184	-0.33101	0.646323	0.890093	0.0406439
NEG_M403T326	1.01443e+06	630424	497.284	1.44134e+06	141809	156918	187147	799653	1.42748e+06	98580.2	188834	89565.7	117734	153575	221513	809764	168884	206960	564237	465209	-0.278422	0.764561	0.876608	0.0533304	564237	279738	-1.01222	0.294341	0.603593	0.124515	465209	279738	-0.733802	0.467739	0.807914	0.0705008
NEG_M403T588	764603	538842	276378	178413	73668.4	491784	741222	912009	2.37492e+06	144049	1.39454e+06	101006	1.18802e+06	14217.4	288017	558739	650824	1.39872e+06	387281	944625	1.28636	0.156677	0.536775	0.157092	387281	683089	0.818692	0.244612	0.563845	0.123084	944625	683089	-0.467667	0.537373	0.836982	0.0695282
NEG_M403T727	26125.3	660010	834295	50854.2	21339.1	956840	258536	214296	181081	740899	84987.5	1.01726e+06	69125.9	38609.7	62147.6	373514	67248.4	203987	424911	416177	-0.0299613	0.971157	0.99014	0.0386968	424911	135772	-1.64597	0.153752	0.463882	0.118475	416177	135772	-1.61601	0.113171	0.604284	0.191287
NEG_M403T77	1.77388e+07	5.8275e+07	4.49354e+07	2.93317e+07	3.22617e+07	2.60628e+07	1.75178e+07	3.56049e+06	4.02564e+07	1.96479e+07	5.71673e+07	3.73867e+07	3.97208e+07	3.69165e+07	4.61445e+07	6.20845e+07	3.62695e+07	7.9439e+06	3.47676e+07	2.92561e+07	-0.249005	0.588321	0.815213	0.317935	3.47676e+07	3.818e+07	0.135074	0.722315	0.859693	0.095214	2.92561e+07	3.818e+07	0.384079	0.422344	0.776667	0.636622
NEG_M404T67	1.82855e+06	2.37225e+06	544029	3.1115e+06	722962	956830	1.19244e+06	1.04202e+06	383831	2.47487e+06	1.05687e+06	5.28121e+06	811529	3.91531e+06	2.39765e+06	1.40408e+06	2.67735e+06	3.11545e+06	1.58935e+06	1.90521e+06	0.261507	0.715218	0.866953	0.0799088	1.58935e+06	2.38689e+06	0.586695	0.22912	0.55119	0.183511	1.90521e+06	2.38689e+06	0.325188	0.58955	0.867095	0.0746526
NEG_M404T70	4.44956e+06	1.85201e+06	1.57312e+06	1.24222e+06	765076	1.91384e+06	2.17709e+06	1.72685e+06	1.92494e+06	1.34023e+06	1.61578e+06	3.03022e+06	1.32534e+06	1.51602e+06	4.10411e+06	4.96914e+06	2.56687e+06	2.00504e+06	1.96597e+06	1.96919e+06	0.00235701	0.995679	0.998898	0.00723371	1.96597e+06	2.74775e+06	0.48301	0.351543	0.628469	0.145793	1.96919e+06	2.74775e+06	0.480653	0.258161	0.680872	0.189372
NEG_M404T788	166417	182575	210921	198368	3.22597e+06	3.21276e+06	7.72405e+06	2.5495e+06	1.69554e+06	289693	4.44282e+06	5.42614e+06	117648	224926	2.08282e+06	157661	44901.7	347149	1.1995e+06	3.68796e+06	1.62039	0.0799608	0.513403	0.382306	1.1995e+06	495850	-1.27446	0.347945	0.628469	0.124965	3.68796e+06	495850	-2.89485	0.0197049	0.430653	0.593745
NEG_M404T98	3.17463e+06	3.03682e+06	6.9535e+06	2.52213e+07	1.92218e+07	1.50058e+07	7.40064e+06	7.56248e+06	3.72552e+06	571339	4.02844e+06	8.02801e+06	1.44227e+06	994828	2.82535e+06	1.00457e+07	4.11555e+06	5.69185e+06	1.21023e+07	5.2194e+06	-1.21333	0.110322	0.529408	0.643132	1.21023e+07	4.18593e+06	-1.53166	0.0748915	0.363737	0.692727	5.2194e+06	4.18593e+06	-0.318337	0.583021	0.860211	0.233665
NEG_M405T312	2.01143e+06	5.94351e+06	1.22769e+06	2.35579e+06	1.38883e+06	1.46889e+06	2.36787e+06	1.41284e+06	1.18589e+06	1.94921e+06	1.45741e+06	265325	1.31186e+06	4.80976e+06	3.07417e+06	703287	651387	1.40999e+06	2.39936e+06	1.43976e+06	-0.736821	0.250201	0.60237	0.204486	2.39936e+06	1.99341e+06	-0.267409	0.690122	0.842075	0.0956246	1.43976e+06	1.99341e+06	0.469412	0.465	0.804674	0.202097
NEG_M405T331	886449	1.76247e+06	1.73109e+06	3.0726e+06	386746	8.9738e+06	464727	1.12457e+06	5.01215e+06	1.5172e+06	1.23541e+06	100160	846658	138498	819336	159441	80855.3	957566	2.80219e+06	1.5757e+06	-0.83056	0.425671	0.72342	0.0975978	2.80219e+06	500393	-2.48542	0.107193	0.397595	0.342955	1.5757e+06	500393	-1.65486	0.17647	0.649382	0.241585
NEG_M405T591	268767	248159	165035	217296	25621.5	276871	357788	100481	103710	497.284	35810	24926.6	204671	297394	97406	138557	129675	241058	200292	103869	-0.947341	0.175088	0.5507	0.0636373	200292	184794	-0.116186	0.76132	0.876234	0.0147749	103869	184794	0.831155	0.220613	0.664899	0.0799451
NEG_M405T657	497.284	8331.7	9720.71	6766.31	577027	30884.2	650210	624833	23212.3	497.284	426295	520308	23300.7	7802.96	424006	216898	7891.08	7074.58	105538	374226	1.82615	0.107573	0.529408	0.105414	105538	114496	0.11753	0.940877	0.975895	0.0093235	374226	114496	-1.70862	0.0900538	0.582612	0.148751
NEG_M405T789	141307	133719	188352	43996.8	554788	1.53153e+06	2.29943e+06	890172	797705	109353	824571	1.97291e+06	98049	103257	260561	35957.5	89801.3	96809.2	432283	1.14902e+06	1.41036	0.109245	0.529408	0.216976	432283	114072	-1.92202	0.202924	0.517594	0.103634	1.14902e+06	114072	-3.33239	0.0118246	0.363523	0.35689
NEG_M405T89	1.74955e+07	1.156e+07	1.62289e+07	4.16509e+07	2.86229e+07	1.76893e+07	2.03968e+07	2.07514e+07	2.72162e+07	1.59639e+07	9.71348e+06	2.77697e+07	1.99441e+07	2.37707e+07	2.02971e+07	1.2311e+07	8.52568e+06	1.92828e+07	2.22079e+07	2.03019e+07	-0.12946	0.727059	0.867743	0.240952	2.22079e+07	1.73552e+07	-0.355705	0.362082	0.630005	0.432644	2.03019e+07	1.73552e+07	-0.226244	0.437536	0.790962	0.36863
NEG_M407T342	459248	4.77127e+06	224975	1.88922e+06	1.67539e+06	3.8328e+06	2.29326e+06	432085	3.66824e+06	1.05731e+06	1.70917e+06	84162.1	513252	314505	504354	2.08131e+06	821893	2.8011e+06	2.14215e+06	1.5407e+06	-0.47547	0.527011	0.780389	0.094944	2.14215e+06	1.17274e+06	-0.869181	0.281741	0.585825	0.172973	1.5407e+06	1.17274e+06	-0.393711	0.600934	0.874663	0.0897588
NEG_M407T569	1.26096e+06	1.90105e+06	3.68539e+06	2.35614e+06	4.33844e+06	2.81676e+06	7.22939e+06	5.31673e+06	2.21265e+06	1.7705e+06	3.76169e+06	3.51819e+06	6.18792e+06	9.14964e+06	3.25584e+06	2.06527e+06	1.07679e+07	4.59181e+06	2.72646e+06	3.96819e+06	0.541455	0.220661	0.579149	0.205482	2.72646e+06	6.00307e+06	1.13867	0.0489828	0.309692	0.492799	3.96819e+06	6.00307e+06	0.597219	0.236419	0.670598	0.42036
NEG_M407T676	468381	23512.1	531861	195192	497.284	249962	29441.4	316206	155959	7513.91	931165	17989.5	351427	288092	404047	398931	331774	219784	244901	243046	-0.0109705	0.991579	0.998898	0.00189852	244901	332342	0.440473	0.37676	0.639152	0.0444509	243046	332342	0.451443	0.561354	0.855353	0.0722901
NEG_M407T780	2.18136e+06	5.29727e+06	5.63355e+06	9.3825e+06	9.15298e+06	6.45534e+06	2.64552e+06	1.45334e+06	2.25266e+06	2.96235e+06	1.44182e+06	2.147e+06	4.6672e+06	4.3584e+06	2.09972e+06	1.44193e+06	6.3436e+06	2.86797e+06	6.3505e+06	2.15045e+06	-1.56223	0.00388774	0.190499	0.615712	6.3505e+06	3.6298e+06	-0.806979	0.0672928	0.349998	0.402983	2.15045e+06	3.6298e+06	0.755254	0.0895765	0.582612	0.373531
NEG_M408T502	319578	339972	1.58613e+06	29079.2	682575	234713	34314	62140.9	580601	448387	247241	3366.48	404526	562561	155567	252164	42999.9	733384	532008	229342	-1.21395	0.250395	0.60237	0.114143	532008	358533	-0.56934	0.50559	0.707826	0.0615136	229342	358533	0.644609	0.391811	0.757144	0.0795439
NEG_M409T571	17023.8	497.284	49419.9	497.284	360837	292762	202301	333549	3.19212e+06	746080	20458.9	4.34181e+06	497.284	8729.92	19827.6	497.284	198440	1.53028e+06	120173	1.47272e+06	3.6153	0.101434	0.529408	0.285566	120173	293046	1.28601	0.518146	0.715718	0.0924718	1.47272e+06	293046	-2.32928	0.165002	0.636777	0.335996
NEG_M409T660	15347.5	329050	345599	579359	464507	366482	901997	393783	300193	144041	128970	952011	2.06807e+06	728473	186788	272400	2.39472e+06	961642	350057	470166	0.425578	0.49296	0.770768	0.0524467	350057	1.10202e+06	1.65448	0.0799465	0.368466	0.223345	470166	1.10202e+06	1.2289	0.15146	0.636028	0.210048
NEG_M409T809	7.40936e+06	1.56164e+07	2.1418e+07	2.03912e+07	1.5034e+07	1.5261e+07	3.01956e+06	6.91428e+06	9.19032e+06	1.51051e+07	5.50653e+06	1.36783e+07	6.60857e+06	2.40339e+06	1.8856e+06	2.12901e+06	9.50214e+06	8.34741e+06	1.5855e+07	8.90235e+06	-0.832679	0.0324282	0.461686	0.646719	1.5855e+07	5.14602e+06	-1.62341	0.00146358	0.120834	0.998589	8.90235e+06	5.14602e+06	-0.790728	0.145732	0.635661	0.626208
NEG_M410T715	259309	195080	242821	467355	172207	276472	97406.3	592359	446418	155565	1.20446e+06	253281	825519	430837	661292	267774	372791	535958	268874	458249	0.769201	0.298298	0.62901	0.0820278	268874	515695	0.939588	0.0246213	0.254802	0.132441	458249	515695	0.170386	0.764606	0.931051	0.0504046
NEG_M412T804	683054	4.78905e+06	7.14016e+06	1.88802e+06	9.49182e+06	3.77575e+06	2.76024e+06	555343	4.78403e+06	6.22239e+06	992661	4.51532e+06	4.81402e+06	1.11695e+07	8.81131e+06	942960	962716	3.57393e+06	4.62798e+06	3.305e+06	-0.485732	0.434352	0.732503	0.204877	4.62798e+06	5.04574e+06	0.124684	0.851152	0.92681	0.0650836	3.305e+06	5.04574e+06	0.610417	0.390379	0.757144	0.309966
NEG_M413T442	2.40592e+06	2.31392e+06	1.36692e+06	2.16764e+06	563868	2.81666e+06	1.55152e+06	599712	2.11024e+06	1.31483e+06	753393	1.02206e+06	916813	3.03333e+06	3.49879e+06	1.56993e+06	1.80639e+06	2.24235e+06	1.93915e+06	1.22529e+06	-0.662302	0.109435	0.529408	0.16686	1.93915e+06	2.17793e+06	0.167533	0.653254	0.816348	0.05949	1.22529e+06	2.17793e+06	0.829836	0.0613305	0.557739	0.331776
NEG_M413T460	838356	485195	14531.8	1.08448e+06	171599	1.03543e+06	934396	224055	139307	30839.5	685008	604535	551347	334329	938225	479015	116691	738570	604932	436357	-0.471264	0.489533	0.769857	0.0537056	604932	526363	-0.200714	0.727582	0.859693	0.0350823	436357	526363	0.27055	0.64207	0.889534	0.0447122
NEG_M413T691	24925.4	16466.3	61388	17603.3	1.05856e+06	48520.9	7.06296e+06	2.80098e+06	1.05901e+06	48179.1	9.9896e+06	1.53095e+07	288323	208506	5.40081e+06	1.05822e+06	131179	277670	204577	6.04504e+06	4.88504	0.0360242	0.465812	0.637965	204577	1.22745e+06	2.58495	0.263352	0.575541	0.197662	6.04504e+06	1.22745e+06	-2.30008	0.0882886	0.582612	0.69177
NEG_M414T532	795620	554809	939321	847913	239331	633509	128741	137308	473828	933657	839440	1.05552e+06	761820	626416	580729	582789	733386	621988	668417	594749	-0.168469	0.714356	0.866953	0.0123244	668417	651188	-0.037675	0.876464	0.936841	0.0217461	594749	651188	0.130794	0.7455	0.92665	0.00792762
NEG_M414T637	3119.79	3464.52	17046.4	3403.46	61842.1	85431.7	2.77275e+06	752292	229313	497.284	2.7178e+06	6.47301e+06	400749	197104	1.42542e+06	342376	52059.6	303649	29051.3	2.15761e+06	6.21469	0.0579911	0.502029	0.37696	29051.3	453560	3.96462	0.0611481	0.334876	0.161883	2.15761e+06	453560	-2.25007	0.123907	0.607004	0.414094
NEG_M415T409	866888	165475	40209.8	977645	528859	685086	694806	833483	529957	248405	358093	192628	333140	196497	213704	329753	244990	367055	544027	476229	-0.192024	0.722589	0.867743	0.0401819	544027	280857	-0.953845	0.123612	0.424687	0.120706	476229	280857	-0.761821	0.100621	0.582612	0.116113
NEG_M416T178	331341	1.04805e+06	361983	1.64893e+06	376143	1.72248e+06	1.13049e+06	1.24544e+06	1.1488e+06	586847	2.12902e+06	949584	484592	756116	1.27755e+06	1.61707e+06	1.13002e+06	2.47207e+06	914821	1.19836e+06	0.389504	0.423036	0.722654	0.11228	914821	1.28957e+06	0.495327	0.361569	0.630005	0.126678	1.19836e+06	1.28957e+06	0.105823	0.802304	0.937948	0.040123
NEG_M417T180	7.77413e+06	1.89264e+06	4.50732e+06	1.68038e+06	5.4872e+06	3.5735e+06	3.17503e+06	2.08307e+06	1.89826e+06	60264.3	2.08753e+06	609381	4.12307e+06	1.1586e+06	8.45856e+06	736240	1.17295e+06	2.92063e+06	4.15253e+06	1.65226e+06	-1.32955	0.0382453	0.467507	0.450227	4.15253e+06	3.09501e+06	-0.424047	0.502826	0.707826	0.159386	1.65226e+06	3.09501e+06	0.905505	0.286401	0.703535	0.330694
NEG_M417T454	5.87465e+06	2.00262e+06	714932	7.00771e+06	5.76242e+06	2.49029e+06	2.64432e+06	3.81311e+06	2.02321e+06	925902	2.83868e+06	1.10573e+06	2.33308e+06	850653	4.31966e+06	1.04153e+06	173693	1.76677e+06	3.97544e+06	2.22516e+06	-0.837205	0.154714	0.536775	0.360689	3.97544e+06	1.74756e+06	-1.18577	0.0938994	0.377073	0.374469	2.22516e+06	1.74756e+06	-0.348563	0.53761	0.836982	0.0880124
NEG_M417T64	17189.8	162640	1.2569e+06	710603	3.77167e+06	2.56484e+06	7473.56	1.38185e+06	497.284	497.284	1.49698e+06	497.284	694948	179988	13921.6	497.284	497.284	497.284	1.41397e+06	481298	-1.55475	0.197308	0.567177	0.207218	1.41397e+06	148392	-3.25227	0.0661821	0.348137	0.257703	481298	148392	-1.69752	0.328018	0.72195	0.110628
NEG_M418T622	325410	688359	1.80513e+06	522378	4.65101e+06	675234	497.284	222350	18417.4	97477.2	42762.5	11107.1	121052	898122	205900	107804	149854	291780	1.44459e+06	65435.2	-4.46445	0.0686646	0.509398	0.330148	1.44459e+06	295752	-2.2882	0.125151	0.424687	0.229493	65435.2	295752	2.17625	0.102797	0.582612	0.154354
NEG_M419T394	4.50405e+06	2.68469e+06	302674	2.29266e+06	1.91274e+06	3.66578e+06	2.84552e+06	1.99318e+06	4.264e+06	1.51146e+06	3.08658e+06	2.73497e+06	3.66679e+06	567826	4.63524e+06	1.8465e+06	2.23039e+06	5.00338e+06	2.56043e+06	2.73928e+06	0.0974104	0.806228	0.903247	0.0454892	2.56043e+06	2.99169e+06	0.224572	0.650449	0.816129	0.107055	2.73928e+06	2.99169e+06	0.127161	0.760606	0.931051	0.0671915
NEG_M421T322	708275	2.09999e+06	189715	5.86189e+06	765553	2.7101e+06	3.41558e+06	6.05246e+06	3.52501e+06	1.4568e+06	4.2176e+06	834212	448617	294510	1.80929e+06	433045	209933	2.5894e+06	2.05592e+06	3.25028e+06	0.660779	0.324326	0.646568	0.197145	2.05592e+06	964132	-1.09248	0.274892	0.580342	0.213988	3.25028e+06	964132	-1.75326	0.0256579	0.438284	0.446938
NEG_M421T427	1.39701e+06	297509	16369.1	1.13979e+06	705133	1.16027e+06	293408	289774	1.66466e+06	117825	599230	236840	444908	375086	1.48258e+06	937884	697873	1.91204e+06	786014	533623	-0.558734	0.453225	0.741493	0.0876356	786014	975062	0.310938	0.582985	0.765527	0.0763368	533623	975062	0.869671	0.226292	0.664899	0.181138
NEG_M421T442	2.24103e+06	1.87468e+06	1.56476e+06	2.30835e+06	1.63609e+06	3.32459e+06	3.29834e+06	854652	3.33694e+06	2.14788e+06	854247	1.71433e+06	2.55758e+06	2.91287e+06	4.75483e+06	2.43904e+06	536042	2.81855e+06	2.15825e+06	2.0344e+06	-0.0852596	0.818485	0.908235	0.0130289	2.15825e+06	2.66982e+06	0.306881	0.42085	0.665215	0.120033	2.0344e+06	2.66982e+06	0.39214	0.393617	0.757144	0.180623
NEG_M422T78	5.34342e+06	4.98153e+06	2.44867e+06	1.04578e+07	5.61236e+06	7.97377e+06	9.3751e+06	1.34545e+07	2.37271e+06	5.62334e+06	1.23645e+07	1.09144e+06	3.44799e+06	3.04387e+06	1.77651e+06	4.32449e+06	3.08942e+06	1.62139e+06	6.13626e+06	7.38026e+06	0.266312	0.613995	0.82234	0.139009	6.13626e+06	2.88395e+06	-1.08932	0.0218866	0.249656	0.512775	7.38026e+06	2.88395e+06	-1.35563	0.0630193	0.557739	0.587083
NEG_M422T782	5.14142e+06	3.41901e+06	810331	3.76435e+06	352459	3.02143e+06	2.35197e+06	593928	6.21541e+06	1.03657e+07	2.02642e+06	1.94405e+06	961062	5.95746e+06	4.21776e+06	858436	605828	3.49162e+06	2.7515e+06	3.91624e+06	0.509253	0.503744	0.777754	0.193569	2.7515e+06	2.68203e+06	-0.0368933	0.953852	0.980719	0.0242632	3.91624e+06	2.68203e+06	-0.546147	0.497411	0.81818	0.205333
NEG_M423T407	4.66142e+07	2.21527e+07	8.43305e+06	4.19568e+07	2.69597e+07	5.96901e+07	7.0925e+07	2.82828e+07	7.26685e+07	1.0623e+07	2.99194e+07	1.03193e+07	2.48004e+07	1.12681e+07	2.37469e+07	2.48248e+07	1.77368e+07	3.75874e+07	3.43011e+07	3.7123e+07	0.114059	0.841653	0.922104	0.12595	3.43011e+07	2.33274e+07	-0.556229	0.219987	0.537632	0.638905	3.7123e+07	2.33274e+07	-0.670287	0.278164	0.698035	0.743492
NEG_M423T507	416260	83512.5	497.284	414724	58987.9	621665	47473	41801	28382.4	21178.5	369575	228582	34335.5	7486.75	23611.4	20343.6	15962.7	317947	265941	122832	-1.11442	0.255034	0.608811	0.0581593	265941	69947.9	-1.92675	0.117205	0.418076	0.0979365	122832	69947.9	-0.812335	0.507689	0.823153	0.0500166
NEG_M423T744	1.06748e+06	1.09352e+06	3.64839e+06	4.35819e+06	2.02972e+06	3.3992e+06	1.1685e+06	989048	3.11386e+06	4.90594e+06	1.1067e+06	6.73603e+06	3.3923e+06	4.29433e+06	1.24654e+06	2.81984e+06	982695	3.62934e+06	2.59942e+06	3.00334e+06	0.208381	0.728354	0.867743	0.116603	2.59942e+06	2.72751e+06	0.0693935	0.874447	0.935759	0.0223828	3.00334e+06	2.72751e+06	-0.138987	0.810224	0.939408	0.144824
NEG_M424T302	2.92252e+06	2.31256e+06	1.77618e+06	2.91298e+06	2.13932e+06	2.51344e+06	2.52478e+06	556742	3.36862e+06	3.445e+06	609736	5.3702e+06	694776	2.53982e+06	2.77119e+06	2.43195e+06	2.18409e+06	1.92871e+06	2.4295e+06	2.64585e+06	0.123072	0.786372	0.887971	0.0621068	2.4295e+06	2.09176e+06	-0.215944	0.363386	0.630005	0.113245	2.64585e+06	2.09176e+06	-0.339016	0.511458	0.824285	0.18759
NEG_M424T461	3.95461e+06	3.70632e+06	472105	3.74869e+06	7.86761e+06	2.31875e+06	3.35207e+06	2.34081e+06	1.0534e+06	1.87741e+06	2.77447e+06	2.47134e+06	1.28921e+06	1.10059e+06	2.53067e+06	1.18124e+06	1.84201e+06	4.09944e+06	3.67801e+06	2.31158e+06	-0.670046	0.22089	0.579149	0.308684	3.67801e+06	2.0072e+06	-0.873746	0.160569	0.474572	0.254855	2.31158e+06	2.0072e+06	-0.2037	0.605841	0.874663	0.102354
NEG_M424T485	274627	369490	1.00345e+06	7483.68	43597.1	124247	2.46138e+07	30997.5	497.284	273776	7818.47	497.284	41433.9	13023.7	1447.61	482568	497.284	9005.31	303816	4.15457e+06	3.77343	0.369179	0.683312	0.310334	303816	91329.4	-1.73405	0.239844	0.559637	0.105632	4.15457e+06	91329.4	-5.50748	0.344237	0.730122	0.431135
NEG_M425T31	1.27063e+06	385254	749904	1.4475e+06	1.07915e+06	1.09882e+06	1.28957e+06	1.38534e+06	1.79357e+06	1.91916e+06	640841	1.91645e+06	1.04236e+06	1.73515e+06	697135	681531	980064	650765	1.00521e+06	1.49082e+06	0.568616	0.0866542	0.52239	0.169342	1.00521e+06	964500	-0.0596399	0.862752	0.932894	0.0213763	1.49082e+06	964500	-0.628256	0.0735619	0.582612	0.22589
NEG_M425T332	2.36841e+06	3.08563e+06	3.25897e+06	3.23283e+06	556215	6.76583e+06	3.3128e+06	1.14579e+06	5.01868e+06	6.33025e+06	1.98287e+06	5.77012e+06	1.99638e+06	2.5576e+06	2.85846e+06	8.99549e+06	2.08554e+06	7.89894e+06	3.21131e+06	3.92675e+06	0.290172	0.561925	0.795065	0.214617	3.21131e+06	4.39874e+06	0.453925	0.457062	0.689586	0.196552	3.92675e+06	4.39874e+06	0.163753	0.767681	0.931051	0.0124943
NEG_M426T329	2.71044e+06	4.70962e+06	3.60599e+06	2.11359e+06	1.51406e+06	4.06578e+06	1.46078e+06	278771	4.21822e+06	6.13379e+06	1.53973e+06	7.53033e+06	2.82209e+06	2.70183e+06	2.13904e+06	3.5219e+06	3.23407e+06	3.03716e+06	3.11991e+06	3.52694e+06	0.176909	0.757829	0.875276	0.130074	3.11991e+06	2.90935e+06	-0.10081	0.701685	0.848413	0.0547915	3.52694e+06	2.90935e+06	-0.277719	0.618017	0.881124	0.218341
NEG_M426T688	1.13602e+06	759684	739376	803361	773388	1.68309e+06	1.29989e+06	1.48723e+06	1.81095e+06	350110	549390	941179	1.76671e+06	1.63193e+06	1.29145e+06	1.15345e+06	1.25474e+06	2.47177e+06	982486	1.07312e+06	0.127309	0.749141	0.872888	0.0437198	982486	1.59501e+06	0.699055	0.035269	0.295814	0.228858	1.07312e+06	1.59501e+06	0.571746	0.11747	0.604284	0.216065
NEG_M427T525	1.56462e+06	1.40348e+06	1.26596e+06	1.91517e+06	359589	1.75357e+06	1.37602e+06	2.71594e+06	2.12588e+06	361127	2.07434e+06	1.43939e+06	2.53091e+06	653191	1.92303e+06	1.33167e+06	1.63951e+06	1.88554e+06	1.37707e+06	1.68212e+06	0.28868	0.464739	0.753433	0.0989709	1.37707e+06	1.66064e+06	0.270145	0.426755	0.670079	0.084427	1.68212e+06	1.66064e+06	-0.0185345	0.960329	0.989265	0.0105434
NEG_M427T96	7.3199e+06	1.31824e+07	1.11953e+07	8.62391e+06	5.4598e+06	1.05451e+07	5.23662e+06	4.99748e+06	1.39923e+07	1.00577e+07	8.17552e+06	1.31277e+06	2.60206e+06	1.05417e+07	1.07995e+07	1.01336e+07	1.09328e+07	1.42335e+07	9.38774e+06	7.2954e+06	-0.36379	0.352058	0.672767	0.22717	9.38774e+06	9.87387e+06	0.072838	0.807844	0.902021	0.087884	7.2954e+06	9.87387e+06	0.436628	0.308089	0.71302	0.445213
NEG_M428T329	292786	2.86719e+06	2.64745e+06	241482	1.0926e+06	1.3316e+06	136065	101746	2.21108e+06	3.84326e+06	293674	4.9789e+06	1.60822e+06	1.60107e+06	1.01277e+06	1.77148e+06	2.31669e+06	1.86823e+06	1.41218e+06	1.92746e+06	0.448769	0.609495	0.818817	0.137317	1.41218e+06	1.69641e+06	0.264557	0.576694	0.762238	0.0848248	1.92746e+06	1.69641e+06	-0.184213	0.797995	0.937948	0.131648
NEG_M428T732	46866.1	281754	87339.5	62938.2	2.77455e+06	1.73055e+06	7.7738e+06	3.70292e+06	1.98255e+06	448081	4.96309e+06	2.38224e+06	2.49455e+06	79719.3	3.03952e+06	2.25206e+06	1.42857e+06	1.72243e+06	830667	3.54211e+06	2.09227	0.0406626	0.473501	0.400985	830667	1.83614e+06	1.14434	0.142439	0.451243	0.251375	3.54211e+06	1.83614e+06	-0.947933	0.163605	0.636777	0.32782
NEG_M429T422	1.31242e+06	677383	476621	1.62519e+06	1.2321e+06	1.37476e+06	994531	1.31258e+06	1.61236e+06	692901	1.72478e+06	889014	724486	630315	897281	659104	1.05408e+06	1.61781e+06	1.11641e+06	1.20436e+06	0.109397	0.72942	0.867743	0.0237448	1.11641e+06	930512	-0.262774	0.449602	0.685666	0.0566497	1.20436e+06	930512	-0.372171	0.255892	0.680872	0.107032
NEG_M430T472	1.64904e+06	2.04803e+06	573460	2.09883e+06	367163	458246	382233	223050	1.321e+06	194433	308385	230298	421771	830179	1.44194e+06	421946	441345	1.00373e+06	1.19913e+06	443233	-1.43585	0.0741818	0.509398	0.229499	1.19913e+06	760151	-0.65763	0.26921	0.576171	0.151488	443233	760151	0.778222	0.225729	0.664899	0.169016
NEG_M430T767	488391	3.43679e+06	2.02017e+06	573541	175913	2.06466e+06	1.88033e+06	1.6815e+06	1.35802e+06	5.03459e+06	910198	400793	1.93757e+06	3.52942e+06	1.70829e+06	1.57728e+06	1.94918e+06	770702	1.45991e+06	1.87757e+06	0.362988	0.631293	0.831208	0.127431	1.45991e+06	1.91207e+06	0.389258	0.491709	0.707544	0.0961457	1.87757e+06	1.91207e+06	0.0262693	0.964825	0.989265	0.0164636
NEG_M431T483	19668.6	429142	28186.8	68097.9	61225.8	5934.35	1.47528e+07	47576.2	3809.8	497.284	497.284	33441.2	7.00313e+06	2.36041e+06	43815.9	2.42015e+06	1.95796e+06	785356	102043	2.4731e+06	4.59908	0.357261	0.676037	0.245783	102043	2.42847e+06	4.57281	0.0413904	0.303421	0.387118	2.4731e+06	2.42847e+06	-0.0262707	0.98689	0.992581	0.0015455
NEG_M431T535	395557	63662.2	198358	2897.84	54118.2	497.284	71788.6	2.59674e+06	497.284	497.284	327982	2.80927e+06	4.3048e+06	1.16561e+06	50629.2	497.284	6.69068e+06	647686	119182	967796	3.02154	0.157348	0.536775	0.21065	119182	2.14332e+06	4.16861	0.100851	0.384805	0.350462	967796	2.14332e+06	1.14707	0.368022	0.741564	0.233101
NEG_M432T452	265283	251916	295379	343859	298623	264940	438348	5.31977e+06	9.04343e+06	206422	1.2377e+07	5.83809e+06	3.62577e+06	8.99141e+06	1.20433e+07	2.47101e+06	5.16627e+06	1.01233e+07	286666	5.53718e+06	4.27171	0.022399	0.421262	0.610774	286666	7.07018e+06	4.6243	0.00154246	0.120834	0.819752	5.53718e+06	7.07018e+06	0.352595	0.553971	0.851067	0.314331
NEG_M432T483	550395	790713	705892	910003	1.76154e+06	303776	100007	211752	298944	4.21878e+06	226708	614409	109944	631673	1.72205e+06	474077	74849.5	137806	837053	945099	0.175147	0.878579	0.941741	0.0246836	837053	525067	-0.672819	0.363232	0.630005	0.107021	945099	525067	-0.847965	0.565488	0.856047	0.139902
NEG_M432T645	497.284	4118.06	497.284	497.284	359766	497.284	582505	95846.4	19193.6	497.284	331748	446354	6270.62	497.284	321701	271974	497.284	497.284	60978.8	246024	2.01242	0.141061	0.529408	0.0847731	60978.8	100240	0.717071	0.659525	0.819783	0.0264341	246024	100240	-1.29535	0.241974	0.670598	0.101443
NEG_M433T528	220420	25475.1	19266.1	497.284	9189.29	4335.69	2.81801e+07	1.55671e+06	8224.04	497.284	77501.1	2.55579e+06	29708.8	10868.6	452834	7700.8	29323	12575.1	46530.6	5.39647e+06	6.85769	0.269533	0.620373	0.414156	46530.6	90501.8	0.959766	0.597168	0.776091	0.0254393	5.39647e+06	90501.8	-5.89793	0.273293	0.693	0.539019
NEG_M435T391	556148	2.1021e+06	2.12545e+06	373844	3.05878e+07	998768	1.12938e+06	7.48033e+06	495815	504479	2.30035e+06	1.99834e+06	274585	483012	497.284	2.51119e+06	4.03732e+06	662852	6.12401e+06	2.31812e+06	-1.40153	0.465779	0.753433	0.446275	6.12401e+06	1.32824e+06	-2.20496	0.355054	0.630005	0.337853	2.31812e+06	1.32824e+06	-0.803434	0.449914	0.794118	0.187052
NEG_M435T487	691461	482886	410075	829775	385510	736146	160553	123526	767937	26876.2	580064	459234	875116	180265	513740	522095	474518	637067	589309	353032	-0.739226	0.127369	0.529408	0.106969	589309	533800	-0.142724	0.653204	0.816348	0.0329703	353032	533800	0.596502	0.259913	0.68163	0.101632
NEG_M435T799_1	4.42147e+06	1.85537e+06	1.65179e+06	4.30103e+06	5.13124e+06	1.50246e+07	1.13606e+07	4.64371e+06	4.05576e+06	1.04297e+07	8.2021e+06	5.72737e+06	2.66433e+07	2.15e+07	2.08012e+07	1.3757e+07	4.26982e+07	1.7484e+07	5.39758e+06	7.40321e+06	0.455837	0.417286	0.719739	0.334955	5.39758e+06	2.3814e+07	2.14142	0.00259325	0.120834	1.34078	7.40321e+06	2.3814e+07	1.68558	0.00363954	0.363523	1.50786
NEG_M436T332	2.87725e+06	2.02885e+06	2.13954e+06	3.56056e+06	3.47407e+06	2.73989e+06	3.51122e+06	9.50229e+06	3.26453e+06	1.99165e+06	2.98183e+06	1.60748e+06	5.14146e+06	1.92694e+06	4.06039e+06	4.78965e+06	1.51629e+06	3.60031e+06	2.80336e+06	3.80983e+06	0.442571	0.423829	0.722683	0.1428	2.80336e+06	3.50584e+06	0.322602	0.313877	0.610659	0.151074	3.80983e+06	3.50584e+06	-0.119968	0.823249	0.942737	0.0460955
NEG_M437T524	1.05144e+06	1.97478e+06	7.87465e+06	2.36009e+06	2.77221e+06	241818	8539.23	487268	137459	323658	1.16552e+06	3.1776e+06	257345	350749	3.55356e+06	8.68287e+06	2.60871e+06	834837	2.7125e+06	883342	-1.61858	0.158929	0.538046	0.307352	2.7125e+06	2.71468e+06	0.00115856	0.999008	1	0.0347414	883342	2.71468e+06	1.61974	0.21949	0.664899	0.286789
NEG_M439T727	1.70589e+06	4.16014e+06	8.39036e+06	2.60397e+06	265861	5.04749e+06	6.60036e+06	1.19581e+06	4.78519e+06	4.32385e+06	356709	1.15327e+07	1.58088e+06	2.12705e+06	1.82428e+06	2.0742e+06	1.09353e+06	2.32e+06	3.69562e+06	4.79911e+06	0.37695	0.597021	0.816764	0.212008	3.69562e+06	1.83666e+06	-1.00873	0.147188	0.457663	0.323124	4.79911e+06	1.83666e+06	-1.38568	0.104374	0.582612	0.58296
NEG_M440T488_2	9.44594e+06	4.03043e+06	1.81778e+06	7.12245e+06	7.92704e+06	6.5177e+06	1.16227e+07	1.50978e+07	5.42892e+06	1.6703e+06	1.01428e+07	4.11433e+06	4.34962e+06	1.60621e+06	8.83275e+06	2.21377e+06	1.792e+06	4.27565e+06	6.14356e+06	8.01281e+06	0.383235	0.448209	0.740523	0.168249	6.14356e+06	3.845e+06	-0.67609	0.178162	0.495737	0.328444	8.01281e+06	3.845e+06	-1.05933	0.107832	0.590538	0.510906
NEG_M441T360	8.47464e+06	3.81119e+06	3.45604e+06	1.10611e+07	2.34234e+06	1.20218e+07	1.7503e+07	1.69655e+07	1.3469e+07	3.58884e+06	9.2839e+06	1.23608e+06	2.00849e+06	4.75335e+06	2.73037e+06	1.19968e+06	2.15694e+06	9.03675e+06	6.86118e+06	1.0341e+07	0.591852	0.313679	0.641836	0.350698	6.86118e+06	3.6476e+06	-0.911511	0.153963	0.463882	0.383741	1.0341e+07	3.6476e+06	-1.50336	0.0520472	0.515489	0.699071
NEG_M441T736	9.03974e+06	2.62275e+07	4.23728e+07	1.15784e+07	7.57721e+06	3.22569e+07	2.56659e+07	6.63103e+06	2.3936e+07	1.22285e+07	4.18247e+06	2.10729e+07	6.00232e+06	4.27327e+06	5.81253e+06	3.05293e+06	8.87735e+06	7.08329e+06	2.15088e+07	1.56195e+07	-0.46158	0.415844	0.719739	0.271413	2.15088e+07	5.85028e+06	-1.87835	0.024042	0.254802	1.07995	1.56195e+07	5.85028e+06	-1.41677	0.0293875	0.438284	1.04286
NEG_M442T540	665018	1.62882e+06	2.19135e+06	1.03588e+06	457183	1.08267e+06	54145.1	622326	398390	722146	3.04408e+06	2.11536e+06	203727	606530	1.8942e+06	1.4424e+06	954254	423803	1.17682e+06	1.15941e+06	-0.0215047	0.97497	0.99014	0.019556	1.17682e+06	920819	-0.353905	0.505548	0.707826	0.0973453	1.15941e+06	920819	-0.3324	0.669397	0.900591	0.0795265
NEG_M442T572	1.55542e+06	956450	1.08786e+06	1.46171e+06	885400	1.71594e+06	1.3879e+06	1.29422e+06	2.58692e+06	268152	1.16326e+06	495645	2.27218e+06	588005	1.21626e+06	1.47792e+06	515884	1.89085e+06	1.27713e+06	1.19935e+06	-0.0906525	0.834161	0.917971	0.0275488	1.27713e+06	1.32685e+06	0.0550992	0.879121	0.938603	0.017362	1.19935e+06	1.32685e+06	0.145752	0.777463	0.931554	0.0560634
NEG_M443T362	460504	369463	21888.7	351158	103463	376154	234347	266526	195008	87765.8	128063	67922.7	434217	218790	438079	61106.1	49065	270668	280438	163272	-0.780406	0.166999	0.548619	0.0719741	280438	245321	-0.193013	0.732452	0.861758	0.0244285	163272	245321	0.587392	0.31362	0.71302	0.0760515
NEG_M443T88	1.5172e+06	1.08566e+07	1.46947e+06	1.33771e+07	1.4229e+07	1.03767e+07	1.34451e+07	1.26825e+07	1.46713e+06	4.80283e+06	2.04147e+06	1.90577e+07	4.26528e+06	1.78071e+07	1.4455e+07	1.99431e+06	5.71835e+06	8.86545e+06	8.63766e+06	8.91612e+06	0.0457753	0.94221	0.973582	0.0230475	8.63766e+06	8.85092e+06	0.0351855	0.95167	0.980719	0.0459936	8.91612e+06	8.85092e+06	-0.0105897	0.98685	0.992581	0.0139695
NEG_M445T462	2.09143e+07	1.03668e+07	623101	39088.5	2.86605e+06	122071	117979	2.76215e+07	34385.2	497.284	2.43504e+06	6.10786e+07	160473	874548	30810.8	11669.9	1.11479e+08	2.60627e+06	5.82191e+06	1.52147e+07	1.3859	0.402348	0.713497	0.558297	5.82191e+06	1.91938e+07	1.72108	0.492609	0.707745	0.641894	1.52147e+07	1.91938e+07	0.335181	0.854076	0.955703	0.161263
NEG_M445T712	4038.12	497.284	5855.56	497.284	497.284	6338.64	2.48792e+06	87891.7	19378.6	5487.04	632053	133902	389823	24891.6	68502.3	7634.45	55673.8	263814	2954.03	561105	7.56944	0.189965	0.560002	0.146488	2954.03	135057	5.51474	0.0638448	0.341606	0.0958057	561105	135057	-2.05471	0.314092	0.71302	0.142546
NEG_M447T502	745891	456151	1.26732e+06	2.42422e+06	1.24848e+06	1.0174e+06	210628	267788	480372	38904.8	572550	368182	1.91919e+06	95196.5	441586	985384	1.24424e+06	881206	1.19324e+06	323071	-1.88497	0.0128019	0.330707	0.270678	1.19324e+06	927800	-0.363002	0.500004	0.707826	0.0903889	323071	927800	1.52196	0.0497326	0.515489	0.229633
NEG_M447T520_1	184716	447916	481296	169421	500303	475147	494426	149405	570968	143127	658003	758199	810042	70829	384467	664241	376217	591452	376466	462355	0.296478	0.503391	0.777754	0.0499084	376466	482875	0.359127	0.411936	0.656699	0.0629686	462355	482875	0.0626488	0.894372	0.970284	0.00788761
NEG_M448T373_2	1.72874e+06	5.30325e+06	2.11457e+06	1.47865e+06	6.9759e+06	6.23435e+06	2353187	9.43795e+06	3.31577e+06	1.13236e+06	1.14445e+07	1.06759e+06	1.18574e+06	1.44393e+06	2.0339e+06	4.0418e+06	4.83835e+06	5.10751e+06	3.97258e+06	4.7919e+06	0.270522	0.704124	0.858036	0.102965	3.97258e+06	3.10854e+06	-0.353838	0.501652	0.707826	0.0871898	4.7919e+06	3.10854e+06	-0.62436	0.413389	0.775374	0.20962
NEG_M448T651	22810.3	579761	807448	439015	20135.3	79361.7	367967	189232	1.75658e+06	2.01769e+06	936464	193768	2.84954e+06	3.25737e+06	441440	5.17397e+06	1.90041e+06	2.65003e+06	324755	910285	1.48696	0.132123	0.529408	0.179192	324755	2.71213e+06	3.062	0.00437505	0.155406	0.449087	910285	2.71213e+06	1.57504	0.03094	0.438284	0.409039
NEG_M449T837	4.74785e+06	4.77286e+06	4.51317e+06	1.5153e+06	497.284	5.81948e+06	4.73387e+06	4.09064e+06	7.23883e+06	1.05107e+07	4.03566e+06	2.07537e+07	4.66703e+06	5.29611e+06	6.97532e+06	5.49188e+06	4.55276e+06	5.77124e+06	3.56153e+06	8.56056e+06	1.26521	0.104425	0.529408	0.608522	3.56153e+06	5.45906e+06	0.616156	0.0852495	0.372616	0.336204	8.56056e+06	5.45906e+06	-0.649054	0.271657	0.692477	0.554751
NEG_M449T90	7.8391e+07	73937298	9.3364e+07	1.05452e+08	9.60034e+07	8.08213e+07	7.04206e+07	6.80749e+07	4.52056e+07	3.53306e+07	6.14889e+07	8.08738e+07	1.1401e+08	1.2869e+08	1.00675e+08	1.26057e+08	1.53915e+08	8.70996e+07	8.79948e+07	6.02324e+07	-0.546878	0.00859771	0.258208	1.56306	8.79948e+07	1.18408e+08	0.428274	0.0180187	0.242251	1.49299	6.02324e+07	1.18408e+08	0.975153	0.000596192	0.138764	2.90486
NEG_M450T325	771259	1.91292e+06	1.25518e+06	290715	992970	1.81769e+06	962513	124070	1.39078e+06	2.43237e+06	1.14711e+06	3.23024e+06	355775	376232	1.32024e+06	1.64239e+06	1.22279e+06	1.58361e+06	1.17346e+06	1.54785e+06	0.399499	0.487968	0.769857	0.13765	1.17346e+06	1.08351e+06	-0.115058	0.800654	0.897954	0.0122566	1.54785e+06	1.08351e+06	-0.514556	0.384946	0.756085	0.206601
NEG_M450T360	2.14608e+06	246175	46441.8	2.04533e+06	333159	1.97347e+06	3.29772e+06	5.43768e+06	3.7048e+06	204921	398183	172037	1.50345e+06	302233	2.27962e+06	2.63432e+06	270336	3.35135e+06	1.13178e+06	2.20255e+06	0.96059	0.312948	0.641751	0.182327	1.13178e+06	1.72355e+06	0.606797	0.392256	0.641771	0.141611	2.20255e+06	1.72355e+06	-0.353793	0.658883	0.892411	0.0839101
NEG_M450T90_2	7.21835e+06	4.38534e+06	9.78481e+06	6.07886e+06	1.15628e+07	8.02222e+06	2.9895e+06	9.71283e+06	2.17118e+06	5.81496e+06	4.43921e+06	4.48484e+06	5.37787e+06	6.13202e+06	1.05527e+07	8.02148e+06	1.50657e+07	3.18585e+06	7.84206e+06	4.93542e+06	-0.668059	0.0834549	0.514546	0.42293	7.84206e+06	8.05594e+06	0.0388203	0.917986	0.962598	0.0398266	4.93542e+06	8.05594e+06	0.70688	0.157978	0.636028	0.514123
NEG_M451T808	346216	1.72685e+06	4.70002e+06	1.05577e+06	1.17963e+06	1.16256e+07	4.3315e+07	1.2606e+06	8.82708e+06	5.02069e+06	4.09166e+06	1.69469e+07	2.81073e+06	3.05694e+06	1.79558e+07	1.76175e+06	1.52382e+07	2.28596e+06	3.43902e+06	1.32437e+07	1.94523	0.170813	0.550269	0.707183	3.43902e+06	7.1849e+06	1.06297	0.306418	0.60795	0.39938	1.32437e+07	7.1849e+06	-0.88226	0.412039	0.775374	0.488511
NEG_M453T672	742365	317683	5.50196e+06	1.05964e+06	43105.2	600469	430730	38631.2	372987	22926.7	5559.47	386890	88983	119530	117839	18010.2	52037.6	80066.6	1.37754e+06	209621	-2.71624	0.195237	0.567177	0.218514	1.37754e+06	79411.2	-4.1166	0.152086	0.461626	0.276185	209621	79411.2	-1.40037	0.15972	0.636028	0.0992625
NEG_M455T530	446421	25496.1	39588.1	10770.5	8673.59	502937	269241	211655	37380.1	497.284	1.8723e+06	481197	26096.9	87419.5	212249	20163.8	298657	197255	172314	478711	1.47411	0.336005	0.658571	0.112142	172314	140307	-0.29646	0.769917	0.878695	0.0099126	478711	140307	-1.77057	0.272231	0.692477	0.125597
NEG_M456T643	9682.9	222945	378476	10964.2	20789	265789	145368	137406	65710.3	4095.38	22860.2	7614.36	33828.1	4501.78	2723.58	317818	24294.6	30672.8	151441	63842.4	-1.24617	0.239423	0.597334	0.0468423	151441	68973.1	-1.13465	0.338362	0.626273	0.0568232	63842.4	68973.1	0.111518	0.929391	0.982137	0.000325952
NEG_M458T503	3737.25	497.284	497.284	3617.48	10326.7	497.284	20155.5	686314	235674	10398.2	1.33682e+06	430664	1.184e+06	1.15728e+06	3.66925e+06	330660	485744	445702	3195.54	453339	7.14838	0.0532716	0.502029	0.168891	3195.54	1.2121e+06	8.56724	0.0405812	0.303421	0.280951	453339	1.2121e+06	1.41885	0.200603	0.660707	0.259523
NEG_M460T487_1	1.22061e+06	796623	728185	1.20618e+06	456589	1.06107e+06	538319	148695	1.12447e+06	208876	865992	797911	1.20343e+06	357068	644632	890422	691099	1.19088e+06	911543	614043	-0.569971	0.168164	0.548619	0.113166	911543	829589	-0.135915	0.66451	0.822685	0.0388082	614043	829589	0.434056	0.323949	0.719801	0.0958582
NEG_M462T72_2	2.76156e+06	1.49332e+06	1.1062e+07	3.04751e+06	4.1849e+06	2.45635e+06	635886	2.38609e+06	5.89469e+06	1.91471e+06	2.72827e+06	2.57938e+06	5.78504e+06	3.51778e+06	7.6953e+06	1.62274e+06	1.49912e+06	4.51183e+06	4.16761e+06	2.68984e+06	-0.631701	0.375164	0.690271	0.224163	4.16761e+06	4.1053e+06	-0.021732	0.972014	0.986854	0.0219578	2.68984e+06	4.1053e+06	0.609969	0.271493	0.692477	0.319375
NEG_M463T31	4.11272e+06	2.23914e+06	1.12076e+06	2.59098e+06	1.0613e+06	1.92054e+07	2.7124e+07	728173	4.36889e+06	3.22047e+06	2.57011e+06	1.00587e+07	2.2034e+06	3.0035e+06	4.7823e+06	1.65273e+07	1.08348e+07	1.57551e+07	5.05505e+06	8.01173e+06	0.664388	0.563538	0.796136	0.334687	5.05505e+06	8.85106e+06	0.808125	0.35117	0.628469	0.427319	8.01173e+06	8.85106e+06	0.143737	0.864931	0.959775	0.0186818
NEG_M463T482	863401	80998.5	17069.9	171763	146315	683579	656465	76498.4	1.07205e+06	1.06937e+06	214003	101765	392388	79644.1	184896	237716	193145	432880	327188	531692	0.700473	0.412765	0.719739	0.0859328	327188	253445	-0.368447	0.643952	0.812357	0.0286945	531692	253445	-1.06892	0.190886	0.655774	0.140585
NEG_M464T601_1	1.27446e+06	1.30705e+06	1.80533e+06	371173	517462	686338	5.75136e+06	6.08859e+06	4.14428e+07	1.6942e+06	8.36184e+06	1.22147e+06	4.31598e+07	7.86971e+07	2.00076e+07	1.78805e+08	7.46197e+06	2.41375e+07	993634	1.076e+07	3.43682	0.148727	0.536775	0.652696	993634	5.87116e+07	5.88479	0.0511965	0.309692	1.84741	1.076e+07	5.87116e+07	2.44796	0.103882	0.582612	1.89163
NEG_M465T484	126305	1.74194e+06	4.7126e+06	18369.7	410761	175881	4.30675e+06	465762	9003.51	2.89154e+06	9299.45	497.284	696357	801329	302471	3.35007e+06	23833	583910	1.19764e+06	1.28048e+06	0.0964832	0.93964	0.972044	0.0170683	1.19764e+06	959662	-0.319599	0.796046	0.895071	0.0708821	1.28048e+06	959662	-0.416082	0.730202	0.923666	0.110025
NEG_M465T601	89498.2	304017	485272	67850.6	167388	175674	1.55995e+06	1.45909e+06	1.25759e+07	486041	2.22684e+06	350644	3.45865e+06	3.03315e+07	9.26698e+06	6.50404e+07	3.42004e+06	7.70829e+06	214950	3.10974e+06	3.85472	0.161763	0.543683	0.350821	214950	1.9871e+07	6.53052	0.075605	0.363737	1.03719	3.10974e+06	1.9871e+07	2.6758	0.127986	0.607932	1.09989
NEG_M465T95	4.1605e+06	4.80679e+06	3.46617e+06	709727	492986	5.13526e+06	142958	359288	9.17865e+06	290172	282353	3.98983e+06	1.00167e+06	3.08338e+06	3.48654e+06	4.24449e+06	3.92807e+06	5.37263e+06	3.12857e+06	2.37388e+06	-0.39826	0.667939	0.839888	0.0670256	3.12857e+06	3.51946e+06	0.169852	0.710731	0.853795	0.0949284	2.37388e+06	3.51946e+06	0.568112	0.491819	0.815371	0.213406
NEG_M466T423	264376	256922	3630.28	499331	41091.9	1.74872e+06	2.15361e+06	210348	1.38348e+06	177187	58165.8	778266	1.71014e+06	1.01116e+06	956854	1.23219e+06	1.47521e+06	1.71001e+06	469012	793509	0.75862	0.4693	0.755913	0.114824	469012	1.34926e+06	1.52447	0.0147038	0.228775	0.279978	793509	1.34926e+06	0.765852	0.159787	0.636028	0.199808
NEG_M466T601	6196.45	5441.08	9353.47	497.284	497.284	497.284	289937	338697	1.95055e+06	4780.93	347164	9245.31	557800	5.47046e+06	1.52248e+06	8.83228e+06	521177	1.41366e+06	3747.14	490063	7.03103	0.134982	0.529408	0.147252	3747.14	3.05297e+06	9.67021	0.0512226	0.309692	0.428174	490063	3.05297e+06	2.63918	0.0990313	0.582612	0.457661
NEG_M466T727	160633	1.42702e+06	3.24214e+06	334624	125261	2.00841e+06	1.7113e+06	129703	1.86516e+06	1.47101e+06	138471	5.15874e+06	539176	583587	466761	182388	697184	674733	1.21635e+06	1.74573e+06	0.521275	0.573237	0.806168	0.152305	1.21635e+06	523971	-1.215	0.210557	0.525546	0.175348	1.74573e+06	523971	-1.73627	0.136788	0.630443	0.363432
NEG_M470T310	1.06375e+07	4.42477e+06	2.53458e+06	1.2569e+07	6.43099e+06	1.12003e+07	8.17553e+06	7.88937e+06	8.44819e+06	1.49627e+06	5.3215e+06	2.34924e+06	2.71442e+06	1.37706e+06	3.12836e+06	3.34936e+06	2.25155e+06	7.64077e+06	7.96619e+06	5.61335e+06	-0.505028	0.285882	0.623874	0.310425	7.96619e+06	3.41025e+06	-1.22401	0.036621	0.299071	0.551705	5.61335e+06	3.41025e+06	-0.718983	0.183788	0.651758	0.346098
NEG_M470T371	2.04264e+06	2.71491e+06	73834.6	2.43454e+06	1.24034e+06	1.93014e+06	3.43666e+06	2.10987e+06	2.49522e+06	384411	1.18723e+06	1.27897e+06	1.03603e+06	1.2083e+06	2.37334e+06	1.12673e+06	1.77654e+06	2.87444e+06	1.7394e+06	1.81539e+06	0.0616928	0.900308	0.955492	0.00218624	1.7394e+06	1.73256e+06	-0.00568097	0.989311	0.995429	0.00993677	1.81539e+06	1.73256e+06	-0.0673738	0.881163	0.968551	0.00488671
NEG_M470T441	2.71614e+06	1.62203e+06	1.20721e+06	4.04241e+06	3.10504e+06	1.62603e+06	1.4308e+06	2.69925e+06	2.45207e+06	366836	3.20448e+06	1.81997e+06	2.28491e+06	1.25567e+06	1.57637e+06	1.35136e+06	1.37763e+06	3.09149e+06	2.38648e+06	1.99557e+06	-0.258084	0.53469	0.781892	0.137714	2.38648e+06	1.8229e+06	-0.388643	0.31586	0.610659	0.138842	1.99557e+06	1.8229e+06	-0.130559	0.741798	0.926008	0.0377958
NEG_M472T584	312665	598824	1.49431e+06	236939	429130	199074	710682	121350	108500	347946	28316.6	440190	234481	133616	688236	66259.5	180761	56336.1	545156	292831	-0.896603	0.288305	0.623874	0.0982757	545156	226615	-1.26643	0.179978	0.495737	0.132958	292831	226615	-0.369824	0.65268	0.890738	0.0437096
NEG_M473T291	12446.7	250461	97186.9	7950.26	162391	497.284	497.284	196098	4455.32	5923.42	241631	2.52094e+06	546613	604070	497.284	76639.1	2.39506e+06	57939.7	88488.8	494924	2.48364	0.34451	0.669601	0.12833	88488.8	613470	2.79342	0.191016	0.508104	0.164182	494924	613470	0.309785	0.834205	0.945974	0.0135245
NEG_M475T588	434789	332197	396850	717653	80748.3	600417	414581	429939	559625	3703.6	511634	139921	733502	124137	139855	453196	344153	472640	427109	343234	-0.315412	0.525958	0.780389	0.0382114	427109	377914	-0.176546	0.713213	0.854291	0.0314355	343234	377914	0.138865	0.795206	0.937136	0.0277713
NEG_M481T498	155730	233779	9197.33	497.284	43796	497.284	497.284	279437	497.284	497.284	274034	1.06926e+06	497.284	59471.2	497.284	497.284	1.46568e+06	184642	73916.2	270704	1.87275	0.283628	0.623874	0.0924587	73916.2	285214	1.94808	0.401642	0.645703	0.0898656	270704	285214	0.0753267	0.961322	0.989265	0.00272655
NEG_M481T575	196409	300728	226453	271368	46290.7	162773	380133	78288.8	75714.7	187870	426187	229370	305214	255364	331488	270125	179018	218637	200671	229594	0.194256	0.6917	0.84734	0.0227996	200671	259974	0.373541	0.201745	0.516215	0.0423395	229594	259974	0.179285	0.64821	0.890093	0.027886
NEG_M482T191	2.47321e+06	2.30433e+06	2.4318e+06	2.22513e+06	2.52768e+06	743891	829796	1.79205e+06	29343.6	211687	7.61552e+06	1.69372e+07	2.98947e+06	3.10234e+06	497.284	1.40191e+06	5.35405e+06	9.76347e+06	2.11767e+06	4.56926e+06	1.10948	0.392599	0.709328	0.290778	2.11767e+06	3.76862e+06	0.831556	0.276174	0.580734	0.304146	4.56926e+06	3.76862e+06	-0.277925	0.799576	0.937948	0.205787
NEG_M482T72	658807	2.35661e+06	3.48188e+06	2.14692e+06	5.15763e+06	291721	523513	3.26859e+06	392990	344452	3.47544e+06	2.46274e+06	2.67777e+06	4.19735e+06	212012	193423	3.59715e+06	1.5157e+06	2.34893e+06	1.74462e+06	-0.429089	0.541462	0.783983	0.163188	2.34893e+06	2.06557e+06	-0.185464	0.785474	0.887471	0.0427666	1.74462e+06	2.06557e+06	0.243625	0.735567	0.926008	0.10949
NEG_M483T789	1.62041e+07	2.89909e+06	1.5886e+06	626491	9.36229e+07	3.92178e+07	3.84394e+07	6.66266e+06	2.28718e+07	6.78152e+06	6.86102e+07	8.21466e+07	9.90841e+07	1.02735e+08	5.79145e+07	9.96723e+07	1.29054e+08	1.72717e+08	2.56932e+07	3.75854e+07	0.548787	0.560241	0.795065	0.428394	2.56932e+07	1.10196e+08	2.10062	0.00284227	0.120834	3.00325	3.75854e+07	1.10196e+08	1.55183	0.00503234	0.363523	2.90142
NEG_M484T642	322829	421371	100003	59059.9	49702	333432	228569	13225.4	946259	199417	21508	40233	63005.3	67051.3	282536	7615.08	107595	529052	214400	241535	0.171932	0.869107	0.939766	0.0157828	214400	176142	-0.28356	0.72158	0.859693	0.0121616	241535	176142	-0.455492	0.703022	0.919151	0.0253037
NEG_M484T74	1.98773e+06	3.18345e+06	9.26863e+06	4.84677e+06	7.75385e+06	2.48235e+06	2.22797e+06	3.17846e+06	241962	174418	3.78385e+06	4.10828e+06	3.53616e+06	3.37865e+06	109479	485711	397975	65024.8	4.92046e+06	2.28582e+06	-1.10608	0.0908992	0.52239	0.423247	4.92046e+06	1.32883e+06	-1.88863	0.0275201	0.264136	0.526538	2.28582e+06	1.32883e+06	-0.782553	0.351233	0.73154	0.220698
NEG_M490T585	117708	235659	924538	114205	202027	174406	98463	276815	579377	557680	43903.1	10035.7	228064	613387	4303.5	124675	1.04745e+06	663136	294757	261045	-0.175226	0.841878	0.922104	0.0119425	294757	446836	0.600219	0.476794	0.700513	0.0722973	261045	446836	0.775445	0.356656	0.736431	0.108206
NEG_M491T467	2.90392e+06	105438	43990.9	497.284	2.37898e+06	9483.79	3666.63	831969	497.284	177900	177065	1.48775e+06	151064	216678	148237	499303	1.24274e+07	722802	907052	446475	-1.0226	0.463284	0.752736	0.147516	907052	2.36091e+06	1.38009	0.502486	0.707826	0.217527	446475	2.36091e+06	2.40269	0.36788	0.741564	0.324927
NEG_M493T504	830156	488673	611795	1.13683e+06	52102.8	813968	414365	83347	671125	95386.9	652177	426821	275749	228178	3977.26	656148	367328	755400	655587	390537	-0.747328	0.17951	0.556243	0.101203	655587	381130	-0.782504	0.177495	0.495737	0.120483	390537	381130	-0.0351755	0.952882	0.987482	0.0122881
NEG_M495T390	643155	207502	91938.4	670280	250453	213918	603606	246834	684398	451436	274467	603163	232493	834584	693442	551520	145891	237008	346208	477317	0.463311	0.321179	0.646568	0.056988	346208	449156	0.37558	0.517478	0.715718	0.0360445	477317	449156	-0.0877303	0.842521	0.947328	0.0121209
NEG_M496T495	675743	61762.7	6374.92	525089	123011	92929.2	124476	283894	371800	157434	140724	53855.3	117635	69050.6	568085	369269	56604.2	87502.8	247485	188697	-0.391267	0.645392	0.831208	0.0454092	247485	211358	-0.227654	0.805591	0.901448	0.0310825	188697	211358	0.163612	0.821972	0.942434	0.0256802
NEG_M497T505	497.284	112731	1.14206e+06	181081	715970	574943	497.284	200700	497.284	497.284	1.18921e+06	299897	497.284	497.284	497.284	4844.18	236097	3846.39	454547	281883	-0.689335	0.52094	0.780389	0.0570815	454547	41046.5	-3.4691	0.0468876	0.305291	0.161176	281883	41046.5	-2.77976	0.239705	0.670598	0.111708
NEG_M497T593	546417	827324	1.23056e+06	407518	2.05519e+06	1.09807e+06	2.073e+06	2.33355e+06	1.98101e+06	482662	1.76346e+06	1.12701e+06	2.99244e+06	1.58817e+06	115232	1.82775e+06	246503	1.54717e+06	1.02751e+06	1.62678e+06	0.662864	0.138623	0.529408	0.152089	1.02751e+06	1.38621e+06	0.431987	0.489952	0.706107	0.10345	1.62678e+06	1.38621e+06	-0.230877	0.65442	0.890738	0.0762456
NEG_M497T766	485916	2.97788e+06	2.11207e+06	1.63823e+06	5.10083e+06	4.02954e+06	1.17547e+06	4.36028e+06	958156	245481	686528	839484	3.39249e+06	1.05534e+06	222597	624823	560710	1.12419e+06	2.72407e+06	1.37757e+06	-0.983644	0.172088	0.550269	0.253256	2.72407e+06	1.16336e+06	-1.22747	0.0883556	0.372824	0.280068	1.37757e+06	1.16336e+06	-0.243828	0.785918	0.932089	0.0503249
NEG_M498T680_2	3.35576e+08	5.84929e+08	1516968773	2.75981e+08	3.2064e+08	4.76752e+08	5.05029e+08	1140226993	8.00954e+08	2.99467e+08	5.48803e+08	4.5456e+08	9.76215e+08	9.05963e+08	1.66914e+08	9.42021e+08	5.00183e+08	9.00254e+08	5.85141e+08	6.2484e+08	0.0947026	0.865246	0.938863	0.641825	5.85141e+08	7.31925e+08	0.322912	0.544599	0.739099	1.71198	6.2484e+08	7.31925e+08	0.228209	0.568042	0.857158	1.88364
NEG_M499T680_2	8.42911e+07	1.67057e+08	172927599	2.23424e+07	105023407	6.75739e+07	1.53311e+08	4.42123e+08	2.38164e+08	6.65249e+07	120702194	7.44089e+07	2.45359e+08	2.58873e+08	3.74147e+07	1.31101e+08	1.28238e+08	2.84089e+08	1.03202e+08	182538891	0.822726	0.233473	0.595415	1.67925	1.03202e+08	1.80846e+08	0.809283	0.123236	0.424687	2.18882	1.82539e+08	1.80846e+08	-0.0134433	0.981182	0.992581	0.224968
NEG_M501T680	805711	5.72658e+06	2.1495e+07	2.8992e+06	3.7179e+06	5.83178e+06	5.72376e+06	1.53607e+07	7.99225e+06	3.04282e+06	4.70228e+06	5.05027e+06	1.20678e+07	1.24103e+07	3.66228e+06	8.99611e+06	5.8773e+06	9.06469e+06	6.74603e+06	6.97869e+06	0.0489162	0.948893	0.977234	0.049013	6.74603e+06	8.67974e+06	0.363613	0.576918	0.762238	0.185084	6.97869e+06	8.67974e+06	0.314697	0.472758	0.808023	0.286496
NEG_M503T98_1	8.99577e+08	6.44142e+08	3.85742e+08	6.0611e+08	6.94539e+08	2.84711e+08	1035858707	4.57156e+08	2.33725e+08	4.05971e+08	5.07418e+08	4.17229e+08	8.55746e+08	9.96688e+08	3.12726e+08	7.38998e+08	1.2247e+09	3.57044e+08	5.85803e+08	5.0956e+08	-0.201165	0.607398	0.817179	1.93444	5.85803e+08	7.47651e+08	0.351948	0.368982	0.632584	2.14615	5.0956e+08	7.47651e+08	0.553114	0.225287	0.664899	4.18583
NEG_M504T296	88984.3	65131.1	5858.17	131614	497.284	363950	152226	1.21546e+06	2.2688e+06	45061.5	822816	1.16822e+06	1.66283e+06	1.15703e+06	7.40059e+06	704406	382358	887366	109339	945431	3.11216	0.0327296	0.461686	0.242787	109339	2.03243e+06	4.21632	0.107994	0.397888	0.319352	945431	2.03243e+06	1.10416	0.361976	0.740658	0.268183
NEG_M507T786	3.18666e+07	1.86781e+07	2.60203e+08	3.18265e+07	1.97258e+07	7.05723e+06	1.93505e+07	9.22436e+06	1.62044e+07	1.65999e+07	1.35233e+07	1.14161e+07	1.14011e+07	5.84304e+06	2.59171e+07	4.63505e+06	3.80028e+07	2.39091e+06	6.15595e+07	1.43864e+07	-2.09727	0.264879	0.619603	1.34461	6.15595e+07	1.46983e+07	-2.06633	0.27224	0.577781	1.48398	1.43864e+07	1.46983e+07	0.0309443	0.959566	0.989265	0.131456
NEG_M509T32_2	374285	964160	1.10572e+06	3.46581e+06	830818	563205	1.32785e+06	999500	438873	2.10459e+06	474143	380225	305815	497473	357615	464776	263158	376349	1.21733e+06	954197	-0.351366	0.635846	0.831208	0.0781133	1.21733e+06	377531	-1.68906	0.10046	0.384805	0.242004	954197	377531	-1.33769	0.0654252	0.557739	0.241372
NEG_M513T649	114867	337340	637787	205091	228286	327086	77094.9	948324	1.54672e+06	226642	694896	866899	456454	322248	92740.4	265796	27041	681753	308410	726762	1.23664	0.0981619	0.529408	0.155965	308410	307672	-0.00345459	0.99533	0.999625	0.00503656	726762	307672	-1.24009	0.109106	0.592258	0.181976
NEG_M515T684	1.26336e+06	4.01966e+06	3.95561e+06	2.72005e+06	1.62392e+06	1.72341e+06	3.3238e+06	2.47891e+06	615959	612926	1.03057e+06	714444	5.24959e+06	4.63799e+06	2.36426e+06	1.50192e+06	1.21387e+06	490621	2.551e+06	1.46277e+06	-0.802362	0.14279	0.529633	0.242099	2.551e+06	2.57637e+06	0.0142792	0.978858	0.989486	0.0304807	1.46277e+06	2.57637e+06	0.816641	0.254751	0.680872	0.289796
NEG_M518T504	1.4668e+06	789960	989690	1.95194e+06	220385	1.38412e+06	693929	705098	1.22629e+06	202592	1.05821e+06	768235	356779	548684	21587.6	1.27754e+06	622168	1.2618e+06	1.13382e+06	775725	-0.547571	0.23773	0.595415	0.111932	1.13382e+06	681425	-0.734561	0.187699	0.506516	0.153407	775725	681425	-0.186991	0.714059	0.923318	0.0483401
NEG_M520T769_1	3.73749e+07	8.95444e+07	1.64214e+08	1.25556e+08	1.68249e+08	1.20772e+08	2.57246e+08	8.25711e+07	3.72051e+07	1.67727e+08	6.55902e+07	1.22385e+08	6.57801e+07	1.19034e+08	7.95946e+07	3.19512e+07	4.21048e+07	5.64151e+07	1.17618e+08	1.22121e+08	0.0541953	0.909093	0.958564	0.110548	1.17618e+08	6.58134e+07	-0.83766	0.0537312	0.316606	1.82479	1.22121e+08	6.58134e+07	-0.891855	0.140559	0.63565	2.13886
NEG_M522T78	6.17659e+06	10506303	1.63496e+07	1.08183e+07	4.93948e+06	1.19709e+06	6.45298e+06	3.32794e+06	3.76044e+06	3.61467e+06	1.82104e+06	8.44165e+06	2.01979e+06	8.20278e+06	282194	1.07965e+06	9.61834e+06	531240	8.33123e+06	4.56979e+06	-0.866403	0.146703	0.536775	0.463846	8.33123e+06	3.62233e+06	-1.20161	0.119082	0.421177	0.556138	4.56979e+06	3.62233e+06	-0.335208	0.64013	0.889534	0.143364
NEG_M527T360	2.65298e+06	1.57451e+06	87958.2	5.00537e+06	2.8092e+06	2.00472e+06	5.46717e+06	1.47287e+06	506027	136019	2.22088e+06	3.03315e+06	2.12606e+06	3.19836e+06	3.28595e+06	1.76005e+06	2.00406e+06	2.56921e+06	2.35579e+06	2.13935e+06	-0.139036	0.838702	0.920791	0.0748017	2.35579e+06	2.49061e+06	0.0802904	0.853721	0.927438	0.0229651	2.13935e+06	2.49061e+06	0.219326	0.683823	0.910785	0.09951
NEG_M528T508	1.09078e+06	439765	1.72873e+06	784021	111152	382897	55317.6	75706.2	428850	27730.5	661302	168658	1.16455e+06	178279	255709	1.91585e+06	586314	788384	756225	236261	-1.67844	0.0740343	0.509398	0.176168	756225	814848	0.107715	0.87277	0.935759	0.000201889	236261	814848	1.78615	0.0694424	0.567809	0.208234
NEG_M530T572_3	4.92049e+06	7.97418e+06	9.44777e+06	777835	2.68654e+06	5.72976e+06	6.94344e+06	1.44323e+07	2.58267e+07	2.11746e+06	3.68201e+07	1.82989e+07	1.00965e+07	5.56601e+06	5.41485e+06	5.88807e+07	5.00347e+06	1.91211e+07	5.2561e+06	1.74065e+07	1.72756	0.0458513	0.485086	0.899117	5.2561e+06	1.73471e+07	1.72263	0.194358	0.510391	0.720882	1.74065e+07	1.73471e+07	-0.00492814	0.995392	0.99723	0.0889114
NEG_M533T683_2	361359	811360	1.30292e+06	177904	392721	959570	1.05307e+06	2.57025e+06	1.63884e+06	799010	1.59635e+06	514150	2.00668e+06	2.5485e+06	712984	1.02528e+06	196139	671257	667640	1.36195e+06	1.02853	0.0742647	0.509398	0.21152	667640	1.19347e+06	0.838026	0.224261	0.543188	0.143026	1.36195e+06	1.19347e+06	-0.190502	0.729775	0.923666	0.0206534
NEG_M536T168	7.16245e+06	2.43648e+07	8.12457e+06	1.38327e+07	2.2971e+07	2.31571e+07	2.12907e+07	9.09002e+06	3.60902e+07	2.02199e+06	1.15561e+07	6.7561e+06	1.53106e+07	8.90408e+06	3.31202e+07	4.54796e+06	8.58408e+06	2.30736e+07	1.66021e+07	1.44675e+07	-0.198549	0.729202	0.867743	0.195305	1.66021e+07	1.55901e+07	-0.0907364	0.856437	0.928317	0.0162514	1.44675e+07	1.55901e+07	0.107812	0.870195	0.959895	0.237295
NEG_M537T659_1	1.69843e+06	1.37018e+06	1.63747e+06	1.31693e+06	1.14919e+06	1.14572e+06	1.53249e+06	1.11769e+06	2.32768e+06	3.4772e+06	1.37583e+06	2.8893e+06	4.32451e+06	3.00799e+06	2.1052e+06	1.73728e+06	5.67166e+06	2.18659e+06	1.38632e+06	2.12003e+06	0.612827	0.0922741	0.523824	0.217924	1.38632e+06	3.17221e+06	1.19423	0.0182294	0.242251	0.374728	2.12003e+06	3.17221e+06	0.581402	0.182099	0.651758	0.258891
NEG_M539T568	668397	562328	559556	473202	155836	717723	228587	67417.3	337149	6440.15	604453	36450.1	582816	178859	618249	314278	265194	571118	522840	213416	-1.2927	0.0319732	0.461686	0.135264	522840	421752	-0.309974	0.390887	0.641771	0.0581607	213416	421752	0.982727	0.118253	0.604284	0.140849
NEG_M541T298_1	1.43866e+07	2.15637e+06	78406.6	9.27685e+06	5.73064e+06	1.3574e+07	4.17908e+07	7.76384e+06	2.26007e+07	6.14637e+06	2.39372e+06	1.74607e+07	1.04599e+07	8.17938e+06	8.78491e+06	9.56231e+06	4.27991e+06	1.7106e+07	7.5338e+06	1.63594e+07	1.11867	0.198892	0.569641	0.604085	7.5338e+06	9.72872e+06	0.368872	0.474897	0.700513	0.280027	1.63594e+07	9.72872e+06	-0.749795	0.308985	0.71302	0.61604
NEG_M547T637	64354.3	1.35865e+06	1.3269e+06	269915	56987	572484	1.07076e+06	1.29777e+06	442159	50817.1	948220	138806	713316	1.59382e+06	365100	1.63475e+06	86548.7	323933	608217	658090	0.113699	0.880624	0.941741	0.0234446	608217	786245	0.370393	0.638576	0.810007	0.0383588	658090	786245	0.256695	0.719387	0.923666	0.0681575
NEG_M549T542	262704	198497	2985.58	497.284	964317	129351	497.284	39145.8	497.284	497.284	497.284	8400.36	285108	81239.8	10055.8	198951	3.0219e+06	238625	259725	8255.88	-4.97542	0.11874	0.529408	0.137001	259725	639313	1.29953	0.465682	0.693817	0.118773	8255.88	639313	6.27496	0.216519	0.664899	0.215674
NEG_M553T586	19720.2	314761	1.5904e+06	1.59393e+06	65689.1	1.91593e+06	497.284	74542.6	101235	497.284	444181	497.284	54905.3	80299.3	8855.66	497.284	235055	94656.3	916740	103575	-3.14584	0.0489416	0.502029	0.192517	916740	79044.8	-3.53577	0.0412041	0.303421	0.244293	103575	79044.8	-0.389933	0.761172	0.931051	0.00439585
NEG_M556T373	487619	543652	172857	1.24177e+06	346905	243088	1.06877e+06	272989	307846	847013	464910	937827	303997	630261	964156	494752	329743	341920	505982	649892	0.361115	0.511225	0.780247	0.050591	505982	510805	0.0136866	0.980153	0.989721	0.0142265	649892	510805	-0.347428	0.444197	0.794118	0.0866386
NEG_M556T657	193058	449152	521893	91930.9	521204	365433	33263.4	3.36482e+06	108863	713215	2.98685e+06	377680	573394	260759	245386	634212	59850	163177	357112	1.26411e+06	1.82368	0.173307	0.550269	0.206218	357112	322796	-0.145753	0.778768	0.883105	0.0224568	1.26411e+06	322796	-1.96943	0.160759	0.636028	0.241945
NEG_M557T730	663892	147620	161786	857375	1.81057e+06	594913	889051	3.36427e+06	848590	145162	2.54867e+06	1.85053e+06	1.31749e+06	1.76625e+06	469657	1.19933e+06	107548	836807	706027	1.60771e+06	1.18722	0.133142	0.529408	0.194332	706027	949514	0.427467	0.502864	0.707826	0.0813396	1.60771e+06	949514	-0.759749	0.259098	0.681413	0.186923
NEG_M558T105_1	2.16843e+06	4.28387e+06	3.01829e+06	4.6591e+06	3.50216e+06	3.4608e+06	5.27691e+06	2.63505e+06	3.76645e+06	1.58587e+06	2.42086e+06	4.12679e+06	6.11279e+06	7.05047e+06	6.78792e+06	4.59686e+06	1.29615e+06	2.83506e+06	3.51544e+06	3.30199e+06	-0.0903709	0.75174	0.873521	0.0623145	3.51544e+06	4.77987e+06	0.443267	0.241063	0.561073	0.200845	3.30199e+06	4.77987e+06	0.533638	0.206349	0.660707	0.330501
NEG_M558T126_1	5.84074e+06	5.36052e+06	4.51635e+06	2.36866e+06	1.23525e+07	8.79162e+06	665845	7.23759e+06	9.67737e+06	4.4399e+06	1.31374e+07	8.21528e+06	1.16647e+07	7.36037e+06	1.52326e+07	7.98438e+06	1.542e+07	1.1459e+07	6.5384e+06	7.2289e+06	0.14484	0.767492	0.878886	0.0829826	6.5384e+06	1.15202e+07	0.817154	0.0325399	0.283127	0.656978	7.2289e+06	1.15202e+07	0.672314	0.0853088	0.582612	0.658616
NEG_M559T437	176168	320997	36082.5	411224	102768	709924	178803	758977	705970	148839	1.06539e+06	853693	321014	738679	870537	1.10958e+06	554262	1.30079e+06	292861	618613	1.07882	0.104822	0.529408	0.151219	292861	815809	1.47802	0.0147438	0.228775	0.212854	618613	815809	0.399195	0.372773	0.741564	0.0953598
NEG_M562T481	205096	839626	974260	328542	158875	551941	108321	2.40111e+06	223551	16832.5	270548	305381	563836	395604	610652	1.26148e+06	239388	220362	509723	554291	0.12093	0.912812	0.960436	0.0205388	509723	548554	0.105919	0.856525	0.928317	0.000792829	554291	548554	-0.0150112	0.98894	0.992581	0.00184686
NEG_M563T799_1	2.98482e+07	1.95348e+07	5.90804e+07	1.43919e+07	7.12645e+07	6.61424e+07	3.20201e+07	4.20297e+07	2.49464e+07	4.61772e+07	4.62571e+07	1.14643e+08	2.34902e+07	7.92339e+07	1.97603e+07	2.36045e+07	5.04552e+07	3.73095e+07	4.33771e+07	5.10123e+07	0.233913	0.65698	0.831208	0.489688	4.33771e+07	3.89756e+07	-0.15436	0.756772	0.876234	0.0947024	5.10123e+07	3.89756e+07	-0.388273	0.47301	0.808023	0.829353
NEG_M565T81_1	1.28353e+07	3.07056e+07	2.3723e+07	1.90436e+07	2.20031e+07	2.38475e+07	1.78232e+07	2.10857e+07	6.61612e+07	4.21901e+07	1.55053e+07	4.33987e+07	2.57066e+07	1.06861e+07	2.00396e+08	2.07978e+07	9.98423e+07	2.32005e+07	2.20263e+07	3.43607e+07	0.641529	0.17436	0.550269	0.809683	2.20263e+07	6.34382e+07	1.52612	0.204338	0.518361	1.36544	3.43607e+07	6.34382e+07	0.884592	0.377063	0.746906	1.34231
NEG_M566T69	251630	20938.1	22799.7	203939	473813	250772	892674	178025	834353	49919.8	1.0526e+06	403428	131416	48745.5	105782	792855	450766	799131	203982	568500	1.47872	0.0741019	0.509398	0.133207	203982	388116	0.928045	0.268526	0.576031	0.0996684	568500	388116	-0.550674	0.432013	0.785554	0.0842773
NEG_M566T708	376824	510806	1.1375e+06	228342	497.284	1.0376e+06	731878	203532	678906	385239	54399.9	779127	100955	196170	58170.1	97546	76378	318310	548596	472180	-0.216405	0.737815	0.870604	0.00182112	548596	141255	-1.95744	0.056296	0.322269	0.161245	472180	141255	-1.74104	0.0291682	0.438284	0.200562
NEG_M567T458	1.20192e+06	352692	1.13337e+06	557071	294466	589437	653431	273274	2.17218e+06	750341	452220	756689	1.32986e+06	402640	924376	2.6054e+06	1.6632e+06	2.28527e+06	688160	843023	0.292829	0.637795	0.831208	0.049671	688160	1.53512e+06	1.15754	0.0466248	0.305291	0.24328	843023	1.53512e+06	0.864712	0.143992	0.63565	0.206931
NEG_M567T680	627337	968500	1.44068e+06	767688	578169	1.01205e+06	1.08877e+06	1.66952e+06	1.57331e+06	1.02715e+06	1.01682e+06	858260	1.81174e+06	1.69735e+06	440495	1.51273e+06	1.24973e+06	1.19608e+06	899071	1.20564e+06	0.423289	0.133505	0.529408	0.135447	899071	1.31802e+06	0.551866	0.110752	0.401207	0.148879	1.20564e+06	1.31802e+06	0.128577	0.653261	0.890738	0.0595596
NEG_M576T294_2	1.80489e+06	2.43434e+06	3.84079e+06	3.21748e+06	690213	937799	2.57064e+06	3.19619e+06	5.55511e+06	654116	1.52011e+06	1.10429e+06	2.3276e+06	3.11873e+06	6.43678e+06	4.87084e+06	1.6702e+06	3.33206e+06	2.15425e+06	2.43341e+06	0.17579	0.760943	0.875276	0.0315892	2.15425e+06	3.62604e+06	0.751206	0.124448	0.424687	0.24961	2.43341e+06	3.62604e+06	0.575416	0.270894	0.692477	0.307817
NEG_M577T294_4	526735	161531	769165	387553	147627	158773	588225	1.41903e+06	851566	112095	1.62982e+06	693465	948484	466645	1.21958e+06	1.12964e+06	315347	1.16056e+06	358564	882367	1.29915	0.0631144	0.502029	0.172205	358564	873376	1.28437	0.0214076	0.249656	0.191544	882367	873376	-0.0147763	0.974809	0.992581	0.00687585
NEG_M580T581	1.17249e+06	1.7616e+06	2.31225e+06	905897	211234	1.50407e+06	2.24172e+06	537239	1.28248e+06	712916	343973	662526	379326	1.58763e+06	1.78631e+06	1.03602e+06	165296	861499	1.31126e+06	963476	-0.444628	0.418237	0.719739	0.0834062	1.31126e+06	969347	-0.435863	0.407738	0.651122	0.117517	963476	969347	0.00876517	0.988222	0.992581	0.0221567
NEG_M580T73_1	2.23011e+07	3.57858e+07	3.04376e+07	1.96378e+07	5.45297e+06	1.28299e+07	5.95783e+06	7.4993e+06	1.03442e+07	1.14304e+07	8.38738e+06	3.2921e+06	9.59204e+06	1.14695e+06	2.46404e+06	8.66175e+06	8.04284e+06	9.09895e+06	2.10742e+07	7.81853e+06	-1.43051	0.0182003	0.376545	0.972382	2.10742e+07	6.5011e+06	-1.69672	0.0123954	0.224007	1.14158	7.81853e+06	6.5011e+06	-0.266215	0.511033	0.824285	0.249734
NEG_M582T626	1.93052e+06	3.86467e+06	9.27042e+06	2.22292e+06	4.17286e+06	5.3541e+06	5.20775e+06	3.72623e+06	9.92406e+06	4.02491e+06	3.64454e+06	5.00136e+06	6.18852e+06	4.37594e+06	1.57407e+06	9.94354e+06	4.93142e+06	6.35436e+06	4.46925e+06	5.25481e+06	0.233605	0.602704	0.816764	0.143036	4.46925e+06	5.56131e+06	0.315392	0.501851	0.707826	0.169546	5.25481e+06	5.56131e+06	0.081787	0.840716	0.947267	0.0225533
NEG_M582T646_2	68820.8	175836	311053	104573	382358	256908	1.15056e+06	555032	541223	705063	602207	295086	268025	328894	65471.4	458773	430553	675132	216591	641528	1.56654	0.0070936	0.227729	0.180767	216591	371142	0.776994	0.142982	0.451243	0.104011	641528	371142	-0.789544	0.0875555	0.582612	0.152422
NEG_M583T665_2	507777	2.26336e+06	820515	2.007e+06	671120	1.79272e+06	1.85124e+06	442915	2.88107e+06	2.2047e+06	447265	1.71777e+06	752041	757563	1.43915e+06	789419	1.42062e+06	898615	1.34375e+06	1.59083e+06	0.243513	0.635479	0.831208	0.0852398	1.34375e+06	1.00957e+06	-0.412525	0.34807	0.628469	0.111457	1.59083e+06	1.00957e+06	-0.656038	0.196599	0.656036	0.202201
NEG_M584T837	221298	142471	497.284	497.284	497.284	1.13055e+06	4.76577e+06	97398.2	806495	559318	188682	1.72589e+06	80716.8	497.284	1.14137e+06	363796	1.00288e+06	254781	249302	1.35726e+06	2.44473	0.167458	0.548619	0.236105	249302	474007	0.927013	0.419689	0.664508	0.092496	1.35726e+06	474007	-1.51772	0.265342	0.68622	0.231013
NEG_M585T70_2	6.42175e+06	1.54654e+07	1.47657e+07	7.89471e+06	1.7288e+07	7.95279e+06	2.85299e+06	1.59783e+07	4.10656e+06	8.12623e+06	7.55205e+06	3.78986e+06	264438	5.01017e+06	9.92389e+06	5.0844e+06	130464	1.76434e+06	1.16314e+07	7.06766e+06	-0.718719	0.129719	0.529408	0.52514	1.16314e+07	3.69628e+06	-1.65388	0.00912455	0.193067	0.819507	7.06766e+06	3.69628e+06	-0.935157	0.208556	0.660707	0.426279
NEG_M588T31_2	2.43669e+06	940398	3.09722e+06	1.39142e+06	1.18877e+06	9.48592e+06	5.70938e+06	1.23441e+06	2.16713e+06	6.64047e+06	1.88862e+06	3.20104e+06	1.70303e+06	1.28045e+06	2.3604e+06	6.72132e+06	546531	1.76178e+06	3.09007e+06	3.47351e+06	0.168754	0.815432	0.90701	0.159852	3.09007e+06	2.39559e+06	-0.36726	0.673292	0.826959	0.0961118	3.47351e+06	2.39559e+06	-0.536014	0.416825	0.775374	0.288426
NEG_M588T92	6.66022e+06	9.90247e+06	4.71662e+06	3.09667e+06	5.2019e+06	1.68611e+06	6.59528e+06	8.93374e+06	920704	3.56694e+07	9.76221e+06	1.07497e+07	1.69412e+06	1.69734e+07	2.35808e+07	4.9954e+06	3.72197e+06	2.59162e+07	5.21066e+06	1.21052e+07	1.21608	0.203258	0.572458	0.590218	5.21066e+06	1.28136e+07	1.29814	0.123651	0.424687	0.684843	1.21052e+07	1.28136e+07	0.0820563	0.916437	0.976435	0.00369504
NEG_M591T103	1.29353e+07	1.12761e+07	1.24408e+07	2.73411e+06	5.02903e+06	6.97706e+06	1.11448e+07	6.39084e+06	4.42937e+06	4.49464e+06	2.9722e+06	2.75537e+06	1.05648e+07	1.2521e+07	3.81302e+06	2.66953e+06	9.80731e+06	4.6801e+06	8.56541e+06	5.36454e+06	-0.675067	0.168012	0.548619	0.396313	8.56541e+06	7.34262e+06	-0.222228	0.623781	0.797847	0.163485	5.36454e+06	7.34262e+06	0.452839	0.370124	0.741564	0.375522
NEG_M593T98_3	4.53812e+07	7.85256e+07	3.9764e+07	2.74138e+07	6.01615e+07	3.6903e+07	2.18622e+07	1.23951e+07	2.08769e+07	4.7311e+06	1.86919e+07	5.20091e+06	5.02123e+07	3.69331e+07	8.90664e+06	4.69691e+07	7.19086e+07	2.08023e+07	4.80249e+07	1.39597e+07	-1.78251	0.00190634	0.160056	1.83244	4.80249e+07	3.92887e+07	-0.289668	0.477994	0.700513	0.466868	1.39597e+07	3.92887e+07	1.49284	0.0257194	0.438284	1.71161
NEG_M594T672	497.284	497.284	497.284	497.284	497.284	2745.04	1.18321e+06	120469	659324	10180.1	497.284	497.284	497.284	4567.72	3189.26	718013	216118	779448	871.91	329030	8.55982	0.13184	0.529408	0.117907	871.91	286972	8.36252	0.0857213	0.372711	0.139696	329030	286972	-0.197308	0.869771	0.959895	0.0209683
NEG_M594T98	1.48353e+07	1.53307e+07	1.39549e+07	7.39761e+06	1.11799e+07	1.38286e+07	1.55829e+07	5.20706e+06	7.92935e+06	3.72123e+06	7.18985e+06	764709	1.52189e+07	1.33291e+07	7.19049e+06	1.8842e+07	2.4682e+07	8.94409e+06	1.27545e+07	6.73251e+06	-0.921789	0.0305408	0.461686	0.660849	1.27545e+07	1.47011e+07	0.204919	0.518002	0.715718	0.216532	6.73251e+06	1.47011e+07	1.12671	0.0384134	0.469556	0.951986
NEG_M596T768	4.81169e+07	2.8431e+07	1.8892e+07	1.51235e+07	3.13249e+07	2.30385e+07	2.66394e+08	1.58685e+07	8.54016e+06	7.33636e+07	1.06563e+08	1.95103e+07	3.83617e+07	3.27502e+07	4.61206e+07	5.44286e+07	2.35759e+07	3.25663e+07	2.74878e+07	8.17066e+07	1.57166	0.209582	0.572894	1.41627	2.74878e+07	3.79672e+07	0.465963	0.140945	0.449383	0.710821	8.17066e+07	3.79672e+07	-1.1057	0.304326	0.71302	1.48009
NEG_M601T480	108483	440076	27335.7	237028	126008	332701	462067	579019	471814	157928	641336	146486	160676	245921	1.26516e+06	180068	343846	588791	211939	409775	0.951185	0.0931904	0.52582	0.106838	211939	464077	1.13072	0.199705	0.515029	0.111861	409775	464077	0.179531	0.783813	0.932089	0.0557995
NEG_M601T98_2	1.61903e+07	1.04563e+07	7.86052e+06	1.26215e+07	1.1159e+07	4.16768e+06	4.08593e+07	1.28644e+07	1.5894e+07	1.69233e+06	3.40767e+07	5.87928e+06	1.88149e+07	4.12664e+07	1.82973e+07	3.24117e+07	6.68307e+06	1.12972e+07	1.04092e+07	1.85443e+07	0.833116	0.245992	0.601461	0.457083	1.04092e+07	2.14618e+07	1.04391	0.0759279	0.363737	0.752466	1.85443e+07	2.14618e+07	0.210791	0.732943	0.925875	0.372632
NEG_M607T196	1.51344e+06	387150	249012	1.10891e+06	1.26613e+06	2.1791e+06	591160	636717	752638	429517	5.04362e+06	37808	1.20771e+06	432979	4.02983e+06	545395	544761	4.09208e+06	1.11729e+06	1.24858e+06	0.160282	0.876026	0.941741	0.0340932	1.11729e+06	1.80879e+06	0.695024	0.395347	0.641771	0.175707	1.24858e+06	1.80879e+06	0.534743	0.605912	0.874663	0.157268
NEG_M608T657	13671.1	40298	18694	36952.2	699610	61838.9	987203	164029	36481.2	23801.8	657608	1.72088e+06	41012.6	18536.4	457466	36553.6	3527.03	25661	145177	598334	2.04314	0.156151	0.536775	0.14217	145177	97126	-0.579887	0.724503	0.859693	0.0180317	598334	97126	-2.62302	0.107179	0.590434	0.225412
NEG_M609T676	497.284	11251.4	243084	497.284	497.284	16660.8	36009.9	98088.8	1.7624e+06	183276	562936	25158.4	524547	337282	219665	14986.7	19965.5	695689	45414.7	444645	3.29142	0.182411	0.558633	0.130004	45414.7	302022	2.73343	0.0556699	0.321918	0.136604	444645	302022	-0.557998	0.642032	0.889534	0.0380031
NEG_M610T95_2	4.42374e+08	4.38258e+08	5.54416e+08	5.36404e+08	5.82466e+08	2.36778e+08	391306811	1.37522e+08	1.58374e+08	7.35297e+07	3.91051e+07	1.51376e+08	1.99972e+08	6.78169e+08	2.73075e+08	3.29861e+08	8.81636e+08	2.60001e+08	4.65116e+08	1.58536e+08	-1.55278	0.00169892	0.160056	5.77332	4.65116e+08	4.37119e+08	-0.0895646	0.826038	0.919057	0.513153	1.58536e+08	4.37119e+08	1.46322	0.0477771	0.515489	5.69684
NEG_M612T80_2	1.64794e+08	211024434	1.33564e+08	1.54883e+08	1.45814e+08	1.45629e+08	8.1872e+07	2.05349e+08	7.55849e+07	1.62462e+08	6.37295e+07	1.7197e+08	7.04207e+06	2.21173e+08	1.67648e+08	1.06094e+08	2.48351e+07	8.77142e+06	1.59285e+08	1.26828e+08	-0.328735	0.256892	0.610117	1.05586	1.59285e+08	8.92606e+07	-0.835514	0.100642	0.384805	2.17973	1.26828e+08	8.92606e+07	-0.506779	0.417955	0.775374	1.23199
NEG_M614T80_2	1.99945e+06	2.01058e+07	1.19884e+07	3.68284e+06	3.50238e+06	2.57352e+06	3.88612e+06	3.23856e+06	9.05774e+06	1.51322e+07	9.87909e+06	4.29754e+06	795475	4.05932e+06	1.19495e+07	2.24766e+06	1.08709e+06	5.05736e+06	7.30873e+06	7.58187e+06	0.0529326	0.939678	0.972044	0.0515135	7.30873e+06	4.1994e+06	-0.799438	0.383949	0.640095	0.340547	7.58187e+06	4.1994e+06	-0.85237	0.212659	0.663406	0.448486
NEG_M623T331	638958	360746	497.284	1.07954e+06	322669	2.29262e+06	2.91345e+06	990200	1.15102e+06	52460.7	937656	134917	94976.3	25507.3	704147	1.15967e+06	189747	381800	782506	1.02995e+06	0.396401	0.656056	0.831208	0.0783663	782506	425974	-0.877336	0.370309	0.632584	0.104177	1.02995e+06	425974	-1.27374	0.215964	0.664899	0.177963
NEG_M624T550	37638.6	412710	106464	32375.3	3.0579e+06	74761.2	159765	802617	44912.4	90487.1	1.84194e+06	194914	1.30707e+06	1.18953e+06	843805	1.85828e+06	8.76172e+06	1.37522e+06	620309	522439	-0.247724	0.866812	0.939466	0.0651143	620309	2.55594e+06	2.04279	0.179613	0.495737	0.333679	522439	2.55594e+06	2.29052	0.14348	0.63565	0.42173
NEG_M634T407	9.91458e+06	2.05717e+06	60064.9	1.07132e+06	1.89528e+06	5.68457e+06	2.98664e+06	860761	1.14466e+07	911411	716036	1.20448e+06	3.36435e+06	1.52429e+06	2.70246e+06	750670	2.00003e+06	7.22729e+06	3.44717e+06	3.02099e+06	-0.19039	0.855944	0.931727	0.0570719	3.44717e+06	2.92818e+06	-0.235405	0.776049	0.881099	0.0375242	3.02099e+06	2.92818e+06	-0.045015	0.96313	0.989265	0.0203686
NEG_M665T104_2	6.34535e+08	367287257	3.70972e+08	2.36458e+08	4.34355e+08	2.7311e+08	6.83573e+08	3.78708e+08	1.3045e+08	2.98836e+08	279624236	1.30519e+08	7.27686e+08	8.16332e+08	2.14604e+08	4.87404e+08	6.00718e+08	1.56838e+08	3.8612e+08	3.16952e+08	-0.284785	0.511194	0.780247	1.69927	3.8612e+08	5.00597e+08	0.374601	0.377604	0.639152	1.73066	3.16952e+08	5.00597e+08	0.659386	0.21266	0.663406	3.8053
NEG_M666T163	8.16559e+06	1.68556e+06	6.05873e+06	7.35363e+06	1.58163e+07	4.0383e+06	1.01098e+07	6.69353e+06	686066	524032	1.20842e+07	455557	9.72994e+06	3.88573e+06	2.08445e+06	1.28655e+06	7.66425e+06	5.97719e+06	7.18635e+06	5.09219e+06	-0.496973	0.489279	0.769857	0.337292	7.18635e+06	5.10469e+06	-0.493437	0.403431	0.64638	0.217845	5.09219e+06	5.10469e+06	0.0035365	0.996158	0.99723	0.0694438
NEG_M675T325_1	648625	465418	95453.4	747388	329832	507379	1.15509e+06	496438	939139	585024	707788	641648	726876	316970	282013	547372	294478	1.08852e+06	465683	754188	0.695576	0.0637553	0.502029	0.126413	465683	542705	0.220821	0.643674	0.812357	0.0423684	754188	542705	-0.474756	0.228977	0.664899	0.125184
NEG_M679T99	2.62124e+06	701545	3.14007e+06	609850	2.0463e+06	2.86223e+06	3.70273e+06	1.48114e+06	1.51039e+06	619071	2.06504e+06	2.57612e+06	1.3116e+06	917861	1.95416e+06	3.35751e+06	2.93146e+06	2.92328e+06	1.99687e+06	1.99242e+06	-0.00322412	0.994445	0.998898	0.0094096	1.99687e+06	2.23265e+06	0.161012	0.70434	0.850162	0.0786224	1.99242e+06	2.23265e+06	0.164236	0.693745	0.916137	0.0520943
NEG_M685T380_2	2.02723e+06	1.97217e+07	719086	890295	732504	4.60442e+06	3.46747e+06	2.96355e+06	2.75607e+06	3.94949e+06	3.69442e+06	2.22764e+06	5.06511e+06	2.92692e+06	1.08454e+07	231349	1.4189e+06	3.93108e+06	4.78253e+06	3.17644e+06	-0.590364	0.611132	0.819833	0.136041	4.78253e+06	4.06979e+06	-0.23282	0.838635	0.921763	0.0808951	3.17644e+06	4.06979e+06	0.357544	0.577073	0.858552	0.202427
NEG_M686T380	409205	6.5792e+06	300372	54789.5	68374	1.11343e+06	901327	1.0228e+06	1.31244e+06	1.04169e+06	1.42248e+06	426221	1.78831e+06	1.27952e+06	3.07224e+06	193646	718692	1.89245e+06	1.4209e+06	1.02116e+06	-0.476594	0.71228	0.86684	0.0575291	1.4209e+06	1.49081e+06	0.0692938	0.951534	0.980719	0.0118921	1.02116e+06	1.49081e+06	0.545887	0.306135	0.71302	0.191631
NEG_M691T99_2	5.58151e+06	2.79227e+06	5.1021e+06	1.9857e+06	3.42855e+06	706306	5.42622e+06	904893	6.89551e+06	645480	369530	497.284	1.24776e+07	2.28856e+06	1.20795e+06	1.22112e+07	6.00841e+06	5.47201e+06	3.26607e+06	2.37369e+06	-0.460426	0.547801	0.788258	0.202103	3.26607e+06	6.61096e+06	1.0173	0.142547	0.451243	0.395605	2.37369e+06	6.61096e+06	1.47773	0.0963032	0.582612	0.56353
NEG_M701T291	915797	68923.5	263817	3.84101e+06	650321	3.1691e+06	1.74526e+06	450565	675188	168965	540269	2490.84	440289	246575	373126	347137	9059.02	949740	1.48483e+06	597124	-1.31419	0.234803	0.595415	0.172791	1.48483e+06	394321	-1.91285	0.133639	0.43809	0.241797	597124	394321	-0.598659	0.487059	0.815371	0.0744527
NEG_M704T589	5294.82	25464.4	25130.1	497.284	26149.3	506746	396793	870806	25972.5	497.284	733783	905705	497.284	13805.4	356332	407277	497.284	1344.25	98213.6	488926	2.31562	0.0624254	0.502029	0.17252	98213.6	129959	0.40406	0.787051	0.888175	0.0189926	488926	129959	-1.91156	0.0817707	0.582612	0.186132
NEG_M764T551	1.06462e+06	1.02675e+06	1.66143e+06	719513	5.41512e+06	154065	78431.1	1.84143e+06	21854.9	249851	974643	23890.8	26444	115910	70572.5	349919	3.33525e+06	192057	1.67358e+06	531684	-1.6543	0.199466	0.569641	0.285776	1.67358e+06	681693	-1.29575	0.316279	0.610659	0.166299	531684	681693	0.358554	0.811261	0.939408	0.0723527
NEG_M772T101_2	1.02796e+08	7.70845e+07	9.81874e+07	8.68407e+07	1.18635e+08	5.47073e+07	3.67979e+07	1.96904e+07	1.44402e+07	2.17645e+07	2.40948e+07	2.63503e+07	1.13497e+08	1.01666e+08	2.86329e+07	5.16984e+07	9.25927e+07	3.96285e+07	8.97085e+07	2.38564e+07	-1.91087	4.35e-05	0.040525	2.77194	8.97085e+07	7.1286e+07	-0.331626	0.308302	0.609404	0.878499	2.38564e+07	7.1286e+07	1.57925	0.00971775	0.363523	2.42551
NEG_M784T354_3	2.07355e+07	3.37198e+07	3.32356e+07	2.87056e+07	3.51608e+07	4.11897e+07	3.81514e+07	4.91697e+07	1.94325e+07	1.85064e+07	2.87148e+07	2.32696e+07	2.87029e+07	3.22987e+07	3.17106e+07	3.23421e+07	1.64521e+07	2.42166e+07	3.21245e+07	2.95407e+07	-0.120969	0.657604	0.831208	0.174058	3.21245e+07	2.76205e+07	-0.217935	0.264231	0.576017	0.426811	2.95407e+07	2.76205e+07	-0.0969662	0.736207	0.926008	0.124438
NEG_M792T345_1	537673	314332	36151.9	497798	477140	636158	1.81057e+06	324784	415565	265398	206426	56485.5	919874	580521	1.50215e+06	58789.8	202617	297781	416542	513205	0.301071	0.735384	0.870604	0.0241755	416542	593622	0.511083	0.472385	0.700303	0.0657707	513205	593622	0.210012	0.819895	0.942434	0.0551078
NEG_M824T791_2	346788	1.0256e+06	538110	617997	8.34253e+06	3.82063e+06	1.96025e+07	2.12792e+06	614624	3.06391e+06	3.09533e+06	4.74279e+06	969633	1.91302e+06	5.23014e+06	1.1766e+06	1.22732e+06	1.00071e+06	2.44861e+06	5.54117e+06	1.17823	0.34843	0.671793	0.279941	2.44861e+06	1.91957e+06	-0.351179	0.724328	0.859693	0.0461143	5.54117e+06	1.91957e+06	-1.52941	0.246892	0.670598	0.459029
NEG_M827T108_1	1.43608e+08	8.215e+07	2.97215e+07	7.48812e+07	1.24956e+08	3.51929e+07	1.22818e+08	1.74026e+07	4.65301e+07	19059372	2.89723e+07	7.83769e+07	1.16124e+08	9.7194e+07	2.0133e+07	9.02086e+07	7.56119e+07	2.2892e+07	8.17516e+07	5.21932e+07	-0.647385	0.269371	0.620373	1.39022	8.17516e+07	7.03606e+07	-0.216479	0.65734	0.81816	0.514427	5.21932e+07	7.03606e+07	0.430907	0.457324	0.798815	0.774197
NEG_M838T428_1	154830	559922	4614.6	255303	379124	539838	115743	88578.9	329745	264874	236354	258195	417511	408370	409566	55142.2	408135	384241	315605	215581	-0.549888	0.328171	0.650059	0.0474805	315605	347161	0.137483	0.773995	0.87984	0.0292963	215581	347161	0.687371	0.0893461	0.582612	0.114349
NEG_M85T90	7.24337e+07	7.30914e+07	7.97504e+07	7.19957e+07	6.92709e+07	8.4767e+07	7.29803e+07	6.47077e+07	8.15167e+07	1.04635e+08	8.40197e+07	9.86999e+07	6.60493e+07	9.16727e+07	9.82234e+07	8.86574e+07	8.65673e+07	8.03168e+07	7.52182e+07	8.44266e+07	0.166616	0.193717	0.567177	0.804263	7.52182e+07	8.52478e+07	0.180581	0.0784531	0.367034	0.785511	8.44266e+07	8.52478e+07	0.0139656	0.916653	0.976435	0.0163909
NEG_M89T87	5214647015	6460762162	5967880004	4048309756	3549820638	6389576303	4136118020	2955273803	7829904584	8398883412	3003913282	3067794992	5.84174e+09	4.64448e+09	5.19308e+09	7.38742e+09	5.45998e+09	5.50125e+09	5271832646	4898648016	-0.105921	0.752486	0.873521	0.745693	5.27183e+09	5.67133e+09	0.105382	0.54085	0.736039	2.79655	4.89865e+09	5.67133e+09	0.211302	0.49944	0.820068	4.60531
NEG_M937T434_4	741452	801168	454022	685726	1.13148e+06	946935	371855	489627	335772	574181	785618	1.50583e+06	561413	886759	2.88719e+06	208505	1.02828e+06	523099	793464	677147	-0.228696	0.577041	0.810295	0.0405377	793464	1.01587e+06	0.356483	0.593705	0.773062	0.068573	677147	1.01587e+06	0.585179	0.450182	0.794118	0.126905
NEG_M97T151	1.61053e+07	4.03261e+07	2.36463e+07	2.19809e+07	1.59963e+07	1.13621e+07	2.75318e+07	1.98893e+07	1.44457e+07	1.06896e+07	2.53159e+07	7.45857e+06	1.59229e+07	1.28431e+07	3.40746e+07	3.88149e+07	7.5166e+07	1.52288e+07	2.15695e+07	1.75551e+07	-0.297099	0.466951	0.753433	0.391247	2.15695e+07	3.20084e+07	0.569457	0.345986	0.628469	0.581171	1.75551e+07	3.20084e+07	0.866556	0.188397	0.654469	1.10558
NEG_M989T110_1	7.39825e+06	6.57855e+06	7.38473e+06	10068443	6.34023e+06	8.84433e+06	9.69954e+06	1.28324e+06	2.87619e+06	5.27325e+06	4.73402e+06	6.09951e+06	1.48282e+07	8.21758e+06	6.70193e+06	4.74408e+06	1.19939e+07	5.40655e+06	7.76909e+06	4.99429e+06	-0.637465	0.061188	0.502029	0.399621	7.76909e+06	8.64872e+06	0.154741	0.621221	0.797734	0.112757	4.99429e+06	8.64872e+06	0.792207	0.0986824	0.582612	0.547797
NEG_M98T97	7.06203e+06	1.19587e+07	9.08535e+06	1.55103e+07	1.03496e+07	1.06787e+07	5.27129e+06	1.12827e+07	1.12927e+07	3.26625e+07	7.74977e+06	1.42837e+07	8.41005e+06	1.66012e+07	1.87915e+07	1.40976e+07	4.21207e+06	8.64621e+06	1.07741e+07	1.37571e+07	0.352606	0.489529	0.769857	0.327233	1.07741e+07	1.17931e+07	0.130372	0.699165	0.847556	0.0739723	1.37571e+07	1.17931e+07	-0.222234	0.678316	0.907308	0.284361
POS_M101T111	2.21185e+08	9.15455e+07	3.68739e+08	1.5596e+08	2.1235e+08	1.2513e+08	3.18905e+07	3.14741e+07	4.61473e+07	3.14336e+07	2.87232e+07	4.35637e+07	6.14164e+07	8.28326e+07	4.42947e+07	4.49009e+07	4.46117e+07	4.83673e+07	1.95818e+08	3.55387e+07	-2.46205	0.00258268	0.167091	2.27358	1.95818e+08	5.44039e+07	-1.84773	0.00589321	0.111246	1.78549	3.55387e+07	5.44039e+07	0.614318	0.02188	0.484522	0.605927
POS_M101T765	2.27253e+07	1.51664e+07	1.80387e+07	1.47115e+07	3.51766e+06	1.1751e+07	1.45625e+07	1.66365e+07	1.63578e+07	7.62411e+06	1.98143e+07	2.35145e+07	5.45906e+07	5.58053e+06	2.71633e+07	4.13851e+06	2.18337e+07	1.89319e+07	1.43184e+07	1.64183e+07	0.19743	0.553191	0.79931	0.170559	1.43184e+07	2.20397e+07	0.622235	0.354268	0.611924	0.242755	1.64183e+07	2.20397e+07	0.424805	0.488109	0.787874	0.164605
POS_M102T358	3.26059e+08	7.85476e+07	1.75841e+07	4.80883e+07	9.43535e+07	1.95302e+07	2.79739e+07	1.49465e+08	3.64429e+07	7.2728e+07	1.02754e+08	7.15164e+07	4.66791e+07	1.76457e+08	3.31018e+07	5.70243e+07	5.24224e+07	1.53503e+07	9.73604e+07	7.68133e+07	-0.34198	0.694581	0.870221	0.360888	9.73604e+07	6.35058e+07	-0.616445	0.536606	0.757142	0.081315	7.68133e+07	6.35058e+07	-0.274466	0.663646	0.871835	0.265766
POS_M102T377	2.29341e+07	3.86533e+07	2.40313e+07	4.41672e+07	3.51117e+07	1.92754e+07	6.02804e+07	2.00091e+07	6.07942e+07	8.92553e+07	6.01299e+07	2.24194e+07	5.47514e+07	2.34073e+07	2.00372e+07	4.35726e+07	2.04502e+07	4.71614e+07	3.06955e+07	5.21481e+07	0.764586	0.092759	0.457201	0.538231	3.06955e+07	3.48967e+07	0.185063	0.586968	0.781986	0.0883107	5.21481e+07	3.48967e+07	-0.579523	0.19728	0.672396	0.398887
POS_M102T38	1.00896e+07	1.86711e+07	1.17098e+07	1.82932e+07	1.45076e+07	9.56089e+06	8.68105e+06	1.50186e+07	1.26818e+07	2.61083e+07	1.8871e+07	2.10638e+07	1.29467e+07	1.21194e+07	1.65139e+07	1.6797e+07	1.37759e+07	1.32453e+07	1.38053e+07	1.70708e+07	0.306299	0.306333	0.671197	0.245986	1.38053e+07	1.4233e+07	0.0440172	0.819161	0.917887	0.0352781	1.70708e+07	1.4233e+07	-0.262282	0.312796	0.709997	0.234448
POS_M102T469	2.17401e+07	2.69964e+07	2.08746e+07	2.47527e+07	9.84017e+07	1.71971e+07	4.41755e+07	3.55535e+07	1.55536e+07	7.48418e+07	2.02391e+07	1.76433e+07	1.81898e+07	5.30731e+07	3.50342e+07	6.25187e+07	6.66604e+07	5.56498e+07	3.49938e+07	3.46678e+07	-0.0135016	0.983904	0.988395	0.196652	3.49938e+07	4.8521e+07	0.471511	0.382515	0.636515	0.208733	3.46678e+07	4.8521e+07	0.485013	0.272375	0.696293	0.278045
POS_M102T709	2.88978e+08	9.30939e+07	9.8253e+07	1.00118e+09	2.21554e+08	1.9576e+08	6.16869e+08	2.04403e+08	9.17281e+08	5.65004e+08	1.94934e+08	5.11132e+08	5.25485e+08	2.44655e+08	3.82265e+08	9.48818e+07	3.03244e+08	2.48971e+08	3.16469e+08	5.01604e+08	0.664483	0.325852	0.677662	1.27166	3.16469e+08	2.99917e+08	-0.0775028	0.915615	0.969765	0.0756606	5.01604e+08	2.99917e+08	-0.741986	0.14114	0.635513	1.25901
POS_M102T80	2.19477e+08	4.05937e+07	1.88341e+07	2.57188e+07	1.55824e+07	1.96603e+08	8.68569e+07	1.01886e+08	2.73991e+08	1.86307e+08	1.43614e+08	5.34743e+07	2.35507e+08	3.04947e+07	4.83256e+08	1.55452e+08	1.77407e+08	2.17821e+08	8.61349e+07	1.41021e+08	0.711245	0.304315	0.670368	1.01114	8.61349e+07	2.16656e+08	1.33074	0.100961	0.332208	1.35594	1.41021e+08	2.16656e+08	0.619493	0.299366	0.705827	0.878158
POS_M102T98	5.59441e+08	8.82331e+08	3.13426e+08	3.06623e+08	7.47906e+08	4.73569e+08	5.60939e+08	7.00138e+08	4.62347e+08	5.97848e+08	6.16376e+08	6.52605e+08	6.15451e+08	1.39835e+07	4.92919e+08	3.3897e+08	3.72718e+08	8.45569e+08	5.47216e+08	5.98375e+08	0.12894	0.622449	0.82746	0.432483	5.47216e+08	4.46602e+08	-0.293122	0.514415	0.7417	0.804372	5.98375e+08	4.46602e+08	-0.422062	0.232384	0.687073	1.66388
POS_M103T101	1.82167e+08	2.09102e+08	1.10757e+08	2.69181e+08	2.67067e+08	6.72108e+08	5.32383e+08	3.70488e+08	1.88533e+08	2.63296e+08	1.94854e+08	2.25233e+08	2.10719e+08	8.89936e+06	2.9015e+07	6.84601e+08	2.48237e+08	2.27419e+08	2.85064e+08	2.95798e+08	0.0533266	0.914695	0.968977	0.240335	2.85064e+08	2.34815e+08	-0.27976	0.703479	0.859239	0.387353	2.95798e+08	2.34815e+08	-0.333086	0.602504	0.837229	0.504398
POS_M103T78	1.93453e+08	4.34832e+07	3.28525e+07	4.11276e+07	1.5478e+08	1.35814e+08	6.69979e+07	2.61922e+07	5.78997e+07	5.95834e+07	4.64997e+07	4.31036e+07	4.06611e+07	7.49368e+06	6.89337e+07	1.61829e+08	4.71035e+07	1.06885e+08	1.00252e+08	5.00461e+07	-1.0023	0.114248	0.502186	1.03272	1.00252e+08	7.2151e+07	-0.474539	0.455173	0.694554	0.378039	5.00461e+07	7.2151e+07	0.527762	0.362886	0.737349	0.406826
POS_M103T96	1.88288e+07	3.16407e+07	1.48264e+07	2.09581e+07	2.68005e+07	1.94356e+07	2.78792e+07	2.61488e+07	1.27014e+07	2.34363e+07	2.3177e+07	2.28739e+07	2.07063e+07	5.87375e+07	1.31873e+08	1.28711e+07	1.41129e+07	1.94211e+07	2.20817e+07	2.27028e+07	0.0400187	0.854016	0.938118	0.0136014	2.20817e+07	4.29536e+07	0.95993	0.303894	0.561564	0.466924	2.27028e+07	4.29536e+07	0.919912	0.316811	0.710665	0.389437
POS_M104T115	4.12429e+08	1.75378e+08	6.76516e+07	4.06747e+08	2.33201e+08	2.49359e+08	3.0833e+08	1.54966e+09	5.36832e+08	2.65943e+08	7.95631e+08	2.43078e+08	6.09267e+08	1.54557e+09	1.34589e+09	4.04883e+08	4.32603e+08	4.16766e+08	2.57461e+08	6.16579e+08	1.25993	0.122106	0.511345	2.72272	2.57461e+08	7.92497e+08	1.62205	0.033601	0.227781	3.19314	6.16579e+08	7.92497e+08	0.362119	0.563005	0.825221	0.990572
POS_M104T126	2.92562e+08	2.0686e+08	1.35049e+08	3.55499e+08	2.86564e+08	2.21308e+08	2.8214e+08	3.15126e+08	2.01181e+08	2.21433e+08	2.57225e+08	2.25101e+08	2.26664e+08	6.62592e+07	2.09826e+08	1.28436e+08	1.62701e+08	2.29972e+08	2.4964e+08	2.50368e+08	0.00419696	0.984368	0.988395	0.137623	2.4964e+08	1.70643e+08	-0.54887	0.0846568	0.316786	0.991637	2.50368e+08	1.70643e+08	-0.553067	0.0305024	0.484522	1.27438
POS_M104T130	1.61303e+08	2.62044e+07	2.89535e+07	2.50429e+08	1.33679e+08	3.61342e+07	6.51693e+07	3.38519e+08	2.14639e+08	6.08856e+07	1.36819e+08	1.01454e+08	1.59141e+08	4.878e+08	1.4142e+08	4.50028e+07	5.32864e+07	1.98951e+08	1.06117e+08	1.52914e+08	0.527065	0.434711	0.745503	0.654168	1.06117e+08	1.80934e+08	0.769802	0.347975	0.608213	0.838617	1.52914e+08	1.80934e+08	0.242737	0.73116	0.897133	0.340595
POS_M104T143	5.7549e+07	4.44345e+07	1.92508e+07	6.77563e+07	3.20592e+07	3.94505e+07	5.79778e+07	5.98973e+07	4.69302e+07	1.93645e+07	4.86236e+07	3.32674e+07	4.43846e+07	4.1574e+07	3.26268e+07	1.49199e+07	1.64223e+07	2.71224e+07	4.34167e+07	4.43435e+07	0.030471	0.924407	0.968977	0.0226029	4.34167e+07	2.95083e+07	-0.557129	0.142352	0.391627	0.275656	4.43435e+07	2.95083e+07	-0.5876	0.0967554	0.557293	0.369452
POS_M104T305	4.02588e+07	3.53652e+07	1.26525e+07	6.89858e+07	4.28542e+07	4.82884e+07	5.66157e+07	4.69348e+07	3.92009e+07	2.61901e+07	2.99263e+07	3.85378e+07	3.20359e+07	2.13599e+07	2.99909e+07	3.08181e+07	3.12938e+07	3.91738e+07	4.14008e+07	3.95676e+07	-0.06534	0.838111	0.93403	0.115157	4.14008e+07	3.07787e+07	-0.427725	0.204414	0.472346	0.287392	3.95676e+07	3.07787e+07	-0.362385	0.115428	0.597597	0.319598
POS_M104T36	3.32953e+08	1.84267e+08	2.8374e+08	1.26092e+08	1.35955e+08	3.46756e+08	2.74907e+08	1.3443e+08	1.42311e+08	2.05615e+08	1.13875e+08	2.65354e+08	1.31029e+08	2.28317e+08	2.02503e+08	3.54764e+08	1.91006e+08	1.68206e+08	2.3496e+08	1.89415e+08	-0.310866	0.377562	0.709081	0.557588	2.3496e+08	2.12637e+08	-0.144023	0.671538	0.840792	0.143818	1.89415e+08	2.12637e+08	0.166844	0.595928	0.833756	0.281805
POS_M104T96	9.36227e+08	1.23771e+09	2.49596e+09	1.56978e+09	1.0467e+09	5.56465e+08	5.23715e+08	9.89567e+08	8.69479e+08	2.10336e+09	5.10981e+08	5.36543e+08	1.1958e+09	1.4042e+07	2.88656e+08	1.37265e+09	1.42363e+09	1.04338e+09	1.30714e+09	9.22273e+08	-0.503147	0.324319	0.677242	2.17082	1.30714e+09	8.89692e+08	-0.555036	0.280684	0.5433	2.55776	9.22273e+08	8.89692e+08	-0.051889	0.927352	0.985071	0.658861
POS_M105T342	4.89585e+06	1.54061e+06	1.29831e+06	7.43809e+06	1.14673e+06	6.72509e+06	9.55304e+06	7.62213e+07	9.2047e+06	2.23953e+07	5.3562e+06	8.65751e+06	7.92453e+06	7.52823e+06	7.15735e+06	9.52173e+06	5.57975e+06	7.30354e+06	3.84078e+06	2.1898e+07	2.51133	0.137605	0.534308	0.618143	3.84078e+06	7.50252e+06	0.965975	0.0172286	0.178792	0.262138	2.1898e+07	7.50252e+06	-1.54535	0.225272	0.68282	0.482543
POS_M105T62	5.17701e+06	5.42831e+06	5.20144e+06	6.57885e+06	8.09657e+07	5.23509e+06	5.06664e+06	5.2024e+06	5.99377e+06	4.25364e+06	6.41297e+06	2.18704e+06	5.7373e+06	1.74033e+06	2.26559e+06	1.41416e+06	4.64333e+06	6.15557e+06	1.80977e+07	4.85274e+06	-1.89894	0.317565	0.67656	0.557705	1.80977e+07	3.65938e+06	-2.30614	0.278692	0.542056	0.445639	4.85274e+06	3.65938e+06	-0.407202	0.285486	0.702886	0.0855686
POS_M106T94	5.09949e+08	2.94302e+07	8.47941e+06	2.84942e+07	3.13275e+07	4.37893e+08	6.91791e+08	7.02013e+08	3.93928e+08	2.03949e+09	2.98016e+08	2.62581e+09	6.92063e+08	5281.72	5.11404e+08	4.01009e+08	3.73926e+08	8.15474e+07	1.74262e+08	1.12517e+09	2.69082	0.0412037	0.367611	5.29166	1.74262e+08	3.43326e+08	0.978318	0.264226	0.52475	1.48817	1.12517e+09	3.43326e+08	-1.7125	0.0848656	0.549538	4.33381
POS_M107T305	1.21598e+08	1.03533e+08	4.36691e+07	2.21265e+08	1.24865e+08	1.34783e+08	1.79451e+08	1.56987e+08	1.14882e+08	8.99723e+07	9.72245e+07	1.6483e+08	1.00867e+08	8.70669e+07	1.00014e+08	9.36988e+07	9.03666e+07	1.32719e+08	1.24952e+08	1.33891e+08	0.0996857	0.756754	0.893684	0.134038	1.24952e+08	1.00789e+08	-0.310045	0.344812	0.605047	0.373262	1.33891e+08	1.00789e+08	-0.409731	0.0786007	0.549538	0.74823
POS_M108T33	4.0276e+06	7.09659e+06	6.54582e+06	3.52256e+06	6.37848e+06	4.94857e+06	3.66171e+06	5281.72	4.16093e+06	5281.72	3.14125e+06	6.32347e+06	5281.72	3.68079e+06	5281.72	5.70908e+06	3.86787e+06	5.24439e+06	5.41994e+06	2.88299e+06	-0.910712	0.0563061	0.37702	0.242564	5.41994e+06	3.08545e+06	-0.812796	0.0774928	0.304842	0.190398	2.88299e+06	3.08545e+06	0.0979155	0.890965	0.979305	0.0364945
POS_M109T119	9.81589e+06	3.10206e+07	2.90302e+07	1.80216e+07	1.8265e+07	1.2723e+07	6.32981e+06	8.53309e+06	1.90545e+07	6.61442e+06	2.60871e+07	1.90139e+07	1.75496e+07	2.97282e+07	1.40273e+07	2.74507e+07	4.60233e+07	1.21292e+07	1.98127e+07	1.42721e+07	-0.473225	0.280008	0.648052	0.24382	1.98127e+07	2.44847e+07	0.305456	0.472845	0.708401	0.168573	1.42721e+07	2.44847e+07	0.778682	0.130051	0.634953	0.435973
POS_M109T34	3.21787e+06	6.3265e+06	5.24831e+06	3.21259e+06	3.38418e+06	3.24956e+06	4.26275e+06	5281.72	3.29518e+06	5281.72	3.51872e+06	3.90631e+06	1.76332e+06	5281.72	2.60981e+06	3.62093e+06	3.18926e+06	3.18991e+06	4.1065e+06	2.49892e+06	-0.716604	0.128768	0.516393	0.188693	4.1065e+06	2.39642e+06	-0.777029	0.0517533	0.267099	0.162851	2.49892e+06	2.39642e+06	-0.0604249	0.917783	0.985071	0.0201474
POS_M109T36_3	5.30867e+06	1.63451e+07	1.75061e+07	1.44341e+07	1.73075e+07	2.48529e+07	1.86676e+07	1.42501e+07	1.99025e+07	2.0818e+07	1.05394e+07	6.43678e+06	4.80815e+06	8.04874e+06	9.56396e+06	2.82792e+07	1.56919e+07	1.26032e+07	1.5959e+07	1.51024e+07	-0.0795992	0.810775	0.926276	0.0462885	1.5959e+07	1.31659e+07	-0.277573	0.526421	0.750518	0.153398	1.51024e+07	1.31659e+07	-0.197974	0.6484	0.862195	0.048002
POS_M109T560	5.86167e+06	8.8588e+06	9.21747e+06	7.29764e+06	1.73517e+07	1.02441e+07	2.69958e+07	1.53732e+07	8.4951e+06	1.21919e+07	1.92504e+07	2.02533e+07	1.17723e+07	1.06451e+07	1.31238e+07	1.23906e+07	1.18046e+07	1.16377e+07	9.80524e+06	1.70933e+07	0.801805	0.0421404	0.367611	0.33365	9.80524e+06	1.18957e+07	0.278817	0.239043	0.499669	0.0902919	1.70933e+07	1.18957e+07	-0.522988	0.0820971	0.549538	0.275416
POS_M109T807	1.79924e+07	1.14109e+08	9.67981e+07	7.381e+07	3.1341e+07	1.46114e+07	7.07981e+07	5.3344e+07	2.38743e+07	1.28993e+08	7.62053e+07	4.68335e+07	2.33353e+07	1.4697e+08	5.55237e+07	2.27048e+07	1.05758e+08	5.93893e+07	5.81104e+07	6.66747e+07	0.198343	0.714139	0.878782	0.1557	5.81104e+07	6.89469e+07	0.246691	0.690957	0.85378	0.215448	6.66747e+07	6.89469e+07	0.0483473	0.928568	0.985071	0.0146352
POS_M110T36_2	3.65707e+07	5.85363e+07	5.82137e+07	5.50209e+07	4.97365e+07	6.13553e+07	3.30517e+07	5.02046e+07	3.83176e+07	4.26874e+07	7.80881e+06	4.98921e+07	2.77501e+07	2.20364e+06	3.3825e+07	4.58395e+07	3.97812e+07	6.68209e+07	5.32389e+07	3.69937e+07	-0.525202	0.053549	0.370354	0.512232	5.32389e+07	3.60367e+07	-0.563013	0.0992106	0.332208	0.557755	3.69937e+07	3.60367e+07	-0.0378105	0.931332	0.985071	0.160421
POS_M110T38	2.66211e+08	1.6635e+07	1.07507e+07	8.18617e+06	1.23311e+07	1.12997e+07	4.02048e+08	9.75902e+06	7.8537e+06	8.09763e+07	1.51817e+07	5.29185e+07	1.2168e+07	1.4507e+07	8.0711e+06	9.17622e+06	1.14918e+07	1.69614e+08	5.42356e+07	9.47896e+07	0.805487	0.603365	0.821341	0.0379147	5.42356e+07	3.75047e+07	-0.532169	0.744707	0.880759	0.108486	9.47896e+07	3.75047e+07	-1.33766	0.418799	0.756921	0.609087
POS_M111T132	3.25612e+07	4.65166e+07	9.73682e+06	3.23164e+07	9.30382e+06	4.00212e+07	6.93531e+06	3.70028e+07	4.04014e+07	8.06934e+06	3.43181e+07	3.96753e+07	2.86638e+07	9.77196e+06	1.94739e+07	3.43748e+07	4.68862e+07	3.39875e+07	2.84093e+07	2.77337e+07	-0.0347251	0.942001	0.973481	0.146473	2.84093e+07	2.88597e+07	0.0226902	0.957554	0.98402	0.104282	2.77337e+07	2.88597e+07	0.0574153	0.89526	0.9805	0.0565242
POS_M111T829	1.39447e+08	1.41524e+08	2.59091e+08	2.68229e+08	1.04267e+08	1.45e+08	2.21801e+08	2.74782e+08	2.87032e+08	2.78642e+08	2.60047e+08	5.2233e+08	3.11675e+08	3.30631e+08	1.89656e+08	3.02087e+08	2.11126e+08	2.32454e+08	1.7626e+08	3.07439e+08	0.802598	0.0310504	0.337158	2.00963	1.7626e+08	2.62938e+08	0.577021	0.0420456	0.250028	1.04799	3.07439e+08	2.62938e+08	-0.225577	0.39601	0.745252	0.750897
POS_M112T36_4	2.66381e+07	2.60434e+07	2.50504e+07	3.4804e+07	2.36895e+07	3.94199e+07	1.93056e+07	1.20533e+07	2.64579e+07	3.02566e+07	1.1422e+07	2.56372e+07	1.12508e+07	2.04266e+07	2.30434e+07	3.69881e+07	2.01116e+07	3.40404e+07	2.92742e+07	2.08554e+07	-0.489207	0.0687633	0.423983	0.341149	2.92742e+07	2.43102e+07	-0.268071	0.314864	0.571764	0.206261	2.08554e+07	2.43102e+07	0.221136	0.511254	0.804226	0.105864
POS_M112T83	4.2761e+07	6.577e+06	8.90077e+06	1.08523e+07	9.21013e+06	3.39508e+07	3.21368e+07	6.71294e+07	6.84911e+07	5.65494e+07	9.27827e+07	4.10825e+07	4.37473e+07	9.64411e+07	2.67692e+07	3.87328e+07	7.98857e+07	8.01067e+06	1.87087e+07	5.96953e+07	1.67391	0.00367272	0.177261	1.19087	1.87087e+07	4.89311e+07	1.38705	0.0710259	0.301553	0.758755	5.96953e+07	4.89311e+07	-0.286865	0.520956	0.805054	0.112046
POS_M112T97	3.98141e+07	3.75769e+07	8.80254e+07	4.30364e+07	3.3266e+07	3.83727e+07	8.65655e+07	1.12043e+08	5.17727e+07	8.27738e+07	7.79102e+07	1.52867e+07	1.05271e+08	7.07039e+06	6.90778e+07	3.00596e+08	2.38685e+08	1.04447e+08	4.66819e+07	7.10587e+07	0.606147	0.158808	0.552218	0.564296	4.66819e+07	1.37525e+08	1.55875	0.0751121	0.303975	0.999079	7.10587e+07	1.37525e+08	0.952607	0.187623	0.671175	0.891788
POS_M113T128	1.11813e+07	1.3109e+07	7.94241e+08	5.45224e+06	5.18813e+08	1.00866e+09	9.69104e+08	8.98717e+08	1.13949e+07	1.05209e+07	1.43234e+09	1.39152e+09	2.75795e+09	1.12128e+07	7.57911e+06	2.28952e+09	1.71992e+07	9.02741e+06	3.91909e+08	7.85599e+08	1.00328	0.243583	0.629184	2.70063	3.91909e+08	8.48747e+08	1.11482	0.43632	0.681126	1.37709	7.85599e+08	8.48747e+08	0.111542	0.917335	0.985071	0.159705
POS_M113T35	8.48311e+06	1.67387e+07	1.35061e+07	1.34984e+07	1.02079e+07	1.04752e+07	9.94444e+06	4.11307e+06	1.0179e+07	6.30569e+06	9.24351e+06	2.54887e+07	9.78319e+06	2.23759e+07	9.07273e+06	1.89529e+07	1.40418e+07	1.61397e+07	1.21515e+07	1.08791e+07	-0.159585	0.7088	0.876711	0.0417837	1.21515e+07	1.5061e+07	0.309681	0.2615	0.52475	0.164711	1.08791e+07	1.5061e+07	0.469266	0.289156	0.70455	0.180401
POS_M113T697	2.3445e+07	8.13506e+07	2.04971e+08	2.76386e+07	3.90901e+07	2.91842e+07	2.58491e+07	2.1984e+07	3.49404e+07	3.34782e+07	2.36344e+07	7.649e+07	5.48671e+07	6.27998e+07	4.89782e+07	6.11525e+07	4.40475e+07	3.33687e+07	6.76133e+07	3.60627e+07	-0.9068	0.317645	0.67656	0.584648	6.76133e+07	5.0869e+07	-0.410521	0.578551	0.778715	0.434003	3.60627e+07	5.0869e+07	0.49628	0.150988	0.650042	0.368082
POS_M113T98	2.86044e+08	3.60312e+08	7.57963e+08	3.63662e+08	1.51784e+08	2.55845e+08	8.88258e+07	1.55081e+08	3.35956e+08	3.70324e+08	2.25226e+08	4.19562e+08	3.89135e+08	1.17201e+07	7.9292e+07	2.28726e+08	5.70681e+08	1.52359e+08	3.62602e+08	2.65829e+08	-0.447887	0.35809	0.70188	0.729442	3.62602e+08	2.38652e+08	-0.603476	0.327754	0.585378	1.1861	2.65829e+08	2.38652e+08	-0.15559	0.792016	0.94167	0.315572
POS_M114T33	2.65424e+07	5.21055e+07	4.67269e+07	4.30124e+07	3.88929e+07	3.41947e+07	2.42031e+07	5281.72	3.50635e+07	5281.72	3.71096e+07	5.60325e+07	3.03822e+07	4.76702e+07	2.73474e+07	3.68254e+07	3.53386e+07	3.91888e+07	4.02458e+07	2.54032e+07	-0.663827	0.160534	0.552218	0.477038	4.02458e+07	3.61254e+07	-0.155823	0.403841	0.65028	0.184025	2.54032e+07	3.61254e+07	0.508004	0.285927	0.702886	0.378636
POS_M114T382	1.70748e+08	1.14634e+08	1.67746e+08	9.16098e+07	1.13196e+08	9.33783e+07	1.00563e+08	1.15587e+08	1.07691e+08	2.13666e+08	1.08672e+08	1.35746e+08	1.25306e+08	1.4111e+08	1.14265e+08	1.28045e+08	1.29971e+08	1.42843e+08	1.25219e+08	1.30321e+08	0.0576169	0.826039	0.93403	0.147566	1.25219e+08	1.30257e+08	0.05691	0.745575	0.880759	0.0860049	1.30321e+08	1.30257e+08	-0.000706926	0.997226	0.999412	0.212156
POS_M114T752	1.61703e+07	1.69162e+08	3.08549e+08	1.48175e+08	6.80014e+07	8.45288e+07	3.89084e+07	3.72758e+08	1.01988e+08	2.76035e+07	1.53093e+07	2.53745e+07	1.17775e+08	1.0551e+08	2.16603e+07	2.18589e+07	1.74743e+07	3.30908e+07	1.32431e+08	9.69903e+07	-0.449329	0.625519	0.828847	0.360214	1.32431e+08	5.28948e+07	-1.32404	0.113636	0.350329	1.12626	9.69903e+07	5.28948e+07	-0.874715	0.476518	0.787874	0.596381
POS_M114T84_2	2.13258e+08	1.14198e+08	5.40957e+08	6.48671e+08	1.64184e+08	1.90407e+08	3.98813e+08	1.7986e+07	1.47896e+08	1.12468e+07	2.39734e+08	5.87157e+08	2.28199e+08	8.57951e+06	6.12876e+06	2.99578e+08	3.07014e+08	1.55093e+08	3.11946e+08	2.33805e+08	-0.415987	0.561121	0.79931	0.796589	3.11946e+08	1.67432e+08	-0.897718	0.206506	0.472346	1.4545	2.33805e+08	1.67432e+08	-0.48173	0.551299	0.820838	0.547398
POS_M114T99	1.92853e+08	6.79987e+08	5.16775e+08	2.41664e+08	8.59052e+08	4.55718e+08	5.97275e+08	5.6994e+08	3.06069e+08	2.71962e+08	1.18681e+08	1.48748e+08	4.73569e+08	5.21866e+07	2.24839e+08	3.5843e+08	2.55175e+08	4.47012e+08	4.91008e+08	3.35446e+08	-0.549667	0.270854	0.64546	1.943	4.91008e+08	3.01869e+08	-0.701826	0.152864	0.406863	1.78302	3.35446e+08	3.01869e+08	-0.152159	0.75703	0.916956	0.36554
POS_M115T100	8.44162e+06	2.43311e+06	5.60269e+06	1.80765e+06	2.5348e+06	1.6024e+07	2.07136e+07	2.27478e+07	1.10731e+07	9.80772e+06	8.11334e+06	1.02607e+07	1.7377e+07	1.68505e+07	7.26665e+06	1.24482e+07	4.00261e+07	1.97452e+07	6.14065e+06	1.3786e+07	1.16675	0.0477824	0.367611	0.426166	6.14065e+06	1.89523e+07	1.62591	0.0307156	0.221692	0.440389	1.3786e+07	1.89523e+07	0.459163	0.348223	0.728892	0.214446
POS_M115T129	3.88417e+07	1.36865e+08	1.58883e+07	1.30506e+08	4.73717e+08	4.03883e+07	2.05776e+07	6.86021e+07	7.60382e+06	3.83665e+07	2.8294e+07	1.25624e+08	2.33518e+07	2.29693e+08	2.64855e+07	2.25993e+08	8.79312e+07	6.45508e+06	1.39368e+08	4.8178e+07	-1.53245	0.235174	0.625939	1.41989	1.39368e+08	9.99849e+07	-0.479114	0.639862	0.824204	0.432301	4.8178e+07	9.99849e+07	1.05333	0.281689	0.702886	0.665438
POS_M115T287	1.61953e+08	2.1761e+08	2.57162e+08	2.04958e+08	1.85956e+08	2.56351e+08	2.30304e+08	2.37156e+08	2.88597e+08	1.23343e+08	3.78661e+08	1.34893e+08	2.85912e+08	3.63411e+08	3.43465e+08	3.90714e+08	2.48548e+08	4.47848e+08	2.13998e+08	2.32159e+08	0.117514	0.6755	0.860683	0.334241	2.13998e+08	3.4665e+08	0.695879	0.00252828	0.0983349	1.44441	2.32159e+08	3.4665e+08	0.578365	0.0412793	0.489073	1.55782
POS_M115T99	1.0724e+07	3.62524e+06	9.2952e+06	2.57123e+06	2.85528e+06	3.95403e+07	7.63159e+07	7.02064e+07	1.67634e+08	1.11094e+07	3.57684e+07	4.61017e+07	4.60539e+08	7.1844e+07	1.2089e+08	5.45298e+08	1.80187e+08	2.87229e+07	1.14352e+07	6.7856e+07	2.56899	0.0336009	0.346456	1.13039	1.14352e+07	2.3458e+08	4.35853	0.0298655	0.221692	1.86732	6.7856e+07	2.3458e+08	1.78953	0.096062	0.557293	1.68081
POS_M116T133	1.32712e+09	1.41134e+09	6.33062e+08	2.8063e+08	8.49071e+08	1.75786e+08	1.83485e+08	1.08416e+09	2.12045e+08	2.39937e+09	8.25107e+08	5.24071e+08	3.56843e+09	6.86606e+08	9.44623e+08	5.20977e+08	4.99487e+08	8.29257e+08	7.79502e+08	8.71374e+08	0.16074	0.822049	0.933562	0.5892	7.79502e+08	1.1749e+09	0.59191	0.471164	0.707823	1.70846	8.71374e+08	1.1749e+09	0.431171	0.617975	0.84816	0.324878
POS_M116T287	8.31342e+06	9.90396e+06	1.2177e+07	1.04337e+07	9.70317e+06	1.64975e+07	1.19114e+07	1.23192e+07	1.43139e+07	5.75019e+06	1.92977e+07	5.77652e+06	1.4349e+07	2.01184e+07	1.85741e+07	2.01605e+07	1.27509e+07	2.29891e+07	1.11715e+07	1.15615e+07	0.0495093	0.875701	0.946683	0.0485978	1.11715e+07	1.8157e+07	0.700708	0.00537639	0.111246	0.329305	1.15615e+07	1.8157e+07	0.651199	0.0319855	0.484522	0.379794
POS_M117T130	1.42876e+07	1.17387e+07	4.43541e+07	1.37711e+07	3.36362e+07	4.28514e+07	1.051e+07	1.16621e+07	1.26602e+07	3.04003e+07	5.14804e+07	7.97783e+06	1.15093e+07	2.09813e+08	1.64631e+08	7.61787e+07	9.11429e+07	3.87564e+07	2.67732e+07	2.07818e+07	-0.365467	0.535801	0.795918	0.146186	2.67732e+07	9.86719e+07	1.88185	0.0451489	0.254986	1.07602	2.07818e+07	9.86719e+07	2.24732	0.0332777	0.486092	1.20341
POS_M117T80	1.3504e+07	6.88845e+07	1.57371e+07	1.32909e+07	5.78294e+07	3.81235e+07	1.52844e+07	1.22087e+07	7.21678e+07	4.52591e+07	8.10548e+06	1.97174e+06	2.36433e+07	1.75706e+06	1.41035e+06	2.5683e+07	1.69723e+07	4.46135e+07	3.45616e+07	2.58329e+07	-0.41996	0.571744	0.802984	0.289162	3.45616e+07	1.90132e+07	-0.862164	0.223964	0.487034	0.410498	2.58329e+07	1.90132e+07	-0.442204	0.610183	0.842173	0.104074
POS_M118T124	2.89912e+10	2.34875e+10	1.72883e+10	3.56459e+10	3.92856e+10	2.27782e+10	2.92893e+10	3.04611e+10	2.49487e+10	1.83193e+10	2.46575e+10	2.18921e+10	2.58714e+10	9.50187e+08	2.84902e+10	1.4881e+10	1.79982e+10	2.4906e+10	2.79128e+10	2.4928e+10	-0.163158	0.459567	0.751852	8.21432	2.79128e+10	1.88495e+10	-0.566401	0.122312	0.365416	11.1934	2.4928e+10	1.88495e+10	-0.403243	0.210262	0.681335	8.32414
POS_M118T357_1	5.52616e+07	4.43101e+07	2.89635e+07	6.56934e+07	5.31177e+07	4.02115e+07	5.72878e+07	4.03111e+07	5.11295e+07	4.06113e+07	3.37708e+07	5.11315e+07	4.43908e+07	4.83015e+07	4.30179e+07	3.24664e+07	3.23706e+07	4.79174e+07	4.79263e+07	4.5707e+07	-0.0684028	0.73495	0.886688	0.195897	4.79263e+07	4.14108e+07	-0.210812	0.305447	0.562135	0.183053	4.5707e+07	4.14108e+07	-0.142409	0.378983	0.741199	0.165437
POS_M118T80	2.1048e+08	3.4083e+07	1.28059e+07	1.24086e+07	3.65052e+06	1.81468e+08	8.65314e+07	1.17801e+08	2.60538e+08	1.74502e+08	1.44845e+08	5.53788e+07	2.2354e+08	1.05171e+06	5.02644e+08	1.5801e+08	1.73502e+08	2.10781e+08	7.5816e+07	1.39933e+08	0.88416	0.215386	0.601165	1.16043	7.5816e+07	2.11588e+08	1.48068	0.108215	0.341335	1.36147	1.39933e+08	2.11588e+08	0.596525	0.349298	0.728892	0.798872
POS_M118T98	1.44078e+09	2.94431e+09	3.34223e+09	2.43758e+09	3.45073e+09	1.60077e+09	2.57693e+09	2.44632e+09	3.10147e+09	7.71164e+07	1.69678e+09	2.37543e+09	3.08554e+09	8.43282e+06	2.14631e+06	3.17612e+09	1.92286e+09	4.25845e+09	2.53607e+09	2.04567e+09	-0.310018	0.401552	0.723753	3.11863	2.53607e+09	2.07559e+09	-0.289072	0.578861	0.778715	2.64596	2.04567e+09	2.07559e+09	0.0209459	0.972346	0.996825	0.336101
POS_M119T194	3.47364e+07	2.62431e+07	1.71534e+07	3.81277e+07	3.62291e+07	2.90361e+07	2.83167e+07	5.28986e+07	3.24979e+07	2.57921e+07	4.60983e+07	1.92973e+07	3.39759e+07	3.10318e+07	3.91236e+07	1.42826e+07	2.26114e+07	3.17011e+07	3.02543e+07	3.41502e+07	0.174753	0.539551	0.796288	0.158343	3.02543e+07	2.87877e+07	-0.0716854	0.7681	0.895723	0.030837	3.41502e+07	2.87877e+07	-0.246438	0.419562	0.756921	0.183473
POS_M120T549	4.9728e+07	5.06621e+07	6.50207e+07	2.35947e+07	2.42481e+07	1.36971e+08	8.15844e+07	8.61209e+07	3.97101e+07	1.08879e+07	1.07118e+07	1.09493e+07	4.49691e+07	3.49834e+07	1.25117e+08	2.38613e+07	2.83398e+07	6.03115e+07	5.83707e+07	3.99941e+07	-0.545458	0.432343	0.742976	0.323229	5.83707e+07	5.29304e+07	-0.141148	0.817571	0.917887	0.0855313	3.99941e+07	5.29304e+07	0.40431	0.555673	0.824438	0.258158
POS_M120T67	6.55903e+07	8.61692e+07	8.46512e+07	6.83837e+07	6.33068e+07	6.98851e+07	1.2406e+08	7.19734e+07	4.29316e+07	1.31986e+08	7.44222e+07	9.6985e+07	7.95512e+07	9.19747e+07	7.25654e+07	6.69266e+07	9.06918e+07	8.2368e+07	7.29977e+07	9.03931e+07	0.30836	0.255624	0.629184	0.42468	7.29977e+07	8.06796e+07	0.144353	0.207769	0.472974	0.2707	9.03931e+07	8.06796e+07	-0.164008	0.515915	0.80475	0.371246
POS_M121T128	2.30184e+07	1.61294e+07	1.10082e+07	2.48765e+07	2.35948e+07	1.95937e+07	2.17824e+07	4.05775e+07	1.35516e+07	1.54407e+07	2.27863e+07	1.58568e+07	2.10968e+07	1.49318e+07	1.90465e+07	1.0326e+07	1.13212e+07	1.69544e+07	1.97035e+07	2.16659e+07	0.136974	0.679586	0.862393	0.0878952	1.97035e+07	1.56128e+07	-0.335724	0.171859	0.437491	0.184644	2.16659e+07	1.56128e+07	-0.472698	0.201402	0.673352	0.296613
POS_M121T305_1	1.94329e+07	1.37449e+07	6.36825e+06	3.65128e+07	1.84819e+07	1.77682e+07	2.29252e+07	1.73573e+07	1.6259e+07	1.28702e+07	1.45819e+07	2.16844e+07	1.40266e+07	1.2512e+07	1.45094e+07	1.43545e+07	1.30837e+07	1.6029e+07	1.87182e+07	1.7613e+07	-0.0877972	0.805611	0.925085	0.0826377	1.87182e+07	1.40859e+07	-0.41019	0.284283	0.544776	0.170187	1.7613e+07	1.40859e+07	-0.322393	0.0637066	0.549538	0.232613
POS_M121T78	9.79742e+07	1.65652e+07	2.16089e+07	2.58739e+07	8.88649e+07	7.15723e+07	3.88639e+07	2.29936e+07	1.92682e+07	1.19159e+07	2.69945e+07	2.42498e+07	2.80444e+07	2.29099e+07	3.22224e+07	8.85531e+07	5.37634e+07	6.02776e+07	5.37432e+07	2.40476e+07	-1.16019	0.08237	0.439426	0.839534	5.37432e+07	4.76285e+07	-0.174259	0.742165	0.879624	0.123343	2.40476e+07	4.76285e+07	0.985929	0.0540626	0.534554	0.616241
POS_M122T307	2.06296e+07	6.42893e+06	2.8962e+06	2.90677e+06	5.9107e+06	4.76065e+06	5.2014e+06	5.30407e+06	5.56843e+06	1.02529e+07	3.86716e+06	5.497e+06	3.43862e+06	2.07603e+07	5.83465e+07	3.70078e+06	4.85704e+06	4.27326e+06	7.25548e+06	5.94849e+06	-0.286547	0.660188	0.8505	0.0977837	7.25548e+06	1.58961e+07	1.13153	0.376251	0.633277	0.310807	5.94849e+06	1.58961e+07	1.41807	0.293103	0.705241	0.283518
POS_M122T85	2.05408e+07	1.1648e+07	1.3061e+07	2.77591e+07	1.571e+07	3.26886e+07	1.79583e+07	3.15298e+07	1.05115e+07	1.18924e+07	3.04896e+07	4.98315e+07	1.09455e+07	3.85449e+06	8.78456e+06	2.17999e+07	1.24862e+07	4.11997e+06	2.02346e+07	2.53688e+07	0.326234	0.481184	0.762807	0.344019	2.02346e+07	1.03318e+07	-0.969734	0.0475188	0.256853	0.345562	2.53688e+07	1.03318e+07	-1.29597	0.0481399	0.518137	0.546894
POS_M123T127_2	1.52809e+10	1.98122e+10	2.41194e+10	1.6597e+10	1.37928e+10	1.42774e+10	1.59176e+10	1.55703e+10	2.25316e+10	1.71276e+10	2.12897e+10	1.62183e+10	2.45152e+10	2.88649e+10	2.17671e+10	2.59572e+10	2.77046e+10	2.35579e+10	1.73133e+10	1.81092e+10	0.0648429	0.703973	0.874853	2.06767	1.73133e+10	2.53945e+10	0.552635	0.00198395	0.0835658	12.1148	1.81092e+10	2.53945e+10	0.487792	0.00123811	0.298752	14.2585
POS_M123T128	3.01097e+08	1.84301e+08	1.12699e+08	2.68528e+08	2.55211e+08	1.63516e+08	1.98513e+08	3.17529e+08	1.6098e+08	1.94582e+08	2.92098e+08	1.35252e+08	1.95641e+08	3.0998e+06	2.019e+08	9.06337e+07	1.31799e+08	4.41996e+08	2.14225e+08	2.16492e+08	0.0151867	0.957794	0.980161	0.0842722	2.14225e+08	1.77511e+08	-0.271216	0.598678	0.794139	0.531419	2.16492e+08	1.77511e+08	-0.286403	0.577273	0.825669	0.647903
POS_M123T507	1.36325e+07	5.25191e+07	6.75608e+07	1.60389e+07	1.41349e+07	1.43357e+07	4.45888e+07	1.25754e+07	4.86059e+07	9.29276e+07	1.19726e+08	2.46167e+07	5.76944e+07	2.05341e+07	1.32694e+08	8.34984e+07	9.4213e+07	3.04993e+07	2.97037e+07	5.71734e+07	0.944703	0.188211	0.58174	0.649826	2.97037e+07	6.98555e+07	1.23373	0.0697864	0.298713	0.706669	5.71734e+07	6.98555e+07	0.289031	0.609236	0.842173	0.299958
POS_M123T51	1.57346e+07	5.33554e+06	4.73985e+06	1.82359e+07	3.18382e+07	3.86517e+06	1.42986e+07	3.93098e+06	4.6466e+06	2.56e+07	1.78678e+07	6.20466e+06	5.11655e+06	6.30045e+07	4.45315e+06	4.01631e+06	4.64286e+06	8.94608e+06	1.32916e+07	1.20914e+07	-0.136525	0.837662	0.93403	0.1662	1.32916e+07	1.50299e+07	0.177326	0.873128	0.951446	0.0796357	1.20914e+07	1.50299e+07	0.313852	0.780324	0.934321	0.099844
POS_M124T101	1.11389e+06	5.3733e+06	4.03783e+06	1.68038e+06	3.10603e+06	9.16216e+06	1.06729e+08	1.55687e+06	1.30229e+06	2.02639e+07	1.56758e+06	7.43813e+06	5.67368e+07	705383	1.09236e+08	3.33054e+07	1.66264e+07	2.53901e+06	4.07893e+06	2.3143e+07	2.50431	0.288922	0.656558	0.263052	4.07893e+06	3.65248e+07	3.16261	0.0840512	0.316352	0.658289	2.3143e+07	3.65248e+07	0.658297	0.588439	0.83179	0.289042
POS_M124T126	3.26304e+08	6.47192e+08	8.61727e+08	5.61719e+08	2.23099e+08	3.51755e+08	8.38082e+07	3.10247e+08	8.88442e+08	1.83393e+08	1.67195e+08	1.7785e+08	5.70061e+08	7.67372e+06	1.6558e+08	3.71524e+08	1.11944e+08	6.05235e+08	4.95299e+08	3.01823e+08	-0.7146	0.241441	0.629184	1.49606	4.95299e+08	3.05336e+08	-0.697902	0.207108	0.472346	1.69359	3.01823e+08	3.05336e+08	0.0166984	0.982698	0.998027	0.264528
POS_M124T79	4.84442e+08	6.73311e+08	3.76005e+08	2.32003e+08	3.42841e+08	4.3654e+08	1.73036e+08	2.4739e+08	5.57702e+08	4.02256e+08	3.13306e+08	1.26258e+08	4.78432e+08	1.03119e+07	3.3469e+07	3.61313e+08	3.79432e+08	4.8558e+08	4.2419e+08	3.03325e+08	-0.483848	0.204424	0.59177	1.24216	4.2419e+08	2.91423e+08	-0.541597	0.242426	0.503311	1.0545	3.03325e+08	2.91423e+08	-0.0577491	0.915268	0.985071	0.0226527
POS_M124T805	4.38868e+07	4.94933e+07	1.33427e+08	5.45673e+07	3.54635e+07	4.18232e+07	2.81514e+07	4.3731e+07	5.42445e+07	9.42717e+07	2.9352e+07	1.20526e+08	4.42116e+07	4.79609e+07	6.05959e+07	5.58243e+07	1.16887e+07	1.10664e+07	5.97769e+07	6.17127e+07	0.0459799	0.929851	0.968977	0.186314	5.97769e+07	3.8558e+07	-0.632558	0.251189	0.511975	0.511533	6.17127e+07	3.8558e+07	-0.678538	0.221329	0.68282	0.640174
POS_M125T127_2	3.58552e+07	5.56666e+07	6.17747e+07	3.76189e+07	3.08992e+07	3.25131e+07	4.48379e+07	4.31493e+07	5.78333e+07	4.38407e+07	5.27315e+07	4.1965e+07	5.18136e+07	6.34937e+07	4.9257e+07	7.5198e+07	8.74014e+07	5.17013e+07	4.23879e+07	4.73929e+07	0.161019	0.417595	0.732117	0.213542	4.23879e+07	6.31442e+07	0.574995	0.0303182	0.221692	0.556716	4.73929e+07	6.31442e+07	0.413977	0.0432182	0.489073	0.599123
POS_M126T106	1.06205e+07	1.34377e+07	3.03267e+07	1.07818e+07	1.17512e+07	1.18137e+07	5.92056e+07	1.17265e+07	2.82361e+07	1.13258e+07	3.3281e+07	6.87187e+07	1.2474e+07	3.86848e+06	8.06999e+06	5.60542e+07	4.72195e+07	4.27308e+07	1.47886e+07	3.54156e+07	1.2599	0.0724825	0.428385	0.595413	1.47886e+07	2.84028e+07	0.941548	0.195395	0.465139	0.273868	3.54156e+07	2.84028e+07	-0.318352	0.61468	0.84553	0.15887
POS_M126T36_1	2.21528e+06	6.775e+07	5.99265e+07	1.60691e+06	4.59711e+07	1.70891e+06	1.90803e+07	2.63276e+06	3.9555e+07	4.50371e+06	2.42487e+06	4.41379e+06	2.69946e+06	5.01006e+07	1.99857e+06	1.77259e+06	2.55873e+06	2.61924e+06	2.98631e+07	1.21017e+07	-1.30315	0.239751	0.629184	0.631835	2.98631e+07	1.02915e+07	-1.53691	0.224555	0.487034	0.448774	1.21017e+07	1.02915e+07	-0.233755	0.860082	0.969353	0.0946054
POS_M126T36_2	5.42283e+07	7.75148e+07	7.59428e+07	6.81634e+07	6.38506e+07	6.87673e+07	5.19335e+07	6.06424e+07	5.41706e+07	7.36516e+07	4.15573e+07	8.21652e+07	4.7892e+07	6.47648e+07	5.01975e+07	6.71921e+07	6.40897e+07	1.09816e+08	6.80779e+07	6.06868e+07	-0.165803	0.316729	0.67656	0.201815	6.80779e+07	6.73254e+07	-0.0160339	0.940038	0.97914	0.12246	6.06868e+07	6.73254e+07	0.149769	0.558432	0.824544	0.0239767
POS_M126T43	2.5837e+08	2.80904e+08	3.04865e+08	2.48344e+08	2.74482e+08	2.52225e+08	9.05041e+07	8.68027e+07	2.02477e+08	9.04861e+07	2.61257e+08	1.76518e+08	3.01604e+08	1.07848e+08	5.47582e+07	1.1588e+08	2.65094e+08	2.447e+08	2.69865e+08	1.51341e+08	-0.834436	0.00348174	0.177261	1.78985	2.69865e+08	1.81648e+08	-0.571096	0.0631848	0.28608	1.21376	1.51341e+08	1.81648e+08	0.26334	0.565721	0.825221	0.492835
POS_M126T84	2.05459e+07	4.88972e+06	7.91656e+06	2.2198e+07	7.09903e+06	3.99899e+07	6.44906e+07	9.11569e+07	3.97768e+07	2.1661e+07	1.00197e+08	1.44702e+08	5.37916e+07	1.00112e+07	5.78636e+06	7.55879e+07	1.17603e+08	1.54195e+07	1.71065e+07	7.69975e+07	2.17027	0.0102744	0.266047	1.40841	1.71065e+07	4.63665e+07	1.43854	0.154154	0.408525	0.583272	7.69975e+07	4.63665e+07	-0.731728	0.261075	0.693766	0.560198
POS_M126T95	1.3118e+09	1.30694e+08	5.49084e+07	4.87709e+07	1.37921e+07	1.412e+09	7.2811e+08	8.99456e+08	1.3896e+09	2.41322e+09	4.75751e+08	2.17308e+09	1.90688e+09	1.36102e+08	1.04966e+09	1.81956e+09	2.03981e+09	8.20894e+07	4.95328e+08	1.34654e+09	1.4428	0.0732621	0.428385	5.09296	4.95328e+08	1.17235e+09	1.24295	0.168927	0.431883	3.15013	1.34654e+09	1.17235e+09	-0.19985	0.728691	0.896794	1.1628
POS_M127T101	1.76754e+06	1.4169e+06	3.2297e+07	1.25966e+06	1.69747e+06	1.73028e+07	2.43129e+06	1.74852e+07	5.00224e+06	1.90469e+07	3.89682e+06	2.152e+07	2.61371e+07	279892	373710	3.76609e+07	3.24775e+07	2.1086e+07	9.29023e+06	1.15637e+07	0.315822	0.727758	0.886688	0.219951	9.29023e+06	1.96692e+07	1.08215	0.244568	0.504119	0.206895	1.15637e+07	1.96692e+07	0.766329	0.300781	0.705827	0.180521
POS_M127T299	9.69358e+07	7.14107e+08	3.44032e+08	8.62218e+08	6.60492e+08	2.32998e+08	2.64583e+08	2.78941e+08	7.02918e+07	2.2075e+08	1.4593e+09	6.61275e+07	3.71741e+08	5.62469e+08	7.06215e+07	4.96522e+08	1.44968e+09	2.09565e+08	4.85131e+08	3.93332e+08	-0.302625	0.720537	0.881454	0.780088	4.85131e+08	5.26767e+08	0.118791	0.862476	0.944031	0.278247	3.93332e+08	5.26767e+08	0.421416	0.659667	0.87033	1.13819
POS_M127T36_3	1.16553e+07	2.09369e+06	1.75606e+06	2.07205e+07	2.1687e+07	1.67278e+07	9.3547e+06	3.48876e+06	1.70678e+07	4.37782e+06	1.68601e+07	2.10807e+07	1.08701e+07	1.85587e+06	1.03349e+07	1.72775e+07	1.44268e+07	2.0523e+07	1.24401e+07	1.20383e+07	-0.0473618	0.933609	0.969745	0.0112319	1.24401e+07	1.2548e+07	0.0124657	0.981306	0.994106	0.043316	1.20383e+07	1.2548e+07	0.0598274	0.901211	0.982048	0.0409636
POS_M127T375	3.13878e+08	5.84261e+08	5.33988e+08	4.99852e+08	1.09036e+08	8.95704e+07	4.26073e+08	3.84363e+08	5.75256e+07	5.53139e+07	7.64111e+07	5.38487e+07	2.7219e+08	4.57455e+08	6.01578e+07	3.98533e+08	8.2776e+08	4.29341e+08	3.55098e+08	1.75589e+08	-1.01601	0.149997	0.548373	2.05222	3.55098e+08	4.07573e+08	0.198843	0.708179	0.86204	0.433157	1.75589e+08	4.07573e+08	1.21485	0.095945	0.557293	1.87048
POS_M128T134	3.50982e+07	1.3408e+07	1.68392e+07	1.27931e+07	1.43988e+07	1.10912e+07	1.14064e+07	2.51854e+07	2.54853e+07	1.54403e+07	2.50969e+07	6.16584e+06	6.81474e+07	1.51947e+07	2.36167e+07	3.69932e+07	1.09277e+08	2.8985e+07	1.72714e+07	1.813e+07	0.0699939	0.866855	0.944796	0.0251031	1.72714e+07	4.70356e+07	1.44537	0.0745614	0.303975	0.635279	1.813e+07	4.70356e+07	1.37537	0.0810127	0.549538	0.692414
POS_M128T79	4.73185e+09	6.74658e+09	4.5783e+09	2.79687e+09	3.75602e+09	4.39421e+09	1.99165e+09	2.71389e+09	5.51143e+09	4.19847e+09	3.33408e+09	1.15853e+09	5.12543e+09	9.03204e+06	4.75184e+07	3.59378e+09	4.09393e+09	4.7505e+09	4.50064e+09	3.15134e+09	-0.514163	0.136033	0.531568	4.63701	4.50064e+09	2.9367e+09	-0.615934	0.180183	0.445257	4.09111	3.15134e+09	2.9367e+09	-0.10177	0.854402	0.969017	0.173802
POS_M129T327	3.05168e+06	1.21034e+07	8.85599e+06	4.45281e+06	3.16588e+06	8.06999e+06	7.39553e+06	1.11184e+07	5.77028e+06	1.47147e+07	3.97028e+06	9.61737e+06	9.05713e+06	8.9136e+06	2.17242e+06	9.46758e+06	9.16337e+06	2.56815e+06	6.61663e+06	8.76443e+06	0.405564	0.346868	0.693022	0.204078	6.61663e+06	6.89038e+06	0.0584862	0.897223	0.960062	0.042015	8.76443e+06	6.89038e+06	-0.347078	0.40114	0.747873	0.159633
POS_M129T784	2.76577e+07	3.29943e+07	4.25588e+07	3.34896e+07	2.5827e+07	2.80556e+07	2.0039e+07	2.7938e+07	2.99815e+07	5.5154e+07	2.82005e+07	5.4049e+07	3.13934e+07	3.61062e+07	2.6817e+07	3.32727e+07	3.04138e+07	3.54968e+07	3.17638e+07	3.58937e+07	0.176345	0.543907	0.796288	0.282079	3.17638e+07	3.225e+07	0.0219157	0.868816	0.949276	0.0218995	3.58937e+07	3.225e+07	-0.154429	0.572427	0.825669	0.264465
POS_M129T84	7.17883e+07	4.20307e+07	4.53667e+07	7.63895e+07	8.05287e+07	4.45176e+07	4.17128e+07	5.55259e+07	6.26721e+07	5.98119e+07	4.43917e+07	3.3916e+07	4.60704e+07	8.06214e+06	5.05982e+07	3.42084e+07	3.81434e+07	4.50967e+07	6.01036e+07	4.96717e+07	-0.275026	0.256229	0.629184	0.471236	6.01036e+07	3.70299e+07	-0.698762	0.0376475	0.239345	0.622347	4.96717e+07	3.70299e+07	-0.423736	0.1361	0.635513	0.404175
POS_M130T101	1.16833e+08	1.09311e+09	2.55144e+08	1.40636e+08	4.42368e+09	7.14568e+07	8.59714e+07	1.03712e+08	1.10114e+08	5.92917e+08	7.57105e+07	5.67726e+07	8.83839e+07	1.17074e+09	3.49483e+08	6.52675e+07	1.07144e+08	9.09729e+07	1.01681e+09	1.70866e+08	-2.57311	0.257361	0.629184	4.54078	1.01681e+09	3.11998e+08	-1.70444	0.351492	0.611746	2.68089	1.70866e+08	3.11998e+08	0.868671	0.488649	0.787874	0.858826
POS_M130T134	3.4044e+07	1.7419e+07	2.51692e+07	9.31232e+07	1.72608e+07	2.74428e+07	3.25237e+07	3.7533e+07	3.93599e+07	4.38287e+07	1.42774e+07	1.11803e+08	3.32326e+07	2.05507e+07	5.21296e+07	4.37191e+07	2.00215e+07	3.8334e+07	3.57432e+07	4.65543e+07	0.381246	0.56284	0.79931	0.387247	3.57432e+07	3.46646e+07	-0.0442049	0.934868	0.977905	0.0301545	4.65543e+07	3.46646e+07	-0.425451	0.436409	0.760617	0.439777
POS_M130T240	5.92845e+07	6.99407e+07	7.94375e+06	3.01409e+07	4.6471e+07	3.78599e+07	7.42592e+06	8.50459e+06	3.58864e+07	8.00812e+06	8.96674e+06	6.33189e+06	3.50066e+07	3.22766e+07	8.28783e+06	6.90918e+06	4.21461e+07	3.54252e+07	4.19401e+07	1.25206e+07	-1.74403	0.0156928	0.287494	0.896026	4.19401e+07	2.66752e+07	-0.652829	0.191533	0.464413	0.263602	1.25206e+07	2.66752e+07	1.0912	0.0979877	0.557293	0.514856
POS_M130T336	2.69472e+07	5.73903e+07	6.70422e+07	2.20754e+07	3.0023e+07	1.96905e+07	3.06873e+07	1.05022e+08	6.49905e+07	8.2356e+07	5.91001e+07	5.87175e+07	4.49384e+07	4.63065e+07	4.21911e+07	1.48567e+07	8.27488e+07	4.01097e+07	3.71948e+07	6.68122e+07	0.845011	0.0468892	0.367611	0.890471	3.71948e+07	4.51919e+07	0.280963	0.52196	0.748463	0.167209	6.68122e+07	4.51919e+07	-0.564048	0.14146	0.635513	0.586854
POS_M130T357	3.98173e+07	3.45335e+07	2.62012e+07	4.95071e+07	3.73076e+07	3.2391e+07	3.97963e+07	1.16615e+07	3.4042e+07	3.02377e+07	2.14577e+07	3.82222e+07	2.97592e+07	6.04229e+07	2.88944e+07	2.15674e+07	2.38828e+07	3.67852e+07	3.66263e+07	2.92362e+07	-0.325122	0.205454	0.59177	0.398839	3.66263e+07	3.3552e+07	-0.126482	0.652128	0.834973	0.0527982	2.92362e+07	3.3552e+07	0.19864	0.566642	0.825221	0.175404
POS_M130T36_3	1.87098e+06	3.54107e+06	2.27037e+06	1.95826e+06	2.09911e+07	1.33396e+06	1.35687e+07	9.75464e+06	1.76303e+07	1.77604e+07	1.56223e+06	2.69983e+06	2.04846e+06	1.41789e+07	2.94739e+06	1.84702e+07	1.34609e+06	2.84805e+06	5.32763e+06	1.0496e+07	0.978276	0.25574	0.629184	0.157111	5.32763e+06	6.97318e+06	0.388323	0.71377	0.866267	0.0478104	1.0496e+07	6.97318e+06	-0.589954	0.420472	0.756921	0.113169
POS_M130T533	3.50144e+07	5.02567e+07	3.10746e+07	7.04459e+07	4.57709e+07	2.99542e+07	4.21735e+07	2.90233e+07	6.78476e+07	1.40532e+08	9.25831e+07	2.32606e+07	2.22156e+07	7.19901e+07	5.44144e+07	6.53423e+07	2.02235e+07	4.68966e+07	4.37528e+07	6.59034e+07	0.590977	0.278585	0.648052	0.527672	4.37528e+07	4.68471e+07	0.0985838	0.781373	0.90545	0.120081	6.59034e+07	4.68471e+07	-0.492393	0.370192	0.741199	0.384144
POS_M130T606	3.61455e+07	5.85362e+07	4.16899e+07	5.66815e+07	1.84642e+08	1.33445e+08	2.7357e+07	2.73377e+07	4.17857e+07	6.33244e+07	4.65015e+07	3.76767e+07	3.40947e+07	6.89358e+07	2.20005e+07	1.99179e+07	3.34092e+07	2.25229e+07	8.51901e+07	4.06638e+07	-1.06694	0.10689	0.488598	0.918278	8.51901e+07	3.34802e+07	-1.34738	0.0714318	0.30223	0.880407	4.06638e+07	3.34802e+07	-0.28044	0.458646	0.774811	0.204494
POS_M130T724_2	5.92652e+07	2.58222e+07	4.98726e+07	2.0417e+07	1.69898e+07	2.27231e+07	3.56557e+07	3.97631e+07	1.64454e+07	2.36945e+07	1.28989e+07	5.03558e+07	1.97962e+07	4.84336e+07	1.62182e+07	2.89569e+07	3.0785e+07	3.38627e+07	3.2515e+07	2.98022e+07	-0.125685	0.776798	0.906155	0.089055	3.2515e+07	2.96754e+07	-0.131835	0.746756	0.881029	0.0512637	2.98022e+07	2.96754e+07	-0.00615042	0.986922	0.998312	0.0890748
POS_M130T773	9.32277e+07	9.67073e+07	7.9813e+07	1.11429e+08	1.43607e+08	7.67718e+07	6.39401e+07	3.35555e+07	1.63204e+07	1.0581e+08	5.76925e+07	7.42006e+07	5.97955e+07	6.53494e+07	6.15331e+07	4.85226e+07	1.78554e+07	7.89072e+07	1.00259e+08	5.85866e+07	-0.775093	0.0283911	0.325897	1.09469	1.00259e+08	5.53272e+07	-0.857674	0.00663012	0.117901	0.943226	5.85866e+07	5.53272e+07	-0.082581	0.836258	0.959863	0.281906
POS_M130T79	6.68767e+08	9.57575e+08	6.75556e+08	3.85093e+08	5.24387e+08	6.24038e+08	2.80089e+08	3.87372e+08	7.72043e+08	6.00865e+08	4.93212e+08	1.68964e+08	7.3846e+08	1.83826e+07	1.67858e+09	5.15237e+08	5.88255e+08	6.83003e+08	6.39236e+08	4.50424e+08	-0.505064	0.14233	0.537889	1.70679	6.39236e+08	7.03653e+08	0.138516	0.789285	0.907373	0.413593	4.50424e+08	7.03653e+08	0.643581	0.313877	0.709997	1.50374
POS_M131T106	3.49842e+06	5.01407e+07	2.61851e+07	2.43119e+07	5.78514e+07	1.13115e+07	2.78823e+06	2.35299e+07	4.77084e+06	4.52311e+06	2.8896e+06	2.35676e+07	2.09652e+07	7.36476e+07	5.30775e+06	3.24389e+07	5.44181e+06	1.66881e+07	2.88832e+07	1.03449e+07	-1.48131	0.0839001	0.441826	0.657554	2.88832e+07	2.57482e+07	-0.165756	0.822308	0.917887	0.0725459	1.03449e+07	2.57482e+07	1.31556	0.201106	0.673352	0.381446
POS_M131T305	1.46508e+08	1.25102e+08	4.68649e+07	2.44861e+08	1.44245e+08	1.77179e+08	2.08434e+08	1.69591e+08	1.36606e+08	8.99599e+07	1.07264e+08	1.35895e+08	1.21301e+08	9.54861e+07	1.04787e+08	1.04182e+08	1.03288e+08	1.40622e+08	1.4746e+08	1.41292e+08	-0.0616447	0.849638	0.934982	0.20264	1.4746e+08	1.11611e+08	-0.401845	0.218546	0.484911	0.500054	1.41292e+08	1.11611e+08	-0.3402	0.14404	0.635745	0.560153
POS_M131T97	8.95574e+06	1.20799e+07	630235	8.20871e+06	1.38276e+07	9.40369e+06	1.25175e+07	2.39003e+06	865076	1.04611e+07	7.79714e+06	1.76644e+07	1.94238e+06	1.99555e+06	9.05745e+06	7.31547e+06	1.10337e+07	8.16801e+06	8.85098e+06	8.61588e+06	-0.0388377	0.942539	0.973481	0.0332318	8.85098e+06	6.58542e+06	-0.426561	0.370414	0.627748	0.102347	8.61588e+06	6.58542e+06	-0.387723	0.515063	0.80475	0.16291
POS_M132T121	2.27106e+07	1.02218e+08	5.66802e+07	6.98597e+07	3.85122e+07	5.78259e+07	7.01446e+07	6.05269e+08	3.05769e+07	4.05867e+08	9.3078e+06	1.21355e+08	5.56652e+07	5.33963e+08	2.96814e+07	2.93317e+07	2.34229e+07	4.91828e+07	5.79677e+07	2.07087e+08	1.83691	0.165585	0.556912	1.76761	5.79677e+07	1.20208e+08	1.05221	0.473993	0.709255	0.766413	2.07087e+08	1.20208e+08	-0.784706	0.516492	0.80475	1.04624
POS_M132T137	1.0977e+07	1.80751e+07	1.10296e+07	3.77925e+07	1.23781e+07	8.26634e+06	3.60996e+07	2.90253e+07	1.36187e+07	4.22473e+06	1.42872e+07	9.91664e+06	8.11876e+06	1.07095e+06	6.44946e+06	1.03575e+07	9.05903e+06	2.05551e+07	1.64198e+07	1.7862e+07	0.121462	0.833369	0.93403	0.0427305	1.64198e+07	9.26847e+06	-0.825031	0.197781	0.466687	0.289213	1.7862e+07	9.26847e+06	-0.946493	0.156179	0.656278	0.29741
POS_M132T138_1	1.34733e+07	1.28911e+07	1.85849e+09	1.74034e+07	1.80438e+07	1.42469e+07	1.95538e+07	3.02407e+07	2.40058e+07	6.43969e+06	2.63665e+07	5.82484e+06	2.87696e+09	4.51523e+06	1.96274e+07	1.82669e+07	1.6427e+07	2.37171e+07	3.22424e+08	1.87386e+07	-4.10488	0.346258	0.693022	1.86978	3.22424e+08	4.93253e+08	0.613368	0.769431	0.895723	0.0607418	1.87386e+07	4.93253e+08	4.71825	0.343076	0.728892	1.87563
POS_M132T201	1.95039e+07	1.77628e+07	1.28851e+07	8.39225e+06	3.78348e+07	1.65262e+07	2.94866e+07	3.48495e+07	2.40301e+07	1.01775e+07	2.71919e+07	1.88391e+07	2.06658e+07	1.76289e+07	2.14559e+07	2.56473e+06	4.5948e+06	1.7603e+07	1.88175e+07	2.40958e+07	0.356706	0.354846	0.701122	0.139915	1.88175e+07	1.40855e+07	-0.417863	0.39695	0.647102	0.19981	2.40958e+07	1.40855e+07	-0.774569	0.0684264	0.549538	0.356225
POS_M132T224_3	4.11854e+10	2.91029e+10	1.59588e+10	5.22144e+10	4.49074e+10	3.25483e+10	4.55276e+10	5.39575e+10	2.95393e+10	2.21315e+10	6.24575e+10	2.03715e+10	3.42933e+10	3.13207e+10	3.68706e+10	1.92978e+10	2.4367e+10	3.70665e+10	3.59862e+10	3.89975e+10	0.115938	0.741661	0.88692	1.1195	3.59862e+10	3.0536e+10	-0.236933	0.387604	0.640094	5.29808	3.89975e+10	3.0536e+10	-0.352871	0.300225	0.705827	7.2796
POS_M132T356_1	3.72602e+07	2.28967e+07	4.49992e+07	5.50834e+07	3.75536e+07	2.85736e+07	4.10553e+07	6.05135e+07	3.14285e+07	1.49918e+07	6.45056e+07	2.8266e+07	4.89586e+07	2.67719e+07	3.31925e+07	4.42645e+07	1.33634e+07	4.01883e+07	3.77278e+07	4.01268e+07	0.0889384	0.798708	0.920202	0.0498311	3.77278e+07	3.44565e+07	-0.130849	0.653861	0.835716	0.184297	4.01268e+07	3.44565e+07	-0.219788	0.563605	0.825221	0.143833
POS_M132T806	8.87223e+07	4.45448e+07	4.67319e+08	1.55598e+08	4.49315e+08	6.78978e+08	1.08066e+08	4.3375e+08	3.32775e+07	2.70525e+08	1.20538e+08	5.53499e+07	8.54793e+07	9.82672e+07	9.98691e+07	1.09197e+08	9.75613e+07	4.01213e+07	3.14079e+08	1.70251e+08	-0.883466	0.263066	0.635976	1.05882	3.14079e+08	8.84158e+07	-1.82875	0.0558327	0.273451	2.06685	1.70251e+08	8.84158e+07	-0.945288	0.226336	0.68282	1.1879
POS_M133T126	1.06562e+09	8.44641e+08	5.22108e+08	1.41817e+09	1.04005e+09	8.61425e+08	1.1123e+09	1.321e+09	8.50258e+08	8.26881e+08	1.02754e+09	9.22295e+08	8.73494e+08	2.23317e+06	8.22042e+08	5.04919e+08	6.5192e+08	8.25862e+08	9.58668e+08	1.01004e+09	0.0753154	0.727496	0.886688	0.250757	9.58668e+08	6.13412e+08	-0.644176	0.0859022	0.316786	2.09051	1.01004e+09	6.13412e+08	-0.719491	0.0281303	0.484522	2.78893
POS_M133T84	4.54732e+08	3.85628e+07	1.98878e+07	2.32809e+07	2.51877e+07	1.3687e+08	1.37396e+08	2.07898e+07	1.63674e+08	5.75408e+06	5.7262e+07	4.99967e+06	6.28959e+08	1.05475e+06	4.08067e+08	3.98338e+08	1.93192e+08	1.23131e+08	1.1642e+08	6.49791e+07	-0.841292	0.511545	0.781651	0.746308	1.1642e+08	2.92124e+08	1.32724	0.163054	0.422976	1.57474	6.49791e+07	2.92124e+08	2.16853	0.0421206	0.489073	2.04391
POS_M134T178	2.81398e+08	2.02623e+08	1.08767e+08	2.98777e+08	2.53045e+08	2.80418e+08	5.6581e+08	2.71285e+08	1.4092e+08	1.1745e+08	2.14989e+08	1.95867e+08	2.42888e+08	1.43201e+08	1.98624e+08	1.50123e+08	1.15841e+08	3.00237e+08	2.37505e+08	2.51053e+08	0.0800397	0.856241	0.938881	0.234073	2.37505e+08	1.91819e+08	-0.30821	0.288534	0.548255	0.58137	2.51053e+08	1.91819e+08	-0.388249	0.433514	0.759888	0.584092
POS_M134T93	4.84841e+08	6.48351e+08	3.78737e+08	9.34176e+08	8.15297e+08	4.15248e+08	8.72793e+08	7.69769e+08	1.58694e+08	1.31868e+09	8.14317e+08	2.20925e+09	3.44284e+08	6.53254e+06	5.67535e+08	1.30887e+08	2.52162e+08	4.6795e+08	6.12775e+08	1.02392e+09	0.740669	0.194921	0.586196	2.75277	6.12775e+08	2.94892e+08	-1.05517	0.0299709	0.221692	2.31619	1.02392e+09	2.94892e+08	-1.79584	0.0324911	0.486092	4.39697
POS_M135T126	8.77494e+06	3.64488e+07	2.32887e+07	6.28756e+07	4.89708e+07	3.64667e+07	4.45809e+07	9.52252e+06	4.01859e+07	1.21894e+06	4.41862e+07	4.25344e+06	9.37585e+06	2.51468e+08	2.62948e+06	2.34141e+07	2.81397e+07	3.68505e+07	3.61376e+07	2.39913e+07	-0.590989	0.317897	0.67656	0.50034	3.61376e+07	5.86462e+07	0.698538	0.582859	0.77905	0.39378	2.39913e+07	5.86462e+07	1.28953	0.404717	0.747873	0.658838
POS_M135T261	3.29678e+06	6.82505e+06	6.54934e+06	1.86964e+06	6.55543e+06	9.50517e+06	7.05713e+06	5.76292e+06	7.78755e+06	1.2905e+07	5.38284e+06	8.0872e+06	6.70002e+06	8.18591e+06	5.9157e+06	7.90413e+06	6.43898e+06	5.4564e+06	5.7669e+06	7.83044e+06	0.441297	0.219091	0.602061	0.205326	5.7669e+06	6.76686e+06	0.230689	0.425578	0.669346	0.0752289	7.83044e+06	6.76686e+06	-0.210607	0.392771	0.742572	0.111196
POS_M135T99	4.73156e+07	7.17547e+07	6.97703e+07	3.59994e+07	1.10472e+07	9.15512e+07	5.37628e+07	5.90028e+07	9.68894e+07	8.5965e+07	1.0783e+08	4.29922e+07	8.62831e+07	279546	1.27343e+08	1.72579e+08	7.23734e+07	1.52915e+08	5.45731e+07	7.44071e+07	0.44725	0.240894	0.629184	0.705781	5.45731e+07	1.01962e+08	0.901774	0.1239	0.36721	0.657196	7.44071e+07	1.01962e+08	0.454523	0.344064	0.728892	0.463331
POS_M136T110	4.74437e+07	6.56467e+07	6.28487e+07	4.32468e+07	1.41561e+08	4.464e+07	1.13471e+07	7.23226e+07	3.08368e+07	3.91455e+07	7.80561e+07	5.14821e+07	6.58481e+07	5281.72	4.53757e+07	2.8432e+07	5.27475e+07	3.94159e+07	6.75644e+07	4.71984e+07	-0.517527	0.296195	0.663904	0.558733	6.75644e+07	3.86374e+07	-0.806265	0.13703	0.384595	0.690711	4.71984e+07	3.86374e+07	-0.288738	0.551908	0.820838	0.297351
POS_M136T128	9.06135e+08	6.25556e+08	4.23399e+08	8.92331e+08	7.71707e+08	6.20418e+08	6.66298e+08	9.57825e+08	6.56267e+08	6.26283e+08	9.62791e+08	5.30886e+08	7.69265e+08	7.22678e+08	7.59076e+08	3.62594e+08	4.92829e+08	7.5733e+08	7.06591e+08	7.33392e+08	0.0537086	0.805963	0.925085	0.168186	7.06591e+08	6.43962e+08	-0.1339	0.559419	0.7676	0.346254	7.33392e+08	6.43962e+08	-0.187608	0.403943	0.747873	0.823528
POS_M136T194	3.13941e+08	2.09137e+08	1.18929e+08	2.78358e+08	2.4947e+08	2.10785e+08	2.04387e+08	3.24608e+08	2.33068e+08	1.82663e+08	4.00617e+08	1.29463e+08	2.51138e+08	2.31617e+08	3.18244e+08	1.1529e+08	1.98554e+08	2.31132e+08	2.30103e+08	2.45801e+08	0.0952092	0.756024	0.893684	0.200583	2.30103e+08	2.24329e+08	-0.0366647	0.884571	0.957115	0.0903596	2.45801e+08	2.24329e+08	-0.131874	0.669996	0.873392	0.175697
POS_M136T301	4.42386e+07	3.57322e+07	4.88715e+07	2.8272e+07	4.12621e+07	3.69765e+07	3.45665e+07	1.18043e+08	3.48394e+07	6.22568e+07	1.04389e+08	2.5936e+07	8.02383e+07	5.35515e+07	6.62245e+07	4.76017e+07	8.52359e+07	4.69324e+07	3.92255e+07	6.33385e+07	0.691292	0.170015	0.56074	0.68227	3.92255e+07	6.32974e+07	0.690354	0.00871731	0.142615	0.638825	6.33385e+07	6.32974e+07	-0.000937579	0.998162	0.999412	0.0371165
POS_M136T380	1.4175e+07	8.38875e+06	6.57701e+06	4.31188e+06	6.63104e+06	5.48362e+06	4.85924e+06	5.79521e+06	5.92196e+06	1.19009e+07	2.14469e+07	7.3669e+06	6.29992e+06	1.35322e+07	5.67253e+06	5.60867e+06	1.22371e+07	2.11292e+07	7.59454e+06	9.54852e+06	0.330314	0.5236	0.786932	0.139359	7.59454e+06	1.07466e+07	0.500846	0.301235	0.560629	0.156933	9.54852e+06	1.07466e+07	0.170532	0.746778	0.908123	0.04132
POS_M137T149	4.62257e+09	6.26755e+09	5.91779e+09	4.5342e+09	4.73333e+09	4.38648e+09	3.3054e+09	4.72379e+09	6.21228e+09	3.60286e+09	5.20163e+09	3.51668e+09	6.9068e+09	6.78621e+09	6.38142e+09	5.9371e+09	6.39532e+09	5.3398e+09	5.07699e+09	4.42711e+09	-0.197609	0.283449	0.650093	2.7619	5.07699e+09	6.29111e+09	0.309341	0.0132069	0.17038	4.6772	4.42711e+09	6.29111e+09	0.50695	0.005351	0.437712	7.04632
POS_M137T194	2.2365e+07	1.5141e+07	8.10047e+06	2.4401e+07	1.97928e+07	1.68405e+07	1.92915e+07	2.72243e+07	1.7566e+07	1.11015e+07	2.65236e+07	9.87774e+06	1.85896e+07	1.66692e+07	2.18349e+07	8.42404e+06	1.31036e+07	1.90989e+07	1.77735e+07	1.85974e+07	0.0653795	0.834242	0.93403	0.0141333	1.77735e+07	1.62867e+07	-0.126029	0.640824	0.824204	0.0411187	1.85974e+07	1.62867e+07	-0.191409	0.534521	0.811916	0.0838905
POS_M137T36_1	6.76161e+06	5.76405e+06	4.82058e+06	5.43183e+06	6.11529e+06	8.44048e+06	7.09692e+06	6.7943e+06	3.64571e+06	6.95192e+06	8.20882e+06	4.93262e+06	3.84032e+06	9.60494e+06	6.70654e+06	6.24669e+06	5.30177e+06	6.38572e+06	6.22231e+06	6.27171e+06	0.0114097	0.955008	0.978943	0.0193048	6.22231e+06	6.34766e+06	0.0287759	0.895862	0.960062	0.03634	6.27171e+06	6.34766e+06	0.0173662	0.942817	0.988875	0.000567159
[truncated: 1,102 more rows]
