# Supplementary material for: Transcriptome and Metabolome Analyses Reveal High-Altitude Adaptation in the Qinghai Toad-Headed Lizard Phrynocephalus vlangalii
Source: Biology (Basel). 2025 Apr 24;14(5):459. doi: 10.3390/biology14050459 (PMC12109203; doi:10.3390/biology14050459)
Supplement: Supplementary file 1 [file biology-14-00459-s001.zip › Table S7.xlsx]

## Sheet: ASK-vs-NCT DAM .path
KEGG_A_class	KEGG_B_class	Pathway	Pathway ID	ASK-vs-NCT (42)	All (1176)	Up	Down	Pvalue	Qvalue	Metabolites	C_IDs	ASK-vs-XDT (51)	All (1176)	Up	Down	Pvalue	Qvalue	Metabolites	C_IDs
Metabolism	Carbohydrate metabolism	Glycolysis / Gluconeogenesis	ko00010	5	16	0	5	0.000149091	0.0111818	NEG_M149T72(Phosphoenolpyruvic acid);NEG_M186T73((2R)-2-Hydroxy-3-(phosphonatooxy)propanoate);NEG_M259T77(-);NEG_M260T77(beta-D-Fructose 6-phosphate);NEG_M265T72(Glyceric acid 1,3-biphosphate)	C00074+C00197+C00103+C05345+C00236	5	16	0	5	0.00038303	0.0287272	NEG_M149T72(Phosphoenolpyruvic acid);NEG_M186T73((2R)-2-Hydroxy-3-(phosphonatooxy)propanoate);NEG_M259T77(-);NEG_M260T77(beta-D-Fructose 6-phosphate);NEG_M265T72(Glyceric acid 1,3-biphosphate)	C00074+C00197+C00103+C05345+C00236
Metabolism	Carbohydrate metabolism	Citrate cycle (TCA cycle)	ko00020	1	15	0	1	0.422386	0.517033	NEG_M149T72(Phosphoenolpyruvic acid)	C00074	2	15	0	2	0.135183	0.440815	POS_M192T115(Isocitric acid);NEG_M149T72(Phosphoenolpyruvic acid)	C00311+C00074
Metabolism	Carbohydrate metabolism	Pentose phosphate pathway	ko00030	3	21	1	2	0.0360004	0.337504	POS_M311T88(-);NEG_M186T73((2R)-2-Hydroxy-3-(phosphonatooxy)propanoate);NEG_M260T77(beta-D-Fructose 6-phosphate)	C01151+C00197+C05345	2	21	0	2	0.230183	0.474358	NEG_M186T73((2R)-2-Hydroxy-3-(phosphonatooxy)propanoate);NEG_M260T77(beta-D-Fructose 6-phosphate)	C00197+C05345
Metabolism	Carbohydrate metabolism	Pentose and glucuronate interconversions	ko00040	2	16	1	1	0.108952	0.425218	POS_M93T103(-);NEG_M259T77(-)	C00116+C00103	3	16	1	2	0.0288699	0.263024	POS_M93T103(-);NEG_M259T77(-);NEG_M580T73_1(-)	C00116+C00103+C00167
Metabolism	Carbohydrate metabolism	Fructose and mannose metabolism	ko00051	2	20	1	1	0.157911	0.433282	POS_M183T420(Mannitol);NEG_M260T77(beta-D-Fructose 6-phosphate)	C00392+C05345	1	20	0	1	0.591035	0.661606	NEG_M260T77(beta-D-Fructose 6-phosphate)	C05345
Metabolism	Carbohydrate metabolism	Galactose metabolism	ko00052	2	22	1	1	0.183751	0.433282	POS_M93T103(-);NEG_M259T77(-)	C00116+C00103	2	22	1	1	0.246585	0.475912	POS_M93T103(-);NEG_M259T77(-)	C00116+C00103
Metabolism	Carbohydrate metabolism	Ascorbate and aldarate metabolism	ko00053	1	14	0	1	0.400726	0.509397	NEG_M209T76(Galactaric acid)	C00879	3	14	1	2	0.0199501	0.249376	NEG_M135T81(Threonic acid);NEG_M209T76(Galactaric acid);NEG_M580T73_1(-)	C01620+C00879+C00167
Metabolism	Amino acid metabolism	Arginine biosynthesis	ko00220	2	19	1	1	0.145283	0.433282	NEG_M127T88(L-Glutamine);NEG_M173T104(N-Acetylornithine)	C00064+C00437	2	19	0	2	0.197685	0.474358	POS_M134T93(L-Aspartic acid);POS_M175T92(L-Arginine)	C00049+C00062
Metabolism	Nucleotide metabolism	Purine metabolism	ko00230	3	49	1	2	0.253074	0.446744	POS_M269T132(Inosine);NEG_M127T88(L-Glutamine);NEG_M347T94(IMP)	C00294+C00064+C00130	4	49	1	3	0.158512	0.468653	POS_M250T298(-);POS_M269T132(Inosine);POS_M284T98_1(-);NEG_M347T94(IMP)	C00330+C00294+C01762+C00130
Metabolism	Nucleotide metabolism	Pyrimidine metabolism	ko00240	2	42	2	0	0.448095	0.517033	POS_M324T123(CMP);NEG_M127T88(L-Glutamine)	C00055+C00064	3	42	2	1	0.272856	0.475912	POS_M115T287(Dihydrouracil);POS_M324T123(CMP);NEG_M307T90(-)	C00429+C00055+C00239
Metabolism	Amino acid metabolism	Alanine, aspartate and glutamate metabolism	ko00250	1	26	1	0	0.615552	0.665063	NEG_M127T88(L-Glutamine)	C00064	1	26	0	1	0.688217	0.741596	POS_M134T93(L-Aspartic acid)	C00049
Metabolism	Amino acid metabolism	Glycine, serine and threonine metabolism	ko00260	2	33	1	1	0.331506	0.460425	POS_M106T94(L-Serine);NEG_M186T73((2R)-2-Hydroxy-3-(phosphonatooxy)propanoate)	C00065+C00197	3	33	1	2	0.168715	0.468653	POS_M104T115(Dimethylglycine);POS_M134T93(L-Aspartic acid);NEG_M186T73((2R)-2-Hydroxy-3-(phosphonatooxy)propanoate)	C01026+C00049+C00197
Metabolism	Biosynthesis of other secondary metabolites	Monobactam biosynthesis	ko00261	1	13	1	0	0.378273	0.506615	POS_M106T94(L-Serine)	C00065	2	13	0	2	0.106036	0.424919	POS_M134T93(L-Aspartic acid);POS_M175T92(L-Arginine)	C00049+C00062
Metabolism	Amino acid metabolism	Cysteine and methionine metabolism	ko00270	3	41	1	2	0.177185	0.433282	POS_M106T94(L-Serine);POS_M242T79(-);POS_M384T313_1(-)	C00065+C15650+C00021	3	41	0	3	0.260812	0.475912	POS_M134T93(L-Aspartic acid);POS_M307T127(Glutathione);NEG_M218T82(-)	C00049+C00051+C01118
Metabolism	Amino acid metabolism	Arginine and proline metabolism	ko00330	3	48	1	2	0.243273	0.446744	POS_M111T829(Pyrrole-2-carboxylic acid);POS_M130T773(-);POS_M259T127(-)	C05942+C02647+C05939	4	48	3	1	0.150177	0.468653	POS_M111T829(Pyrrole-2-carboxylic acid);POS_M175T92(L-Arginine);POS_M264T269(-);POS_M276T228(4-Hydroxycinnamoylagmatine)	C05942+C00062+C10497+C04498
Metabolism	Amino acid metabolism	Histidine metabolism	ko00340	3	28	3	0	0.0746372	0.425218	POS_M112T83(-);POS_M126T84(1-Methylhistamine);POS_M170T93(-)	C00388+C05127+C01152	3	28	2	1	0.117524	0.424919	POS_M134T93(L-Aspartic acid);POS_M154T122(N-Acetylhistamine );POS_M170T93(-)	C00049+C05135+C01152
Metabolism	Amino acid metabolism	Tyrosine metabolism	ko00350	1	42	1	0	0.788858	0.807444	POS_M185T94(-)	C05594	2	42	2	0	0.553149	0.638249	POS_M138T149(-);POS_M201T120(-)	C00483+C01061
Metabolism	Amino acid metabolism	Phenylalanine, tyrosine and tryptophan biosynthesis	ko00400	1	27	0	1	0.629593	0.665063	NEG_M149T72(Phosphoenolpyruvic acid)	C00074	1	27	0	1	0.702044	0.741596	NEG_M149T72(Phosphoenolpyruvic acid)	C00074
Metabolism	Metabolism of other amino acids	Cyanoamino acid metabolism	ko00460	1	14	1	0	0.400726	0.509397	POS_M106T94(L-Serine)	C00065	1	14	0	1	0.46433	0.610961	POS_M134T93(L-Aspartic acid)	C00049
Metabolism	Carbohydrate metabolism	Starch and sucrose metabolism	ko00500	2	11	1	1	0.0558455	0.409529	POS_M261T98(-);NEG_M259T77(-)	C00092+C00103	1	11	0	1	0.387268	0.54802	NEG_M259T77(-)	C00103
Metabolism	Carbohydrate metabolism	Amino sugar and nucleotide sugar metabolism	ko00520	3	30	1	2	0.0880825	0.425218	NEG_M220T90(-);NEG_M259T77(-);NEG_M260T77(beta-D-Fructose 6-phosphate)	C00645+C00103+C05345	4	30	0	4	0.0373164	0.263024	POS_M292T99(N-Acetylneuraminic acid);NEG_M259T77(-);NEG_M260T77(beta-D-Fructose 6-phosphate);NEG_M580T73_1(-)	C00270+C00103+C05345+C00167
Metabolism	Metabolism of terpenoids and polyketides	Polyketide sugar unit biosynthesis	ko00523	1	3	0	1	0.103447	0.425218	NEG_M259T77(-)	C00103	1	3	0	1	0.124643	0.424919	NEG_M259T77(-)	C00103
Metabolism	Biosynthesis of other secondary metabolites	Neomycin, kanamycin and gentamicin biosynthesis	ko00524	1	23	1	0	0.57024	0.628941	POS_M261T98(-)	C00092	1	23	1	0	0.642852	0.709028	NEG_M483T789(-)	C00825
Metabolism	Lipid metabolism	Glycerolipid metabolism	ko00561	2	8	1	1	0.0304245	0.337504	POS_M93T103(-);NEG_M186T73((2R)-2-Hydroxy-3-(phosphonatooxy)propanoate)	C00116+C00197	2	8	1	1	0.0436794	0.263024	POS_M93T103(-);NEG_M186T73((2R)-2-Hydroxy-3-(phosphonatooxy)propanoate)	C00116+C00197
Metabolism	Lipid metabolism	Arachidonic acid metabolism	ko00590	1	45	0	1	0.811479	0.811479	POS_M352T835(-)	C01312	1	45	0	1	0.869227	0.869227	NEG_M319T837(-)	C14748
Metabolism	Lipid metabolism	Linoleic acid metabolism	ko00591	2	19	0	2	0.145283	0.433282	POS_M279T811(Alpha-dimorphecolic acid);NEG_M313T747(9,10-DHOME)	C14767+C14828	3	19	0	3	0.0455908	0.263024	POS_M279T802(13S-hydroxyoctadecadienoic acid);NEG_M295T31_2(-);NEG_M313T747(9,10-DHOME)	C14762+C14767+C14828
Metabolism	Carbohydrate metabolism	Pyruvate metabolism	ko00620	1	16	0	1	0.443282	0.517033	NEG_M149T72(Phosphoenolpyruvic acid)	C00074	1	16	0	1	0.510339	0.629116	NEG_M149T72(Phosphoenolpyruvic acid)	C00074
Metabolism	Carbohydrate metabolism	Glyoxylate and dicarboxylate metabolism	ko00630	3	26	2	1	0.0622149	0.409529	POS_M106T94(L-Serine);NEG_M127T88(L-Glutamine);NEG_M186T73((2R)-2-Hydroxy-3-(phosphonatooxy)propanoate)	C00065+C00064+C00197	2	26	0	2	0.312377	0.498474	POS_M192T115(Isocitric acid);NEG_M186T73((2R)-2-Hydroxy-3-(phosphonatooxy)propanoate)	C00311+C00197
Metabolism	Metabolism of cofactors and vitamins	Nicotinate and nicotinamide metabolism	ko00760	1	23	1	0	0.57024	0.628941	POS_M238T95(-)	C03150	2	23	1	1	0.263039	0.475912	POS_M123T127_2(Niacinamide);POS_M134T93(L-Aspartic acid)	C00153+C00049
Metabolism	Metabolism of cofactors and vitamins	Folate biosynthesis	ko00790	1	18	1	0	0.482883	0.54873	NEG_M236T88(-)	C04874	1	18	0	1	0.552466	0.638249	NEG_M441T736(-)	C00504
Metabolism	Energy metabolism	Sulfur metabolism	ko00920	1	16	1	0	0.443282	0.517033	POS_M106T94(L-Serine)	C00065	1	16	0	1	0.510339	0.629116	NEG_M218T82(-)	C01118
Genetic Information Processing	Translation	Aminoacyl-tRNA biosynthesis	ko00970	2	25	2	0	0.223553	0.444607	POS_M106T94(L-Serine);NEG_M127T88(L-Glutamine)	C00065+C00064	2	25	0	2	0.295965	0.488098	POS_M134T93(L-Aspartic acid);POS_M175T92(L-Arginine)	C00049+C00062
Metabolism	Global and overview maps	Metabolic pathways	ko01100	28	610	12	16	0.0352358	0.337504	POS_M93T103(-);POS_M106T94(L-Serine);POS_M112T83(-);POS_M126T43(Ciliatine);POS_M130T773(-);POS_M184T94(Phosphorylcholine);POS_M185T94(-);POS_M238T95(-);POS_M242T79(-);POS_M261T98(-);POS_M269T132(Inosine);POS_M288T351(-);POS_M324T123(CMP);POS_M352T835(-);POS_M384T313_1(-);POS_M612T100(-);NEG_M127T88(L-Glutamine);NEG_M149T72(Phosphoenolpyruvic acid);NEG_M173T104(N-Acetylornithine);NEG_M186T73((2R)-…	C00116+C00065+C00388+C03557+C02647+C00588+C05594+C03150+C15650+C00092+C00294+C05141+C00055+C01312+C00021+C05625+C00064+C00074+C00437+C00197+C00645+C04874+C00103+C05345+C00236+C00130+C00447+C05625	32	610	13	19	0.0735297	0.393909	POS_M93T103(-);POS_M104T115(Dimethylglycine);POS_M115T287(Dihydrouracil);POS_M123T127_2(Niacinamide);POS_M134T93(L-Aspartic acid);POS_M149T209(-);POS_M175T92(L-Arginine);POS_M192T115(Isocitric acid);POS_M201T120(-);POS_M209T301(L-Kynurenine);POS_M250T298(-);POS_M269T132(Inosine);POS_M284T98_1(-);POS_M292T99(N-Acetylneuraminic acid);POS_M307T127(Glutathione);POS_M324T123(CMP);NEG_M103T93((R)-3-Hyd…	C00116+C01026+C00429+C00153+C00049+C01606+C00062+C00311+C01061+C00328+C00330+C00294+C01762+C00270+C00051+C00055+C01089+C00074+C00956+C00197+C01717+C05635+C01118+C00103+C05345+C00236+C00239+C14748+C00130+C00447+C00504+C00167
Metabolism	Global and overview maps	Biosynthesis of secondary metabolites	ko01110	11	338	2	9	0.701377	0.730601	POS_M106T94(L-Serine);POS_M112T83(-);POS_M612T100(-);NEG_M149T72(Phosphoenolpyruvic acid);NEG_M173T104(N-Acetylornithine);NEG_M186T73((2R)-2-Hydroxy-3-(phosphonatooxy)propanoate);NEG_M259T77(-);NEG_M260T77(beta-D-Fructose 6-phosphate);NEG_M265T72(Glyceric acid 1,3-biphosphate);NEG_M347T94(IMP);NEG_M610T95_2(-)	C00065+C00388+C05625+C00074+C00437+C00197+C00103+C05345+C00236+C00130+C05625	15	338	3	12	0.511681	0.629116	POS_M134T93(L-Aspartic acid);POS_M138T149(-);POS_M175T92(L-Arginine);POS_M192T115(Isocitric acid);POS_M284T98_1(-);POS_M309T144(-);NEG_M149T72(Phosphoenolpyruvic acid);NEG_M160T100(-);NEG_M186T73((2R)-2-Hydroxy-3-(phosphonatooxy)propanoate);NEG_M218T82(-);NEG_M259T77(-);NEG_M260T77(beta-D-Fructose 6-phosphate);NEG_M265T72(Glyceric acid 1,3-biphosphate);NEG_M347T94(IMP);NEG_M435T799_1(-)	C00049+C00483+C00062+C00311+C01762+C05158+C00074+C00956+C00197+C01118+C00103+C05345+C00236+C00130+C13782
Metabolism	Global and overview maps	Microbial metabolism in diverse environments	ko01120	10	225	3	7	0.271027	0.446744	POS_M106T94(L-Serine);POS_M126T43(Ciliatine);POS_M149T97(-);NEG_M127T88(L-Glutamine);NEG_M149T72(Phosphoenolpyruvic acid);NEG_M186T73((2R)-2-Hydroxy-3-(phosphonatooxy)propanoate);NEG_M259T77(-);NEG_M260T77(beta-D-Fructose 6-phosphate);NEG_M265T72(Glyceric acid 1,3-biphosphate);NEG_M369T70(Sedoheptulose 1,7-bisphosphate)	C00065+C03557+C02274+C00064+C00074+C00197+C00103+C05345+C00236+C00447	11	225	3	8	0.381445	0.54802	POS_M117T130(Glutarate semialdehyde);POS_M134T93(L-Aspartic acid);POS_M149T209(-);POS_M192T115(Isocitric acid);POS_M201T120(-);NEG_M149T72(Phosphoenolpyruvic acid);NEG_M186T73((2R)-2-Hydroxy-3-(phosphonatooxy)propanoate);NEG_M259T77(-);NEG_M260T77(beta-D-Fructose 6-phosphate);NEG_M265T72(Glyceric acid 1,3-biphosphate);NEG_M369T70(Sedoheptulose 1,7-bisphosphate)	C03273+C00049+C01606+C00311+C01061+C00074+C00197+C00103+C05345+C00236+C00447
Metabolism	Global and overview maps	Biosynthesis of antibiotics	ko01130	11	207	3	8	0.103373	0.425218	POS_M106T94(L-Serine);POS_M217T133(-);POS_M261T98(-);NEG_M149T72(Phosphoenolpyruvic acid);NEG_M173T104(N-Acetylornithine);NEG_M186T73((2R)-2-Hydroxy-3-(phosphonatooxy)propanoate);NEG_M259T77(-);NEG_M260T77(beta-D-Fructose 6-phosphate);NEG_M265T72(Glyceric acid 1,3-biphosphate);NEG_M347T94(IMP);NEG_M593T98_3(-)	C00065+C02954+C00092+C00074+C00437+C00197+C00103+C05345+C00236+C00130+C05080	13	207	3	10	0.0962739	0.424738	POS_M134T93(L-Aspartic acid);POS_M175T92(L-Arginine);POS_M192T115(Isocitric acid);POS_M516T783_1(L-Olivosyl-oleandolide);POS_M547T777_2(-);NEG_M149T72(Phosphoenolpyruvic acid);NEG_M160T100(-);NEG_M186T73((2R)-2-Hydroxy-3-(phosphonatooxy)propanoate);NEG_M259T77(-);NEG_M260T77(beta-D-Fructose 6-phosphate);NEG_M265T72(Glyceric acid 1,3-biphosphate);NEG_M347T94(IMP);NEG_M483T789(-)	C00049+C00062+C00311+C11991+C06630+C00074+C00956+C00197+C00103+C05345+C00236+C00130+C00825
Metabolism	Global and overview maps	Carbon metabolism	ko01200	6	57	1	5	0.0133787	0.317449	POS_M106T94(L-Serine);NEG_M149T72(Phosphoenolpyruvic acid);NEG_M186T73((2R)-2-Hydroxy-3-(phosphonatooxy)propanoate);NEG_M260T77(beta-D-Fructose 6-phosphate);NEG_M265T72(Glyceric acid 1,3-biphosphate);NEG_M369T70(Sedoheptulose 1,7-bisphosphate)	C00065+C00074+C00197+C05345+C00236+C00447	7	57	0	7	0.00940788	0.249376	POS_M134T93(L-Aspartic acid);POS_M192T115(Isocitric acid);NEG_M149T72(Phosphoenolpyruvic acid);NEG_M186T73((2R)-2-Hydroxy-3-(phosphonatooxy)propanoate);NEG_M260T77(beta-D-Fructose 6-phosphate);NEG_M265T72(Glyceric acid 1,3-biphosphate);NEG_M369T70(Sedoheptulose 1,7-bisphosphate)	C00049+C00311+C00074+C00197+C05345+C00236+C00447
Metabolism	Global and overview maps	2-Oxocarboxylic acid metabolism	ko01210	1	43	0	1	0.796678	0.807444	NEG_M173T104(N-Acetylornithine)	C00437	3	43	1	2	0.284968	0.485741	POS_M134T93(L-Aspartic acid);POS_M192T115(Isocitric acid);NEG_M160T100(-)	C00049+C00311+C00956
Metabolism	Global and overview maps	Biosynthesis of amino acids	ko01230	8	96	2	6	0.0169306	0.317449	POS_M106T94(L-Serine);POS_M384T313_1(-);NEG_M127T88(L-Glutamine);NEG_M149T72(Phosphoenolpyruvic acid);NEG_M173T104(N-Acetylornithine);NEG_M186T73((2R)-2-Hydroxy-3-(phosphonatooxy)propanoate);NEG_M260T77(beta-D-Fructose 6-phosphate);NEG_M265T72(Glyceric acid 1,3-biphosphate)	C00065+C00021+C00064+C00074+C00437+C00197+C05345+C00236	9	96	1	8	0.0186836	0.249376	POS_M134T93(L-Aspartic acid);POS_M175T92(L-Arginine);POS_M192T115(Isocitric acid);NEG_M149T72(Phosphoenolpyruvic acid);NEG_M160T100(-);NEG_M186T73((2R)-2-Hydroxy-3-(phosphonatooxy)propanoate);NEG_M218T82(-);NEG_M260T77(beta-D-Fructose 6-phosphate);NEG_M265T72(Glyceric acid 1,3-biphosphate)	C00049+C00062+C00311+C00074+C00956+C00197+C01118+C05345+C00236
Environmental Information Processing	Membrane transport	ABC transporters	ko02010	5	73	4	1	0.113392	0.425218	POS_M93T103(-);POS_M106T94(L-Serine);POS_M126T43(Ciliatine);POS_M183T420(Mannitol);NEG_M127T88(L-Glutamine)	C00116+C00065+C03557+C00392+C00064	5	73	2	3	0.204838	0.474358	POS_M93T103(-);POS_M134T93(L-Aspartic acid);POS_M149T209(-);POS_M175T92(L-Arginine);POS_M307T127(Glutathione)	C00116+C00049+C01606+C00062+C00051
Organismal Systems	Endocrine system	PPAR signaling pathway	ko03320	1	5	0	1	0.166527	0.433282	POS_M279T811(Alpha-dimorphecolic acid)	C14767	2	5	0	2	0.0169605	0.249376	POS_M279T802(13S-hydroxyoctadecadienoic acid);NEG_M295T31_2(-)	C14762+C14767
Environmental Information Processing	Signal transduction	cAMP signaling pathway	ko04024	1	16	0	1	0.443282	0.517033	POS_M352T835(-)	C01312	1	16	1	0	0.510339	0.629116	NEG_M103T93((R)-3-Hydroxybutyric acid)	C01089
Environmental Information Processing	Signaling molecules and interaction	Neuroactive ligand-receptor interaction	ko04080	2	41	1	1	0.435628	0.517033	POS_M112T83(-);POS_M352T835(-)	C00388+C01312	2	41	1	1	0.539802	0.638249	POS_M134T93(L-Aspartic acid);POS_M138T149(-)	C00049+C00483
Organismal Systems	Aging	Longevity regulating pathway - worm	ko04212	1	6	1	0	0.196421	0.433282	POS_M238T95(-)	C03150	1	6	1	0	0.234017	0.474358	POS_M123T127_2(Niacinamide)	C00153
Organismal Systems	Circulatory system	Vascular smooth muscle contraction	ko04270	1	9	0	1	0.27996	0.446744	POS_M352T835(-)	C01312	1	9	0	1	0.329959	0.50504	NEG_M319T837(-)	C14748
Organismal Systems	Nervous system	Retrograde endocannabinoid signaling	ko04723	1	11	1	0	0.330877	0.460425	POS_M93T103(-)	C00116	1	11	1	0	0.387268	0.54802	POS_M93T103(-)	C00116
Organismal Systems	Sensory system	Taste transduction	ko04742	1	27	0	1	0.629593	0.665063	NEG_M347T94(IMP)	C00130	1	27	0	1	0.702044	0.741596	NEG_M347T94(IMP)	C00130
Organismal Systems	Endocrine system	Thyroid hormone synthesis	ko04918	1	7	1	0	0.225267	0.444607	POS_M261T98(-)	C00092	1	7	0	1	0.267406	0.475912	POS_M307T127(Glutathione)	C00051
Organismal Systems	Endocrine system	Glucagon signaling pathway	ko04922	3	22	0	3	0.0406668	0.33889	NEG_M149T72(Phosphoenolpyruvic acid);NEG_M186T73((2R)-2-Hydroxy-3-(phosphonatooxy)propanoate);NEG_M259T77(-)	C00074+C00197+C00103	4	22	0	4	0.0128685	0.249376	POS_M192T115(Isocitric acid);NEG_M149T72(Phosphoenolpyruvic acid);NEG_M186T73((2R)-2-Hydroxy-3-(phosphonatooxy)propanoate);NEG_M259T77(-)	C00311+C00074+C00197+C00103
Organismal Systems	Endocrine system	Regulation of lipolysis in adipocytes	ko04923	1	10	1	0	0.305874	0.458811	POS_M93T103(-)	C00116	1	10	1	0	0.359241	0.538862	POS_M93T103(-)	C00116
Organismal Systems	Excretory system	Proximal tubule bicarbonate reclamation	ko04964	2	12	1	1	0.0655247	0.409529	NEG_M127T88(L-Glutamine);NEG_M149T72(Phosphoenolpyruvic acid)	C00064+C00074	1	12	0	1	0.414091	0.554586	NEG_M149T72(Phosphoenolpyruvic acid)	C00074
Organismal Systems	Digestive system	Protein digestion and absorption	ko04974	3	38	3	0	0.150715	0.433282	POS_M106T94(L-Serine);POS_M112T83(-);NEG_M127T88(L-Glutamine)	C00065+C00388+C00064	3	38	1	2	0.225229	0.474358	POS_M134T93(L-Aspartic acid);POS_M138T149(-);POS_M175T92(L-Arginine)	C00049+C00483+C00062
Human Diseases	Cancer: overview	Central carbon metabolism in cancer	ko05230	5	42	3	2	0.0145389	0.317449	POS_M106T94(L-Serine);POS_M261T98(-);NEG_M127T88(L-Glutamine);NEG_M149T72(Phosphoenolpyruvic acid);NEG_M186T73((2R)-2-Hydroxy-3-(phosphonatooxy)propanoate)	C00065+C00092+C00064+C00074+C00197	5	42	0	5	0.031634	0.263024	POS_M134T93(L-Aspartic acid);POS_M175T92(L-Arginine);POS_M192T115(Isocitric acid);NEG_M149T72(Phosphoenolpyruvic acid);NEG_M186T73((2R)-2-Hydroxy-3-(phosphonatooxy)propanoate)	C00049+C00062+C00311+C00074+C00197
Metabolism	Lipid metabolism	Steroid hormone biosynthesis	ko00140	3	43	1	2	0.195528	0.433282	POS_M288T351(-);POS_M291T816(Androsterone);POS_M349T816_2(-)	C05141+C00523+C05487	NA	NA	NA	NA	NA	NA	NA	NA
Metabolism	Metabolism of other amino acids	D-Glutamine and D-glutamate metabolism	ko00471	1	9	1	0	0.27996	0.446744	NEG_M127T88(L-Glutamine)	C00064	NA	NA	NA	NA	NA	NA	NA	NA
Metabolism	Carbohydrate metabolism	Inositol phosphate metabolism	ko00562	1	6	1	0	0.196421	0.433282	POS_M261T98(-)	C00092	NA	NA	NA	NA	NA	NA	NA	NA
Metabolism	Lipid metabolism	Glycerophospholipid metabolism	ko00564	1	13	1	0	0.378273	0.506615	POS_M184T94(Phosphorylcholine)	C00588	NA	NA	NA	NA	NA	NA	NA	NA
Metabolism	Lipid metabolism	Sphingolipid metabolism	ko00600	1	8	1	0	0.253102	0.446744	POS_M106T94(L-Serine)	C00065	NA	NA	NA	NA	NA	NA	NA	NA
Metabolism	Energy metabolism	Nitrogen metabolism	ko00910	1	5	1	0	0.166527	0.433282	NEG_M127T88(L-Glutamine)	C00064	NA	NA	NA	NA	NA	NA	NA	NA
Environmental Information Processing	Signal transduction	Sphingolipid signaling pathway	ko04071	1	7	1	0	0.225267	0.444607	POS_M106T94(L-Serine)	C00065	NA	NA	NA	NA	NA	NA	NA	NA
Environmental Information Processing	Signal transduction	VEGF signaling pathway	ko04370	1	1	0	1	0.0357143	0.337504	POS_M352T835(-)	C01312	NA	NA	NA	NA	NA	NA	NA	NA
Organismal Systems	Immune system	Platelet activation	ko04611	1	7	0	1	0.225267	0.444607	POS_M352T835(-)	C01312	NA	NA	NA	NA	NA	NA	NA	NA
Organismal Systems	Immune system	Fc epsilon RI signaling pathway	ko04664	1	8	1	0	0.253102	0.446744	POS_M112T83(-)	C00388	NA	NA	NA	NA	NA	NA	NA	NA
Organismal Systems	Nervous system	Synaptic vesicle cycle	ko04721	1	9	1	0	0.27996	0.446744	POS_M112T83(-)	C00388	NA	NA	NA	NA	NA	NA	NA	NA
Organismal Systems	Nervous system	Glutamatergic synapse	ko04724	1	4	1	0	0.135548	0.433282	NEG_M127T88(L-Glutamine)	C00064	NA	NA	NA	NA	NA	NA	NA	NA
Organismal Systems	Nervous system	GABAergic synapse	ko04727	1	9	1	0	0.27996	0.446744	NEG_M127T88(L-Glutamine)	C00064	NA	NA	NA	NA	NA	NA	NA	NA
Organismal Systems	Sensory system	Inflammatory mediator regulation of TRP channels	ko04750	1	14	1	0	0.400726	0.509397	POS_M112T83(-)	C00388	NA	NA	NA	NA	NA	NA	NA	NA
Organismal Systems	Endocrine system	Insulin secretion	ko04911	1	6	1	0	0.196421	0.433282	POS_M261T98(-)	C00092	NA	NA	NA	NA	NA	NA	NA	NA
Organismal Systems	Endocrine system	Prolactin signaling pathway	ko04917	1	11	1	0	0.330877	0.460425	POS_M261T98(-)	C00092	NA	NA	NA	NA	NA	NA	NA	NA
Organismal Systems	Digestive system	Carbohydrate digestion and absorption	ko04973	1	11	1	0	0.330877	0.460425	POS_M261T98(-)	C00092	NA	NA	NA	NA	NA	NA	NA	NA
Organismal Systems	Digestive system	Mineral absorption	ko04978	2	15	2	0	0.0974782	0.425218	POS_M106T94(L-Serine);NEG_M127T88(L-Glutamine)	C00065+C00064	NA	NA	NA	NA	NA	NA	NA	NA
Human Diseases	Cancer: overview	Choline metabolism in cancer	ko05231	1	10	1	0	0.305874	0.458811	POS_M184T94(Phosphorylcholine)	C00588	NA	NA	NA	NA	NA	NA	NA	NA
Human Diseases	Immune disease	Asthma	ko05310	1	6	1	0	0.196421	0.433282	POS_M112T83(-)	C00388	NA	NA	NA	NA	NA	NA	NA	NA
Human Diseases	Endocrine and metabolic disease	Insulin resistance	ko04931	1	10	1	0	0.305874	0.458811	POS_M261T98(-)	C00092	NA	NA	NA	NA	NA	NA	NA	NA
Organismal Systems	Digestive system	Gastric acid secretion	ko04971	1	3	1	0	0.103447	0.425218	POS_M112T83(-)	C00388	NA	NA	NA	NA	NA	NA	NA	NA
Metabolism	Lipid metabolism	Synthesis and degradation of ketone bodies	ko00072	NA	NA	NA	NA	NA	NA	NA	NA	1	2	1	0	0.0848893	0.397918	NEG_M103T93((R)-3-Hydroxybutyric acid)	C01089
Metabolism	Lipid metabolism	Steroid biosynthesis	ko00100	NA	NA	NA	NA	NA	NA	NA	NA	1	12	1	0	0.414091	0.554586	POS_M428T797(-)	C05109
Metabolism	Biosynthesis of other secondary metabolites	Caffeine metabolism	ko00232	NA	NA	NA	NA	NA	NA	NA	NA	1	12	0	1	0.414091	0.554586	POS_M284T98_1(-)	C01762
Metabolism	Amino acid metabolism	Lysine biosynthesis	ko00300	NA	NA	NA	NA	NA	NA	NA	NA	2	20	1	1	0.213869	0.474358	POS_M134T93(L-Aspartic acid);NEG_M160T100(-)	C00049+C00956
Metabolism	Amino acid metabolism	Lysine degradation	ko00310	NA	NA	NA	NA	NA	NA	NA	NA	2	21	2	0	0.230183	0.474358	POS_M117T130(Glutarate semialdehyde);NEG_M160T100(-)	C03273+C00956
Metabolism	Amino acid metabolism	Tryptophan metabolism	ko00380	NA	NA	NA	NA	NA	NA	NA	NA	3	34	3	0	0.179661	0.474358	POS_M209T301(L-Kynurenine);NEG_M189T95(-);NEG_M190T299(-)	C00328+C01717+C05635
Metabolism	Metabolism of other amino acids	beta-Alanine metabolism	ko00410	NA	NA	NA	NA	NA	NA	NA	NA	2	23	1	1	0.263039	0.475912	POS_M115T287(Dihydrouracil);POS_M134T93(L-Aspartic acid)	C00429+C00049
Metabolism	Metabolism of other amino acids	D-Arginine and D-ornithine metabolism	ko00472	NA	NA	NA	NA	NA	NA	NA	NA	1	5	0	1	0.199137	0.474358	POS_M175T92(L-Arginine)	C00062
Metabolism	Metabolism of other amino acids	Glutathione metabolism	ko00480	NA	NA	NA	NA	NA	NA	NA	NA	1	20	0	1	0.591035	0.661606	POS_M307T127(Glutathione)	C00051
Metabolism	Carbohydrate metabolism	Butanoate metabolism	ko00650	NA	NA	NA	NA	NA	NA	NA	NA	1	17	1	0	0.531867	0.638249	NEG_M103T93((R)-3-Hydroxybutyric acid)	C01089
Metabolism	Metabolism of cofactors and vitamins	One carbon pool by folate	ko00670	NA	NA	NA	NA	NA	NA	NA	NA	1	8	0	1	0.299367	0.488098	NEG_M441T736(-)	C00504
Metabolism	Metabolism of cofactors and vitamins	Pantothenate and CoA biosynthesis	ko00770	NA	NA	NA	NA	NA	NA	NA	NA	2	19	1	1	0.197685	0.474358	POS_M115T287(Dihydrouracil);POS_M134T93(L-Aspartic acid)	C00429+C00049
Metabolism	Metabolism of cofactors and vitamins	Retinol metabolism	ko00830	NA	NA	NA	NA	NA	NA	NA	NA	1	4	1	0	0.162702	0.468653	POS_M524T838_1(-)	C02588
Metabolism	Global and overview maps	Degradation of aromatic compounds	ko01220	NA	NA	NA	NA	NA	NA	NA	NA	1	41	1	0	0.842785	0.854174	POS_M149T209(-)	C01606
Organismal Systems	Nervous system	Serotonergic synapse	ko04726	NA	NA	NA	NA	NA	NA	NA	NA	1	29	1	0	0.727918	0.758248	NEG_M190T299(-)	C05635
Organismal Systems	Digestive system	Bile secretion	ko04976	NA	NA	NA	NA	NA	NA	NA	NA	2	63	0	2	0.772217	0.793374	POS_M307T127(Glutathione);NEG_M441T736(-)	C00051+C00504
Organismal Systems	Digestive system	Vitamin digestion and absorption	ko04977	NA	NA	NA	NA	NA	NA	NA	NA	2	27	1	1	0.328718	0.50504	POS_M123T127_2(Niacinamide);NEG_M441T736(-)	C00153+C00504
Human Diseases	Neurodegenerative disease	Amyotrophic lateral sclerosis	ko05014	NA	NA	NA	NA	NA	NA	NA	NA	1	3	0	1	0.124643	0.424919	POS_M175T92(L-Arginine)	C00062
Human Diseases	Infectious disease: bacterial	Salmonella infection	ko05132	NA	NA	NA	NA	NA	NA	NA	NA	1	1	0	1	0.0433673	0.263024	POS_M175T92(L-Arginine)	C00062
Human Diseases	Infectious disease: parasitic	Chagas disease	ko05142	NA	NA	NA	NA	NA	NA	NA	NA	1	1	0	1	0.0433673	0.263024	POS_M175T92(L-Arginine)	C00062
Human Diseases	Infectious disease: parasitic	African trypanosomiasis	ko05143	NA	NA	NA	NA	NA	NA	NA	NA	1	2	1	0	0.0848893	0.397918	POS_M209T301(L-Kynurenine)	C00328
Human Diseases	Infectious disease: parasitic	Amoebiasis	ko05146	NA	NA	NA	NA	NA	NA	NA	NA	1	3	0	1	0.124643	0.424919	POS_M175T92(L-Arginine)	C00062

## Sheet: Sheet1
Metabolism	Lipid metabolism	Steroid hormone biosynthesis	ko00140	3	43	1	2	0.195528	0.433282	POS_M288T351(-);POS_M291T816(Androsterone);POS_M349T816_2(-)	C05141+C00523+C05487
Metabolism	Metabolism of other amino acids	D-Glutamine and D-glutamate metabolism	ko00471	1	9	1	0	0.27996	0.446744	NEG_M127T88(L-Glutamine)	C00064
Metabolism	Carbohydrate metabolism	Inositol phosphate metabolism	ko00562	1	6	1	0	0.196421	0.433282	POS_M261T98(-)	C00092
Metabolism	Lipid metabolism	Glycerophospholipid metabolism	ko00564	1	13	1	0	0.378273	0.506615	POS_M184T94(Phosphorylcholine)	C00588
Metabolism	Lipid metabolism	Sphingolipid metabolism	ko00600	1	8	1	0	0.253102	0.446744	POS_M106T94(L-Serine)	C00065
Metabolism	Energy metabolism	Nitrogen metabolism	ko00910	1	5	1	0	0.166527	0.433282	NEG_M127T88(L-Glutamine)	C00064
Environmental Information Processing	Signal transduction	Sphingolipid signaling pathway	ko04071	1	7	1	0	0.225267	0.444607	POS_M106T94(L-Serine)	C00065
Environmental Information Processing	Signal transduction	VEGF signaling pathway	ko04370	1	1	0	1	0.0357143	0.337504	POS_M352T835(-)	C01312
Organismal Systems	Immune system	Platelet activation	ko04611	1	7	0	1	0.225267	0.444607	POS_M352T835(-)	C01312
Organismal Systems	Immune system	Fc epsilon RI signaling pathway	ko04664	1	8	1	0	0.253102	0.446744	POS_M112T83(-)	C00388
Organismal Systems	Nervous system	Synaptic vesicle cycle	ko04721	1	9	1	0	0.27996	0.446744	POS_M112T83(-)	C00388
Organismal Systems	Nervous system	Glutamatergic synapse	ko04724	1	4	1	0	0.135548	0.433282	NEG_M127T88(L-Glutamine)	C00064
Organismal Systems	Nervous system	GABAergic synapse	ko04727	1	9	1	0	0.27996	0.446744	NEG_M127T88(L-Glutamine)	C00064
Organismal Systems	Sensory system	Inflammatory mediator regulation of TRP channels	ko04750	1	14	1	0	0.400726	0.509397	POS_M112T83(-)	C00388
Organismal Systems	Endocrine system	Insulin secretion	ko04911	1	6	1	0	0.196421	0.433282	POS_M261T98(-)	C00092
Organismal Systems	Endocrine system	Prolactin signaling pathway	ko04917	1	11	1	0	0.330877	0.460425	POS_M261T98(-)	C00092
Organismal Systems	Digestive system	Carbohydrate digestion and absorption	ko04973	1	11	1	0	0.330877	0.460425	POS_M261T98(-)	C00092
Organismal Systems	Digestive system	Mineral absorption	ko04978	2	15	2	0	0.0974782	0.425218	POS_M106T94(L-Serine);NEG_M127T88(L-Glutamine)	C00065+C00064
Human Diseases	Cancer: overview	Choline metabolism in cancer	ko05231	1	10	1	0	0.305874	0.458811	POS_M184T94(Phosphorylcholine)	C00588
Human Diseases	Immune disease	Asthma	ko05310	1	6	1	0	0.196421	0.433282	POS_M112T83(-)	C00388
Human Diseases	Endocrine and metabolic disease	Insulin resistance	ko04931	1	10	1	0	0.305874	0.458811	POS_M261T98(-)	C00092
Organismal Systems	Digestive system	Gastric acid secretion	ko04971	1	3	1	0	0.103447	0.425218	POS_M112T83(-)	C00388
