# Supplementary material for: Transcriptome and Metabolome Analyses Reveal High-Altitude Adaptation in the Qinghai Toad-Headed Lizard Phrynocephalus vlangalii
Source: Biology (Basel). 2025 Apr 24;14(5):459. doi: 10.3390/biology14050459 (PMC12109203; doi:10.3390/biology14050459)
Supplement: Supplementary file 1 [file biology-14-00459-s001.zip › Table S8.xlsx]

## Sheet: dif.pearson
Transcript	Gene_pathwayID	Metabolite	Metabolite_pathwayID	cor	p_value
Unigene0006042	-	POS_M162T431	C07236;-	0.999823	2.40869e-13
Unigene0029530	-	POS_M162T431	C07236;-	0.999488	1.00237e-11
Unigene0028669	-	POS_M162T431	C07236;-	0.999108	6.9776e-11
Unigene0014541	-	POS_M162T431	C07236;-	0.999036	9.13545e-11
Unigene0029874	-	POS_M298T679	C06121;-	0.999027	9.44303e-11
Unigene0051603	-	POS_M298T679	C06121;-	0.998836	1.76839e-10
Unigene0040036	-	POS_M298T679	C06121;-	0.998798	1.97762e-10
Unigene0055370	-	POS_M162T431	C07236;-	0.998546	3.85295e-10
Unigene0029221	-	POS_M162T431	C07236;-	0.99854	3.90711e-10
Unigene0011459	-	POS_M288T351	C05141;00140,01100	0.998504	4.25943e-10
Unigene0005210	-	POS_M298T679	C06121;-	0.998472	4.58897e-10
Unigene0002626	-	POS_M162T431	C07236;-	0.998019	1.13727e-09
Unigene0006176	-	POS_M298T679	C06121;-	0.99791	1.37098e-09
Unigene0036836	-	POS_M162T431	C07236;-	0.99766	2.03484e-09
Unigene0061522	-	POS_M298T679	C06121;-	0.997484	2.62371e-09
Unigene0077318	-	POS_M162T431	C07236;-	0.997447	2.76134e-09
Unigene0007994	-	POS_M162T431	C07236;-	0.997349	3.14866e-09
Unigene0008283	-	POS_M284T502	C13846;-	0.997338	3.19543e-09
Unigene0007411	-	POS_M162T431	C07236;-	0.997315	3.2937e-09
Unigene0064820	-	NEG_M347T94	C00130;00230,01100,01110,01130,04742	0.997307	3.32914e-09
Unigene0010122	-	POS_M162T431	C07236;-	0.997083	4.40034e-09
Unigene0047096	-	NEG_M210T171	C05353;-	0.996805	6.04833e-09
Unigene0020113	K11643;05165,05203	NEG_M347T94	C00130;00230,01100,01110,01130,04742	0.996732	6.5489e-09
Unigene0069298	-	POS_M162T431	C07236;-	0.996577	7.69967e-09
Unigene0063938	-	POS_M162T431	C07236;-	0.996521	8.14762e-09
Unigene0069957	-	POS_M298T679	C06121;-	0.996264	1.04537e-08
Unigene0077622	-	POS_M93T103	C00116;00040,00052,00561,01100,02010,04723,04923	-0.996166	1.14498e-08
Unigene0031565	K03990;04080,04145,04610,05131,05133,05134,05140,05142,05150,05152,05167,05168,05203,05322	POS_M162T431	C07236;-	0.996019	1.30566e-08
Unigene0031916	-	POS_M288T351	C05141;00140,01100	0.995815	1.55439e-08
Unigene0037411	-	NEG_M347T94	C00130;00230,01100,01110,01130,04742	0.99577	1.61427e-08
Unigene0038492	-	POS_M298T679	C06121;-	0.995734	1.66305e-08
Unigene0032897	-	POS_M458T814	C08980;-	0.995657	1.76937e-08
Unigene0015760	-	POS_M284T502	C13846;-	0.995556	1.91833e-08
Unigene0001612	-	POS_M288T351	C05141;00140,01100	0.995464	2.06049e-08
Unigene0047158	-	NEG_M347T94	C00130;00230,01100,01110,01130,04742	0.995373	2.20923e-08
Unigene0045483	-	POS_M126T43	C03557;01100,01120,02010	-0.995342	2.26113e-08
Unigene0002069	-	NEG_M347T94	C00130;00230,01100,01110,01130,04742	0.995327	2.28559e-08
Unigene0005249	-	POS_M298T679	C06121;-	0.995243	2.43387e-08
Unigene0023344	-	POS_M298T679	C06121;-	0.995226	2.46387e-08
Unigene0021340	-	POS_M284T502	C13846;-	0.99519	2.52908e-08
Unigene0033700	-	POS_M162T431	C07236;-	0.995149	2.60596e-08
Unigene0079564	-	NEG_M347T94	C00130;00230,01100,01110,01130,04742	0.995016	2.86433e-08
Unigene0033274	-	POS_M298T679	C06121;-	0.994903	3.09724e-08
Unigene0076605	-	NEG_M210T171	C05353;-	0.994884	3.13827e-08
Unigene0043944	-	NEG_M205T114	C02980;-	0.994668	3.62485e-08
Unigene0063334	-	POS_M284T502	C13846;-	0.994617	3.7474e-08
Unigene0031401	-	POS_M162T431	C07236;-	0.994523	3.98344e-08
Unigene0051692	-	POS_M162T431	C07236;-	0.994391	4.32708e-08
Unigene0018278	-	NEG_M347T94	C00130;00230,01100,01110,01130,04742	0.994341	4.46336e-08
Unigene0059471	-	POS_M101T111	C14691;-	0.994171	4.95164e-08
Unigene0004493	-	POS_M288T351	C05141;00140,01100	0.994013	5.4345e-08
Unigene0057027	-	POS_M298T679	C06121;-	0.993913	5.75955e-08
Unigene0075386	-	POS_M101T111	C14691;-	0.993863	5.92781e-08
Unigene0034427	-	POS_M298T679	C06121;-	0.993776	6.22376e-08
Unigene0054117	-	POS_M458T814	C08980;-	0.993665	6.62071e-08
Unigene0076061	-	POS_M298T679	C06121;-	0.993645	6.69648e-08
Unigene0015303	-	POS_M192T115	C00311;00020,00630,01100,01110,01120,01130,01200,01210,01230,04922,05230	0.993585	6.91903e-08
Unigene0074493	-	NEG_M580T73_1	C00167;00040,00053,00520,01100	0.99348	7.32409e-08
Unigene0038363	-	NEG_M347T94	C00130;00230,01100,01110,01130,04742	0.993451	7.4353e-08
Unigene0059688	-	POS_M298T679	C06121;-	0.993427	7.53226e-08
Unigene0037033	-	NEG_M347T94	C00130;00230,01100,01110,01130,04742	0.993409	7.60463e-08
Unigene0021726	-	NEG_M347T94	C00130;00230,01100,01110,01130,04742	0.993403	7.63043e-08
Unigene0020642	-	POS_M298T679	C06121;-	0.993339	7.88869e-08
Unigene0026396	-	NEG_M347T94	C00130;00230,01100,01110,01130,04742	0.993318	7.97852e-08
Unigene0014323	-	POS_M162T431	C07236;-	0.993204	8.46253e-08
Unigene0081106	-	POS_M298T679	C06121;-	0.993131	8.78504e-08
Unigene0011968	-	POS_M298T679	C06121;-	0.993101	8.92229e-08
Unigene0047134	-	POS_M298T679	C06121;-	0.993078	9.02625e-08
Unigene0043536	-	NEG_M347T94	C00130;00230,01100,01110,01130,04742	0.992965	9.5486e-08
Unigene0027326	-	NEG_M347T94	C00130;00230,01100,01110,01130,04742	0.992894	9.89187e-08
Unigene0046274	-	POS_M284T502	C13846;-	0.992808	1.03139e-07
Unigene0050988	K11108;03008	NEG_M259T77	C00103;00010,00040,00052,00500,00520,00523,01100,01110,01120,01130,04922	-0.992791	1.04004e-07
Unigene0019947	-	NEG_M347T94	C00130;00230,01100,01110,01130,04742	0.992769	1.05099e-07
Unigene0028263	K00318;00330,01100	POS_M192T115	C00311;00020,00630,01100,01110,01120,01130,01200,01210,01230,04922,05230	0.992744	1.06398e-07
Unigene0023923	-	POS_M288T351	C05141;00140,01100	0.992742	1.06504e-07
Unigene0022844	-	NEG_M347T94	C00130;00230,01100,01110,01130,04742	0.992738	1.06683e-07
Unigene0032019	-	POS_M162T431	C07236;-	0.99273	1.07096e-07
Unigene0029254	-	NEG_M369T70	C00447;01100,01120,01200	0.992702	1.08581e-07
Unigene0000206	K14530;03008,03013	NEG_M347T94	C00130;00230,01100,01110,01130,04742	0.99259	1.14477e-07
Unigene0007313	-	NEG_M210T171	C05353;-	0.992536	1.17448e-07
Unigene0016047	-	NEG_M210T171	C05353;-	0.992527	1.17914e-07
Unigene0023095	-	POS_M162T431	C07236;-	0.992488	1.20099e-07
Unigene0053217	-	NEG_M210T171	C05353;-	0.992456	1.21913e-07
Unigene0072166	-	NEG_M210T171	C05353;-	0.992453	1.22027e-07
Unigene0070194	-	POS_M284T502	C13846;-	0.992373	1.26662e-07
Unigene0077973	-	POS_M101T111	C14691;-	0.992358	1.2753e-07
Unigene0041354	-	NEG_M209T76	C00879;00053	0.992348	1.28101e-07
Unigene0054116	-	POS_M298T679	C06121;-	0.992331	1.29092e-07
Unigene0013564	-	NEG_M347T94	C00130;00230,01100,01110,01130,04742	0.992325	1.29424e-07
Unigene0007877	-	NEG_M347T94	C00130;00230,01100,01110,01130,04742	0.992299	1.3097e-07
Unigene0021550	-	POS_M101T111	C14691;-	0.992145	1.40352e-07
Unigene0002239	-	NEG_M210T171	C05353;-	0.992132	1.41144e-07
Unigene0060962	-	POS_M192T115	C00311;00020,00630,01100,01110,01120,01130,01200,01210,01230,04922,05230	0.992099	1.43272e-07
Unigene0042391	-	POS_M101T111	C14691;-	0.992097	1.43395e-07
Unigene0037175	-	POS_M284T502	C13846;-	0.99207	1.45114e-07
Unigene0000489	-	POS_M288T351	C05141;00140,01100	0.991994	1.50023e-07
Unigene0032067	-	POS_M352T835	C01312;00590,01100,04024,04080,04270,04370,04611	0.991976	1.51205e-07
Unigene0052143	-	POS_M162T431	C07236;-	0.991972	1.51422e-07
Unigene0003884	-	POS_M284T502	C13846;-	0.991935	1.53868e-07
Unigene0066676	-	POS_M284T502	C13846;-	0.991896	1.56521e-07
Unigene0002239	-	POS_M162T431	C07236;-	0.991887	1.57132e-07
Unigene0045268	-	NEG_M210T171	C05353;-	0.991884	1.57321e-07
Unigene0080398	-	NEG_M347T94	C00130;00230,01100,01110,01130,04742	0.991865	1.58623e-07
Unigene0038754	-	POS_M284T502	C13846;-	0.99179	1.6377e-07
Unigene0001149	-	NEG_M209T76	C00879;00053	0.991754	1.66271e-07
Unigene0013197	-	POS_M298T679	C06121;-	0.991754	1.66292e-07
Unigene0019947	-	POS_M284T502	C13846;-	0.991726	1.68256e-07
Unigene0054256	-	POS_M162T431	C07236;-	0.99168	1.71566e-07
Unigene0046274	-	NEG_M347T94	C00130;00230,01100,01110,01130,04742	0.991662	1.72875e-07
Unigene0032019	-	NEG_M210T171	C05353;-	0.991535	1.8226e-07
Unigene0049791	-	POS_M298T679	C06121;-	0.9915	1.84877e-07
Unigene0039788	-	POS_M284T502	C13846;-	0.991453	1.88463e-07
Unigene0078833	-	NEG_M210T171	C05353;-	0.991447	1.88964e-07
Unigene0032729	-	POS_M284T502	C13846;-	0.991436	1.89789e-07
Unigene0062629	-	NEG_M336T75	C11745;-	0.991433	1.90051e-07
Unigene0025643	K00927;00010,01100,01200,01230,04066	POS_M162T431	C07236;-	0.991397	1.92823e-07
Unigene0059370	-	NEG_M369T70	C00447;01100,01120,01200	0.991339	1.97376e-07
Unigene0004596	-	NEG_M210T171	C05353;-	0.9913	2.00542e-07
Unigene0066246	-	POS_M288T351	C05141;00140,01100	0.991293	2.01087e-07
Unigene0066816	-	POS_M298T679	C06121;-	0.991256	2.04066e-07
Unigene0046094	-	POS_M324T123	C00055;00240,01100	0.991174	2.10846e-07
Unigene0071531	-	NEG_M347T94	C00130;00230,01100,01110,01130,04742	0.991158	2.12219e-07
Unigene0059499	-	POS_M298T679	C06121;-	0.991151	2.12774e-07
Unigene0055819	-	POS_M101T111	C14691;-	0.99115	2.12896e-07
Unigene0030436	-	POS_M288T351	C05141;00140,01100	0.991133	2.14268e-07
Unigene0053577	-	POS_M162T431	C07236;-	0.991127	2.14781e-07
Unigene0060021	-	POS_M284T502	C13846;-	0.991085	2.18405e-07
Unigene0063838	-	POS_M284T502	C13846;-	0.99108	2.18756e-07
Unigene0057291	-	NEG_M347T94	C00130;00230,01100,01110,01130,04742	0.991054	2.21014e-07
Unigene0081198	-	NEG_M347T94	C00130;00230,01100,01110,01130,04742	0.991042	2.2206e-07
Unigene0051004	-	POS_M288T351	C05141;00140,01100	0.991036	2.22573e-07
Unigene0007994	-	NEG_M210T171	C05353;-	0.990995	2.26206e-07
Unigene0010122	-	NEG_M210T171	C05353;-	0.990991	2.26485e-07
Unigene0055601	-	POS_M298T679	C06121;-	0.990972	2.28198e-07
Unigene0062049	-	NEG_M347T94	C00130;00230,01100,01110,01130,04742	0.990865	2.37802e-07
Unigene0068284	-	POS_M192T115	C00311;00020,00630,01100,01110,01120,01130,01200,01210,01230,04922,05230	0.990824	2.41551e-07
Unigene0070148	-	POS_M162T431	C07236;-	0.990757	2.47772e-07
Unigene0012665	-	POS_M298T679	C06121;-	0.990751	2.48268e-07
Unigene0045268	-	POS_M162T431	C07236;-	0.990732	2.50083e-07
Unigene0056004	-	NEG_M210T171	C05353;-	0.990731	2.50206e-07
Unigene0077656	-	NEG_M210T171	C05353;-	0.990715	2.51712e-07
Unigene0066078	-	POS_M458T814	C08980;-	0.990701	2.53005e-07
Unigene0005872	-	POS_M101T111	C14691;-	0.990684	2.54625e-07
Unigene0030440	-	POS_M288T351	C05141;00140,01100	0.990646	2.58308e-07
Unigene0057027	-	POS_M162T431	C07236;-	0.990639	2.58909e-07
Unigene0066230	K08770;03320	NEG_M369T70	C00447;01100,01120,01200	0.990629	2.599e-07
Unigene0066569	-	NEG_M347T94	C00130;00230,01100,01110,01130,04742	0.990604	2.62374e-07
Unigene0006538	-	POS_M284T502	C13846;-	0.990558	2.66874e-07
Unigene0054256	-	POS_M298T679	C06121;-	0.990557	2.66986e-07
Unigene0054078	-	NEG_M210T171	C05353;-	0.99043	2.79687e-07
Unigene0012780	-	NEG_M347T94	C00130;00230,01100,01110,01130,04742	0.990418	2.80918e-07
Unigene0023299	-	POS_M101T111	C14691;-	0.990412	2.81515e-07
Unigene0027759	-	POS_M101T111	C14691;-	0.990381	2.84711e-07
Unigene0045006	-	POS_M298T679	C06121;-	0.990365	2.86388e-07
Unigene0040811	-	POS_M284T502	C13846;-	0.990348	2.88147e-07
Unigene0076291	K00944;00230	POS_M298T679	C06121;-	0.990297	2.93537e-07
Unigene0035393	-	POS_M284T502	C13846;-	0.990279	2.95436e-07
Unigene0078864	-	POS_M298T679	C06121;-	0.990221	3.01568e-07
Unigene0053410	-	POS_M298T679	C06121;-	0.990201	3.03719e-07
Unigene0001283	-	NEG_M347T94	C00130;00230,01100,01110,01130,04742	0.990182	3.05801e-07
Unigene0015538	-	NEG_M347T94	C00130;00230,01100,01110,01130,04742	0.990157	3.0854e-07
Unigene0051371	-	POS_M298T679	C06121;-	0.99012	3.12567e-07
Unigene0033700	-	NEG_M210T171	C05353;-	0.990075	3.17572e-07
Unigene0077318	-	NEG_M210T171	C05353;-	0.99006	3.19258e-07
Unigene0019507	-	POS_M298T679	C06121;-	0.990029	3.22777e-07
Unigene0010580	-	NEG_M210T171	C05353;-	0.990013	3.24584e-07
Unigene0065487	-	NEG_M347T94	C00130;00230,01100,01110,01130,04742	0.989987	3.27604e-07
Unigene0082187	K13744;05100,05132	POS_M284T502	C13846;-	0.989969	3.29653e-07
Unigene0051692	-	NEG_M210T171	C05353;-	0.989942	3.32689e-07
Unigene0011125	-	POS_M298T679	C06121;-	0.9899	3.37547e-07
Unigene0028669	-	NEG_M210T171	C05353;-	0.989801	3.49308e-07
Unigene0043913	K03868;03420,04066,04110,04114,04120,04141,04310,04341,04350,04710,05131,05170,05200,05211	POS_M162T431	C07236;-	0.989775	3.52383e-07
Unigene0065687	-	POS_M101T111	C14691;-	0.98977	3.53008e-07
Unigene0059521	-	POS_M198T99	C02997;-	0.989691	3.62562e-07
Unigene0080801	-	POS_M284T502	C13846;-	0.989689	3.62862e-07
Unigene0032480	K04079;04141,04151,04217,04612,04621,04657,04659,04914,04915,05132,05200,05215,05418	POS_M192T115	C00311;00020,00630,01100,01110,01120,01130,01200,01210,01230,04922,05230	0.989673	3.64876e-07
Unigene0012620	-	POS_M298T679	C06121;-	0.989585	3.75795e-07
Unigene0063702	-	POS_M298T679	C06121;-	0.989558	3.79204e-07
Unigene0076291	K00944;00230	POS_M101T111	C14691;-	0.989552	3.79989e-07
Unigene0014309	-	POS_M298T679	C06121;-	0.989529	3.82897e-07
Unigene0055370	-	NEG_M210T171	C05353;-	0.989517	3.84362e-07
Unigene0033828	-	POS_M298T679	C06121;-	0.98946	3.91716e-07
Unigene0079167	-	NEG_M210T171	C05353;-	0.989443	3.93934e-07
Unigene0010580	-	POS_M298T679	C06121;-	0.989367	4.03908e-07
Unigene0054428	-	POS_M298T679	C06121;-	0.989318	4.10423e-07
Unigene0003337	-	NEG_M336T75	C11745;-	0.989273	4.1662e-07
Unigene0024956	-	POS_M162T431	C07236;-	0.989268	4.17301e-07
Unigene0054256	-	NEG_M210T171	C05353;-	0.989211	4.25075e-07
Unigene0006538	-	NEG_M347T94	C00130;00230,01100,01110,01130,04742	0.989203	4.26088e-07
Unigene0038422	-	NEG_M210T171	C05353;-	0.989198	4.26776e-07
Unigene0027722	-	POS_M298T679	C06121;-	0.989162	4.31803e-07
Unigene0027011	-	NEG_M347T94	C00130;00230,01100,01110,01130,04742	0.989052	4.47339e-07
Unigene0024663	-	POS_M298T679	C06121;-	0.989038	4.49343e-07
Unigene0061919	-	POS_M162T431	C07236;-	0.989004	4.54099e-07
Unigene0062908	-	POS_M162T431	C07236;-	0.988928	4.65277e-07
Unigene0061007	-	NEG_M210T171	C05353;-	0.988816	4.81846e-07
Unigene0037371	-	POS_M101T111	C14691;-	0.988792	4.85488e-07
Unigene0044741	-	POS_M284T502	C13846;-	0.988759	4.90462e-07
Unigene0026846	-	POS_M288T351	C05141;00140,01100	0.988705	4.98648e-07
Unigene0016047	-	POS_M162T431	C07236;-	0.988626	5.11051e-07
Unigene0052169	-	POS_M284T502	C13846;-	0.988608	5.139e-07
Unigene0058849	-	NEG_M312T330	C07270;-	0.988599	5.15223e-07
Unigene0029530	-	NEG_M210T171	C05353;-	0.988585	5.17464e-07
Unigene0073160	-	POS_M458T814	C08980;-	0.98851	5.29351e-07
Unigene0081529	-	POS_M284T502	C13846;-	0.988466	5.36561e-07
Unigene0032057	-	POS_M162T431	C07236;-	0.988434	5.41671e-07
Unigene0011968	-	POS_M101T111	C14691;-	0.988428	5.42706e-07
Unigene0007313	-	POS_M162T431	C07236;-	0.988409	5.45844e-07
Unigene0072166	-	POS_M162T431	C07236;-	0.988367	5.52833e-07
Unigene0064464	-	POS_M101T111	C14691;-	0.988362	5.53562e-07
Unigene0080909	-	POS_M284T502	C13846;-	0.988287	5.66179e-07
Unigene0081886	-	POS_M458T814	C08980;-	0.988221	5.77331e-07
Unigene0005249	-	NEG_M210T171	C05353;-	0.988214	5.78591e-07
Unigene0047134	-	POS_M101T111	C14691;-	0.988209	5.79333e-07
Unigene0074838	-	POS_M458T814	C08980;-	0.9882	5.81013e-07
Unigene0001190	-	POS_M288T351	C05141;00140,01100	0.988173	5.85593e-07
Unigene0031513	-	NEG_M347T94	C00130;00230,01100,01110,01130,04742	0.988148	5.89877e-07
Unigene0034427	-	POS_M101T111	C14691;-	0.988122	5.94483e-07
Unigene0042598	-	NEG_M347T94	C00130;00230,01100,01110,01130,04742	0.988068	6.03941e-07
Unigene0078864	-	POS_M101T111	C14691;-	0.988038	6.09327e-07
Unigene0027148	-	NEG_M347T94	C00130;00230,01100,01110,01130,04742	0.988037	6.09363e-07
Unigene0020744	-	NEG_M347T94	C00130;00230,01100,01110,01130,04742	0.988024	6.1173e-07
Unigene0065198	-	POS_M192T115	C00311;00020,00630,01100,01110,01120,01130,01200,01210,01230,04922,05230	0.988017	6.13048e-07
Unigene0045508	-	POS_M101T111	C14691;-	0.988014	6.13523e-07
Unigene0016242	-	NEG_M336T75	C11745;-	0.987956	6.23969e-07
Unigene0032729	-	NEG_M347T94	C00130;00230,01100,01110,01130,04742	0.987945	6.25871e-07
Unigene0081198	-	POS_M284T502	C13846;-	0.98791	6.32323e-07
Unigene0051692	-	POS_M298T679	C06121;-	0.987897	6.34579e-07
Unigene0054742	-	NEG_M336T75	C11745;-	0.987876	6.38562e-07
Unigene0052951	-	NEG_M369T70	C00447;01100,01120,01200	0.987869	6.39709e-07
Unigene0026403	-	POS_M198T99	C02997;-	0.987832	6.46709e-07
Unigene0048711	-	POS_M284T502	C13846;-	0.987818	6.49208e-07
Unigene0077231	-	NEG_M369T70	C00447;01100,01120,01200	0.987814	6.5002e-07
Unigene0078833	-	POS_M162T431	C07236;-	0.98781	6.50694e-07
Unigene0044995	-	POS_M162T431	C07236;-	0.987797	6.53207e-07
Unigene0040581	-	NEG_M210T171	C05353;-	0.987767	6.58691e-07
Unigene0069959	-	NEG_M347T94	C00130;00230,01100,01110,01130,04742	0.987764	6.59282e-07
Unigene0055371	-	POS_M284T502	C13846;-	0.987723	6.66994e-07
Unigene0020753	-	NEG_M347T94	C00130;00230,01100,01110,01130,04742	0.987673	6.76501e-07
Unigene0010580	-	POS_M162T431	C07236;-	0.987663	6.7858e-07
Unigene0033944	-	NEG_M369T70	C00447;01100,01120,01200	0.987648	6.81452e-07
Unigene0057291	-	POS_M284T502	C13846;-	0.987634	6.84042e-07
Unigene0011125	-	NEG_M210T171	C05353;-	0.987573	6.95957e-07
Unigene0076264	-	NEG_M336T75	C11745;-	0.987537	7.03018e-07
Unigene0016713	-	POS_M198T99	C02997;-	0.987519	7.06442e-07
Unigene0007583	-	POS_M284T502	C13846;-	0.98751	7.08331e-07
Unigene0057191	-	NEG_M210T171	C05353;-	0.987414	7.27406e-07
Unigene0061646	-	POS_M298T679	C06121;-	0.987354	7.39719e-07
Unigene0061646	-	POS_M101T111	C14691;-	0.987235	7.64206e-07
Unigene0048710	-	NEG_M205T114	C02980;-	0.987232	7.64746e-07
Unigene0054422	-	POS_M298T679	C06121;-	0.987189	7.7381e-07
Unigene0028469	-	POS_M101T111	C14691;-	0.987188	7.74076e-07
Unigene0018437	-	NEG_M347T94	C00130;00230,01100,01110,01130,04742	0.987134	7.85496e-07
Unigene0050442	-	NEG_M272T75	C18513;-	0.987126	7.87183e-07
Unigene0011125	-	POS_M162T431	C07236;-	0.987115	7.89553e-07
Unigene0073900	-	POS_M298T679	C06121;-	0.987085	7.95996e-07
Unigene0078549	K00106;00230,00232,00983,01100,04146	NEG_M209T76	C00879;00053	0.987071	7.99045e-07
Unigene0056216	-	POS_M352T835	C01312;00590,01100,04024,04080,04270,04370,04611	0.987065	8.0039e-07
Unigene0079493	-	POS_M162T431	C07236;-	0.987055	8.0242e-07
Unigene0075702	-	NEG_M336T75	C11745;-	0.987029	8.08176e-07
Unigene0051207	-	POS_M192T115	C00311;00020,00630,01100,01110,01120,01130,01200,01210,01230,04922,05230	0.987008	8.12681e-07
Unigene0010157	K01858;00562,01100	POS_M284T502	C13846;-	0.986982	8.18423e-07
Unigene0051836	K06824;04512	NEG_M347T94	C00130;00230,01100,01110,01130,04742	0.986973	8.20361e-07
Unigene0073426	-	POS_M298T679	C06121;-	0.986949	8.25499e-07
Unigene0023252	-	POS_M298T679	C06121;-	0.986943	8.26818e-07
Unigene0013508	-	NEG_M347T94	C00130;00230,01100,01110,01130,04742	0.986919	8.32218e-07
Unigene0033700	-	POS_M298T679	C06121;-	0.986914	8.33401e-07
Unigene0066517	K13369;00140,00830,01100	NEG_M210T171	C05353;-	0.986845	8.48703e-07
Unigene0080044	K15291;04721,04723	NEG_M336T75	C11745;-	0.986804	8.5809e-07
Unigene0076926	-	POS_M162T431	C07236;-	0.986776	8.64418e-07
Unigene0054405	-	NEG_M336T75	C11745;-	0.986774	8.64875e-07
Unigene0047494	-	NEG_M369T70	C00447;01100,01120,01200	0.986754	8.69439e-07
Unigene0001569	-	NEG_M336T75	C11745;-	0.986707	8.80262e-07
Unigene0043913	K03868;03420,04066,04110,04114,04120,04141,04310,04341,04350,04710,05131,05170,05200,05211	NEG_M210T171	C05353;-	0.986704	8.80843e-07
Unigene0020768	-	POS_M192T115	C00311;00020,00630,01100,01110,01120,01130,01200,01210,01230,04922,05230	0.986667	8.89399e-07
Unigene0049614	-	POS_M162T431	C07236;-	0.986651	8.93298e-07
Unigene0023660	-	POS_M298T679	C06121;-	0.986645	8.94675e-07
Unigene0013969	-	POS_M284T502	C13846;-	0.986623	8.99747e-07
Unigene0029084	-	POS_M298T679	C06121;-	0.986502	9.28568e-07
Unigene0008934	-	NEG_M369T70	C00447;01100,01120,01200	0.986375	9.59214e-07
Unigene0055819	-	POS_M298T679	C06121;-	0.986363	9.62213e-07
Unigene0082187	K13744;05100,05132	NEG_M347T94	C00130;00230,01100,01110,01130,04742	0.986294	9.79371e-07
Unigene0065544	-	POS_M458T814	C08980;-	0.986284	9.81761e-07
Unigene0027326	-	POS_M284T502	C13846;-	0.986275	9.8402e-07
Unigene0071531	-	POS_M284T502	C13846;-	0.986268	9.85723e-07
Unigene0023095	-	NEG_M210T171	C05353;-	0.986267	9.86111e-07
Unigene0058427	-	POS_M311T837	C14308;-	0.986241	9.92567e-07
Unigene0043913	K03868;03420,04066,04110,04114,04120,04141,04310,04341,04350,04710,05131,05170,05200,05211	POS_M298T679	C06121;-	0.986223	9.97092e-07
Unigene0038175	-	NEG_M369T70	C00447;01100,01120,01200	0.986211	1.00003e-06
Unigene0032730	-	POS_M284T502	C13846;-	0.986175	1.00922e-06
Unigene0012242	-	POS_M284T502	C13846;-	0.986128	1.02119e-06
Unigene0046076	K11406;04371,05034,05203,05206	POS_M162T431	C07236;-	0.98611	1.02601e-06
Unigene0045508	-	POS_M298T679	C06121;-	0.986087	1.03194e-06
Unigene0012665	-	POS_M101T111	C14691;-	0.985968	1.06304e-06
Unigene0045765	-	POS_M101T111	C14691;-	0.985959	1.06547e-06
Unigene0050345	-	POS_M162T431	C07236;-	0.985943	1.06946e-06
Unigene0004558	K04870;04010,04260,04261,04921,05410,05412,05414	NEG_M336T75	C11745;-	0.98592	1.07556e-06
Unigene0040836	-	POS_M284T502	C13846;-	0.985907	1.07912e-06
Unigene0000742	-	POS_M162T431	C07236;-	0.985892	1.08311e-06
Unigene0029851	-	POS_M458T814	C08980;-	0.98584	1.09724e-06
Unigene0056037	-	NEG_M336T75	C11745;-	0.985808	1.1059e-06
Unigene0047096	-	POS_M162T431	C07236;-	0.985805	1.10664e-06
Unigene0027722	-	NEG_M210T171	C05353;-	0.985795	1.10935e-06
Unigene0049193	K01823;00900,01100	NEG_M272T75	C18513;-	0.985732	1.12673e-06
Unigene0059849	K08523;01522,04012,04912,04915,04928,05120,05205,05219	POS_M298T679	C06121;-	0.985689	1.13837e-06
Unigene0063938	-	POS_M298T679	C06121;-	0.985648	1.14999e-06
Unigene0063838	-	NEG_M347T94	C00130;00230,01100,01110,01130,04742	0.985618	1.15816e-06
Unigene0000188	-	NEG_M210T171	C05353;-	0.98559	1.16608e-06
Unigene0061645	-	NEG_M347T94	C00130;00230,01100,01110,01130,04742	0.985565	1.17327e-06
Unigene0081106	-	POS_M101T111	C14691;-	0.985554	1.17634e-06
Unigene0064580	-	POS_M115T99	C19781;-	0.985522	1.18544e-06
Unigene0060021	-	NEG_M347T94	C00130;00230,01100,01110,01130,04742	0.985497	1.19253e-06
Unigene0028107	-	NEG_M336T75	C11745;-	0.985476	1.19865e-06
Unigene0010894	-	NEG_M313T747	C14828;00591	0.98546	1.20329e-06
Unigene0065834	-	POS_M298T679	C06121;-	0.985456	1.20447e-06
Unigene0050362	K14530;03008,03013	POS_M458T814	C08980;-	0.985449	1.20639e-06
Unigene0045268	-	POS_M298T679	C06121;-	0.985439	1.20936e-06
Unigene0078792	-	POS_M298T679	C06121;-	0.985416	1.21585e-06
Unigene0007411	-	NEG_M210T171	C05353;-	0.985414	1.21659e-06
Unigene0059688	-	NEG_M210T171	C05353;-	0.985378	1.22698e-06
Unigene0072258	-	POS_M298T679	C06121;-	0.985362	1.23164e-06
Unigene0024293	-	NEG_M347T94	C00130;00230,01100,01110,01130,04742	0.985361	1.23211e-06
Unigene0014309	-	POS_M101T111	C14691;-	0.98536	1.23221e-06
Unigene0029404	-	POS_M170T93	C01152;00340	0.985331	1.24083e-06
Unigene0061972	-	POS_M458T814	C08980;-	0.985309	1.24745e-06
Unigene0023252	-	NEG_M210T171	C05353;-	0.985298	1.25066e-06
Unigene0060569	-	POS_M101T111	C14691;-	0.985274	1.25783e-06
Unigene0015202	-	NEG_M272T75	C18513;-	0.985243	1.26716e-06
Unigene0066517	K13369;00140,00830,01100	POS_M298T679	C06121;-	0.985228	1.2714e-06
Unigene0001139	-	POS_M265T289_2	C19039;-	-0.985191	1.28278e-06
Unigene0052627	-	POS_M288T351	C05141;00140,01100	0.985177	1.2869e-06
Unigene0022028	K00423;00053,01100	NEG_M347T94	C00130;00230,01100,01110,01130,04742	0.985159	1.29246e-06
Unigene0031401	-	POS_M298T679	C06121;-	0.985155	1.29357e-06
Unigene0082284	-	POS_M104T115	C01026;00260,01100	0.985123	1.30322e-06
Unigene0007877	-	POS_M284T502	C13846;-	0.985094	1.31203e-06
Unigene0076985	-	NEG_M265T72	C00236;00010,01100,01110,01120,01130,01200,01230	0.985083	1.31546e-06
Unigene0013390	-	POS_M162T431	C07236;-	0.98506	1.32268e-06
Unigene0076119	K20121;05131	POS_M126T84	C05127;00340	0.985021	1.33477e-06
Unigene0024077	-	POS_M288T351	C05141;00140,01100	0.985007	1.33921e-06
Unigene0056079	-	POS_M101T111	C14691;-	0.984956	1.35505e-06
Unigene0007411	-	POS_M298T679	C06121;-	0.984933	1.36218e-06
Unigene0067311	-	POS_M298T679	C06121;-	0.984853	1.38751e-06
Unigene0067186	-	NEG_M369T70	C00447;01100,01120,01200	0.984846	1.38989e-06
Unigene0077088	-	POS_M162T431	C07236;-	0.98481	1.40134e-06
Unigene0023660	-	NEG_M210T171	C05353;-	0.984787	1.40885e-06
Unigene0072258	-	POS_M101T111	C14691;-	0.984764	1.4163e-06
Unigene0022862	-	POS_M126T43	C03557;01100,01120,02010	-0.984757	1.41846e-06
Unigene0065687	-	POS_M298T679	C06121;-	0.98469	1.44049e-06
Unigene0008883	-	POS_M298T679	C06121;-	0.984666	1.44826e-06
Unigene0077973	-	POS_M298T679	C06121;-	0.984641	1.45658e-06
Unigene0000953	-	POS_M162T431	C07236;-	0.984633	1.45901e-06
Unigene0025864	-	POS_M162T431	C07236;-	0.984604	1.46885e-06
Unigene0075566	-	NEG_M347T94	C00130;00230,01100,01110,01130,04742	0.984576	1.47824e-06
Unigene0082196	-	NEG_M347T94	C00130;00230,01100,01110,01130,04742	0.984545	1.48836e-06
Unigene0015869	-	POS_M298T679	C06121;-	0.984541	1.48994e-06
Unigene0077445	-	NEG_M347T94	C00130;00230,01100,01110,01130,04742	0.984517	1.49804e-06
Unigene0031243	-	POS_M616T803_1	C08688;-	0.984514	1.49902e-06
Unigene0002626	-	NEG_M210T171	C05353;-	0.984505	1.50183e-06
Unigene0014206	-	NEG_M336T75	C11745;-	0.984492	1.50618e-06
Unigene0014822	-	NEG_M272T75	C18513;-	0.984472	1.513e-06
Unigene0027648	-	POS_M101T111	C14691;-	0.984467	1.51491e-06
Unigene0023299	-	POS_M298T679	C06121;-	0.984456	1.51848e-06
Unigene0076985	-	NEG_M186T73	C00197;00010,00030,00260,00561,00630,01100,01110,01120,01130,01200,01230,04922,05230	0.984454	1.51934e-06
Unigene0052781	-	NEG_M210T171	C05353;-	0.984452	1.5198e-06
Unigene0065878	-	POS_M162T431	C07236;-	0.984442	1.52316e-06
Unigene0057899	-	POS_M298T679	C06121;-	0.984441	1.52374e-06
Unigene0008934	-	NEG_M265T72	C00236;00010,01100,01110,01120,01130,01200,01230	0.984434	1.52592e-06
Unigene0071972	-	NEG_M347T94	C00130;00230,01100,01110,01130,04742	0.984425	1.52902e-06
Unigene0043701	-	NEG_M336T75	C11745;-	0.984418	1.53138e-06
Unigene0014975	-	NEG_M259T77	C00103;00010,00040,00052,00500,00520,00523,01100,01110,01120,01130,04922	0.984413	1.53306e-06
Unigene0041358	K14530;03008,03013	POS_M288T351	C05141;00140,01100	0.984408	1.53493e-06
Unigene0000870	-	POS_M162T431	C07236;-	0.984382	1.54404e-06
Unigene0058572	-	POS_M298T679	C06121;-	0.984377	1.54573e-06
Unigene0047184	-	POS_M298T679	C06121;-	0.984353	1.55403e-06
Unigene0082196	-	POS_M101T111	C14691;-	0.984351	1.55454e-06
Unigene0044862	-	NEG_M347T94	C00130;00230,01100,01110,01130,04742	0.984304	1.57088e-06
Unigene0052002	-	POS_M298T679	C06121;-	0.984298	1.57303e-06
Unigene0033939	-	NEG_M369T70	C00447;01100,01120,01200	0.984272	1.58211e-06
Unigene0073277	-	NEG_M336T75	C11745;-	0.984243	1.59224e-06
Unigene0014358	-	NEG_M347T94	C00130;00230,01100,01110,01130,04742	0.984235	1.59515e-06
Unigene0044995	-	NEG_M210T171	C05353;-	0.984211	1.60354e-06
Unigene0019507	-	POS_M101T111	C14691;-	0.984175	1.61653e-06
Unigene0075160	-	POS_M324T123	C00055;00240,01100	0.984166	1.61968e-06
Unigene0069298	-	NEG_M210T171	C05353;-	0.98414	1.62903e-06
Unigene0020120	-	POS_M162T431	C07236;-	0.984129	1.6329e-06
Unigene0021687	-	POS_M198T99	C02997;-	0.984113	1.63852e-06
Unigene0075965	-	POS_M101T111	C14691;-	0.984107	1.64075e-06
Unigene0079548	-	NEG_M369T70	C00447;01100,01120,01200	0.984105	1.64138e-06
Unigene0033196	-	POS_M298T679	C06121;-	0.984033	1.66734e-06
Unigene0035163	-	NEG_M347T94	C00130;00230,01100,01110,01130,04742	0.984026	1.67019e-06
Unigene0006381	-	POS_M162T431	C07236;-	0.984023	1.67095e-06
Unigene0000876	-	NEG_M347T94	C00130;00230,01100,01110,01130,04742	0.984019	1.67251e-06
Unigene0054892	-	POS_M298T679	C06121;-	0.984004	1.67822e-06
Unigene0011691	-	POS_M284T502	C13846;-	0.98396	1.69406e-06
Unigene0060617	-	POS_M284T502	C13846;-	0.983928	1.70587e-06
Unigene0074108	K14530;03008,03013	POS_M298T679	C06121;-	0.983924	1.70746e-06
Unigene0013508	-	POS_M284T502	C13846;-	0.983905	1.71443e-06
Unigene0012795	-	POS_M217T133	C02954;01130	0.983873	1.7263e-06
Unigene0037400	K09485;04141	NEG_M210T171	C05353;-	0.983861	1.73097e-06
Unigene0060282	-	POS_M298T679	C06121;-	0.983841	1.73848e-06
Unigene0012770	-	POS_M198T99	C02997;-	0.983831	1.74226e-06
Unigene0071788	-	POS_M162T431	C07236;-	0.983814	1.74864e-06
Unigene0080857	-	NEG_M336T75	C11745;-	0.983798	1.75453e-06
Unigene0045332	-	POS_M311T837	C14308;-	0.983773	1.76409e-06
Unigene0066782	-	POS_M101T111	C14691;-	0.983755	1.77078e-06
Unigene0050442	-	POS_M101T111	C14691;-	0.983744	1.77488e-06
Unigene0013408	-	POS_M298T679	C06121;-	0.983741	1.77614e-06
Unigene0055870	-	POS_M298T679	C06121;-	0.983714	1.78662e-06
Unigene0013245	-	POS_M284T502	C13846;-	0.983639	1.81519e-06
Unigene0039623	-	POS_M276T228	C04498;00330	0.983625	1.82063e-06
Unigene0039781	-	POS_M298T679	C06121;-	0.98361	1.82654e-06
Unigene0023071	-	POS_M162T431	C07236;-	0.983607	1.82778e-06
Unigene0080907	-	NEG_M210T171	C05353;-	0.983606	1.82804e-06
Unigene0020277	-	NEG_M347T94	C00130;00230,01100,01110,01130,04742	0.983594	1.83262e-06
Unigene0006042	-	NEG_M210T171	C05353;-	0.983573	1.84108e-06
Unigene0074092	-	NEG_M347T94	C00130;00230,01100,01110,01130,04742	0.983555	1.84779e-06
Unigene0074883	-	NEG_M209T76	C00879;00053	0.983554	1.84846e-06
Unigene0032921	-	POS_M298T679	C06121;-	0.983508	1.86651e-06
Unigene0021065	-	NEG_M272T75	C18513;-	0.983431	1.89702e-06
Unigene0069951	-	POS_M458T814	C08980;-	0.98341	1.90516e-06
Unigene0076251	-	NEG_M336T75	C11745;-	0.983384	1.91574e-06
Unigene0025864	-	NEG_M210T171	C05353;-	0.983367	1.92266e-06
Unigene0013681	-	NEG_M336T75	C11745;-	0.983363	1.92418e-06
Unigene0018192	-	POS_M284T502	C13846;-	0.983354	1.92805e-06
Unigene0020667	-	NEG_M272T75	C18513;-	0.983304	1.94829e-06
Unigene0064464	-	POS_M298T679	C06121;-	0.983275	1.95996e-06
Unigene0064062	-	POS_M352T835	C01312;00590,01100,04024,04080,04270,04370,04611	0.983237	1.97545e-06
Unigene0047494	-	NEG_M336T75	C11745;-	0.983219	1.98287e-06
Unigene0042232	K01307;00790,01523	POS_M192T115	C00311;00020,00630,01100,01110,01120,01130,01200,01210,01230,04922,05230	0.983212	1.9859e-06
Unigene0064222	-	NEG_M347T94	C00130;00230,01100,01110,01130,04742	0.983197	1.99208e-06
Unigene0040581	-	POS_M162T431	C07236;-	0.983193	1.99373e-06
Unigene0000612	-	NEG_M347T94	C00130;00230,01100,01110,01130,04742	0.983129	2.02013e-06
Unigene0056037	-	NEG_M369T70	C00447;01100,01120,01200	0.983108	2.02888e-06
Unigene0065419	-	POS_M126T43	C03557;01100,01120,02010	-0.983107	2.0295e-06
Unigene0018316	-	POS_M198T99	C02997;-	0.983104	2.03048e-06
Unigene0063938	-	NEG_M210T171	C05353;-	0.983086	2.03797e-06
Unigene0065904	-	POS_M270T266	C15531;-	0.983045	2.05542e-06
Unigene0072817	-	NEG_M272T75	C18513;-	0.983017	2.06721e-06
Unigene0057027	-	NEG_M210T171	C05353;-	0.983002	2.07366e-06
Unigene0029084	-	POS_M101T111	C14691;-	0.982983	2.08165e-06
Unigene0009254	-	POS_M101T111	C14691;-	0.982976	2.08448e-06
Unigene0007869	-	POS_M288T351	C05141;00140,01100	0.982972	2.08645e-06
Unigene0001757	K02918;03010	NEG_M272T75	C18513;-	0.982948	2.09679e-06
Unigene0042089	-	POS_M162T431	C07236;-	0.982924	2.10705e-06
Unigene0077318	-	POS_M298T679	C06121;-	0.982871	2.12962e-06
Unigene0003630	-	POS_M516T783_1	C11991;01130	0.982833	2.14617e-06
Unigene0009799	-	POS_M298T679	C06121;-	0.982833	2.14621e-06
Unigene0079734	-	NEG_M369T70	C00447;01100,01120,01200	0.982791	2.16489e-06
Unigene0059499	-	POS_M101T111	C14691;-	0.982743	2.18557e-06
Unigene0057998	-	POS_M288T351	C05141;00140,01100	0.982727	2.19283e-06
Unigene0066363	-	NEG_M369T70	C00447;01100,01120,01200	0.982708	2.20121e-06
Unigene0071451	K20996;01522,04330,04919,05165,05200,05206,05224	NEG_M369T70	C00447;01100,01120,01200	0.98265	2.22701e-06
Unigene0030746	-	NEG_M336T75	C11745;-	0.98265	2.22719e-06
Unigene0063485	-	NEG_M210T171	C05353;-	0.982633	2.23465e-06
Unigene0028678	-	POS_M126T84	C05127;00340	0.982615	2.24255e-06
Unigene0011687	-	NEG_M210T171	C05353;-	0.982605	2.24739e-06
Unigene0082146	-	NEG_M347T94	C00130;00230,01100,01110,01130,04742	0.982598	2.25038e-06
Unigene0043220	-	NEG_M369T70	C00447;01100,01120,01200	0.982552	2.27116e-06
Unigene0009256	-	POS_M198T99	C02997;-	0.982548	2.27298e-06
Unigene0004596	-	POS_M162T431	C07236;-	0.982509	2.29094e-06
Unigene0014346	-	POS_M126T84	C05127;00340	0.982493	2.29812e-06
Unigene0027153	-	POS_M101T111	C14691;-	0.982483	2.30265e-06
Unigene0040836	-	NEG_M347T94	C00130;00230,01100,01110,01130,04742	0.982477	2.30538e-06
Unigene0018392	-	POS_M162T431	C07236;-	0.982459	2.3138e-06
Unigene0014431	-	POS_M101T111	C14691;-	0.982397	2.34247e-06
Unigene0012643	-	NEG_M191T82	C00296;00400	0.982384	2.34822e-06
Unigene0065647	-	POS_M101T111	C14691;-	0.982384	2.34843e-06
Unigene0039265	-	NEG_M347T94	C00130;00230,01100,01110,01130,04742	0.982382	2.3491e-06
Unigene0040813	-	POS_M284T502	C13846;-	0.98238	2.35003e-06
Unigene0029263	-	POS_M192T115	C00311;00020,00630,01100,01110,01120,01130,01200,01210,01230,04922,05230	0.982375	2.35245e-06
Unigene0032302	-	POS_M101T111	C14691;-	0.982353	2.36285e-06
Unigene0075723	-	POS_M101T111	C14691;-	0.982352	2.36298e-06
Unigene0056552	-	NEG_M336T75	C11745;-	0.982305	2.38496e-06
Unigene0025864	-	POS_M298T679	C06121;-	0.982271	2.40115e-06
Unigene0009832	-	POS_M209T301	C00328;00380,01100,05143	0.98224	2.41579e-06
Unigene0009975	-	NEG_M336T75	C11745;-	0.982237	2.41744e-06
Unigene0050410	-	NEG_M580T73_1	C00167;00040,00053,00520,01100	0.982231	2.41993e-06
Unigene0024663	-	POS_M101T111	C14691;-	0.982219	2.42586e-06
Unigene0070148	-	NEG_M210T171	C05353;-	0.982201	2.43451e-06
Unigene0002679	-	POS_M284T502	C13846;-	0.982198	2.43564e-06
Unigene0075965	-	NEG_M272T75	C18513;-	0.982198	2.4358e-06
Unigene0077230	-	NEG_M336T75	C11745;-	0.982191	2.43929e-06
Unigene0068209	-	POS_M192T115	C00311;00020,00630,01100,01110,01120,01130,01200,01210,01230,04922,05230	0.98219	2.43981e-06
Unigene0075977	-	NEG_M272T75	C18513;-	0.982147	2.45995e-06
Unigene0013245	-	NEG_M347T94	C00130;00230,01100,01110,01130,04742	0.98213	2.46857e-06
Unigene0032631	K01772;00860,01100	POS_M192T115	C00311;00020,00630,01100,01110,01120,01130,01200,01210,01230,04922,05230	0.982091	2.48703e-06
Unigene0051772	-	NEG_M209T76	C00879;00053	0.982085	2.4902e-06
Unigene0001597	K08746;03320,04146,04931	POS_M288T351	C05141;00140,01100	0.982067	2.49864e-06
Unigene0057199	-	NEG_M369T70	C00447;01100,01120,01200	0.982046	2.50907e-06
Unigene0052143	-	POS_M298T679	C06121;-	0.982039	2.51257e-06
Unigene0053217	-	POS_M162T431	C07236;-	0.982035	2.51416e-06
Unigene0036554	-	NEG_M210T171	C05353;-	0.982026	2.51873e-06
Unigene0064800	-	POS_M288T351	C05141;00140,01100	0.982015	2.5239e-06
Unigene0027624	-	POS_M198T99	C02997;-	0.981985	2.53899e-06
Unigene0014205	-	POS_M284T502	C13846;-	0.981922	2.56962e-06
Unigene0077656	-	POS_M162T431	C07236;-	0.981913	2.57446e-06
Unigene0045376	-	NEG_M369T70	C00447;01100,01120,01200	0.981904	2.5787e-06
Unigene0002898	-	POS_M288T351	C05141;00140,01100	0.981904	2.57887e-06
Unigene0000859	-	POS_M126T84	C05127;00340	0.981903	2.57925e-06
Unigene0039703	-	POS_M288T351	C05141;00140,01100	0.981901	2.58044e-06
Unigene0076605	-	POS_M162T431	C07236;-	0.981896	2.5827e-06
Unigene0007173	K07601;05412	NEG_M209T76	C00879;00053	0.981842	2.6099e-06
Unigene0075723	-	POS_M298T679	C06121;-	0.981838	2.61163e-06
Unigene0000742	-	NEG_M210T171	C05353;-	0.98183	2.61544e-06
Unigene0049226	-	POS_M192T115	C00311;00020,00630,01100,01110,01120,01130,01200,01210,01230,04922,05230	0.98183	2.61552e-06
Unigene0010672	-	NEG_M272T75	C18513;-	0.981827	2.61742e-06
Unigene0074254	K09523;04141,05164	NEG_M190T299	C05635;00380,01100,04726	0.981795	2.63347e-06
Unigene0073426	-	POS_M162T431	C07236;-	0.981718	2.67248e-06
Unigene0062934	-	NEG_M347T94	C00130;00230,01100,01110,01130,04742	0.981656	2.70413e-06
Unigene0067048	K09656;00513,01100	POS_M217T133	C02954;01130	0.981609	2.72812e-06
Unigene0076854	-	POS_M288T351	C05141;00140,01100	0.981608	2.72839e-06
Unigene0000188	-	POS_M298T679	C06121;-	0.981596	2.73481e-06
Unigene0079493	-	POS_M298T679	C06121;-	0.981588	2.739e-06
Unigene0049331	-	POS_M130T773	C02647;00330,01100	0.98158	2.74301e-06
Unigene0023344	-	POS_M101T111	C14691;-	0.981576	2.74518e-06
Unigene0026105	-	POS_M130T773	C02647;00330,01100	0.981566	2.75059e-06
Unigene0051961	-	POS_M126T84	C05127;00340	0.981558	2.75431e-06
Unigene0021453	K06215;00750	POS_M192T115	C00311;00020,00630,01100,01110,01120,01130,01200,01210,01230,04922,05230	0.981558	2.75435e-06
Unigene0038550	-	POS_M192T115	C00311;00020,00630,01100,01110,01120,01130,01200,01210,01230,04922,05230	0.981525	2.77151e-06
Unigene0007878	-	NEG_M209T76	C00879;00053	0.981518	2.77538e-06
Unigene0014541	-	NEG_M210T171	C05353;-	0.981515	2.77712e-06
Unigene0076264	-	NEG_M369T70	C00447;01100,01120,01200	0.981501	2.78429e-06
Unigene0032944	-	NEG_M272T75	C18513;-	0.9815	2.78485e-06
Unigene0049577	-	POS_M298T679	C06121;-	0.981465	2.80345e-06
Unigene0072947	-	POS_M298T679	C06121;-	0.981462	2.80483e-06
Unigene0047058	-	POS_M284T502	C13846;-	0.981443	2.81482e-06
Unigene0073964	-	POS_M298T679	C06121;-	0.981438	2.81752e-06
Unigene0061007	-	POS_M298T679	C06121;-	0.981408	2.83326e-06
Unigene0011823	-	POS_M298T679	C06121;-	0.981395	2.84013e-06
Unigene0009739	-	POS_M217T133	C02954;01130	0.98136	2.85887e-06
Unigene0027153	-	NEG_M347T94	C00130;00230,01100,01110,01130,04742	0.981341	2.86919e-06
Unigene0063485	-	POS_M162T431	C07236;-	0.98133	2.87498e-06
Unigene0005249	-	POS_M162T431	C07236;-	0.981309	2.88612e-06
Unigene0007900	-	POS_M434T696_2	C15557;-	0.981304	2.88909e-06
Unigene0041049	-	POS_M198T99	C02997;-	0.981225	2.9316e-06
Unigene0079453	-	NEG_M347T94	C00130;00230,01100,01110,01130,04742	0.981204	2.94325e-06
Unigene0004009	-	POS_M284T502	C13846;-	0.981201	2.94486e-06
Unigene0006782	K12486;04144	NEG_M272T75	C18513;-	0.981185	2.95363e-06
Unigene0074343	-	NEG_M272T75	C18513;-	0.981156	2.96956e-06
Unigene0020742	-	NEG_M347T94	C00130;00230,01100,01110,01130,04742	0.981146	2.97474e-06
Unigene0009473	K14530;03008,03013	NEG_M347T94	C00130;00230,01100,01110,01130,04742	0.98107	3.01703e-06
Unigene0017793	K04221;04024,04080,04935	NEG_M191T82	C00296;00400	0.98105	3.02812e-06
Unigene0027828	-	POS_M284T502	C13846;-	0.980927	3.09688e-06
Unigene0044638	-	NEG_M580T73_1	C00167;00040,00053,00520,01100	0.980927	3.09691e-06
Unigene0076040	-	NEG_M347T94	C00130;00230,01100,01110,01130,04742	0.980895	3.11511e-06
Unigene0042872	-	NEG_M209T76	C00879;00053	0.980894	3.11582e-06
Unigene0022223	-	NEG_M336T75	C11745;-	0.980889	3.1183e-06
Unigene0000700	-	POS_M458T814	C08980;-	0.980864	3.13264e-06
Unigene0009473	K14530;03008,03013	POS_M101T111	C14691;-	0.980861	3.13423e-06
Unigene0074058	-	NEG_M369T70	C00447;01100,01120,01200	0.980858	3.13623e-06
Unigene0018437	-	POS_M284T502	C13846;-	0.980853	3.1391e-06
Unigene0016242	-	NEG_M369T70	C00447;01100,01120,01200	0.980844	3.14393e-06
Unigene0021370	-	NEG_M210T171	C05353;-	0.980842	3.14539e-06
Unigene0055535	-	POS_M298T679	C06121;-	0.980831	3.15148e-06
Unigene0057605	-	NEG_M209T76	C00879;00053	0.980824	3.15539e-06
Unigene0012869	-	POS_M284T502	C13846;-	0.980823	3.15617e-06
Unigene0076040	-	POS_M284T502	C13846;-	0.980815	3.16051e-06
Unigene0078419	-	NEG_M209T76	C00879;00053	0.980813	3.16172e-06
Unigene0045332	-	POS_M352T835	C01312;00590,01100,04024,04080,04270,04370,04611	0.980792	3.17398e-06
Unigene0051322	-	POS_M269T132	C00294;00230,01100	0.980775	3.18346e-06
Unigene0046927	-	POS_M298T679	C06121;-	0.980768	3.18779e-06
Unigene0020768	-	NEG_M369T70	C00447;01100,01120,01200	0.980755	3.19529e-06
Unigene0076764	-	NEG_M369T70	C00447;01100,01120,01200	0.980753	3.19608e-06
Unigene0035661	K00016;00010,00270,00620,00640,01100,04066,04922,05230	NEG_M580T73_1	C00167;00040,00053,00520,01100	0.980741	3.20299e-06
Unigene0032057	-	POS_M284T502	C13846;-	0.980732	3.20845e-06
Unigene0016257	-	POS_M298T679	C06121;-	0.980713	3.21957e-06
Unigene0076635	-	NEG_M347T94	C00130;00230,01100,01110,01130,04742	0.980651	3.25563e-06
Unigene0066782	-	POS_M298T679	C06121;-	0.98065	3.25626e-06
Unigene0041020	-	POS_M298T679	C06121;-	0.980622	3.27287e-06
Unigene0082146	-	POS_M101T111	C14691;-	0.980572	3.30191e-06
Unigene0078821	-	POS_M154T122	C05135;00340	0.980562	3.30785e-06
Unigene0023805	-	NEG_M369T70	C00447;01100,01120,01200	0.980541	3.32071e-06
Unigene0075594	K23934;05132	POS_M288T351	C05141;00140,01100	0.980541	3.32073e-06
Unigene0080939	-	POS_M284T502	C13846;-	0.980517	3.33504e-06
Unigene0049430	-	NEG_M272T75	C18513;-	0.980508	3.34036e-06
Unigene0075754	-	POS_M101T111	C14691;-	0.980498	3.34648e-06
Unigene0005293	-	POS_M101T111	C14691;-	0.980479	3.35757e-06
Unigene0011885	-	POS_M458T814	C08980;-	0.980478	3.35789e-06
Unigene0071849	-	POS_M288T351	C05141;00140,01100	0.980462	3.36797e-06
Unigene0012722	-	NEG_M369T70	C00447;01100,01120,01200	0.980458	3.37015e-06
Unigene0069957	-	NEG_M210T171	C05353;-	0.980383	3.41522e-06
Unigene0026082	-	POS_M284T502	C13846;-	0.980377	3.41906e-06
Unigene0070375	-	NEG_M347T94	C00130;00230,01100,01110,01130,04742	0.980365	3.42619e-06
Unigene0043536	-	POS_M284T502	C13846;-	0.980336	3.44389e-06
Unigene0074343	-	NEG_M369T70	C00447;01100,01120,01200	0.980334	3.44521e-06
Unigene0057685	-	NEG_M272T75	C18513;-	0.980324	3.45157e-06
Unigene0015262	K00364;00230,01100	POS_M225T287	C02794;-	0.980321	3.45317e-06
Unigene0039652	-	POS_M458T814	C08980;-	0.980317	3.45525e-06
Unigene0061642	-	POS_M101T111	C14691;-	0.980315	3.45658e-06
Unigene0078792	-	POS_M162T431	C07236;-	0.980292	3.47062e-06
Unigene0002353	-	NEG_M347T94	C00130;00230,01100,01110,01130,04742	0.980275	3.48151e-06
Unigene0047184	-	POS_M101T111	C14691;-	0.980204	3.52522e-06
Unigene0031513	-	POS_M101T111	C14691;-	0.980202	3.52636e-06
Unigene0055555	-	POS_M288T351	C05141;00140,01100	0.980197	3.52929e-06
Unigene0052541	-	NEG_M347T94	C00130;00230,01100,01110,01130,04742	0.980167	3.54801e-06
Unigene0026450	-	NEG_M336T75	C11745;-	0.980131	3.57028e-06
Unigene0050253	-	POS_M162T431	C07236;-	0.980125	3.57408e-06
Unigene0073474	K12893;03040,05168	NEG_M347T94	C00130;00230,01100,01110,01130,04742	0.980092	3.59475e-06
Unigene0011122	-	NEG_M369T70	C00447;01100,01120,01200	0.980089	3.59692e-06
Unigene0006176	-	POS_M162T431	C07236;-	0.980047	3.62355e-06
Unigene0055370	-	POS_M298T679	C06121;-	0.980038	3.62901e-06
Unigene0033944	-	NEG_M336T75	C11745;-	0.980002	3.6517e-06
Unigene0032019	-	POS_M298T679	C06121;-	0.979979	3.66672e-06
Unigene0079167	-	POS_M162T431	C07236;-	0.979969	3.673e-06
Unigene0079735	-	NEG_M186T73	C00197;00010,00030,00260,00561,00630,01100,01110,01120,01130,01200,01230,04922,05230	0.979959	3.67914e-06
Unigene0054422	-	POS_M162T431	C07236;-	0.979929	3.69835e-06
Unigene0000403	-	NEG_M347T94	C00130;00230,01100,01110,01130,04742	0.979927	3.69962e-06
Unigene0054033	-	NEG_M580T73_1	C00167;00040,00053,00520,01100	0.979915	3.70737e-06
Unigene0056396	-	NEG_M336T75	C11745;-	0.979898	3.71845e-06
Unigene0053577	-	POS_M298T679	C06121;-	0.979878	3.73159e-06
Unigene0076528	-	NEG_M253T101	C01716;-	0.979859	3.74344e-06
Unigene0012238	-	POS_M284T502	C13846;-	0.979831	3.7619e-06
Unigene0073686	-	NEG_M307T90	C00239;00240,01100	0.979726	3.83036e-06
Unigene0067810	-	POS_M154T122	C05135;00340	0.979724	3.83149e-06
Unigene0039781	-	POS_M101T111	C14691;-	0.979714	3.83806e-06
Unigene0065995	-	POS_M284T502	C13846;-	0.979708	3.84237e-06
Unigene0035571	-	NEG_M205T114	C02980;-	0.979681	3.85997e-06
Unigene0037021	K19269;00630,01100,01200	POS_M298T679	C06121;-	0.979677	3.86264e-06
Unigene0034483	K04354;03015,04071,04151,04152,04261,04390,04391,04530,04728,05142,05160,05165	POS_M284T502	C13846;-	0.979651	3.87977e-06
Unigene0038754	-	NEG_M347T94	C00130;00230,01100,01110,01130,04742	0.979624	3.89749e-06
Unigene0074882	-	NEG_M272T75	C18513;-	0.979606	3.90969e-06
Unigene0021370	-	POS_M162T431	C07236;-	0.979595	3.9171e-06
Unigene0028820	-	POS_M101T111	C14691;-	0.979589	3.92096e-06
Unigene0064180	-	NEG_M272T75	C18513;-	0.979582	3.92587e-06
Unigene0010122	-	POS_M298T679	C06121;-	0.979552	3.94561e-06
Unigene0000579	-	POS_M209T301	C00328;00380,01100,05143	0.979543	3.95223e-06
Unigene0010476	-	NEG_M369T70	C00447;01100,01120,01200	0.979542	3.95252e-06
Unigene0049344	-	NEG_M272T75	C18513;-	0.979538	3.95538e-06
Unigene0078792	-	NEG_M210T171	C05353;-	0.979528	3.96193e-06
Unigene0002611	-	POS_M225T287	C02794;-	-0.979479	3.99533e-06
Unigene0059688	-	POS_M162T431	C07236;-	0.979474	3.9985e-06
Unigene0069437	-	NEG_M209T76	C00879;00053	0.979469	4.00224e-06
Unigene0000934	K14530;03008,03013	POS_M298T679	C06121;-	0.979443	4.01988e-06
Unigene0068613	K18424;00230,01100	POS_M217T133	C02954;01130	0.979441	4.02093e-06
Unigene0009027	-	NEG_M369T70	C00447;01100,01120,01200	0.979435	4.02489e-06
Unigene0072012	-	NEG_M580T73_1	C00167;00040,00053,00520,01100	0.979428	4.02956e-06
Unigene0000191	-	NEG_M272T75	C18513;-	0.97942	4.03513e-06
Unigene0032123	-	NEG_M209T76	C00879;00053	0.979414	4.03939e-06
Unigene0040608	-	NEG_M336T75	C11745;-	0.979403	4.04658e-06
Unigene0080794	-	NEG_M347T94	C00130;00230,01100,01110,01130,04742	0.979389	4.05673e-06
Unigene0057685	-	POS_M101T111	C14691;-	0.979369	4.07011e-06
Unigene0002081	-	POS_M101T111	C14691;-	0.979368	4.07068e-06
Unigene0065487	-	POS_M101T111	C14691;-	0.979361	4.07547e-06
Unigene0039316	-	POS_M154T122	C05135;00340	0.979317	4.10598e-06
Unigene0052203	-	NEG_M210T171	C05353;-	0.979305	4.11445e-06
Unigene0065878	-	NEG_M210T171	C05353;-	0.979302	4.1162e-06
Unigene0010089	-	POS_M284T502	C13846;-	0.979242	4.15835e-06
Unigene0029050	K01915;00220,00250,00630,00910,01100,01230,04217,04724,04727	POS_M225T287	C02794;-	0.979204	4.18461e-06
Unigene0066383	-	POS_M284T502	C13846;-	0.979202	4.1859e-06
Unigene0022902	-	NEG_M209T76	C00879;00053	0.979177	4.20376e-06
Unigene0025028	-	POS_M192T115	C00311;00020,00630,01100,01110,01120,01130,01200,01210,01230,04922,05230	0.979161	4.21474e-06
Unigene0002921	-	POS_M284T502	C13846;-	0.979152	4.22076e-06
Unigene0004887	-	POS_M360T100	C01970;-	0.979119	4.24462e-06
Unigene0013681	-	NEG_M369T70	C00447;01100,01120,01200	0.979108	4.25206e-06
Unigene0081639	-	POS_M284T502	C13846;-	0.9791	4.25803e-06
Unigene0005180	-	POS_M284T502	C13846;-	0.979094	4.26236e-06
Unigene0073836	-	POS_M115T99	C19781;-	0.979069	4.28002e-06
Unigene0001979	-	POS_M298T679	C06121;-	0.979035	4.30438e-06
Unigene0044955	-	POS_M288T351	C05141;00140,01100	0.979029	4.30857e-06
Unigene0007583	-	POS_M162T431	C07236;-	0.97902	4.31474e-06
Unigene0059471	-	POS_M298T679	C06121;-	0.97902	4.31483e-06
Unigene0055371	-	NEG_M347T94	C00130;00230,01100,01110,01130,04742	0.979019	4.31525e-06
Unigene0028469	-	NEG_M347T94	C00130;00230,01100,01110,01130,04742	0.979014	4.319e-06
Unigene0082398	-	NEG_M272T75	C18513;-	0.979011	4.32096e-06
Unigene0036836	-	NEG_M210T171	C05353;-	0.978993	4.33396e-06
Unigene0070951	-	POS_M192T115	C00311;00020,00630,01100,01110,01120,01130,01200,01210,01230,04922,05230	0.978973	4.34864e-06
Unigene0024437	-	NEG_M369T70	C00447;01100,01120,01200	0.978964	4.35528e-06
Unigene0050345	-	NEG_M210T171	C05353;-	0.978964	4.35529e-06
Unigene0053070	-	NEG_M369T70	C00447;01100,01120,01200	0.97896	4.35805e-06
Unigene0022223	-	NEG_M272T75	C18513;-	0.978939	4.37313e-06
Unigene0014431	-	POS_M298T679	C06121;-	0.978921	4.38628e-06
Unigene0040943	-	NEG_M210T171	C05353;-	0.978919	4.38726e-06
Unigene0005180	-	NEG_M347T94	C00130;00230,01100,01110,01130,04742	0.978901	4.40023e-06
Unigene0024293	-	POS_M101T111	C14691;-	0.978894	4.4054e-06
Unigene0018192	-	NEG_M347T94	C00130;00230,01100,01110,01130,04742	0.978876	4.41851e-06
Unigene0008306	-	NEG_M336T75	C11745;-	0.978846	4.44046e-06
Unigene0072954	-	POS_M284T502	C13846;-	0.97883	4.45244e-06
Unigene0026452	-	POS_M130T773	C02647;00330,01100	0.978818	4.46104e-06
Unigene0001788	-	NEG_M347T94	C00130;00230,01100,01110,01130,04742	0.978818	4.46128e-06
Unigene0067114	-	POS_M217T133	C02954;01130	0.978806	4.46988e-06
Unigene0060097	-	POS_M198T99	C02997;-	0.978791	4.48106e-06
Unigene0081805	-	NEG_M272T75	C18513;-	0.978744	4.51534e-06
Unigene0079734	-	NEG_M336T75	C11745;-	0.978744	4.51578e-06
Unigene0040036	-	POS_M162T431	C07236;-	0.978742	4.51709e-06
Unigene0049791	-	POS_M101T111	C14691;-	0.978711	4.54017e-06
Unigene0065546	-	NEG_M347T94	C00130;00230,01100,01110,01130,04742	0.978708	4.5421e-06
Unigene0074335	-	NEG_M295T31_2	C14767;00591,03320	0.978707	4.54264e-06
Unigene0011892	K00876;00240,00983,01100	NEG_M441T736	C00504;00670,00790,01100,04976,04977	0.978691	4.5551e-06
Unigene0029221	-	NEG_M210T171	C05353;-	0.978658	4.57924e-06
Unigene0037876	K01647;00020,00630,01100,01200,01210,01230	POS_M217T133	C02954;01130	0.978653	4.58343e-06
Unigene0034776	-	POS_M284T502	C13846;-	0.978638	4.59443e-06
Unigene0022860	K09048;04022,04024,04151,04152,04211,04261,04668,04714,04725,04728,04911,04915,04916,04918,04922,04925,04926,04927,04928,04931,04934,04935,04962,05016,05030,05031,05034,05161,05163,05165,05166,05203,05215	NEG_M336T75	C11745;-	0.978633	4.59805e-06
Unigene0064053	-	NEG_M205T114	C02980;-	0.978625	4.60418e-06
Unigene0024012	-	NEG_M347T94	C00130;00230,01100,01110,01130,04742	0.978623	4.6057e-06
Unigene0074092	-	POS_M284T502	C13846;-	0.978614	4.61236e-06
Unigene0012854	-	POS_M284T502	C13846;-	0.978603	4.62091e-06
Unigene0031085	-	POS_M126T84	C05127;00340	0.978601	4.62235e-06
Unigene0020026	K05405;01521,01523,04060,04061,04066,04068,04151,04218,04620,04621,04623,04625,04630,04640,04657,04659,04668,04672,04931,04932,04933,05010,05020,05130,05132,05133,05134,05135,05142,05143,05144,05146,05152,05161,05162,05163,05164,05166,05167,05168,05169,05200,05202,05321,05323,05332,05410	POS_M265T289_2	C19039;-	-0.978585	4.634e-06
Unigene0014156	-	POS_M126T84	C05127;00340	0.978577	4.6402e-06
Unigene0020240	-	POS_M126T43	C03557;01100,01120,02010	-0.978571	4.64458e-06
Unigene0076070	-	POS_M198T99	C02997;-	0.978532	4.67456e-06
Unigene0005996	-	NEG_M209T76	C00879;00053	0.978499	4.69918e-06
Unigene0074368	-	POS_M458T814	C08980;-	0.978479	4.71474e-06
Unigene0018190	-	POS_M284T502	C13846;-	0.978478	4.71517e-06
Unigene0070025	-	NEG_M580T73_1	C00167;00040,00053,00520,01100	0.978464	4.72611e-06
Unigene0007164	-	POS_M324T123	C00055;00240,01100	0.97845	4.7364e-06
Unigene0031381	-	NEG_M580T73_1	C00167;00040,00053,00520,01100	0.978448	4.73794e-06
Unigene0074380	-	NEG_M209T76	C00879;00053	0.978448	4.73843e-06
Unigene0005015	-	NEG_M580T73_1	C00167;00040,00053,00520,01100	0.978444	4.74115e-06
Unigene0057548	-	NEG_M580T73_1	C00167;00040,00053,00520,01100	0.978412	4.76573e-06
Unigene0062264	-	NEG_M347T94	C00130;00230,01100,01110,01130,04742	0.978357	4.80822e-06
Unigene0030521	-	POS_M192T115	C00311;00020,00630,01100,01110,01120,01130,01200,01210,01230,04922,05230	0.978354	4.81038e-06
Unigene0032520	-	NEG_M347T94	C00130;00230,01100,01110,01130,04742	0.978345	4.81705e-06
Unigene0026398	-	NEG_M186T73	C00197;00010,00030,00260,00561,00630,01100,01110,01120,01130,01200,01230,04922,05230	0.97833	4.82893e-06
Unigene0011823	-	NEG_M272T75	C18513;-	0.9783	4.85221e-06
Unigene0046325	-	POS_M192T115	C00311;00020,00630,01100,01110,01120,01130,01200,01210,01230,04922,05230	0.978279	4.86896e-06
Unigene0052409	-	POS_M198T99	C02997;-	0.978266	4.87853e-06
Unigene0066917	-	NEG_M580T73_1	C00167;00040,00053,00520,01100	0.97825	4.89124e-06
Unigene0043849	K01915;00220,00250,00630,00910,01100,01230,04217,04724,04727	POS_M154T122	C05135;00340	0.978214	4.91933e-06
Unigene0001957	K02295;04710	POS_M160T103	C21602;-	0.978199	4.93111e-06
Unigene0075702	-	NEG_M369T70	C00447;01100,01120,01200	0.978183	4.94383e-06
Unigene0071709	-	NEG_M580T73_1	C00167;00040,00053,00520,01100	0.978164	4.95906e-06
Unigene0043563	K23468;04020	NEG_M580T73_1	C00167;00040,00053,00520,01100	0.97815	4.97036e-06
Unigene0035716	-	POS_M288T351	C05141;00140,01100	0.978136	4.98116e-06
Unigene0015537	-	NEG_M209T76	C00879;00053	0.978121	4.99269e-06
Unigene0044719	-	NEG_M186T73	C00197;00010,00030,00260,00561,00630,01100,01110,01120,01130,01200,01230,04922,05230	0.97811	5.0016e-06
Unigene0053826	-	NEG_M210T171	C05353;-	0.978101	5.00854e-06
Unigene0014431	-	NEG_M272T75	C18513;-	0.97807	5.03368e-06
Unigene0014982	-	NEG_M347T94	C00130;00230,01100,01110,01130,04742	0.978069	5.03445e-06
Unigene0038171	-	NEG_M336T75	C11745;-	0.978069	5.0347e-06
Unigene0013785	-	POS_M298T679	C06121;-	0.978067	5.03573e-06
Unigene0080343	-	POS_M298T679	C06121;-	0.978058	5.04331e-06
Unigene0078827	-	NEG_M210T171	C05353;-	0.978048	5.05115e-06
Unigene0013390	-	POS_M298T679	C06121;-	0.978024	5.07074e-06
Unigene0067311	-	POS_M162T431	C07236;-	0.978017	5.07613e-06
Unigene0017523	-	NEG_M580T73_1	C00167;00040,00053,00520,01100	0.978004	5.08667e-06
Unigene0000845	-	POS_M126T84	C05127;00340	0.977973	5.11113e-06
Unigene0002323	-	POS_M209T301	C00328;00380,01100,05143	0.977959	5.12298e-06
Unigene0066230	K08770;03320	NEG_M272T75	C18513;-	0.977893	5.17599e-06
Unigene0081231	-	POS_M298T679	C06121;-	0.977865	5.19954e-06
Unigene0049344	-	NEG_M336T75	C11745;-	0.977851	5.21052e-06
Unigene0033274	-	NEG_M210T171	C05353;-	0.977828	5.22937e-06
Unigene0071788	-	NEG_M210T171	C05353;-	0.97782	5.23585e-06
Unigene0065213	-	POS_M217T133	C02954;01130	0.97779	5.26082e-06
Unigene0066601	-	POS_M154T122	C05135;00340	0.977745	5.29811e-06
Unigene0031596	-	NEG_M369T70	C00447;01100,01120,01200	0.977731	5.3093e-06
Unigene0001645	-	POS_M126T84	C05127;00340	0.97773	5.31047e-06
Unigene0009988	K12649;04622	POS_M458T814	C08980;-	0.97772	5.31852e-06
Unigene0021203	-	NEG_M319T837	C14748;00590,01100,04270	0.977708	5.32888e-06
Unigene0064180	-	NEG_M336T75	C11745;-	0.977707	5.3291e-06
Unigene0005157	-	NEG_M580T73_1	C00167;00040,00053,00520,01100	0.977705	5.33124e-06
Unigene0062830	-	NEG_M210T171	C05353;-	0.977669	5.36072e-06
Unigene0031401	-	NEG_M210T171	C05353;-	0.977668	5.36209e-06
Unigene0055870	-	NEG_M210T171	C05353;-	0.977641	5.38445e-06
Unigene0054951	-	POS_M198T99	C02997;-	0.977639	5.38577e-06
Unigene0024437	-	NEG_M580T73_1	C00167;00040,00053,00520,01100	0.977632	5.39162e-06
Unigene0056552	-	NEG_M272T75	C18513;-	0.977627	5.39638e-06
Unigene0008883	-	NEG_M210T171	C05353;-	0.977612	5.40836e-06
Unigene0080684	-	NEG_M347T94	C00130;00230,01100,01110,01130,04742	0.977603	5.41636e-06
Unigene0033944	-	POS_M192T115	C00311;00020,00630,01100,01110,01120,01130,01200,01210,01230,04922,05230	0.977602	5.4172e-06
Unigene0074058	-	NEG_M186T73	C00197;00010,00030,00260,00561,00630,01100,01110,01120,01130,01200,01230,04922,05230	0.9776	5.4189e-06
Unigene0027648	-	NEG_M347T94	C00130;00230,01100,01110,01130,04742	0.977598	5.42065e-06
Unigene0066852	-	NEG_M580T73_1	C00167;00040,00053,00520,01100	0.977594	5.42363e-06
Unigene0035558	-	POS_M160T103	C21602;-	0.977594	5.42385e-06
Unigene0040928	K12567;05410,05414	NEG_M580T73_1	C00167;00040,00053,00520,01100	0.977537	5.47197e-06
Unigene0070895	-	POS_M516T783_1	C11991;01130	0.977519	5.48729e-06
Unigene0044518	-	NEG_M190T299	C05635;00380,01100,04726	0.977518	5.48824e-06
Unigene0010520	-	NEG_M369T70	C00447;01100,01120,01200	0.977504	5.5002e-06
Unigene0013599	-	NEG_M171T78	C02979;-	-0.977493	5.50921e-06
Unigene0059329	-	POS_M154T122	C05135;00340	0.977443	5.55195e-06
Unigene0051290	-	POS_M126T84	C05127;00340	0.977416	5.57494e-06
Unigene0025516	-	POS_M298T679	C06121;-	0.977408	5.58204e-06
Unigene0005210	-	POS_M101T111	C14691;-	0.977403	5.58644e-06
Unigene0065416	K04512;04310	POS_M225T287	C02794;-	0.97739	5.5973e-06
Unigene0062369	-	POS_M458T814	C08980;-	0.977387	5.60022e-06
Unigene0076170	-	POS_M269T132	C00294;00230,01100	0.977386	5.60068e-06
Unigene0017479	-	POS_M101T111	C14691;-	0.977348	5.63351e-06
Unigene0071498	-	NEG_M336T75	C11745;-	0.977338	5.6429e-06
Unigene0060934	-	POS_M298T679	C06121;-	0.977311	5.66579e-06
Unigene0045330	-	POS_M352T835	C01312;00590,01100,04024,04080,04270,04370,04611	0.977297	5.678e-06
Unigene0057790	-	POS_M298T679	C06121;-	0.977293	5.68158e-06
Unigene0056848	-	NEG_M347T94	C00130;00230,01100,01110,01130,04742	0.977289	5.68541e-06
Unigene0072358	-	POS_M458T814	C08980;-	0.97728	5.69326e-06
Unigene0007789	-	POS_M284T502	C13846;-	0.977277	5.69534e-06
Unigene0011163	-	NEG_M272T75	C18513;-	0.977269	5.70269e-06
Unigene0015407	-	POS_M270T266	C15531;-	0.977236	5.73113e-06
Unigene0007994	-	POS_M298T679	C06121;-	0.977236	5.73118e-06
Unigene0034406	-	NEG_M272T75	C18513;-	0.977232	5.73457e-06
Unigene0061642	-	POS_M298T679	C06121;-	0.977229	5.73785e-06
Unigene0015202	-	NEG_M336T75	C11745;-	0.977211	5.75318e-06
Unigene0027148	-	POS_M101T111	C14691;-	0.977193	5.76946e-06
Unigene0036836	-	POS_M298T679	C06121;-	0.977192	5.76968e-06
Unigene0012930	K19366;04144	POS_M173T110	C21026;-	0.977191	5.77106e-06
Unigene0067558	-	NEG_M209T76	C00879;00053	0.977178	5.7819e-06
Unigene0048207	-	POS_M192T115	C00311;00020,00630,01100,01110,01120,01130,01200,01210,01230,04922,05230	0.97717	5.78912e-06
Unigene0046937	-	NEG_M347T94	C00130;00230,01100,01110,01130,04742	0.977149	5.80826e-06
Unigene0049377	-	NEG_M272T75	C18513;-	0.977139	5.81658e-06
Unigene0030521	-	NEG_M369T70	C00447;01100,01120,01200	0.977138	5.81733e-06
Unigene0059348	-	NEG_M209T76	C00879;00053	0.977132	5.82274e-06
Unigene0002566	-	POS_M192T115	C00311;00020,00630,01100,01110,01120,01130,01200,01210,01230,04922,05230	0.97708	5.86899e-06
Unigene0038492	-	POS_M101T111	C14691;-	0.97708	5.86941e-06
Unigene0067679	-	POS_M198T99	C02997;-	0.977078	5.87077e-06
Unigene0021064	-	NEG_M313T747	C14828;00591	0.977075	5.87365e-06
Unigene0048529	-	POS_M217T133	C02954;01130	0.977066	5.88173e-06
Unigene0044226	-	POS_M184T94	C00588;00564,01100,05231	0.977054	5.89232e-06
Unigene0066782	-	NEG_M272T75	C18513;-	0.977027	5.91612e-06
Unigene0020753	-	POS_M284T502	C13846;-	0.977019	5.92398e-06
Unigene0018392	-	POS_M298T679	C06121;-	0.977009	5.93259e-06
Unigene0080684	-	POS_M284T502	C13846;-	0.977006	5.9354e-06
Unigene0026450	-	NEG_M186T73	C00197;00010,00030,00260,00561,00630,01100,01110,01120,01130,01200,01230,04922,05230	0.976996	5.94441e-06
Unigene0004558	K04870;04010,04260,04261,04921,05410,05412,05414	NEG_M369T70	C00447;01100,01120,01200	0.976989	5.95054e-06
Unigene0006234	K05759;04013,04015,04810,05131,05132	NEG_M319T837	C14748;00590,01100,04270	0.976922	6.01064e-06
Unigene0075723	-	NEG_M272T75	C18513;-	0.976916	6.01623e-06
Unigene0069017	-	POS_M154T122	C05135;00340	0.9769	6.03114e-06
Unigene0047244	K00129;00010,00340,00350,00360,00410,00980,00982,01100,05204	NEG_M336T75	C11745;-	0.976891	6.03879e-06
Unigene0013785	-	POS_M101T111	C14691;-	0.976843	6.08256e-06
Unigene0075204	K03231;03013,05134,05140	NEG_M580T73_1	C00167;00040,00053,00520,01100	0.976838	6.0878e-06
Unigene0031723	-	POS_M298T679	C06121;-	0.976827	6.0975e-06
Unigene0008355	-	NEG_M272T75	C18513;-	0.97682	6.10395e-06
Unigene0052143	-	NEG_M210T171	C05353;-	0.97681	6.11284e-06
Unigene0051606	-	NEG_M210T171	C05353;-	0.976805	6.11721e-06
Unigene0044358	-	POS_M225T287	C02794;-	-0.976783	6.13785e-06
Unigene0038210	-	NEG_M336T75	C11745;-	0.976778	6.14205e-06
Unigene0077231	-	NEG_M336T75	C11745;-	0.976757	6.16212e-06
Unigene0049577	-	POS_M101T111	C14691;-	0.976747	6.1713e-06
Unigene0080907	-	POS_M298T679	C06121;-	0.976729	6.18717e-06
Unigene0072283	K13126;03013,03015,03018	POS_M154T122	C05135;00340	0.976724	6.19247e-06
Unigene0004302	K10603;04120,05340	NEG_M336T75	C11745;-	0.976715	6.20081e-06
Unigene0028101	-	POS_M162T431	C07236;-	0.97669	6.22409e-06
Unigene0010157	K01858;00562,01100	NEG_M347T94	C00130;00230,01100,01110,01130,04742	0.976675	6.2377e-06
Unigene0013690	-	NEG_M210T171	C05353;-	0.976664	6.24837e-06
Unigene0080801	-	NEG_M347T94	C00130;00230,01100,01110,01130,04742	0.976657	6.25467e-06
Unigene0018131	-	NEG_M186T73	C00197;00010,00030,00260,00561,00630,01100,01110,01120,01130,01200,01230,04922,05230	0.976652	6.25941e-06
Unigene0061459	-	POS_M154T122	C05135;00340	0.97665	6.26052e-06
Unigene0079100	-	POS_M126T43	C03557;01100,01120,02010	-0.976642	6.26836e-06
Unigene0056709	K02842;04150,04310,04390,04550,04916,04934,05010,05165,05200,05205,05217,05224,05225,05226	NEG_M347T94	C00130;00230,01100,01110,01130,04742	0.976639	6.27125e-06
Unigene0066965	-	NEG_M272T75	C18513;-	0.976618	6.29046e-06
Unigene0033329	-	POS_M352T835	C01312;00590,01100,04024,04080,04270,04370,04611	0.976617	6.29144e-06
Unigene0058852	K06630;04110,04114,04151,04390,04391,04621,04722,05160,05203	POS_M192T115	C00311;00020,00630,01100,01110,01120,01130,01200,01210,01230,04922,05230	0.976607	6.30121e-06
Unigene0017179	-	POS_M458T814	C08980;-	0.976596	6.31114e-06
Unigene0061572	-	NEG_M369T70	C00447;01100,01120,01200	0.976591	6.31599e-06
Unigene0045006	-	POS_M101T111	C14691;-	0.976591	6.31608e-06
Unigene0027722	-	POS_M162T431	C07236;-	0.976588	6.31887e-06
Unigene0052595	-	POS_M265T289_2	C19039;-	0.97654	6.36454e-06
Unigene0020146	-	NEG_M319T837	C14748;00590,01100,04270	0.976525	6.37856e-06
Unigene0061954	-	POS_M154T122	C05135;00340	0.97651	6.39271e-06
Unigene0055371	-	POS_M162T431	C07236;-	0.976502	6.40006e-06
Unigene0005271	-	NEG_M186T73	C00197;00010,00030,00260,00561,00630,01100,01110,01120,01130,01200,01230,04922,05230	0.976492	6.40908e-06
Unigene0051779	-	NEG_M186T73	C00197;00010,00030,00260,00561,00630,01100,01110,01120,01130,01200,01230,04922,05230	0.976476	6.42475e-06
Unigene0043195	K01672;00910,01100	NEG_M580T73_1	C00167;00040,00053,00520,01100	0.976438	6.46128e-06
Unigene0000577	K06634;03022,03420,04110	NEG_M272T75	C18513;-	0.976415	6.48248e-06
Unigene0045716	-	POS_M130T773	C02647;00330,01100	0.9764	6.49757e-06
Unigene0009504	-	POS_M192T115	C00311;00020,00630,01100,01110,01120,01130,01200,01210,01230,04922,05230	0.97639	6.50643e-06
Unigene0073179	-	POS_M288T351	C05141;00140,01100	0.976373	6.52261e-06
Unigene0013564	-	POS_M101T111	C14691;-	0.976371	6.52514e-06
Unigene0003376	-	POS_M106T94	C00065;00260,00261,00270,00460,00600,00630,00920,00970,01100,01110,01120,01130,01200,01230,02010,04071,04974,04978,05230	0.976362	6.53343e-06
Unigene0076168	K14560;03008	NEG_M347T94	C00130;00230,01100,01110,01130,04742	0.97636	6.53527e-06
Unigene0076257	-	NEG_M347T94	C00130;00230,01100,01110,01130,04742	0.976318	6.57645e-06
Unigene0038171	-	NEG_M186T73	C00197;00010,00030,00260,00561,00630,01100,01110,01120,01130,01200,01230,04922,05230	0.976304	6.58973e-06
Unigene0061831	-	POS_M225T287	C02794;-	0.976292	6.60083e-06
Unigene0080044	K15291;04721,04723	NEG_M369T70	C00447;01100,01120,01200	0.976274	6.61831e-06
Unigene0025107	K00452;00380,01100	POS_M170T93	C01152;00340	0.976239	6.65273e-06
Unigene0075609	-	NEG_M272T75	C18513;-	0.97623	6.66168e-06
Unigene0012501	-	POS_M192T115	C00311;00020,00630,01100,01110,01120,01130,01200,01210,01230,04922,05230	0.976205	6.68565e-06
Unigene0062706	-	POS_M298T679	C06121;-	0.976196	6.69414e-06
Unigene0069115	K12758;04510,04670,04810,05131	NEG_M580T73_1	C00167;00040,00053,00520,01100	0.976187	6.70342e-06
Unigene0008631	-	NEG_M347T94	C00130;00230,01100,01110,01130,04742	0.97618	6.71004e-06
Unigene0045718	-	POS_M217T363	C09712;-	0.976179	6.71072e-06
Unigene0060662	-	POS_M298T679	C06121;-	0.976173	6.71745e-06
Unigene0075588	-	NEG_M209T76	C00879;00053	0.97617	6.71955e-06
Unigene0063271	K01738;00270,00920,01100,01200,01230	POS_M284T502	C13846;-	0.976162	6.72742e-06
Unigene0013570	-	NEG_M247T91	C12599;-	-0.976152	6.73791e-06
Unigene0009641	-	POS_M311T88	C01151;00030	-0.976138	6.75103e-06
Unigene0060522	-	NEG_M210T171	C05353;-	0.976133	6.7567e-06
Unigene0005979	-	POS_M162T431	C07236;-	0.976126	6.76293e-06
Unigene0073226	-	POS_M126T84	C05127;00340	0.976115	6.77433e-06
Unigene0080596	-	NEG_M210T171	C05353;-	0.976111	6.77811e-06
Unigene0042598	-	POS_M284T502	C13846;-	0.976108	6.78086e-06
Unigene0054405	-	NEG_M369T70	C00447;01100,01120,01200	0.976103	6.78564e-06
Unigene0071633	-	POS_M225T287	C02794;-	0.976085	6.8034e-06
Unigene0033828	-	NEG_M210T171	C05353;-	0.976078	6.81027e-06
Unigene0040036	-	POS_M101T111	C14691;-	0.976069	6.8196e-06
Unigene0077230	-	NEG_M272T75	C18513;-	0.976064	6.82473e-06
Unigene0014678	-	POS_M160T103	C21602;-	0.976064	6.82488e-06
Unigene0020768	-	POS_M352T835	C01312;00590,01100,04024,04080,04270,04370,04611	0.976062	6.82672e-06
Unigene0074142	-	NEG_M209T76	C00879;00053	0.976048	6.84041e-06
Unigene0054071	-	NEG_M580T73_1	C00167;00040,00053,00520,01100	0.976041	6.84736e-06
Unigene0058857	-	NEG_M209T76	C00879;00053	0.976024	6.86396e-06
Unigene0000447	-	POS_M162T431	C07236;-	0.976024	6.86399e-06
Unigene0055831	-	NEG_M210T171	C05353;-	0.975998	6.88972e-06
Unigene0066517	K13369;00140,00830,01100	POS_M162T431	C07236;-	0.975998	6.89046e-06
Unigene0070967	K01803;00010,00051,00562,01100,01200,01230	NEG_M580T73_1	C00167;00040,00053,00520,01100	0.975982	6.90632e-06
Unigene0059270	-	NEG_M272T75	C18513;-	0.975958	6.92971e-06
Unigene0079932	-	POS_M217T133	C02954;01130	0.975953	6.93535e-06
Unigene0078827	-	POS_M298T679	C06121;-	0.975934	6.95423e-06
Unigene0010520	-	POS_M352T835	C01312;00590,01100,04024,04080,04270,04370,04611	0.975926	6.96219e-06
Unigene0057685	-	POS_M298T679	C06121;-	0.975919	6.96952e-06
Unigene0056709	K02842;04150,04310,04390,04550,04916,04934,05010,05165,05200,05205,05217,05224,05225,05226	POS_M284T502	C13846;-	0.975905	6.98354e-06
Unigene0001793	-	NEG_M347T94	C00130;00230,01100,01110,01130,04742	0.975863	7.02554e-06
Unigene0075491	-	POS_M198T99	C02997;-	0.975856	7.03276e-06
Unigene0055173	-	POS_M101T111	C14691;-	0.975854	7.0353e-06
Unigene0055150	-	NEG_M210T171	C05353;-	0.975831	7.0585e-06
Unigene0030840	-	NEG_M274T81	C05283;-	0.975826	7.06368e-06
Unigene0022119	-	NEG_M336T75	C11745;-	0.975825	7.06441e-06
Unigene0026912	-	POS_M192T115	C00311;00020,00630,01100,01110,01120,01130,01200,01210,01230,04922,05230	0.97582	7.06965e-06
Unigene0034971	K00799;00480,00980,00982,00983,01100,01524,04212,05200,05204,05225,05418	NEG_M272T75	C18513;-	0.975816	7.07344e-06
Unigene0072464	-	POS_M192T115	C00311;00020,00630,01100,01110,01120,01130,01200,01210,01230,04922,05230	0.975806	7.08387e-06
Unigene0062733	-	POS_M434T696_2	C15557;-	0.975773	7.11732e-06
Unigene0076764	-	POS_M352T835	C01312;00590,01100,04024,04080,04270,04370,04611	0.975772	7.11796e-06
Unigene0028117	-	POS_M284T502	C13846;-	0.975762	7.12816e-06
Unigene0044518	-	POS_M209T301	C00328;00380,01100,05143	0.975749	7.14141e-06
Unigene0027974	-	POS_M284T502	C13846;-	0.975742	7.1486e-06
Unigene0049577	-	NEG_M272T75	C18513;-	0.975673	7.22e-06
Unigene0000954	-	NEG_M191T82	C00296;00400	0.975671	7.22221e-06
Unigene0055125	-	NEG_M580T73_1	C00167;00040,00053,00520,01100	0.975667	7.22653e-06
Unigene0070843	-	NEG_M580T73_1	C00167;00040,00053,00520,01100	0.975657	7.23667e-06
Unigene0028486	-	NEG_M210T171	C05353;-	0.975651	7.24256e-06
Unigene0057984	-	NEG_M369T70	C00447;01100,01120,01200	0.975626	7.26826e-06
Unigene0006624	-	POS_M115T287	C00429;00240,00410,00770,01100	0.975618	7.27707e-06
Unigene0072258	-	NEG_M347T94	C00130;00230,01100,01110,01130,04742	0.975614	7.28129e-06
Unigene0037869	-	POS_M298T679	C06121;-	0.9756	7.29584e-06
Unigene0081707	-	POS_M284T502	C13846;-	0.97559	7.3059e-06
Unigene0034257	-	NEG_M295T31_2	C14767;00591,03320	0.97558	7.31601e-06
Unigene0066230	K08770;03320	NEG_M336T75	C11745;-	0.975568	7.32836e-06
Unigene0000124	-	POS_M225T287	C02794;-	0.975568	7.3292e-06
Unigene0029530	-	POS_M298T679	C06121;-	0.975559	7.33856e-06
Unigene0018477	-	NEG_M347T94	C00130;00230,01100,01110,01130,04742	0.97554	7.35763e-06
Unigene0038492	-	POS_M162T431	C07236;-	0.975525	7.37341e-06
Unigene0023724	-	POS_M276T228	C04498;00330	0.975516	7.38324e-06
Unigene0077457	-	POS_M288T351	C05141;00140,01100	0.975515	7.38368e-06
Unigene0043813	-	POS_M217T133	C02954;01130	0.975514	7.38567e-06
Unigene0066105	-	NEG_M580T73_1	C00167;00040,00053,00520,01100	0.975478	7.42304e-06
Unigene0030920	-	NEG_M209T76	C00879;00053	0.975473	7.42839e-06
Unigene0075965	-	POS_M298T679	C06121;-	0.975438	7.46537e-06
Unigene0052590	-	NEG_M190T299	C05635;00380,01100,04726	0.975426	7.47826e-06
Unigene0020642	-	POS_M101T111	C14691;-	0.975414	7.49036e-06
Unigene0054833	-	NEG_M336T75	C11745;-	0.975382	7.52433e-06
Unigene0061517	-	NEG_M209T76	C00879;00053	0.975373	7.53418e-06
Unigene0074882	-	POS_M298T679	C06121;-	0.975339	7.57011e-06
Unigene0004558	K04870;04010,04260,04261,04921,05410,05412,05414	NEG_M272T75	C18513;-	0.975338	7.57157e-06
Unigene0017546	-	POS_M298T679	C06121;-	0.975328	7.58186e-06
Unigene0069957	-	POS_M162T431	C07236;-	0.975325	7.5851e-06
Unigene0075609	-	NEG_M336T75	C11745;-	0.975307	7.60422e-06
Unigene0042751	K06630;04110,04114,04151,04390,04391,04621,04722,05160,05203	POS_M192T115	C00311;00020,00630,01100,01110,01120,01130,01200,01210,01230,04922,05230	0.975307	7.60503e-06
Unigene0016482	-	NEG_M580T73_1	C00167;00040,00053,00520,01100	0.975299	7.61305e-06
Unigene0003938	-	POS_M298T679	C06121;-	0.975291	7.62117e-06
Unigene0018390	-	NEG_M336T75	C11745;-	0.975289	7.62357e-06
Unigene0006381	-	NEG_M210T171	C05353;-	0.975279	7.63411e-06
Unigene0003938	-	NEG_M272T75	C18513;-	0.975266	7.64844e-06
Unigene0052203	-	POS_M162T431	C07236;-	0.975227	7.69094e-06
Unigene0081662	-	NEG_M347T94	C00130;00230,01100,01110,01130,04742	0.975222	7.69606e-06
Unigene0014030	-	NEG_M247T91	C12599;-	0.975189	7.73211e-06
Unigene0008694	-	POS_M298T679	C06121;-	0.975184	7.73703e-06
Unigene0061640	-	POS_M101T111	C14691;-	0.975181	7.73996e-06
Unigene0081297	-	POS_M298T679	C06121;-	0.975181	7.74035e-06
Unigene0004373	K14530;03008,03013	NEG_M347T94	C00130;00230,01100,01110,01130,04742	0.975164	7.75887e-06
Unigene0056303	-	POS_M154T122	C05135;00340	0.97516	7.76354e-06
Unigene0080664	-	POS_M311T837	C14308;-	0.975155	7.76824e-06
Unigene0028265	-	NEG_M369T70	C00447;01100,01120,01200	0.975153	7.77067e-06
Unigene0077227	-	POS_M276T228	C04498;00330	0.975145	7.77965e-06
Unigene0027828	-	NEG_M347T94	C00130;00230,01100,01110,01130,04742	0.975142	7.78268e-06
Unigene0015592	-	POS_M276T228	C04498;00330	0.975118	7.80859e-06
Unigene0032367	-	POS_M288T351	C05141;00140,01100	0.975101	7.82742e-06
Unigene0081698	-	POS_M298T679	C06121;-	0.975095	7.83346e-06
Unigene0081231	-	POS_M311T837	C14308;-	0.975093	7.8363e-06
Unigene0077720	-	NEG_M272T75	C18513;-	0.975089	7.84023e-06
Unigene0069695	-	NEG_M580T73_1	C00167;00040,00053,00520,01100	0.975085	7.84467e-06
Unigene0037352	-	POS_M217T133	C02954;01130	0.975037	7.89788e-06
Unigene0014225	-	NEG_M220T150	C18570;-	0.975006	7.93199e-06
Unigene0072817	-	POS_M101T111	C14691;-	0.975001	7.93672e-06
Unigene0066188	-	POS_M352T835	C01312;00590,01100,04024,04080,04270,04370,04611	0.974986	7.95323e-06
Unigene0020150	-	NEG_M247T91	C12599;-	-0.97498	7.9605e-06
Unigene0077231	-	POS_M352T835	C01312;00590,01100,04024,04080,04270,04370,04611	0.974961	7.98121e-06
Unigene0035393	-	NEG_M347T94	C00130;00230,01100,01110,01130,04742	0.974934	8.0111e-06
Unigene0014669	-	NEG_M336T75	C11745;-	0.974923	8.02395e-06
Unigene0021340	-	NEG_M347T94	C00130;00230,01100,01110,01130,04742	0.974911	8.03669e-06
Unigene0001946	-	NEG_M210T171	C05353;-	0.974907	8.04169e-06
Unigene0030506	-	POS_M288T351	C05141;00140,01100	0.974886	8.06425e-06
Unigene0072012	-	NEG_M186T73	C00197;00010,00030,00260,00561,00630,01100,01110,01120,01130,01200,01230,04922,05230	0.974875	8.07654e-06
Unigene0074344	K06087;04514,04530,04670,05130,05160	NEG_M347T94	C00130;00230,01100,01110,01130,04742	0.974849	8.10659e-06
Unigene0000791	-	POS_M279T802	C14762;00591,03320	0.974846	8.10972e-06
Unigene0052541	-	POS_M284T502	C13846;-	0.974844	8.11174e-06
Unigene0073426	-	NEG_M210T171	C05353;-	0.974814	8.14504e-06
Unigene0059471	-	NEG_M272T75	C18513;-	0.974802	8.1594e-06
Unigene0080767	-	NEG_M247T91	C12599;-	-0.974779	8.18525e-06
Unigene0006176	-	NEG_M210T171	C05353;-	0.974753	8.21372e-06
Unigene0017547	K03540;03013	NEG_M347T94	C00130;00230,01100,01110,01130,04742	0.974745	8.22344e-06
Unigene0077180	-	POS_M616T803_1	C08688;-	0.974739	8.22982e-06
Unigene0079167	-	POS_M298T679	C06121;-	0.974736	8.23295e-06
Unigene0064180	-	NEG_M369T70	C00447;01100,01120,01200	0.974703	8.27067e-06
Unigene0037331	-	POS_M149T209	C01606;01100,01120,01220,02010	-0.974679	8.2977e-06
Unigene0079654	K14527;03008,03013	POS_M225T287	C02794;-	0.974667	8.31173e-06
Unigene0054387	-	POS_M288T351	C05141;00140,01100	0.974655	8.32577e-06
Unigene0028469	-	POS_M298T679	C06121;-	0.974626	8.35909e-06
Unigene0008199	-	POS_M284T502	C13846;-	0.974606	8.38179e-06
Unigene0002203	-	NEG_M336T75	C11745;-	0.974602	8.38558e-06
Unigene0008283	-	NEG_M347T94	C00130;00230,01100,01110,01130,04742	0.974566	8.42743e-06
Unigene0030746	-	NEG_M369T70	C00447;01100,01120,01200	0.974561	8.43365e-06
Unigene0035840	-	POS_M298T679	C06121;-	0.974531	8.46792e-06
Unigene0047275	-	POS_M217T363	C09712;-	0.974527	8.47261e-06
Unigene0050611	-	NEG_M272T75	C18513;-	0.974519	8.48221e-06
Unigene0037824	-	NEG_M210T171	C05353;-	0.974492	8.5127e-06
Unigene0001373	K00252;00071,00310,00380,01100	POS_M126T84	C05127;00340	0.974484	8.52207e-06
Unigene0070123	-	NEG_M347T94	C00130;00230,01100,01110,01130,04742	0.97446	8.5499e-06
Unigene0005271	-	NEG_M580T73_1	C00167;00040,00053,00520,01100	0.974432	8.583e-06
Unigene0071498	-	NEG_M580T73_1	C00167;00040,00053,00520,01100	0.974427	8.58878e-06
Unigene0050611	-	NEG_M336T75	C11745;-	0.974416	8.60104e-06
Unigene0034322	-	NEG_M369T70	C00447;01100,01120,01200	0.974401	8.61897e-06
Unigene0050740	K01176;00500,01100,04972,04973	NEG_M435T799_1	C13782;01110	0.974386	8.63719e-06
Unigene0033469	-	POS_M162T431	C07236;-	0.974366	8.65956e-06
Unigene0075286	-	POS_M192T115	C00311;00020,00630,01100,01110,01120,01130,01200,01210,01230,04922,05230	0.974323	8.71103e-06
Unigene0081805	-	POS_M225T287	C02794;-	0.974303	8.73399e-06
Unigene0054742	-	NEG_M580T73_1	C00167;00040,00053,00520,01100	0.974298	8.74061e-06
Unigene0043220	-	NEG_M336T75	C11745;-	0.97429	8.75016e-06
Unigene0070194	-	POS_M162T431	C07236;-	0.974279	8.76226e-06
Unigene0000577	K06634;03022,03420,04110	NEG_M336T75	C11745;-	0.974255	8.79077e-06
Unigene0022837	K01006;00620,01100,01200	NEG_M336T75	C11745;-	0.974252	8.79476e-06
Unigene0082398	-	NEG_M336T75	C11745;-	0.97424	8.80922e-06
Unigene0028669	-	POS_M298T679	C06121;-	0.974217	8.83591e-06
Unigene0021065	-	POS_M101T111	C14691;-	0.974209	8.84538e-06
Unigene0052647	-	POS_M298T679	C06121;-	0.974209	8.84543e-06
Unigene0040218	-	POS_M101T111	C14691;-	0.974208	8.84717e-06
Unigene0022844	-	POS_M284T502	C13846;-	0.974181	8.87965e-06
Unigene0024956	-	POS_M284T502	C13846;-	0.974175	8.88638e-06
Unigene0039902	-	NEG_M580T73_1	C00167;00040,00053,00520,01100	0.974174	8.88699e-06
Unigene0028107	-	NEG_M272T75	C18513;-	0.974167	8.89648e-06
Unigene0077180	-	POS_M115T287	C00429;00240,00410,00770,01100	0.974165	8.89856e-06
Unigene0009969	K10352;04530,05130,05132	NEG_M580T73_1	C00167;00040,00053,00520,01100	0.974142	8.92597e-06
Unigene0053217	-	POS_M298T679	C06121;-	0.974136	8.93249e-06
Unigene0077011	-	POS_M324T123	C00055;00240,01100	0.974116	8.95727e-06
Unigene0055978	-	NEG_M209T76	C00879;00053	0.974065	9.01829e-06
Unigene0012698	-	NEG_M272T75	C18513;-	0.974057	9.0279e-06
Unigene0057800	-	POS_M154T122	C05135;00340	0.974052	9.03392e-06
Unigene0057657	-	NEG_M347T94	C00130;00230,01100,01110,01130,04742	0.974044	9.04377e-06
Unigene0065488	-	NEG_M209T76	C00879;00053	0.974039	9.05049e-06
Unigene0004056	K00463;00380,01100,05143	NEG_M347T94	C00130;00230,01100,01110,01130,04742	0.974036	9.05312e-06
Unigene0055125	-	NEG_M186T73	C00197;00010,00030,00260,00561,00630,01100,01110,01120,01130,01200,01230,04922,05230	0.974007	9.08917e-06
Unigene0031723	-	POS_M101T111	C14691;-	0.973985	9.11549e-06
Unigene0044834	-	POS_M352T835	C01312;00590,01100,04024,04080,04270,04370,04611	0.973951	9.1569e-06
Unigene0040760	K03040;03020	NEG_M272T75	C18513;-	0.973946	9.16283e-06
Unigene0008958	-	POS_M217T133	C02954;01130	0.973931	9.18126e-06
Unigene0050410	-	NEG_M186T73	C00197;00010,00030,00260,00561,00630,01100,01110,01120,01130,01200,01230,04922,05230	0.973924	9.19022e-06
Unigene0043220	-	POS_M352T835	C01312;00590,01100,04024,04080,04270,04370,04611	0.973909	9.20849e-06
Unigene0040369	K01689;00010,01100,01200,01230,03018,04066	NEG_M580T73_1	C00167;00040,00053,00520,01100	0.973908	9.20986e-06
Unigene0070123	-	POS_M284T502	C13846;-	0.973908	9.21006e-06
Unigene0050197	-	NEG_M272T75	C18513;-	0.973907	9.2104e-06
Unigene0056396	-	NEG_M369T70	C00447;01100,01120,01200	0.973895	9.22549e-06
Unigene0011687	-	POS_M162T431	C07236;-	0.973892	9.22962e-06
Unigene0024748	-	POS_M198T99	C02997;-	0.973878	9.24708e-06
Unigene0004327	-	POS_M192T115	C00311;00020,00630,01100,01110,01120,01130,01200,01210,01230,04922,05230	0.973871	9.25545e-06
Unigene0013681	-	NEG_M186T73	C00197;00010,00030,00260,00561,00630,01100,01110,01120,01130,01200,01230,04922,05230	0.973867	9.26053e-06
Unigene0005979	-	POS_M298T679	C06121;-	0.973865	9.26191e-06
Unigene0044626	-	POS_M126T84	C05127;00340	0.973864	9.26414e-06
Unigene0070888	-	NEG_M336T75	C11745;-	0.973851	9.28022e-06
Unigene0029522	-	NEG_M336T75	C11745;-	0.973849	9.28223e-06
Unigene0030521	-	NEG_M272T75	C18513;-	0.973847	9.28498e-06
Unigene0079824	-	POS_M452T779_1	C07670;-	0.973781	9.36662e-06
Unigene0040036	-	NEG_M210T171	C05353;-	0.973769	9.38109e-06
Unigene0074145	-	NEG_M149T72	C00074;00010,00020,00400,00620,01100,01110,01120,01130,01200,01230,04922,04964,05230	0.973737	9.4214e-06
Unigene0038422	-	POS_M162T431	C07236;-	0.97372	9.4425e-06
Unigene0008184	-	POS_M288T351	C05141;00140,01100	0.973676	9.49678e-06
Unigene0032067	-	POS_M311T837	C14308;-	0.973667	9.50881e-06
Unigene0020643	-	NEG_M209T76	C00879;00053	0.973666	9.50951e-06
Unigene0022223	-	NEG_M369T70	C00447;01100,01120,01200	0.973616	9.57324e-06
Unigene0034776	-	NEG_M347T94	C00130;00230,01100,01110,01130,04742	0.973609	9.58211e-06
Unigene0047451	-	NEG_M347T94	C00130;00230,01100,01110,01130,04742	0.973605	9.58622e-06
Unigene0067186	-	NEG_M336T75	C11745;-	0.973602	9.59027e-06
Unigene0047158	-	POS_M284T502	C13846;-	0.973579	9.61946e-06
Unigene0041020	-	POS_M162T431	C07236;-	0.97357	9.63064e-06
Unigene0052615	-	NEG_M347T94	C00130;00230,01100,01110,01130,04742	0.97356	9.64412e-06
Unigene0071451	K20996;01522,04330,04919,05165,05200,05206,05224	NEG_M580T73_1	C00167;00040,00053,00520,01100	0.973544	9.66435e-06
Unigene0077445	-	POS_M101T111	C14691;-	0.973487	9.73638e-06
Unigene0000999	-	POS_M126T84	C05127;00340	0.973486	9.73793e-06
Unigene0019232	-	NEG_M580T73_1	C00167;00040,00053,00520,01100	0.973481	9.74428e-06
Unigene0076061	-	POS_M162T431	C07236;-	0.973475	9.75129e-06
Unigene0076549	K18245;00910,01100,04964,04966,04971,04972,04976	NEG_M580T73_1	C00167;00040,00053,00520,01100	0.973474	9.75247e-06
Unigene0002191	-	NEG_M260T77	C05345;00010,00030,00051,00520,01100,01110,01120,01130,01200,01230	-0.973469	9.75994e-06
Unigene0074108	K14530;03008,03013	NEG_M210T171	C05353;-	0.973451	9.78294e-06
Unigene0033150	K09228;05168	POS_M250T298	C00330;00230,01100	0.973424	9.81695e-06
Unigene0065463	-	NEG_M347T94	C00130;00230,01100,01110,01130,04742	0.973421	9.82033e-06
Unigene0045906	-	NEG_M336T75	C11745;-	0.973392	9.8581e-06
Unigene0029874	-	NEG_M210T171	C05353;-	0.973391	9.85968e-06
Unigene0011264	-	POS_M284T502	C13846;-	0.973356	9.90402e-06
Unigene0074882	-	POS_M101T111	C14691;-	0.973354	9.90675e-06
Unigene0031597	-	NEG_M369T70	C00447;01100,01120,01200	0.97335	9.91245e-06
Unigene0079197	-	NEG_M369T70	C00447;01100,01120,01200	0.973334	9.93336e-06
Unigene0027011	-	POS_M284T502	C13846;-	0.97332	9.95162e-06
Unigene0022883	-	POS_M616T803_1	C08688;-	-0.973302	9.97473e-06
Unigene0033835	K05717;04151,04510,04512,04810,04933,05100,05135,05146,05165,05200,05205,05222	POS_M126T84	C05127;00340	0.973299	9.97876e-06
Unigene0046360	-	NEG_M210T171	C05353;-	0.973288	9.99313e-06
Unigene0032944	-	POS_M101T111	C14691;-	0.973281	1.00012e-05
Unigene0052590	-	POS_M209T301	C00328;00380,01100,05143	0.973276	1.00077e-05
Unigene0065347	-	POS_M288T351	C05141;00140,01100	0.973264	1.00233e-05
Unigene0026956	K13352;04146	NEG_M246T90	C11281;-	0.973259	1.00298e-05
Unigene0075954	K12489;04144	NEG_M272T75	C18513;-	0.97325	1.00419e-05
Unigene0014982	-	POS_M284T502	C13846;-	0.973247	1.00462e-05
Unigene0056848	-	POS_M284T502	C13846;-	0.973247	1.00463e-05
Unigene0035123	-	POS_M126T84	C05127;00340	0.973243	1.00507e-05
Unigene0004766	-	POS_M298T679	C06121;-	0.973239	1.00563e-05
Unigene0025051	-	POS_M126T84	C05127;00340	0.973231	1.00666e-05
Unigene0000953	-	POS_M284T502	C13846;-	0.973221	1.00795e-05
Unigene0074343	-	POS_M352T835	C01312;00590,01100,04024,04080,04270,04370,04611	0.973201	1.0106e-05
Unigene0010089	-	POS_M162T431	C07236;-	0.973181	1.0132e-05
Unigene0077129	-	NEG_M347T94	C00130;00230,01100,01110,01130,04742	0.973168	1.01488e-05
Unigene0068680	-	NEG_M191T82	C00296;00400	0.973159	1.01614e-05
Unigene0057444	K00600;00260,00630,00670,01100,01200,01230,01523	POS_M115T287	C00429;00240,00410,00770,01100	-0.973136	1.01909e-05
Unigene0076723	-	NEG_M347T94	C00130;00230,01100,01110,01130,04742	0.973136	1.01917e-05
Unigene0051206	K12196;04144,04217	POS_M160T103	C21602;-	0.97313	1.01998e-05
Unigene0033944	-	NEG_M272T75	C18513;-	0.97313	1.02e-05
Unigene0051264	-	NEG_M272T75	C18513;-	0.973125	1.02055e-05
Unigene0066188	-	NEG_M369T70	C00447;01100,01120,01200	0.973079	1.02673e-05
Unigene0072230	K12042;04020	NEG_M580T73_1	C00167;00040,00053,00520,01100	0.973068	1.02818e-05
Unigene0011809	K00893;00230,00240,01100	NEG_M205T114	C02980;-	0.973066	1.02835e-05
Unigene0030746	-	NEG_M186T73	C00197;00010,00030,00260,00561,00630,01100,01110,01120,01130,01200,01230,04922,05230	0.973033	1.03275e-05
Unigene0057026	-	POS_M198T99	C02997;-	0.973012	1.0356e-05
Unigene0064175	K20547;00520,01100	NEG_M187T192	C02155;-	0.973006	1.03637e-05
Unigene0082196	-	POS_M298T679	C06121;-	0.972999	1.03737e-05
Unigene0067311	-	POS_M101T111	C14691;-	0.972993	1.03818e-05
Unigene0067981	-	POS_M458T814	C08980;-	0.972992	1.0383e-05
Unigene0035840	-	POS_M311T837	C14308;-	0.972986	1.03907e-05
Unigene0041288	K02541;03030,04110	POS_M458T814	C08980;-	0.972985	1.0392e-05
Unigene0056708	-	POS_M225T287	C02794;-	0.972962	1.04232e-05
Unigene0031565	K03990;04080,04145,04610,05131,05133,05134,05140,05142,05150,05152,05167,05168,05203,05322	NEG_M210T171	C05353;-	0.972961	1.04233e-05
Unigene0076549	K18245;00910,01100,04964,04966,04971,04972,04976	NEG_M186T73	C00197;00010,00030,00260,00561,00630,01100,01110,01120,01130,01200,01230,04922,05230	0.972961	1.04238e-05
Unigene0028304	-	NEG_M369T70	C00447;01100,01120,01200	0.972932	1.0463e-05
Unigene0070825	-	POS_M288T351	C05141;00140,01100	0.972928	1.04682e-05
Unigene0080358	-	POS_M126T43	C03557;01100,01120,02010	0.972925	1.04726e-05
Unigene0044862	-	POS_M284T502	C13846;-	0.972923	1.04749e-05
Unigene0060282	-	POS_M311T837	C14308;-	0.972919	1.048e-05
Unigene0045508	-	NEG_M347T94	C00130;00230,01100,01110,01130,04742	0.972919	1.04808e-05
Unigene0082192	-	NEG_M186T73	C00197;00010,00030,00260,00561,00630,01100,01110,01120,01130,01200,01230,04922,05230	0.972918	1.0481e-05
Unigene0002485	K04981;04978	POS_M217T363	C09712;-	-0.972861	1.05585e-05
Unigene0054245	-	POS_M101T111	C14691;-	0.972858	1.05625e-05
Unigene0077088	-	POS_M298T679	C06121;-	0.972851	1.0572e-05
Unigene0008934	-	NEG_M186T73	C00197;00010,00030,00260,00561,00630,01100,01110,01120,01130,01200,01230,04922,05230	0.972839	1.05881e-05
Unigene0001261	K14530;03008,03013	POS_M154T122	C05135;00340	0.972836	1.05925e-05
Unigene0027337	-	POS_M198T99	C02997;-	0.972833	1.05964e-05
Unigene0078363	K21073;05412	NEG_M580T73_1	C00167;00040,00053,00520,01100	0.972831	1.05996e-05
Unigene0051603	-	POS_M101T111	C14691;-	0.972825	1.06078e-05
Unigene0063326	K01379;04071,04140,04142,04210,04915,05152	NEG_M272T75	C18513;-	0.972798	1.06441e-05
Unigene0053087	-	POS_M352T835	C01312;00590,01100,04024,04080,04270,04370,04611	0.972785	1.06615e-05
Unigene0002695	-	NEG_M336T75	C11745;-	0.972782	1.06658e-05
Unigene0046076	K11406;04371,05034,05203,05206	NEG_M210T171	C05353;-	0.972724	1.07448e-05
Unigene0060569	-	NEG_M272T75	C18513;-	0.972679	1.08061e-05
Unigene0076813	-	NEG_M336T75	C11745;-	0.97267	1.0819e-05
Unigene0002582	K15146;04919	POS_M198T99	C02997;-	0.97266	1.08328e-05
Unigene0077180	-	POS_M516T783_1	C11991;01130	0.97265	1.08468e-05
Unigene0067186	-	NEG_M272T75	C18513;-	0.972646	1.0852e-05
Unigene0015287	-	NEG_M347T94	C00130;00230,01100,01110,01130,04742	0.972635	1.08664e-05
Unigene0044862	-	POS_M162T431	C07236;-	0.972622	1.08853e-05
Unigene0029254	-	NEG_M272T75	C18513;-	0.97262	1.08883e-05
Unigene0063334	-	NEG_M347T94	C00130;00230,01100,01110,01130,04742	0.972614	1.08957e-05
Unigene0073473	-	POS_M198T99	C02997;-	0.972612	1.08985e-05
Unigene0043701	-	NEG_M272T75	C18513;-	0.972601	1.09137e-05
Unigene0054078	-	POS_M162T431	C07236;-	0.972598	1.09181e-05
Unigene0049430	-	POS_M225T287	C02794;-	0.97259	1.09296e-05
Unigene0007209	-	POS_M288T351	C05141;00140,01100	0.972571	1.09555e-05
Unigene0015274	-	POS_M192T115	C00311;00020,00630,01100,01110,01120,01130,01200,01210,01230,04922,05230	0.97257	1.09563e-05
Unigene0024670	K00733;00532,00534,01100	NEG_M347T94	C00130;00230,01100,01110,01130,04742	0.972559	1.09723e-05
Unigene0027461	K12623;03018,03040	POS_M101T111	C14691;-	0.972553	1.09808e-05
Unigene0000206	K14530;03008,03013	POS_M284T502	C13846;-	0.972521	1.10244e-05
Unigene0003863	-	POS_M225T287	C02794;-	0.972519	1.1028e-05
Unigene0008717	-	NEG_M347T94	C00130;00230,01100,01110,01130,04742	0.972499	1.10556e-05
Unigene0001020	-	POS_M284T502	C13846;-	0.972489	1.10702e-05
Unigene0056511	K03094;04110,04114,04120,04141,04310,04341,04350,04710,05131,05132,05170,05200	POS_M311T837	C14308;-	0.972486	1.10741e-05
Unigene0076061	-	NEG_M210T171	C05353;-	0.972479	1.1084e-05
Unigene0075754	-	NEG_M347T94	C00130;00230,01100,01110,01130,04742	0.972469	1.10983e-05
Unigene0044279	-	NEG_M209T76	C00879;00053	0.972463	1.11057e-05
Unigene0000612	-	POS_M101T111	C14691;-	0.972437	1.11421e-05
Unigene0014765	-	NEG_M209T76	C00879;00053	0.972436	1.11438e-05
Unigene0052647	-	POS_M162T431	C07236;-	0.972422	1.11636e-05
Unigene0020667	-	POS_M101T111	C14691;-	0.972411	1.1179e-05
Unigene0001569	-	NEG_M369T70	C00447;01100,01120,01200	0.972405	1.11878e-05
Unigene0002654	-	NEG_M272T75	C18513;-	0.972399	1.11962e-05
Unigene0066188	-	POS_M298T679	C06121;-	0.972398	1.11968e-05
Unigene0079330	-	POS_M217T133	C02954;01130	0.972383	1.12185e-05
Unigene0034010	-	POS_M298T679	C06121;-	0.97238	1.12229e-05
Unigene0057191	-	POS_M162T431	C07236;-	0.972359	1.12529e-05
Unigene0053395	K12351;00600,01100,04071	NEG_M186T73	C00197;00010,00030,00260,00561,00630,01100,01110,01120,01130,01200,01230,04922,05230	0.972348	1.12681e-05
Unigene0067638	K13431;03060	NEG_M272T75	C18513;-	0.972346	1.1271e-05
Unigene0077821	-	NEG_M347T94	C00130;00230,01100,01110,01130,04742	0.972338	1.12817e-05
Unigene0056079	-	POS_M298T679	C06121;-	0.972318	1.13106e-05
Unigene0044503	-	POS_M225T287	C02794;-	0.972299	1.13371e-05
Unigene0081662	-	POS_M101T111	C14691;-	0.972292	1.13478e-05
Unigene0029676	-	NEG_M580T73_1	C00167;00040,00053,00520,01100	0.972288	1.13529e-05
Unigene0082192	-	NEG_M580T73_1	C00167;00040,00053,00520,01100	0.972283	1.13599e-05
Unigene0041859	-	NEG_M209T76	C00879;00053	0.972269	1.13796e-05
Unigene0078061	-	POS_M265T289_2	C19039;-	0.97224	1.14217e-05
Unigene0033944	-	POS_M352T835	C01312;00590,01100,04024,04080,04270,04370,04611	0.972232	1.14332e-05
Unigene0032043	-	NEG_M272T75	C18513;-	0.972221	1.14483e-05
Unigene0037548	-	POS_M198T99	C02997;-	0.972214	1.14591e-05
Unigene0039545	K01379;04071,04140,04142,04210,04915,05152	POS_M269T132	C00294;00230,01100	0.972212	1.14619e-05
Unigene0058099	-	POS_M225T287	C02794;-	0.972197	1.14827e-05
Unigene0009799	-	POS_M101T111	C14691;-	0.972194	1.14872e-05
Unigene0001516	-	NEG_M272T75	C18513;-	0.972189	1.14945e-05
Unigene0069754	-	NEG_M253T127	C05926;00790	0.972175	1.15146e-05
Unigene0057697	-	NEG_M441T736	C00504;00670,00790,01100,04976,04977	-0.972173	1.15172e-05
Unigene0039449	-	NEG_M209T76	C00879;00053	0.972164	1.15301e-05
Unigene0042857	-	POS_M298T679	C06121;-	0.972163	1.15315e-05
Unigene0063588	-	POS_M160T103	C21602;-	0.972155	1.15432e-05
Unigene0005305	-	NEG_M102T91	C05145;-	0.972154	1.15452e-05
Unigene0066383	-	NEG_M347T94	C00130;00230,01100,01110,01130,04742	0.97215	1.15511e-05
Unigene0054742	-	NEG_M369T70	C00447;01100,01120,01200	0.972138	1.15681e-05
Unigene0043302	-	NEG_M210T171	C05353;-	0.972136	1.15703e-05
Unigene0014358	-	POS_M162T431	C07236;-	0.972111	1.16068e-05
Unigene0056004	-	POS_M162T431	C07236;-	0.972092	1.16338e-05
Unigene0014358	-	POS_M101T111	C14691;-	0.97209	1.16368e-05
Unigene0062706	-	POS_M101T111	C14691;-	0.972076	1.16576e-05
Unigene0010078	-	NEG_M210T171	C05353;-	0.972061	1.16789e-05
Unigene0003703	-	NEG_M272T75	C18513;-	0.972049	1.16965e-05
Unigene0004144	-	NEG_M272T75	C18513;-	0.972048	1.16976e-05
Unigene0060532	-	NEG_M369T70	C00447;01100,01120,01200	0.972048	1.16987e-05
Unigene0077656	-	POS_M298T679	C06121;-	0.972046	1.17017e-05
Unigene0070828	-	POS_M130T773	C02647;00330,01100	0.972035	1.17171e-05
Unigene0028236	-	NEG_M149T72	C00074;00010,00020,00400,00620,01100,01110,01120,01130,01200,01230,04922,04964,05230	0.972028	1.17276e-05
Unigene0008883	-	POS_M162T431	C07236;-	0.972011	1.17522e-05
Unigene0012289	-	NEG_M209T76	C00879;00053	0.972006	1.17589e-05
Unigene0075977	-	NEG_M336T75	C11745;-	0.972002	1.17655e-05
Unigene0074520	-	NEG_M347T94	C00130;00230,01100,01110,01130,04742	0.971992	1.17802e-05
Unigene0028236	-	POS_M101T111	C14691;-	0.971984	1.17916e-05
Unigene0016797	-	POS_M130T773	C02647;00330,01100	-0.971982	1.17949e-05
Unigene0054079	-	NEG_M272T75	C18513;-	0.971972	1.18097e-05
Unigene0060191	K06099;04530	NEG_M580T73_1	C00167;00040,00053,00520,01100	0.971968	1.18151e-05
Unigene0006176	-	POS_M101T111	C14691;-	0.971966	1.18172e-05
Unigene0079326	-	POS_M198T99	C02997;-	0.971939	1.18579e-05
Unigene0034010	-	NEG_M210T171	C05353;-	0.97193	1.18706e-05
Unigene0056216	-	POS_M311T837	C14308;-	0.971904	1.19092e-05
Unigene0000953	-	POS_M298T679	C06121;-	0.971888	1.19317e-05
Unigene0074058	-	NEG_M580T73_1	C00167;00040,00053,00520,01100	0.971882	1.19414e-05
Unigene0016671	-	NEG_M369T70	C00447;01100,01120,01200	0.971867	1.19638e-05
Unigene0014870	-	NEG_M274T81	C05283;-	0.971847	1.19926e-05
Unigene0036156	K00939;00230,00730,01100	NEG_M369T70	C00447;01100,01120,01200	0.971844	1.19972e-05
Unigene0046937	-	POS_M101T111	C14691;-	0.971813	1.2043e-05
Unigene0066965	-	NEG_M336T75	C11745;-	0.971811	1.20463e-05
Unigene0020249	-	POS_M352T835	C01312;00590,01100,04024,04080,04270,04370,04611	0.971793	1.20726e-05
Unigene0050385	-	NEG_M210T171	C05353;-	0.971773	1.21021e-05
Unigene0000777	-	POS_M198T99	C02997;-	0.971772	1.21036e-05
Unigene0008355	-	NEG_M336T75	C11745;-	0.971759	1.21239e-05
Unigene0071451	K20996;01522,04330,04919,05165,05200,05206,05224	NEG_M336T75	C11745;-	0.971713	1.21923e-05
Unigene0040926	K12567;05410,05414	NEG_M369T70	C00447;01100,01120,01200	0.971684	1.22351e-05
Unigene0065198	-	NEG_M369T70	C00447;01100,01120,01200	0.971636	1.23084e-05
Unigene0046360	-	POS_M298T679	C06121;-	0.971633	1.2313e-05
Unigene0001117	-	POS_M101T111	C14691;-	0.971622	1.23295e-05
Unigene0031388	K10305;04068	NEG_M209T76	C00879;00053	-0.971615	1.23391e-05
Unigene0057790	-	POS_M101T111	C14691;-	0.971606	1.23535e-05
Unigene0029874	-	POS_M162T431	C07236;-	0.971596	1.23684e-05
Unigene0038171	-	NEG_M369T70	C00447;01100,01120,01200	0.971576	1.23987e-05
Unigene0020113	K11643;05165,05203	POS_M284T502	C13846;-	0.971573	1.24035e-05
Unigene0047840	K11409;05034,05203	POS_M162T431	C07236;-	0.971569	1.24089e-05
Unigene0033828	-	POS_M162T431	C07236;-	0.971532	1.24659e-05
Unigene0047436	-	NEG_M253T101	C01716;-	0.971517	1.24889e-05
Unigene0044638	-	NEG_M186T73	C00197;00010,00030,00260,00561,00630,01100,01110,01120,01130,01200,01230,04922,05230	0.97151	1.24985e-05
Unigene0042089	-	POS_M298T679	C06121;-	0.971504	1.25075e-05
Unigene0081639	-	NEG_M347T94	C00130;00230,01100,01110,01130,04742	0.971493	1.25253e-05
Unigene0005761	-	POS_M192T115	C00311;00020,00630,01100,01110,01120,01130,01200,01210,01230,04922,05230	0.971491	1.25272e-05
Unigene0000188	-	POS_M162T431	C07236;-	0.971491	1.25273e-05
Unigene0038908	-	POS_M298T679	C06121;-	0.97149	1.25288e-05
Unigene0029874	-	POS_M101T111	C14691;-	0.971472	1.2557e-05
Unigene0026398	-	NEG_M580T73_1	C00167;00040,00053,00520,01100	0.971445	1.25976e-05
Unigene0002695	-	NEG_M186T73	C00197;00010,00030,00260,00561,00630,01100,01110,01120,01130,01200,01230,04922,05230	0.971441	1.26049e-05
Unigene0076282	-	POS_M130T773	C02647;00330,01100	0.971433	1.26168e-05
Unigene0014358	-	POS_M298T679	C06121;-	0.971425	1.26295e-05
Unigene0082283	-	POS_M616T803_1	C08688;-	-0.971424	1.26296e-05
Unigene0014358	-	POS_M284T502	C13846;-	0.971413	1.26475e-05
Unigene0053410	-	POS_M101T111	C14691;-	0.97141	1.26526e-05
Unigene0060617	-	NEG_M347T94	C00130;00230,01100,01110,01130,04742	0.971399	1.26681e-05
Unigene0032165	-	POS_M225T287	C02794;-	0.971398	1.26697e-05
Unigene0080664	-	POS_M352T835	C01312;00590,01100,04024,04080,04270,04370,04611	0.971383	1.2693e-05
Unigene0057035	-	POS_M284T502	C13846;-	0.971383	1.26931e-05
Unigene0063865	K01852;00100,01100	POS_M265T289_2	C19039;-	0.971375	1.27061e-05
Unigene0002705	-	POS_M298T679	C06121;-	0.971348	1.27477e-05
Unigene0047976	-	NEG_M191T82	C00296;00400	0.971339	1.27608e-05
Unigene0052002	-	POS_M162T431	C07236;-	0.971338	1.27627e-05
Unigene0005630	-	NEG_M274T81	C05283;-	0.971334	1.27696e-05
Unigene0055173	-	NEG_M347T94	C00130;00230,01100,01110,01130,04742	0.971332	1.27716e-05
Unigene0037976	-	NEG_M186T73	C00197;00010,00030,00260,00561,00630,01100,01110,01120,01130,01200,01230,04922,05230	0.97132	1.2791e-05
Unigene0045330	-	POS_M192T115	C00311;00020,00630,01100,01110,01120,01130,01200,01210,01230,04922,05230	0.971298	1.28252e-05
Unigene0051929	-	POS_M101T111	C14691;-	0.971284	1.28467e-05
Unigene0071904	-	NEG_M580T73_1	C00167;00040,00053,00520,01100	0.971282	1.28494e-05
Unigene0044834	-	NEG_M336T75	C11745;-	0.971268	1.28709e-05
Unigene0037371	-	NEG_M347T94	C00130;00230,01100,01110,01130,04742	0.971259	1.2886e-05
Unigene0072170	K08770;03320	NEG_M580T73_1	C00167;00040,00053,00520,01100	0.971253	1.28951e-05
Unigene0059370	-	POS_M192T115	C00311;00020,00630,01100,01110,01120,01130,01200,01210,01230,04922,05230	0.971251	1.28977e-05
Unigene0052542	-	POS_M276T228	C04498;00330	0.971245	1.29067e-05
Unigene0055783	-	POS_M106T94	C00065;00260,00261,00270,00460,00600,00630,00920,00970,01100,01110,01120,01130,01200,01230,02010,04071,04974,04978,05230	0.971238	1.29183e-05
Unigene0066840	-	POS_M516T783_1	C11991;01130	0.971234	1.29247e-05
Unigene0082082	-	POS_M458T814	C08980;-	0.971233	1.29252e-05
Unigene0080939	-	NEG_M347T94	C00130;00230,01100,01110,01130,04742	0.971233	1.29256e-05
Unigene0038363	-	POS_M284T502	C13846;-	0.971196	1.29838e-05
Unigene0011894	K00876;00240,00983,01100	POS_M154T122	C05135;00340	0.971193	1.29876e-05
Unigene0027309	-	NEG_M209T76	C00879;00053	0.971193	1.2989e-05
Unigene0054422	-	NEG_M210T171	C05353;-	0.971189	1.29953e-05
Unigene0000953	-	NEG_M347T94	C00130;00230,01100,01110,01130,04742	0.971185	1.30006e-05
Unigene0059370	-	NEG_M186T73	C00197;00010,00030,00260,00561,00630,01100,01110,01120,01130,01200,01230,04922,05230	0.971185	1.30012e-05
Unigene0064869	-	POS_M298T679	C06121;-	0.971169	1.30252e-05
Unigene0070555	-	POS_M324T123	C00055;00240,01100	0.971159	1.30423e-05
Unigene0009975	-	NEG_M369T70	C00447;01100,01120,01200	0.971159	1.30424e-05
Unigene0003779	-	POS_M298T679	C06121;-	0.97114	1.30715e-05
Unigene0080823	-	POS_M450T100	C08604;	0.971137	1.3076e-05
Unigene0033939	-	POS_M192T115	C00311;00020,00630,01100,01110,01120,01130,01200,01210,01230,04922,05230	0.97112	1.31024e-05
Unigene0062003	-	POS_M270T266	C15531;-	0.971119	1.31052e-05
Unigene0057716	K14530;03008,03013	POS_M276T228	C04498;00330	0.971115	1.31102e-05
Unigene0053577	-	NEG_M210T171	C05353;-	0.971098	1.31374e-05
Unigene0046631	-	POS_M360T100	C01970;-	-0.971095	1.31419e-05
Unigene0055539	-	POS_M185T94	C05594;00350,01100	0.971074	1.31753e-05
Unigene0052187	-	NEG_M347T94	C00130;00230,01100,01110,01130,04742	0.971067	1.3187e-05
Unigene0003458	-	POS_M324T123	C00055;00240,01100	0.971061	1.31958e-05
Unigene0021555	-	NEG_M186T73	C00197;00010,00030,00260,00561,00630,01100,01110,01120,01130,01200,01230,04922,05230	0.971052	1.32105e-05
Unigene0063271	K01738;00270,00920,01100,01200,01230	NEG_M347T94	C00130;00230,01100,01110,01130,04742	0.971039	1.32313e-05
Unigene0045332	-	POS_M298T679	C06121;-	0.971034	1.32384e-05
Unigene0038823	K01077;00730,00790,01100	POS_M106T94	C00065;00260,00261,00270,00460,00600,00630,00920,00970,01100,01110,01120,01130,01200,01230,02010,04071,04974,04978,05230	0.971033	1.32407e-05
Unigene0017399	-	NEG_M186T73	C00197;00010,00030,00260,00561,00630,01100,01110,01120,01130,01200,01230,04922,05230	0.971032	1.32424e-05
Unigene0060009	-	POS_M298T679	C06121;-	0.97103	1.32458e-05
Unigene0062830	-	POS_M162T431	C07236;-	0.971021	1.32598e-05
Unigene0075971	-	POS_M91T88	C02154;-	-0.970997	1.32979e-05
Unigene0000177	K02261;00190,01100,04260,04714,04932,05010,05012,05016	POS_M225T287	C02794;-	-0.970978	1.33281e-05
Unigene0049791	-	NEG_M272T75	C18513;-	0.970965	1.33484e-05
Unigene0076061	-	POS_M101T111	C14691;-	0.970955	1.33643e-05
Unigene0003612	-	POS_M298T679	C06121;-	0.97094	1.3388e-05
Unigene0075210	-	POS_M270T266	C15531;-	-0.970902	1.34495e-05
Unigene0037332	-	POS_M517T783_2	C08796;-	-0.970896	1.34585e-05
Unigene0007365	K10258;00062,01040,01100,01212	POS_M425T767	C14153;00130,01110	0.970855	1.35258e-05
Unigene0007919	K00281;00260,00630,01100,01200	POS_M517T783_2	C08796;-	-0.97084	1.35487e-05
Unigene0029221	-	POS_M298T679	C06121;-	0.970826	1.35725e-05
Unigene0000281	-	POS_M101T111	C14691;-	0.970801	1.3612e-05
Unigene0044719	-	NEG_M580T73_1	C00167;00040,00053,00520,01100	0.970792	1.3627e-05
Unigene0022689	-	NEG_M347T94	C00130;00230,01100,01110,01130,04742	0.970784	1.36395e-05
Unigene0029674	-	NEG_M209T76	C00879;00053	0.970783	1.36417e-05
Unigene0045641	K05853;04020,04022,04024,04260,04261,04919,04972,05010,05017,05410,05412,05414	NEG_M580T73_1	C00167;00040,00053,00520,01100	0.97078	1.36466e-05
Unigene0049814	K04348;04010,04020,04022,04114,04218,04310,04360,04370,04380,04625,04650,04658,04659,04660,04662,04720,04724,04728,04921,04922,04924,05010,05014,05031,05152,05163,05166,05167,05170,05235	NEG_M209T76	C00879;00053	0.970775	1.36549e-05
Unigene0050197	-	NEG_M336T75	C11745;-	0.97077	1.36626e-05
Unigene0042391	-	NEG_M272T75	C18513;-	0.970769	1.36642e-05
Unigene0061919	-	NEG_M210T171	C05353;-	0.970758	1.36825e-05
Unigene0044862	-	POS_M101T111	C14691;-	0.970727	1.3732e-05
Unigene0071772	-	POS_M616T803_1	C08688;-	-0.970721	1.37425e-05
Unigene0050412	-	NEG_M369T70	C00447;01100,01120,01200	0.970717	1.3748e-05
Unigene0020667	-	NEG_M369T70	C00447;01100,01120,01200	0.970716	1.37508e-05
Unigene0032552	-	POS_M101T111	C14691;-	0.970695	1.37841e-05
Unigene0053981	-	NEG_M336T75	C11745;-	0.970694	1.37859e-05
Unigene0045728	-	POS_M298T679	C06121;-	0.970679	1.38114e-05
Unigene0049126	-	NEG_M336T75	C11745;-	0.970677	1.38145e-05
Unigene0003524	-	NEG_M186T73	C00197;00010,00030,00260,00561,00630,01100,01110,01120,01130,01200,01230,04922,05230	0.970655	1.385e-05
Unigene0043308	-	NEG_M347T94	C00130;00230,01100,01110,01130,04742	0.970641	1.38722e-05
Unigene0014323	-	POS_M298T679	C06121;-	0.970641	1.38737e-05
Unigene0065647	-	NEG_M272T75	C18513;-	0.970621	1.39058e-05
Unigene0003938	-	POS_M101T111	C14691;-	0.970612	1.39199e-05
Unigene0006042	-	POS_M298T679	C06121;-	0.97061	1.39234e-05
Unigene0012509	-	NEG_M313T747	C14828;00591	0.970608	1.39276e-05
Unigene0066188	-	POS_M311T837	C14308;-	0.9706	1.39407e-05
Unigene0067186	-	POS_M352T835	C01312;00590,01100,04024,04080,04270,04370,04611	0.97057	1.39895e-05
Unigene0001824	K14530;03008,03013	POS_M288T351	C05141;00140,01100	0.970567	1.39947e-05
Unigene0081106	-	POS_M162T431	C07236;-	0.970557	1.40107e-05
Unigene0009313	-	POS_M162T431	C07236;-	0.970542	1.40365e-05
Unigene0013745	-	POS_M298T679	C06121;-	0.970492	1.41183e-05
Unigene0079564	-	POS_M284T502	C13846;-	0.970491	1.41205e-05
Unigene0070888	-	POS_M192T115	C00311;00020,00630,01100,01110,01120,01130,01200,01210,01230,04922,05230	0.97049	1.41216e-05
Unigene0033982	-	POS_M198T99	C02997;-	0.970484	1.41323e-05
Unigene0061278	-	NEG_M319T837	C14748;00590,01100,04270	0.970457	1.41766e-05
Unigene0080664	-	POS_M298T679	C06121;-	0.970436	1.42123e-05
Unigene0036212	K04273;04072,04080,04151,05200	POS_M126T84	C05127;00340	0.970433	1.4217e-05
Unigene0080933	-	POS_M101T111	C14691;-	0.970432	1.42192e-05
Unigene0029522	-	NEG_M186T73	C00197;00010,00030,00260,00561,00630,01100,01110,01120,01130,01200,01230,04922,05230	0.970428	1.42255e-05
Unigene0043701	-	NEG_M369T70	C00447;01100,01120,01200	0.970424	1.42323e-05
Unigene0076264	-	NEG_M272T75	C18513;-	0.970422	1.42354e-05
Unigene0000870	-	POS_M284T502	C13846;-	0.970354	1.43494e-05
Unigene0006771	-	NEG_M336T75	C11745;-	0.970348	1.43596e-05
Unigene0005327	-	POS_M288T351	C05141;00140,01100	0.970344	1.43654e-05
Unigene0059270	-	POS_M192T115	C00311;00020,00630,01100,01110,01120,01130,01200,01210,01230,04922,05230	0.970342	1.43689e-05
Unigene0037266	-	POS_M126T84	C05127;00340	0.970334	1.43823e-05
Unigene0037371	-	POS_M298T679	C06121;-	0.97033	1.43894e-05
Unigene0080194	-	NEG_M171T78	C02979;-	0.970299	1.44422e-05
Unigene0052905	-	POS_M284T502	C13846;-	0.970299	1.44425e-05
Unigene0010821	-	NEG_M210T171	C05353;-	0.970281	1.44718e-05
Unigene0058852	K06630;04110,04114,04151,04390,04391,04621,04722,05160,05203	NEG_M336T75	C11745;-	0.97028	1.44745e-05
Unigene0030521	-	POS_M352T835	C01312;00590,01100,04024,04080,04270,04370,04611	0.970276	1.44803e-05
Unigene0069985	-	NEG_M186T73	C00197;00010,00030,00260,00561,00630,01100,01110,01120,01130,01200,01230,04922,05230	0.970272	1.44869e-05
Unigene0054078	-	POS_M298T679	C06121;-	0.970259	1.451e-05
Unigene0011675	-	NEG_M580T73_1	C00167;00040,00053,00520,01100	0.970252	1.45213e-05
Unigene0044862	-	POS_M298T679	C06121;-	0.970251	1.4523e-05
Unigene0019683	-	POS_M279T811	C14767;00591,03320	0.970249	1.45271e-05
Unigene0018190	-	NEG_M347T94	C00130;00230,01100,01110,01130,04742	0.970249	1.45272e-05
Unigene0005979	-	NEG_M210T171	C05353;-	0.970243	1.45359e-05
Unigene0052951	-	NEG_M336T75	C11745;-	0.970231	1.45574e-05
Unigene0079654	K14527;03008,03013	POS_M101T111	C14691;-	0.970225	1.45668e-05
Unigene0030473	-	NEG_M191T82	C00296;00400	0.970212	1.45889e-05
Unigene0018461	-	POS_M106T94	C00065;00260,00261,00270,00460,00600,00630,00920,00970,01100,01110,01120,01130,01200,01230,02010,04071,04974,04978,05230	0.97021	1.45934e-05
Unigene0032302	-	NEG_M272T75	C18513;-	0.970201	1.46087e-05
Unigene0080398	-	POS_M101T111	C14691;-	0.970187	1.46322e-05
Unigene0039545	K01379;04071,04140,04142,04210,04915,05152	POS_M270T266	C15531;-	0.970168	1.46643e-05
Unigene0014309	-	NEG_M272T75	C18513;-	0.970164	1.46717e-05
Unigene0062511	K14530;03008,03013	POS_M269T132	C00294;00230,01100	0.970156	1.46853e-05
Unigene0061007	-	POS_M162T431	C07236;-	0.970134	1.47221e-05
Unigene0072564	-	NEG_M210T171	C05353;-	0.97011	1.47627e-05
Unigene0079820	-	POS_M184T94	C00588;00564,01100,05231	0.9701	1.47814e-05
Unigene0005271	-	NEG_M369T70	C00447;01100,01120,01200	0.970099	1.4783e-05
Unigene0010270	-	POS_M126T84	C05127;00340	0.970093	1.47925e-05
Unigene0047812	-	POS_M269T132	C00294;00230,01100	0.970074	1.48249e-05
Unigene0050410	-	NEG_M369T70	C00447;01100,01120,01200	0.970057	1.48547e-05
Unigene0058552	-	NEG_M369T70	C00447;01100,01120,01200	0.970054	1.48605e-05
Unigene0001283	-	POS_M101T111	C14691;-	0.970053	1.48621e-05
Unigene0028273	K00933;00330,01100	NEG_M369T70	C00447;01100,01120,01200	0.970051	1.48645e-05
Unigene0027148	-	POS_M298T679	C06121;-	0.970039	1.48852e-05
Unigene0009169	-	NEG_M209T76	C00879;00053	0.970037	1.48887e-05
Unigene0028956	-	POS_M104T126	C05984;00640	0.970032	1.48982e-05
Unigene0033274	-	POS_M162T431	C07236;-	0.970015	1.4927e-05
Unigene0074463	-	POS_M516T783_1	C11991;01130	0.969992	1.4967e-05
Unigene0054071	-	NEG_M186T73	C00197;00010,00030,00260,00561,00630,01100,01110,01120,01130,01200,01230,04922,05230	0.969987	1.4976e-05
Unigene0061645	-	POS_M101T111	C14691;-	0.969981	1.49865e-05
Unigene0022844	-	POS_M101T111	C14691;-	0.969974	1.49979e-05
Unigene0062629	-	NEG_M369T70	C00447;01100,01120,01200	0.969947	1.50446e-05
Unigene0005872	-	NEG_M347T94	C00130;00230,01100,01110,01130,04742	0.969937	1.50623e-05
Unigene0014669	-	NEG_M272T75	C18513;-	0.969924	1.50846e-05
Unigene0059151	-	POS_M115T99	C19781;-	0.969914	1.51025e-05
Unigene0034002	-	NEG_M580T73_1	C00167;00040,00053,00520,01100	0.96988	1.51608e-05
Unigene0031064	K03283;03040,04010,04141,04144,04213,04612,04915,05134,05145,05162	NEG_M191T82	C00296;00400	0.969856	1.52043e-05
Unigene0037976	-	NEG_M336T75	C11745;-	0.969849	1.52151e-05
Unigene0047571	-	NEG_M191T82	C00296;00400	0.96984	1.52314e-05
Unigene0045801	-	NEG_M247T91	C12599;-	-0.969832	1.5245e-05
Unigene0036441	-	POS_M126T84	C05127;00340	0.969829	1.52506e-05
Unigene0047244	K00129;00010,00340,00350,00360,00410,00980,00982,01100,05204	NEG_M272T75	C18513;-	0.969806	1.52914e-05
Unigene0023299	-	NEG_M272T75	C18513;-	0.969805	1.5293e-05
Unigene0045897	-	NEG_M209T76	C00879;00053	0.969764	1.53652e-05
Unigene0066363	-	POS_M352T835	C01312;00590,01100,04024,04080,04270,04370,04611	0.969762	1.53694e-05
Unigene0076480	-	NEG_M347T94	C00130;00230,01100,01110,01130,04742	0.969753	1.53846e-05
Unigene0055800	-	POS_M288T351	C05141;00140,01100	0.969751	1.53874e-05
Unigene0078121	-	POS_M269T132	C00294;00230,01100	0.969749	1.53912e-05
Unigene0038210	-	NEG_M272T75	C18513;-	0.969742	1.54034e-05
Unigene0037443	K02911;03010	POS_M311T88	C01151;00030	-0.969718	1.54471e-05
Unigene0054702	-	POS_M455T819_1	C07188;-	0.969713	1.54555e-05
Unigene0035393	-	POS_M162T431	C07236;-	0.969711	1.54582e-05
Unigene0018392	-	NEG_M210T171	C05353;-	0.96971	1.54603e-05
Unigene0052002	-	POS_M101T111	C14691;-	0.969705	1.54689e-05
Unigene0054428	-	POS_M101T111	C14691;-	0.969699	1.54804e-05
Unigene0033196	-	POS_M311T837	C14308;-	0.969695	1.54879e-05
Unigene0066058	K01770;00900,01100	POS_M192T115	C00311;00020,00630,01100,01110,01120,01130,01200,01210,01230,04922,05230	0.969693	1.54908e-05
Unigene0031666	-	NEG_M209T76	C00879;00053	0.969679	1.5516e-05
Unigene0021370	-	POS_M298T679	C06121;-	0.96967	1.5531e-05
Unigene0003878	-	POS_M126T84	C05127;00340	0.969668	1.55353e-05
Unigene0061045	-	NEG_M209T76	C00879;00053	0.969666	1.55387e-05
Unigene0034323	-	POS_M154T122	C05135;00340	0.969664	1.55424e-05
Unigene0027759	-	POS_M360T100	C01970;-	-0.969641	1.55826e-05
Unigene0079368	-	NEG_M209T76	C00879;00053	0.969609	1.56409e-05
Unigene0019507	-	POS_M162T431	C07236;-	0.969604	1.56493e-05
Unigene0062733	-	NEG_M186T73	C00197;00010,00030,00260,00561,00630,01100,01110,01120,01130,01200,01230,04922,05230	0.969603	1.56513e-05
Unigene0079548	-	NEG_M336T75	C11745;-	0.969603	1.56513e-05
Unigene0073900	-	NEG_M272T75	C18513;-	0.9696	1.56571e-05
Unigene0043220	-	NEG_M272T75	C18513;-	0.969581	1.56895e-05
Unigene0011122	-	NEG_M336T75	C11745;-	0.96958	1.56919e-05
Unigene0028263	K00318;00330,01100	NEG_M369T70	C00447;01100,01120,01200	0.969569	1.5712e-05
Unigene0055226	-	NEG_M347T94	C00130;00230,01100,01110,01130,04742	0.969566	1.57178e-05
Unigene0042785	-	POS_M349T816_2	C05487;00140	0.969539	1.57648e-05
Unigene0032807	-	POS_M298T679	C06121;-	0.969529	1.57835e-05
Unigene0061522	-	POS_M162T431	C07236;-	0.969528	1.57849e-05
Unigene0042391	-	POS_M298T679	C06121;-	0.969524	1.57927e-05
Unigene0033939	-	NEG_M186T73	C00197;00010,00030,00260,00561,00630,01100,01110,01120,01130,01200,01230,04922,05230	0.969514	1.58097e-05
Unigene0013471	-	POS_M217T133	C02954;01130	0.969502	1.58323e-05
Unigene0024570	-	POS_M288T351	C05141;00140,01100	0.969482	1.5868e-05
Unigene0017340	-	NEG_M209T76	C00879;00053	0.969479	1.58731e-05
Unigene0057679	-	NEG_M347T94	C00130;00230,01100,01110,01130,04742	0.969469	1.58909e-05
Unigene0026498	-	POS_M265T289_2	C19039;-	0.969455	1.59177e-05
Unigene0056922	-	POS_M284T502	C13846;-	0.969399	1.60181e-05
Unigene0071770	-	NEG_M210T171	C05353;-	0.969395	1.60263e-05
Unigene0000741	-	NEG_M209T76	C00879;00053	0.969363	1.60847e-05
Unigene0010821	-	POS_M298T679	C06121;-	0.969357	1.60957e-05
Unigene0056511	K03094;04110,04114,04120,04141,04310,04341,04350,04710,05131,05132,05170,05200	NEG_M272T75	C18513;-	0.969339	1.61276e-05
Unigene0077088	-	NEG_M210T171	C05353;-	0.969336	1.61335e-05
Unigene0017991	-	NEG_M186T73	C00197;00010,00030,00260,00561,00630,01100,01110,01120,01130,01200,01230,04922,05230	0.969332	1.61406e-05
Unigene0009832	-	NEG_M190T299	C05635;00380,01100,04726	0.969322	1.61579e-05
Unigene0057790	-	POS_M311T837	C14308;-	0.969311	1.61789e-05
Unigene0075386	-	NEG_M272T75	C18513;-	0.96931	1.61813e-05
Unigene0079493	-	POS_M101T111	C14691;-	0.969308	1.61841e-05
Unigene0010537	K01834;00010,00260,01100,01200,01230,04922,05230	NEG_M580T73_1	C00167;00040,00053,00520,01100	0.969305	1.61894e-05
Unigene0043588	-	NEG_M319T837	C14748;00590,01100,04270	0.969298	1.62027e-05
Unigene0015590	-	POS_M198T99	C02997;-	0.969297	1.62052e-05
Unigene0024807	-	POS_M162T431	C07236;-	0.969245	1.63005e-05
Unigene0013508	-	POS_M162T431	C07236;-	0.969236	1.6316e-05
Unigene0058764	-	NEG_M347T94	C00130;00230,01100,01110,01130,04742	0.969217	1.63506e-05
Unigene0067535	-	POS_M269T132	C00294;00230,01100	0.969208	1.63673e-05
Unigene0026202	-	NEG_M580T73_1	C00167;00040,00053,00520,01100	0.969194	1.6393e-05
Unigene0025643	K00927;00010,01100,01200,01230,04066	POS_M284T502	C13846;-	0.969191	1.64002e-05
Unigene0018192	-	POS_M162T431	C07236;-	0.969172	1.64344e-05
Unigene0004596	-	POS_M298T679	C06121;-	0.969157	1.64632e-05
Unigene0010537	K01834;00010,00260,01100,01200,01230,04922,05230	NEG_M369T70	C00447;01100,01120,01200	0.969148	1.64794e-05
Unigene0079564	-	POS_M101T111	C14691;-	0.969136	1.65015e-05
Unigene0046866	-	POS_M298T679	C06121;-	0.969128	1.65168e-05
Unigene0033469	-	NEG_M210T171	C05353;-	0.969116	1.65379e-05
Unigene0001757	K02918;03010	POS_M298T679	C06121;-	0.969103	1.65625e-05
Unigene0056511	K03094;04110,04114,04120,04141,04310,04341,04350,04710,05131,05132,05170,05200	POS_M352T835	C01312;00590,01100,04024,04080,04270,04370,04611	0.969059	1.6645e-05
Unigene0021563	-	NEG_M210T171	C05353;-	0.969044	1.66726e-05
Unigene0072902	K06551;04380	POS_M458T814	C08980;-	0.969036	1.66869e-05
Unigene0053746	-	NEG_M209T76	C00879;00053	0.969033	1.66924e-05
Unigene0065985	-	POS_M104T115	C01026;00260,01100	0.969021	1.67149e-05
Unigene0038422	-	POS_M298T679	C06121;-	0.969013	1.67306e-05
Unigene0028119	-	NEG_M272T75	C18513;-	0.969009	1.67371e-05
Unigene0066698	K02266;00190,01100,04260,04714,04932,05010,05012,05016	NEG_M580T73_1	C00167;00040,00053,00520,01100	0.969005	1.67455e-05
Unigene0079346	-	NEG_M209T76	C00879;00053	0.968998	1.67593e-05
Unigene0038210	-	POS_M192T115	C00311;00020,00630,01100,01110,01120,01130,01200,01210,01230,04922,05230	0.968965	1.68214e-05
Unigene0009313	-	NEG_M210T171	C05353;-	0.968956	1.68383e-05
Unigene0012759	-	NEG_M347T94	C00130;00230,01100,01110,01130,04742	0.968946	1.68567e-05
Unigene0026514	-	NEG_M247T91	C12599;-	0.968943	1.68611e-05
Unigene0001397	-	POS_M126T84	C05127;00340	0.968937	1.68731e-05
Unigene0022421	K00799;00480,00980,00982,00983,01100,01524,04212,05200,05204,05225,05418	POS_M192T115	C00311;00020,00630,01100,01110,01120,01130,01200,01210,01230,04922,05230	0.96893	1.68869e-05
Unigene0032697	-	NEG_M336T75	C11745;-	0.968923	1.69e-05
Unigene0074316	-	POS_M217T133	C02954;01130	0.968909	1.69269e-05
Unigene0047184	-	NEG_M272T75	C18513;-	0.968908	1.69282e-05
Unigene0062576	K00688;00500,01100,04217,04910,04922,04931	NEG_M580T73_1	C00167;00040,00053,00520,01100	0.968907	1.69294e-05
Unigene0000124	-	NEG_M272T75	C18513;-	0.968906	1.69326e-05
Unigene0080853	-	NEG_M347T94	C00130;00230,01100,01110,01130,04742	0.968905	1.69334e-05
Unigene0045006	-	POS_M311T837	C14308;-	0.968903	1.69377e-05
Unigene0078217	-	POS_M257T667	C09827;	0.968902	1.69397e-05
Unigene0061522	-	POS_M101T111	C14691;-	0.968873	1.69937e-05
Unigene0047244	K00129;00010,00340,00350,00360,00410,00980,00982,01100,05204	POS_M192T115	C00311;00020,00630,01100,01110,01120,01130,01200,01210,01230,04922,05230	0.968871	1.69977e-05
Unigene0008612	K05850;04020,04022,04024,04261,04925,04961,04970,04972,04978	POS_M192T115	C00311;00020,00630,01100,01110,01120,01130,01200,01210,01230,04922,05230	0.968861	1.70169e-05
Unigene0039314	-	POS_M458T814	C08980;-	0.968858	1.7022e-05
Unigene0012780	-	POS_M284T502	C13846;-	0.968845	1.70472e-05
Unigene0010476	-	POS_M352T835	C01312;00590,01100,04024,04080,04270,04370,04611	0.968832	1.70716e-05
Unigene0017216	-	POS_M279T811	C14767;00591,03320	0.968824	1.70872e-05
Unigene0020642	-	POS_M311T837	C14308;-	0.968822	1.70917e-05
Unigene0037013	K10418;04962,05132	NEG_M772T101_2	C12635;	0.968815	1.71051e-05
Unigene0054428	-	NEG_M210T171	C05353;-	0.968793	1.71469e-05
Unigene0053909	-	NEG_M209T76	C00879;00053	0.968788	1.71563e-05
Unigene0020446	-	NEG_M347T94	C00130;00230,01100,01110,01130,04742	0.968784	1.7163e-05
Unigene0077893	K04799;03030,03410,03450	POS_M458T814	C08980;-	0.968768	1.7193e-05
Unigene0007757	-	NEG_M186T73	C00197;00010,00030,00260,00561,00630,01100,01110,01120,01130,01200,01230,04922,05230	0.968763	1.72032e-05
Unigene0000191	-	POS_M225T287	C02794;-	0.968752	1.72244e-05
Unigene0044196	K07198;04068,04140,04150,04151,04152,04211,04213,04361,04371,04530,04710,04714,04910,04920,04921,04922,04931,04932,05410,05418	POS_M192T115	C00311;00020,00630,01100,01110,01120,01130,01200,01210,01230,04922,05230	0.96875	1.72278e-05
Unigene0026450	-	NEG_M369T70	C00447;01100,01120,01200	0.968741	1.72447e-05
Unigene0077636	-	NEG_M210T171	C05353;-	0.96874	1.72467e-05
Unigene0044577	K03671;04621,05132,05418	POS_M517T783_2	C08796;-	-0.968699	1.7326e-05
Unigene0043144	-	NEG_M307T90	C00239;00240,01100	0.968694	1.73358e-05
Unigene0065859	-	NEG_M347T94	C00130;00230,01100,01110,01130,04742	0.968693	1.73374e-05
Unigene0007563	K04949;04024,04740	NEG_M171T78	C02979;-	-0.968688	1.73464e-05
Unigene0070814	K00411;00190,01100,04260,04714,04932,05010,05012,05016	POS_M517T783_2	C08796;-	-0.968685	1.73523e-05
Unigene0059253	-	NEG_M347T94	C00130;00230,01100,01110,01130,04742	0.968679	1.73638e-05
Unigene0052488	K01368;04142,04145,04210,04612,05152	NEG_M347T94	C00130;00230,01100,01110,01130,04742	0.968675	1.73719e-05
Unigene0078357	-	POS_M192T115	C00311;00020,00630,01100,01110,01120,01130,01200,01210,01230,04922,05230	0.96866	1.74018e-05
Unigene0004144	-	NEG_M336T75	C11745;-	0.968657	1.74063e-05
Unigene0001322	-	NEG_M369T70	C00447;01100,01120,01200	0.968657	1.74064e-05
Unigene0014323	-	POS_M284T502	C13846;-	0.968651	1.74187e-05
Unigene0015819	-	NEG_M191T82	C00296;00400	0.968634	1.74518e-05
Unigene0029618	K00011;00040,00051,00052,00561,00790,01100	POS_M265T289_2	C19039;-	0.968629	1.74609e-05
Unigene0017113	-	NEG_M210T171	C05353;-	0.968619	1.74795e-05
Unigene0050172	-	POS_M217T133	C02954;01130	0.968613	1.74909e-05
Unigene0047027	-	POS_M162T431	C07236;-	0.968599	1.75185e-05
Unigene0053800	-	NEG_M191T82	C00296;00400	0.968587	1.75415e-05
Unigene0063664	-	POS_M288T351	C05141;00140,01100	0.968576	1.75624e-05
Unigene0061572	-	POS_M352T835	C01312;00590,01100,04024,04080,04270,04370,04611	0.96856	1.75953e-05
Unigene0036027	-	NEG_M209T76	C00879;00053	0.968554	1.76065e-05
Unigene0057564	-	NEG_M210T171	C05353;-	0.968548	1.76183e-05
Unigene0080343	-	POS_M101T111	C14691;-	0.968525	1.7662e-05
Unigene0055524	-	NEG_M190T299	C05635;00380,01100,04726	0.968523	1.76662e-05
Unigene0070194	-	NEG_M347T94	C00130;00230,01100,01110,01130,04742	0.968521	1.76705e-05
Unigene0076785	-	NEG_M369T70	C00447;01100,01120,01200	0.968516	1.76799e-05
Unigene0038171	-	NEG_M580T73_1	C00167;00040,00053,00520,01100	0.968503	1.77046e-05
Unigene0059379	-	NEG_M580T73_1	C00167;00040,00053,00520,01100	0.968467	1.77766e-05
Unigene0035571	-	POS_M115T99	C19781;-	0.968421	1.78663e-05
Unigene0075977	-	POS_M101T111	C14691;-	0.968421	1.78664e-05
Unigene0017801	-	NEG_M190T299	C05635;00380,01100,04726	0.968415	1.78778e-05
Unigene0051603	-	NEG_M210T171	C05353;-	0.968407	1.78933e-05
Unigene0028168	-	NEG_M190T299	C05635;00380,01100,04726	0.968403	1.79014e-05
Unigene0046813	-	NEG_M336T75	C11745;-	0.968385	1.79369e-05
Unigene0056552	-	NEG_M369T70	C00447;01100,01120,01200	0.968383	1.79401e-05
Unigene0037869	-	POS_M311T837	C14308;-	0.968371	1.79649e-05
Unigene0058291	-	POS_M104T115	C01026;00260,01100	0.968357	1.79912e-05
Unigene0000846	-	POS_M112T83	C00388;00340,01100,01110,04080,04664,04721,04750,04971,04974,05310	-0.968354	1.79968e-05
Unigene0015105	-	POS_M293T105	C07630;-	0.96835	1.80045e-05
Unigene0032702	-	NEG_M336T75	C11745;-	0.968342	1.80217e-05
Unigene0079493	-	NEG_M347T94	C00130;00230,01100,01110,01130,04742	0.968317	1.80703e-05
Unigene0081793	-	POS_M225T287	C02794;-	0.96831	1.8084e-05
Unigene0045333	-	NEG_M186T73	C00197;00010,00030,00260,00561,00630,01100,01110,01120,01130,01200,01230,04922,05230	0.96831	1.80853e-05
Unigene0073900	-	POS_M311T837	C14308;-	0.968288	1.81285e-05
Unigene0015538	-	POS_M101T111	C14691;-	0.968286	1.81317e-05
Unigene0035774	-	POS_M126T84	C05127;00340	0.968272	1.81592e-05
Unigene0000742	-	POS_M298T679	C06121;-	0.968266	1.81719e-05
Unigene0020146	-	NEG_M191T82	C00296;00400	0.968264	1.81759e-05
Unigene0003518	-	POS_M284T502	C13846;-	0.968262	1.81796e-05
Unigene0028507	-	NEG_M336T75	C11745;-	0.968259	1.81858e-05
Unigene0034406	-	POS_M101T111	C14691;-	0.968252	1.81994e-05
Unigene0009382	-	NEG_M186T73	C00197;00010,00030,00260,00561,00630,01100,01110,01120,01130,01200,01230,04922,05230	0.968247	1.82098e-05
Unigene0038194	-	NEG_M209T76	C00879;00053	0.968244	1.82165e-05
Unigene0016770	-	POS_M192T115	C00311;00020,00630,01100,01110,01120,01130,01200,01210,01230,04922,05230	0.968222	1.82597e-05
Unigene0065487	-	POS_M298T679	C06121;-	0.968217	1.82694e-05
Unigene0064820	-	POS_M284T502	C13846;-	0.96821	1.82834e-05
Unigene0029569	-	POS_M298T679	C06121;-	0.968201	1.83008e-05
Unigene0050253	-	POS_M284T502	C13846;-	0.968198	1.83073e-05
Unigene0001939	-	NEG_M210T171	C05353;-	0.968189	1.83259e-05
Unigene0007483	K00011;00040,00051,00052,00561,00790,01100	POS_M198T99	C02997;-	0.968164	1.83748e-05
Unigene0054079	-	POS_M101T111	C14691;-	0.968164	1.83754e-05
Unigene0024866	-	POS_M270T266	C15531;-	0.968161	1.83822e-05
Unigene0034322	-	POS_M352T835	C01312;00590,01100,04024,04080,04270,04370,04611	0.968156	1.83909e-05
Unigene0076918	-	NEG_M347T94	C00130;00230,01100,01110,01130,04742	0.968147	1.84097e-05
Unigene0015640	-	POS_M154T122	C05135;00340	0.968142	1.84191e-05
Unigene0064464	-	NEG_M347T94	C00130;00230,01100,01110,01130,04742	0.96814	1.84239e-05
Unigene0078989	-	NEG_M441T736	C00504;00670,00790,01100,04976,04977	0.968139	1.84261e-05
Unigene0056922	-	NEG_M347T94	C00130;00230,01100,01110,01130,04742	0.968131	1.84413e-05
Unigene0039710	-	NEG_M336T75	C11745;-	0.968131	1.8442e-05
Unigene0062830	-	POS_M298T679	C06121;-	0.968128	1.84474e-05
Unigene0051909	-	NEG_M272T75	C18513;-	0.968094	1.85165e-05
Unigene0058703	K01623;00010,00030,00051,01100,01200,01230,04066	NEG_M369T70	C00447;01100,01120,01200	0.968089	1.85259e-05
Unigene0033611	-	POS_M455T819_1	C07188;-	0.968087	1.85298e-05
Unigene0045142	K10802;03410,04140,04217	NEG_M307T90	C00239;00240,01100	0.968086	1.85325e-05
Unigene0026192	-	POS_M126T84	C05127;00340	0.968083	1.85383e-05
Unigene0030425	-	NEG_M272T75	C18513;-	0.968067	1.85698e-05
Unigene0078121	-	POS_M270T266	C15531;-	0.96805	1.8604e-05
Unigene0067211	-	NEG_M580T73_1	C00167;00040,00053,00520,01100	0.96805	1.86049e-05
Unigene0068209	-	NEG_M336T75	C11745;-	0.968039	1.86272e-05
Unigene0029676	-	NEG_M336T75	C11745;-	0.968033	1.86394e-05
Unigene0028820	-	POS_M298T679	C06121;-	0.968031	1.86421e-05
Unigene0055535	-	NEG_M210T171	C05353;-	0.967995	1.87154e-05
Unigene0079820	-	POS_M106T94	C00065;00260,00261,00270,00460,00600,00630,00920,00970,01100,01110,01120,01130,01200,01230,02010,04071,04974,04978,05230	0.967985	1.87364e-05
Unigene0062186	-	NEG_M205T114	C02980;-	0.967957	1.87934e-05
Unigene0073013	-	POS_M130T773	C02647;00330,01100	-0.967934	1.88394e-05
Unigene0076394	-	POS_M198T99	C02997;-	0.967925	1.8858e-05
Unigene0080905	-	POS_M434T696_2	C15557;-	0.967916	1.88769e-05
Unigene0043448	-	NEG_M205T114	C02980;-	0.967916	1.88769e-05
Unigene0029476	-	NEG_M347T94	C00130;00230,01100,01110,01130,04742	0.967848	1.90163e-05
Unigene0047256	-	POS_M458T814	C08980;-	0.967841	1.90298e-05
Unigene0012451	-	POS_M117T130	C03273;00310,01120	0.967818	1.90777e-05
Unigene0009782	-	NEG_M580T73_1	C00167;00040,00053,00520,01100	0.967813	1.90874e-05
Unigene0045641	K05853;04020,04022,04024,04260,04261,04919,04972,05010,05017,05410,05412,05414	NEG_M369T70	C00447;01100,01120,01200	0.96781	1.90941e-05
Unigene0014323	-	NEG_M210T171	C05353;-	0.967804	1.91068e-05
Unigene0069819	-	POS_M192T115	C00311;00020,00630,01100,01110,01120,01130,01200,01210,01230,04922,05230	0.967804	1.9107e-05
Unigene0082050	-	POS_M516T783_1	C11991;01130	0.967799	1.91169e-05
Unigene0062576	K00688;00500,01100,04217,04910,04922,04931	NEG_M369T70	C00447;01100,01120,01200	0.967795	1.91241e-05
Unigene0065460	-	NEG_M336T75	C11745;-	0.967756	1.92051e-05
Unigene0029254	-	NEG_M265T72	C00236;00010,01100,01110,01120,01130,01200,01230	0.967731	1.92562e-05
Unigene0079513	-	NEG_M209T76	C00879;00053	0.967708	1.93038e-05
Unigene0044827	-	NEG_M772T101_2	C12635;	-0.967702	1.93169e-05
Unigene0013901	-	NEG_M369T70	C00447;01100,01120,01200	0.967696	1.93297e-05
Unigene0040760	K03040;03020	POS_M298T679	C06121;-	0.967683	1.93572e-05
Unigene0065167	-	NEG_M210T171	C05353;-	0.967671	1.93812e-05
Unigene0017479	-	NEG_M272T75	C18513;-	0.967661	1.94026e-05
Unigene0071846	-	NEG_M369T70	C00447;01100,01120,01200	0.967655	1.94135e-05
Unigene0080102	-	POS_M101T111	C14691;-	0.967652	1.94202e-05
Unigene0021555	-	NEG_M336T75	C11745;-	0.967649	1.94267e-05
Unigene0063326	K01379;04071,04140,04142,04210,04915,05152	NEG_M336T75	C11745;-	0.967615	1.94976e-05
Unigene0028273	K00933;00330,01100	NEG_M580T73_1	C00167;00040,00053,00520,01100	0.967601	1.9527e-05
Unigene0007919	K00281;00260,00630,01100,01200	POS_M115T287	C00429;00240,00410,00770,01100	-0.967596	1.95373e-05
Unigene0076764	-	NEG_M336T75	C11745;-	0.967566	1.96011e-05
Unigene0005871	-	NEG_M210T171	C05353;-	0.967563	1.96061e-05
Unigene0078988	-	POS_M149T209	C01606;01100,01120,01220,02010	-0.967548	1.96377e-05
Unigene0072880	-	POS_M162T431	C07236;-	0.967531	1.96734e-05
Unigene0067132	-	NEG_M172T78	C03189;-	-0.967531	1.96737e-05
Unigene0009473	K14530;03008,03013	POS_M298T679	C06121;-	0.967508	1.97217e-05
Unigene0056949	-	NEG_M209T76	C00879;00053	0.967494	1.97523e-05
Unigene0023344	-	NEG_M272T75	C18513;-	0.967473	1.97962e-05
Unigene0002359	-	POS_M126T84	C05127;00340	0.967472	1.97988e-05
Unigene0056037	-	NEG_M186T73	C00197;00010,00030,00260,00561,00630,01100,01110,01120,01130,01200,01230,04922,05230	0.967465	1.98134e-05
Unigene0020982	-	POS_M126T84	C05127;00340	0.967459	1.98259e-05
Unigene0010520	-	POS_M311T837	C14308;-	0.967403	1.99445e-05
Unigene0009535	K08568;04142,04210	POS_M126T84	C05127;00340	0.967394	1.99638e-05
Unigene0022154	-	POS_M298T679	C06121;-	0.96739	1.9971e-05
Unigene0021340	-	POS_M162T431	C07236;-	0.967388	1.99755e-05
Unigene0039781	-	NEG_M347T94	C00130;00230,01100,01110,01130,04742	0.967384	1.99838e-05
Unigene0077973	-	NEG_M272T75	C18513;-	0.967369	2.00159e-05
Unigene0038175	-	NEG_M336T75	C11745;-	0.967316	2.01288e-05
Unigene0037944	-	NEG_M210T171	C05353;-	0.967314	2.01338e-05
Unigene0014747	-	POS_M265T289_2	C19039;-	0.967312	2.01377e-05
Unigene0007313	-	POS_M298T679	C06121;-	0.967301	2.01604e-05
Unigene0075609	-	POS_M101T111	C14691;-	0.967289	2.01863e-05
Unigene0035163	-	POS_M101T111	C14691;-	0.967288	2.01883e-05
Unigene0029254	-	POS_M192T115	C00311;00020,00630,01100,01110,01120,01130,01200,01210,01230,04922,05230	0.967283	2.01998e-05
Unigene0013197	-	POS_M311T837	C14308;-	0.967275	2.02165e-05
Unigene0046325	-	NEG_M336T75	C11745;-	0.967268	2.0232e-05
Unigene0018458	-	POS_M101T111	C14691;-	0.967263	2.02418e-05
Unigene0015202	-	NEG_M369T70	C00447;01100,01120,01200	0.967261	2.02475e-05
Unigene0018529	-	POS_M284T502	C13846;-	0.96726	2.02494e-05
Unigene0027511	K03264;03008	POS_M162T431	C07236;-	0.967237	2.02979e-05
Unigene0072012	-	NEG_M369T70	C00447;01100,01120,01200	0.967234	2.03051e-05
Unigene0065416	K04512;04310	NEG_M272T75	C18513;-	0.967215	2.03452e-05
Unigene0081561	K11253;05034,05131,05202,05322	POS_M458T814	C08980;-	0.967178	2.04247e-05
Unigene0079220	K00850;00010,00030,00051,00052,01100,01200,01230,03018,04066,04152,04922,05230	NEG_M369T70	C00447;01100,01120,01200	0.967175	2.04317e-05
Unigene0019709	K09869;04976	NEG_M336T75	C11745;-	0.967141	2.05049e-05
Unigene0008604	-	NEG_M336T75	C11745;-	0.96713	2.05294e-05
Unigene0039465	-	POS_M288T351	C05141;00140,01100	0.967092	2.06109e-05
Unigene0045330	-	NEG_M369T70	C00447;01100,01120,01200	0.967083	2.06312e-05
Unigene0021550	-	POS_M360T100	C01970;-	-0.967082	2.06341e-05
Unigene0049614	-	POS_M284T502	C13846;-	0.967074	2.06511e-05
Unigene0045330	-	NEG_M336T75	C11745;-	0.967066	2.06693e-05
Unigene0079728	-	NEG_M209T76	C00879;00053	0.967064	2.06725e-05
Unigene0059039	-	POS_M434T696_2	C15557;-	0.96706	2.0682e-05
Unigene0043708	-	POS_M175T92	C00062;00220,00261,00330,00472,00970,01100,01110,01130,01230,02010,04974,05014,05132,05142,05146,05230	0.96706	2.06824e-05
Unigene0069703	-	NEG_M274T81	C05283;-	0.967059	2.06829e-05
Unigene0018477	-	POS_M101T111	C14691;-	0.967045	2.07129e-05
Unigene0014922	K05681;01523,02010,04976	POS_M265T289_2	C19039;-	0.967038	2.07297e-05
Unigene0013546	-	POS_M284T502	C13846;-	0.967031	2.07454e-05
Unigene0060191	K06099;04530	NEG_M369T70	C00447;01100,01120,01200	0.96703	2.07476e-05
Unigene0070318	-	POS_M352T835	C01312;00590,01100,04024,04080,04270,04370,04611	0.967025	2.07568e-05
Unigene0054456	-	POS_M284T502	C13846;-	0.967012	2.07857e-05
Unigene0008604	-	NEG_M272T75	C18513;-	0.966977	2.08626e-05
Unigene0016047	-	POS_M298T679	C06121;-	0.966972	2.08736e-05
Unigene0035465	-	NEG_M209T76	C00879;00053	0.966968	2.08834e-05
Unigene0074669	-	POS_M126T84	C05127;00340	0.966967	2.08838e-05
Unigene0027955	K20352;05130	POS_M360T100	C01970;-	-0.966961	2.08978e-05
Unigene0059370	-	NEG_M336T75	C11745;-	0.966954	2.0913e-05
Unigene0012856	-	POS_M274T126	C09320;01110	0.966937	2.09495e-05
Unigene0050253	-	NEG_M347T94	C00130;00230,01100,01110,01130,04742	0.966888	2.10575e-05
Unigene0047158	-	POS_M101T111	C14691;-	0.966887	2.10594e-05
Unigene0002353	-	POS_M284T502	C13846;-	0.966886	2.10633e-05
Unigene0014205	-	NEG_M347T94	C00130;00230,01100,01110,01130,04742	0.966879	2.10776e-05
Unigene0052781	-	POS_M162T431	C07236;-	0.966851	2.11398e-05
Unigene0037223	-	NEG_M274T81	C05283;-	0.966849	2.11437e-05
Unigene0041498	-	POS_M162T431	C07236;-	0.96684	2.1164e-05
Unigene0040218	-	NEG_M272T75	C18513;-	0.966835	2.11749e-05
Unigene0001235	-	NEG_M209T76	C00879;00053	0.966834	2.11767e-05
Unigene0010672	-	NEG_M369T70	C00447;01100,01120,01200	0.966815	2.12206e-05
Unigene0077030	-	POS_M101T111	C14691;-	0.966805	2.12427e-05
Unigene0060934	-	POS_M352T835	C01312;00590,01100,04024,04080,04270,04370,04611	0.966794	2.1267e-05
Unigene0013901	-	POS_M298T679	C06121;-	0.966782	2.12924e-05
Unigene0068284	-	NEG_M369T70	C00447;01100,01120,01200	0.966768	2.13246e-05
Unigene0017548	-	POS_M276T228	C04498;00330	0.96675	2.13633e-05
Unigene0076918	-	POS_M298T679	C06121;-	0.966738	2.13916e-05
Unigene0000583	-	POS_M209T301	C00328;00380,01100,05143	0.966708	2.14583e-05
Unigene0006484	-	POS_M434T696_2	C15557;-	0.966702	2.14711e-05
Unigene0072258	-	POS_M162T431	C07236;-	0.966672	2.15391e-05
Unigene0009364	K02183;04014,04015,04020,04022,04024,04070,04114,04218,04261,04270,04371,04625,04713,04720,04722,04728,04740,04744,04745,04750,04910,04912,04915,04916,04921,04922,04924,04925,04970,04971,05010,05031,05034,05133,05152,05163,05167,05170,05200,05214,05418	NEG_M247T91	C12599;-	-0.96667	2.15434e-05
Unigene0005293	-	POS_M360T100	C01970;-	-0.96667	2.15439e-05
Unigene0012664	-	NEG_M186T73	C00197;00010,00030,00260,00561,00630,01100,01110,01120,01130,01200,01230,04922,05230	0.966648	2.15923e-05
Unigene0053578	-	POS_M360T100	C01970;-	-0.966648	2.15932e-05
Unigene0024663	-	NEG_M272T75	C18513;-	0.966641	2.16073e-05
Unigene0028236	-	POS_M360T100	C01970;-	-0.966635	2.16222e-05
Unigene0060532	-	POS_M352T835	C01312;00590,01100,04024,04080,04270,04370,04611	0.96663	2.16316e-05
Unigene0071229	-	POS_M198T99	C02997;-	0.966621	2.16537e-05
Unigene0072166	-	POS_M298T679	C06121;-	0.966607	2.1684e-05
Unigene0079077	-	POS_M298T679	C06121;-	0.966602	2.16962e-05
Unigene0054245	-	NEG_M272T75	C18513;-	0.966586	2.17324e-05
Unigene0075659	-	NEG_M347T94	C00130;00230,01100,01110,01130,04742	0.966585	2.17338e-05
Unigene0064869	-	POS_M311T837	C14308;-	0.966579	2.17482e-05
Unigene0078363	K21073;05412	NEG_M369T70	C00447;01100,01120,01200	0.966565	2.17794e-05
Unigene0027461	K12623;03018,03040	NEG_M272T75	C18513;-	0.966553	2.18051e-05
Unigene0037773	-	NEG_M247T91	C12599;-	-0.966531	2.1855e-05
Unigene0052203	-	POS_M298T679	C06121;-	0.96653	2.18593e-05
Unigene0006953	K06069;04015,04144,04390,04391,04530,04611,04910,05165	POS_M198T99	C02997;-	0.966512	2.1898e-05
Unigene0011823	-	POS_M311T837	C14308;-	0.96651	2.19034e-05
Unigene0015840	-	NEG_M190T299	C05635;00380,01100,04726	0.966509	2.19067e-05
Unigene0075361	-	POS_M270T266	C15531;-	0.966498	2.19309e-05
Unigene0023344	-	POS_M311T837	C14308;-	0.966481	2.19688e-05
Unigene0063642	K17724;00660,01100	POS_M276T228	C04498;00330	0.966479	2.19739e-05
Unigene0045677	-	POS_M209T301	C00328;00380,01100,05143	0.966478	2.19755e-05
Unigene0018278	-	POS_M101T111	C14691;-	0.966474	2.19858e-05
Unigene0006041	-	POS_M288T351	C05141;00140,01100	0.966469	2.19975e-05
Unigene0000123	-	NEG_M209T76	C00879;00053	0.966462	2.20127e-05
Unigene0002203	-	NEG_M369T70	C00447;01100,01120,01200	0.966452	2.20361e-05
Unigene0049577	-	POS_M311T837	C14308;-	0.96645	2.2039e-05
Unigene0018341	-	POS_M192T115	C00311;00020,00630,01100,01110,01120,01130,01200,01210,01230,04922,05230	0.966449	2.20412e-05
Unigene0065687	-	NEG_M347T94	C00130;00230,01100,01110,01130,04742	0.96643	2.20844e-05
Unigene0062908	-	POS_M298T679	C06121;-	0.966426	2.20943e-05
Unigene0046604	-	POS_M288T351	C05141;00140,01100	0.966417	2.21149e-05
Unigene0001790	-	NEG_M217T90_3	C03740;00480,01100	0.966403	2.21482e-05
Unigene0053826	-	POS_M298T679	C06121;-	0.966388	2.21819e-05
Unigene0032552	-	NEG_M347T94	C00130;00230,01100,01110,01130,04742	0.966383	2.21924e-05
Unigene0052488	K01368;04142,04145,04210,04612,05152	POS_M298T679	C06121;-	0.966358	2.22511e-05
Unigene0051264	-	POS_M101T111	C14691;-	0.966345	2.22803e-05
Unigene0039357	-	POS_M192T115	C00311;00020,00630,01100,01110,01120,01130,01200,01210,01230,04922,05230	0.966341	2.229e-05
Unigene0060597	-	POS_M192T115	C00311;00020,00630,01100,01110,01120,01130,01200,01210,01230,04922,05230	0.966326	2.23243e-05
Unigene0082146	-	POS_M298T679	C06121;-	0.966321	2.2334e-05
Unigene0021681	-	POS_M126T84	C05127;00340	0.966319	2.234e-05
Unigene0026105	-	NEG_M209T76	C00879;00053	0.966318	2.2343e-05
Unigene0002069	-	POS_M101T111	C14691;-	0.966313	2.23544e-05
Unigene0020120	-	POS_M284T502	C13846;-	0.966293	2.23998e-05
Unigene0001887	-	POS_M298T679	C06121;-	0.966286	2.24153e-05
Unigene0070814	K00411;00190,01100,04260,04714,04932,05010,05012,05016	NEG_M274T81	C05283;-	0.966274	2.24439e-05
Unigene0014330	-	POS_M311T88	C01151;00030	-0.966268	2.24574e-05
Unigene0055819	-	NEG_M272T75	C18513;-	0.966266	2.24624e-05
Unigene0077230	-	NEG_M369T70	C00447;01100,01120,01200	0.966248	2.25031e-05
Unigene0067565	-	NEG_M580T73_1	C00167;00040,00053,00520,01100	0.966234	2.25365e-05
Unigene0003928	-	POS_M324T123	C00055;00240,01100	0.966229	2.25475e-05
Unigene0009788	-	NEG_M210T171	C05353;-	0.966205	2.26034e-05
Unigene0028107	-	NEG_M369T70	C00447;01100,01120,01200	0.966198	2.2619e-05
Unigene0029476	-	POS_M101T111	C14691;-	0.966195	2.26256e-05
Unigene0046151	-	POS_M154T122	C05135;00340	0.966176	2.26708e-05
Unigene0074292	-	NEG_M210T171	C05353;-	0.966165	2.26946e-05
Unigene0010568	K16798;04340,04390,05200,05217	NEG_M580T73_1	C00167;00040,00053,00520,01100	0.966159	2.27101e-05
Unigene0032944	-	NEG_M336T75	C11745;-	0.966156	2.2716e-05
Unigene0018959	-	POS_M126T84	C05127;00340	0.966148	2.27364e-05
Unigene0064062	-	NEG_M369T70	C00447;01100,01120,01200	0.966134	2.27675e-05
Unigene0028416	K14530;03008,03013	POS_M198T99	C02997;-	0.966128	2.27818e-05
Unigene0066005	-	POS_M434T696_2	C15557;-	0.966073	2.29114e-05
Unigene0029477	-	NEG_M347T94	C00130;00230,01100,01110,01130,04742	0.966068	2.29218e-05
Unigene0023252	-	POS_M162T431	C07236;-	0.966066	2.29257e-05
Unigene0062003	-	POS_M269T132	C00294;00230,01100	0.96606	2.29408e-05
Unigene0060911	-	NEG_M209T76	C00879;00053	0.966041	2.29853e-05
Unigene0060021	-	POS_M162T431	C07236;-	0.966038	2.29923e-05
Unigene0056565	K11427;00310,01100,05202	NEG_M210T171	C05353;-	0.96601	2.30584e-05
Unigene0053578	-	NEG_M171T78	C02979;-	0.966009	2.3061e-05
Unigene0076998	-	POS_M298T679	C06121;-	0.965981	2.31276e-05
Unigene0041288	K02541;03030,04110	NEG_M205T114	C02980;-	0.965978	2.31345e-05
Unigene0017660	-	POS_M434T696_2	C15557;-	0.965973	2.31446e-05
Unigene0077009	-	POS_M192T115	C00311;00020,00630,01100,01110,01120,01130,01200,01210,01230,04922,05230	0.965969	2.31552e-05
Unigene0034325	-	POS_M154T122	C05135;00340	0.965965	2.31646e-05
Unigene0027470	-	POS_M284T502	C13846;-	0.965962	2.31709e-05
Unigene0024437	-	NEG_M336T75	C11745;-	0.96594	2.32232e-05
Unigene0067211	-	NEG_M369T70	C00447;01100,01120,01200	0.965933	2.324e-05
Unigene0010950	-	NEG_M205T114	C02980;-	0.965924	2.32606e-05
Unigene0008934	-	POS_M192T115	C00311;00020,00630,01100,01110,01120,01130,01200,01210,01230,04922,05230	0.965914	2.32855e-05
Unigene0056949	-	POS_M130T773	C02647;00330,01100	0.965906	2.33044e-05
Unigene0053746	-	POS_M130T773	C02647;00330,01100	0.965892	2.33365e-05
Unigene0007800	-	NEG_M173T104	C00437;00220,01100,01110,01130,01210,01230	0.965886	2.33523e-05
Unigene0072817	-	POS_M225T287	C02794;-	0.965884	2.33558e-05
Unigene0037156	-	NEG_M336T75	C11745;-	0.965883	2.33587e-05
Unigene0050197	-	POS_M101T111	C14691;-	0.965879	2.33676e-05
Unigene0072230	K12042;04020	NEG_M369T70	C00447;01100,01120,01200	0.965872	2.33851e-05
Unigene0063838	-	POS_M162T431	C07236;-	0.965862	2.34092e-05
Unigene0036308	-	NEG_M580T73_1	C00167;00040,00053,00520,01100	0.965861	2.34106e-05
Unigene0032807	-	POS_M101T111	C14691;-	0.965855	2.34248e-05
Unigene0002626	-	POS_M298T679	C06121;-	0.965851	2.34349e-05
Unigene0054773	-	POS_M284T502	C13846;-	0.96584	2.3461e-05
Unigene0058849	-	POS_M268T128	C00212;00230,01100,04022,04024,04071,04080,04270,04923,04924,05012,05032,05034	0.965839	2.3463e-05
Unigene0057191	-	POS_M298T679	C06121;-	0.965835	2.3472e-05
Unigene0017225	-	POS_M311T837	C14308;-	0.965825	2.34971e-05
Unigene0073568	K10960;00860,00900,01100	POS_M616T803_1	C08688;-	-0.965818	2.35135e-05
Unigene0016533	-	NEG_M336T75	C11745;-	0.965814	2.35234e-05
Unigene0033939	-	NEG_M336T75	C11745;-	0.96581	2.35318e-05
Unigene0002246	-	POS_M288T351	C05141;00140,01100	0.965798	2.35615e-05
Unigene0047095	-	POS_M162T431	C07236;-	0.965782	2.35996e-05
Unigene0043733	-	POS_M198T99	C02997;-	0.965772	2.36239e-05
Unigene0045083	-	POS_M225T287	C02794;-	0.965742	2.36953e-05
Unigene0070318	-	NEG_M369T70	C00447;01100,01120,01200	0.965735	2.37108e-05
Unigene0076918	-	POS_M162T431	C07236;-	0.965729	2.3727e-05
Unigene0075386	-	POS_M298T679	C06121;-	0.965719	2.3751e-05
Unigene0074058	-	NEG_M265T72	C00236;00010,01100,01110,01120,01130,01200,01230	0.965717	2.37535e-05
Unigene0028117	-	NEG_M347T94	C00130;00230,01100,01110,01130,04742	0.965707	2.37791e-05
Unigene0003227	K02140;00190,01100,04714	NEG_M347T94	C00130;00230,01100,01110,01130,04742	0.965705	2.3784e-05
Unigene0055673	-	NEG_M173T104	C00437;00220,01100,01110,01130,01210,01230	0.965702	2.379e-05
Unigene0006624	-	POS_M516T783_1	C11991;01130	0.965681	2.38416e-05
Unigene0027148	-	POS_M284T502	C13846;-	0.96568	2.38429e-05
Unigene0065834	-	POS_M311T837	C14308;-	0.965661	2.38894e-05
Unigene0053440	-	POS_M352T835	C01312;00590,01100,04024,04080,04270,04370,04611	0.965659	2.38943e-05
Unigene0043343	-	NEG_M259T77	C00103;00010,00040,00052,00500,00520,00523,01100,01110,01120,01130,04922	-0.965658	2.38961e-05
Unigene0051212	-	POS_M209T301	C00328;00380,01100,05143	0.965653	2.39075e-05
Unigene0006180	K21749;00520,01100	POS_M217T133	C02954;01130	0.965648	2.392e-05
Unigene0028263	K00318;00330,01100	NEG_M336T75	C11745;-	0.965637	2.39474e-05
Unigene0036549	-	POS_M115T287	C00429;00240,00410,00770,01100	-0.965619	2.39903e-05
Unigene0002159	-	POS_M162T431	C07236;-	0.965617	2.39948e-05
Unigene0018584	-	POS_M352T835	C01312;00590,01100,04024,04080,04270,04370,04611	0.965617	2.39957e-05
Unigene0034406	-	NEG_M149T72	C00074;00010,00020,00400,00620,01100,01110,01120,01130,01200,01230,04922,04964,05230	0.965616	2.39983e-05
Unigene0041692	-	POS_M293T105	C07630;-	0.965616	2.39985e-05
Unigene0026201	K01611;00270,00330,01100	NEG_M369T70	C00447;01100,01120,01200	0.965599	2.40384e-05
Unigene0071633	-	NEG_M272T75	C18513;-	0.965598	2.40408e-05
Unigene0050765	-	POS_M265T289_2	C19039;-	0.965593	2.40528e-05
Unigene0001613	-	POS_M198T99	C02997;-	0.965586	2.40696e-05
Unigene0057027	-	POS_M101T111	C14691;-	0.965584	2.4076e-05
Unigene0031596	-	NEG_M580T73_1	C00167;00040,00053,00520,01100	0.965582	2.40816e-05
Unigene0056922	-	POS_M162T431	C07236;-	0.965558	2.41383e-05
Unigene0009975	-	POS_M352T835	C01312;00590,01100,04024,04080,04270,04370,04611	0.965553	2.41511e-05
Unigene0064180	-	POS_M352T835	C01312;00590,01100,04024,04080,04270,04370,04611	0.965551	2.41551e-05
Unigene0081734	K03065;03050,05169	POS_M434T696_2	C15557;-	0.965523	2.42236e-05
Unigene0018457	-	POS_M217T133	C02954;01130	0.965521	2.4229e-05
Unigene0056733	K05437;04060,04066,04151,04630,04640,05200	NEG_M313T747	C14828;00591	0.965509	2.42569e-05
Unigene0024096	-	NEG_M336T75	C11745;-	0.965509	2.42587e-05
Unigene0022876	K00624;04146	POS_M324T123	C00055;00240,01100	0.965494	2.42935e-05
Unigene0020249	-	POS_M311T837	C14308;-	0.965456	2.43874e-05
Unigene0016681	-	NEG_M336T75	C11745;-	0.96542	2.44749e-05
Unigene0019232	-	NEG_M336T75	C11745;-	0.965413	2.44915e-05
Unigene0018390	-	NEG_M272T75	C18513;-	0.965397	2.45327e-05
Unigene0050611	-	POS_M101T111	C14691;-	0.96539	2.45498e-05
Unigene0002705	-	NEG_M210T171	C05353;-	0.965385	2.4561e-05
Unigene0005486	-	NEG_M259T77	C00103;00010,00040,00052,00500,00520,00523,01100,01110,01120,01130,04922	0.965381	2.45701e-05
Unigene0069821	-	NEG_M274T81	C05283;-	0.965373	2.45902e-05
Unigene0039265	-	POS_M284T502	C13846;-	0.965366	2.46092e-05
Unigene0058703	K01623;00010,00030,00051,01100,01200,01230,04066	NEG_M580T73_1	C00167;00040,00053,00520,01100	0.965365	2.46101e-05
Unigene0062127	-	NEG_M210T171	C05353;-	0.965365	2.46117e-05
Unigene0008066	-	NEG_M209T76	C00879;00053	0.965359	2.46266e-05
Unigene0001397	-	POS_M288T351	C05141;00140,01100	0.965357	2.463e-05
Unigene0046927	-	POS_M311T837	C14308;-	0.965356	2.46333e-05
Unigene0038492	-	NEG_M210T171	C05353;-	0.96535	2.46489e-05
Unigene0023660	-	POS_M162T431	C07236;-	0.965348	2.46526e-05
Unigene0010771	-	NEG_M260T77	C05345;00010,00030,00051,00520,01100,01110,01120,01130,01200,01230	-0.965346	2.46575e-05
Unigene0052002	-	NEG_M347T94	C00130;00230,01100,01110,01130,04742	0.965302	2.47666e-05
Unigene0052951	-	POS_M192T115	C00311;00020,00630,01100,01110,01120,01130,01200,01210,01230,04922,05230	0.965301	2.4769e-05
Unigene0037091	-	POS_M154T122	C05135;00340	0.9653	2.47706e-05
Unigene0079735	-	NEG_M369T70	C00447;01100,01120,01200	0.965295	2.47828e-05
Unigene0080868	-	POS_M198T99	C02997;-	0.965295	2.47846e-05
Unigene0003612	-	POS_M352T835	C01312;00590,01100,04024,04080,04270,04370,04611	0.965291	2.47922e-05
Unigene0044478	-	NEG_M272T75	C18513;-	0.965284	2.48112e-05
Unigene0072973	-	NEG_M209T76	C00879;00053	0.965281	2.48194e-05
Unigene0071429	-	NEG_M217T90_3	C03740;00480,01100	0.96528	2.48198e-05
Unigene0027719	K02133;00190,01100,04714,05010,05012,05016	NEG_M580T73_1	C00167;00040,00053,00520,01100	0.96527	2.48465e-05
Unigene0010672	-	POS_M192T115	C00311;00020,00630,01100,01110,01120,01130,01200,01210,01230,04922,05230	0.965265	2.4857e-05
Unigene0049346	-	NEG_M347T94	C00130;00230,01100,01110,01130,04742	0.965265	2.48589e-05
Unigene0011885	-	NEG_M205T114	C02980;-	0.965247	2.49024e-05
Unigene0047494	-	NEG_M186T73	C00197;00010,00030,00260,00561,00630,01100,01110,01120,01130,01200,01230,04922,05230	0.965244	2.491e-05
Unigene0047840	K11409;05034,05203	NEG_M210T171	C05353;-	0.965229	2.49472e-05
Unigene0056922	-	POS_M298T679	C06121;-	0.965222	2.49652e-05
Unigene0029084	-	POS_M311T837	C14308;-	0.965218	2.49755e-05
Unigene0059315	K03403;00860,01100	NEG_M218T82	C01118;00270,00920,01100,01110,01230	0.965199	2.50215e-05
Unigene0076926	-	POS_M284T502	C13846;-	0.965183	2.5063e-05
Unigene0002197	K04362;04010,04014,04015,04151,04520,04550,04714,04810,04928,05200,05205,05215,05218,05224,05230	NEG_M312T330	C07270;-	-0.965181	2.50669e-05
Unigene0025231	-	POS_M209T301	C00328;00380,01100,05143	0.965168	2.50988e-05
Unigene0005325	-	POS_M288T351	C05141;00140,01100	0.965165	2.51066e-05
Unigene0010476	-	NEG_M272T75	C18513;-	0.96516	2.51197e-05
Unigene0028119	-	POS_M101T111	C14691;-	0.965159	2.5122e-05
Unigene0028995	-	POS_M198T99	C02997;-	0.965149	2.51463e-05
Unigene0051603	-	POS_M162T431	C07236;-	0.96514	2.51686e-05
Unigene0012398	K01403;01522,04657,04668,04670,04915,04926,05161,05200,05202,05205,05206,05215,05219,05418	POS_M217T133	C02954;01130	0.965132	2.51884e-05
Unigene0009799	-	NEG_M272T75	C18513;-	0.965116	2.52299e-05
Unigene0021286	-	NEG_M272T75	C18513;-	0.965115	2.52315e-05
Unigene0071882	-	POS_M458T814	C08980;-	0.965087	2.53026e-05
Unigene0000579	-	NEG_M190T299	C05635;00380,01100,04726	0.965084	2.5309e-05
Unigene0033196	-	NEG_M272T75	C18513;-	0.965081	2.53162e-05
Unigene0018458	-	NEG_M272T75	C18513;-	0.96508	2.53196e-05
Unigene0075395	-	POS_M189T108	C12989;-	0.965079	2.53212e-05
Unigene0031815	-	NEG_M441T736	C00504;00670,00790,01100,04976,04977	0.965076	2.5329e-05
Unigene0040813	-	POS_M162T431	C07236;-	0.965074	2.53346e-05
Unigene0049193	K01823;00900,01100	POS_M101T111	C14691;-	0.965065	2.53579e-05
Unigene0066230	K08770;03320	POS_M352T835	C01312;00590,01100,04024,04080,04270,04370,04611	0.965058	2.5374e-05
Unigene0030091	-	POS_M288T351	C05141;00140,01100	0.965057	2.53788e-05
Unigene0080933	-	NEG_M347T94	C00130;00230,01100,01110,01130,04742	0.965055	2.53833e-05
Unigene0054892	-	POS_M162T431	C07236;-	0.965043	2.54135e-05
Unigene0055601	-	POS_M311T837	C14308;-	0.965028	2.54504e-05
Unigene0051371	-	NEG_M210T171	C05353;-	0.965024	2.54614e-05
Unigene0058497	-	POS_M434T696_2	C15557;-	0.965019	2.5473e-05
Unigene0064869	-	NEG_M272T75	C18513;-	0.965008	2.55012e-05
Unigene0013745	-	NEG_M272T75	C18513;-	0.965	2.55218e-05
Unigene0060934	-	POS_M311T837	C14308;-	0.96498	2.55728e-05
Unigene0065340	-	POS_M265T289_2	C19039;-	0.964979	2.55743e-05
Unigene0055601	-	POS_M101T111	C14691;-	0.96497	2.5598e-05
Unigene0076467	-	NEG_M209T76	C00879;00053	0.964967	2.5605e-05
Unigene0050442	-	POS_M298T679	C06121;-	0.964964	2.56132e-05
Unigene0043920	-	NEG_M190T299	C05635;00380,01100,04726	0.964963	2.5615e-05
Unigene0061646	-	NEG_M347T94	C00130;00230,01100,01110,01130,04742	0.964951	2.56461e-05
Unigene0023242	-	POS_M192T115	C00311;00020,00630,01100,01110,01120,01130,01200,01210,01230,04922,05230	0.96495	2.56468e-05
Unigene0002441	-	POS_M284T502	C13846;-	0.964949	2.56496e-05
Unigene0055101	-	POS_M192T115	C00311;00020,00630,01100,01110,01120,01130,01200,01210,01230,04922,05230	0.964947	2.56549e-05
Unigene0069678	-	POS_M517T783_2	C08796;-	-0.964937	2.5681e-05
Unigene0006194	K05866;04010,04110,04914,05206	POS_M126T84	C05127;00340	0.964933	2.56899e-05
Unigene0003339	-	POS_M279T811	C14767;00591,03320	0.964925	2.57104e-05
Unigene0001020	-	POS_M162T431	C07236;-	0.964925	2.5712e-05
Unigene0038823	K01077;00730,00790,01100	POS_M184T94	C00588;00564,01100,05231	0.964916	2.57342e-05
Unigene0077962	-	POS_M265T289_2	C19039;-	0.964915	2.57365e-05
Unigene0006782	K12486;04144	NEG_M336T75	C11745;-	0.964905	2.57611e-05
Unigene0021563	-	POS_M298T679	C06121;-	0.964882	2.5821e-05
Unigene0012909	-	POS_M364T99	C06859;-	0.964873	2.58444e-05
Unigene0071451	K20996;01522,04330,04919,05165,05200,05206,05224	NEG_M186T73	C00197;00010,00030,00260,00561,00630,01100,01110,01120,01130,01200,01230,04922,05230	0.964869	2.58539e-05
Unigene0002081	-	POS_M360T100	C01970;-	-0.964844	2.59169e-05
Unigene0043448	-	POS_M458T814	C08980;-	0.964843	2.59191e-05
Unigene0040369	K01689;00010,01100,01200,01230,03018,04066	NEG_M369T70	C00447;01100,01120,01200	0.964828	2.59581e-05
Unigene0010320	-	POS_M198T99	C02997;-	0.964825	2.59673e-05
Unigene0007326	-	NEG_M369T70	C00447;01100,01120,01200	0.964824	2.59696e-05
Unigene0013437	-	POS_M173T110	C21026;-	0.964822	2.59751e-05
Unigene0017547	K03540;03013	POS_M284T502	C13846;-	0.964809	2.60082e-05
Unigene0038175	-	POS_M192T115	C00311;00020,00630,01100,01110,01120,01130,01200,01210,01230,04922,05230	0.9648	2.60292e-05
Unigene0051290	-	POS_M324T123	C00055;00240,01100	0.964799	2.60331e-05
Unigene0037021	K19269;00630,01100,01200	POS_M311T837	C14308;-	0.964782	2.60762e-05
Unigene0076635	-	POS_M284T502	C13846;-	0.964756	2.6144e-05
Unigene0003612	-	POS_M311T837	C14308;-	0.964753	2.6151e-05
Unigene0040088	-	NEG_M313T747	C14828;00591	0.964748	2.61636e-05
Unigene0017207	-	NEG_M347T94	C00130;00230,01100,01110,01130,04742	0.96473	2.62103e-05
Unigene0045142	K10802;03410,04140,04217	NEG_M217T90_3	C03740;00480,01100	0.964719	2.62375e-05
Unigene0077877	-	POS_M298T679	C06121;-	0.964706	2.6273e-05
Unigene0054844	K11251;04217,05034,05322	NEG_M209T76	C00879;00053	0.964703	2.62785e-05
Unigene0027511	K03264;03008	POS_M284T502	C13846;-	0.9647	2.62873e-05
Unigene0011668	K03127;03022	NEG_M259T77	C00103;00010,00040,00052,00500,00520,00523,01100,01110,01120,01130,04922	-0.964699	2.62899e-05
Unigene0016242	-	POS_M352T835	C01312;00590,01100,04024,04080,04270,04370,04611	0.964676	2.63507e-05
Unigene0024513	K04733;04010,04064,04620,04621,04624,04722,05130,05132,05133,05135,05140,05142,05145,05152,05161,05162,05164,05168,05169,05170	NEG_M336T75	C11745;-	0.964656	2.64024e-05
Unigene0079735	-	NEG_M265T72	C00236;00010,01100,01110,01120,01130,01200,01230	0.964653	2.6409e-05
Unigene0049315	-	NEG_M347T94	C00130;00230,01100,01110,01130,04742	0.964652	2.64124e-05
Unigene0015578	-	POS_M298T679	C06121;-	0.964646	2.64275e-05
Unigene0001030	-	NEG_M209T76	C00879;00053	0.964643	2.64337e-05
Unigene0028236	-	NEG_M171T78	C02979;-	0.96464	2.64425e-05
Unigene0061522	-	NEG_M210T171	C05353;-	0.96464	2.64427e-05
Unigene0049331	-	NEG_M209T76	C00879;00053	0.964631	2.64658e-05
Unigene0004009	-	POS_M162T431	C07236;-	0.964628	2.64725e-05
Unigene0021187	-	NEG_M441T736	C00504;00670,00790,01100,04976,04977	0.964615	2.65065e-05
Unigene0015075	-	POS_M288T351	C05141;00140,01100	0.964614	2.65112e-05
Unigene0059370	-	NEG_M272T75	C18513;-	0.964613	2.65127e-05
Unigene0014514	K13736;05100	POS_M198T99	C02997;-	0.964597	2.65542e-05
Unigene0001098	-	POS_M458T814	C08980;-	0.964597	2.65543e-05
Unigene0005761	-	NEG_M336T75	C11745;-	0.964597	2.65545e-05
Unigene0073691	-	NEG_M210T171	C05353;-	0.964593	2.65634e-05
Unigene0003863	-	NEG_M272T75	C18513;-	0.964584	2.65887e-05
Unigene0005210	-	POS_M311T837	C14308;-	0.964553	2.66691e-05
Unigene0040831	-	POS_M298T679	C06121;-	0.964548	2.66808e-05
Unigene0041183	-	POS_M265T289_2	C19039;-	0.964541	2.66997e-05
Unigene0011163	-	POS_M101T111	C14691;-	0.96454	2.67037e-05
Unigene0018584	-	POS_M311T837	C14308;-	0.964538	2.67076e-05
Unigene0047244	K00129;00010,00340,00350,00360,00410,00980,00982,01100,05204	NEG_M369T70	C00447;01100,01120,01200	0.964531	2.67271e-05
Unigene0008534	-	NEG_M347T94	C00130;00230,01100,01110,01130,04742	0.964519	2.67566e-05
Unigene0012698	-	POS_M101T111	C14691;-	0.96451	2.67822e-05
Unigene0049916	-	NEG_M347T94	C00130;00230,01100,01110,01130,04742	0.964487	2.68413e-05
Unigene0008237	-	NEG_M336T75	C11745;-	0.964482	2.68539e-05
Unigene0075598	-	POS_M184T94	C00588;00564,01100,05231	0.96448	2.68588e-05
Unigene0077383	K04730;04010,04064,04620,04624,04722,05130,05132,05133,05135,05140,05142,05145,05152,05161,05162,05168,05169,05170	POS_M352T835	C01312;00590,01100,04024,04080,04270,04370,04611	0.964446	2.69486e-05
Unigene0062049	-	POS_M101T111	C14691;-	0.964442	2.69588e-05
Unigene0038210	-	NEG_M369T70	C00447;01100,01120,01200	0.964441	2.69611e-05
Unigene0028507	-	NEG_M186T73	C00197;00010,00030,00260,00561,00630,01100,01110,01120,01130,01200,01230,04922,05230	0.964436	2.69752e-05
Unigene0074882	-	POS_M311T837	C14308;-	0.964413	2.70349e-05
Unigene0015124	K05666;01523,01524,02010,04976	POS_M284T502	C13846;-	0.964408	2.70493e-05
Unigene0024970	-	NEG_M190T299	C05635;00380,01100,04726	0.964393	2.7087e-05
Unigene0016220	-	POS_M298T679	C06121;-	0.964389	2.70997e-05
Unigene0023404	K03403;00860,01100	POS_M192T115	C00311;00020,00630,01100,01110,01120,01130,01200,01210,01230,04922,05230	0.964386	2.7106e-05
Unigene0079312	-	POS_M288T351	C05141;00140,01100	0.964377	2.71296e-05
Unigene0009969	K10352;04530,05130,05132	NEG_M369T70	C00447;01100,01120,01200	0.964375	2.71347e-05
Unigene0026398	-	NEG_M336T75	C11745;-	0.964338	2.72322e-05
Unigene0006624	-	POS_M616T803_1	C08688;-	0.964314	2.72976e-05
Unigene0042835	-	POS_M192T115	C00311;00020,00630,01100,01110,01120,01130,01200,01210,01230,04922,05230	0.964312	2.7301e-05
Unigene0076994	-	POS_M284T502	C13846;-	0.964306	2.73188e-05
Unigene0039991	-	NEG_M435T799_1	C13782;01110	0.964303	2.7325e-05
Unigene0037411	-	POS_M101T111	C14691;-	0.964299	2.7336e-05
[truncated: 659,288+ more rows]
